# Supplementary material for: Quantitative evolutionary proteomics of seminal fluid from primates with different mating systems
Source: BMC Genomics. 2018 Jun 22;19:488. doi: 10.1186/s12864-018-4872-x (PMC6014011; doi:10.1186/s12864-018-4872-x)
Supplement: Supplementary file 3 — Table S2. The overall results from the Gene Ontology analysis. ST2 Gene Ontology (GO) Analysis results. (XLSX 153 kb) [file 12864_2018_4872_MOESM3_ESM.xlsx]

## Sheet: Content
Table	Contents
ST2	Gene Ontology (GO) Analysis results

## Sheet: Table S2
Accession	CommonName	BiologicalProcess	CellularComponent	MolecularFunction
ENST00000457794
ENST00000226299	LAP3	GO:0006508	GO:0005622,GO:0005739,GO:0005737,GO:0005730,GO:0005634	GO:0000287,GO:0030145,GO:0004177,GO:0008235,GO:0008233,GO:0008270
ENST00000457514		GO:0009611,GO:0050804	GO:0001669,GO:0005576,GO:0031410,GO:0005615
ENST00000424432		GO:0006826,GO:0055085,GO:0006825,GO:0006811,GO:0055114	GO:0005886,GO:0016021	GO:0005507,GO:0016491,GO:0046872
ENST00000366560	FH	GO:0006099,GO:0048873,GO:0006106,GO:0006108	GO:0005739,GO:0005737,GO:0030054,GO:0005759,GO:0045239	GO:0004333,GO:0016829
ENST00000377960	GLIPR2		GO:0005794,GO:0000139,GO:0016020,GO:0005576
ENST00000419076
ENST00000252999		GO:0008037,GO:0001658,GO:0008283,GO:0030324,GO:0001755,GO:0009790,GO:0030155,GO:0030154,GO:0001738,GO:0042127,GO:0048041,GO:0007010,GO:0042475,GO:0034446,GO:0009887,GO:0045446,GO:0001942,GO:0030334,GO:0001525,GO:0045995,GO:0042384,GO:0007517,GO:0016331,GO:0016477,GO:0007229,GO:0060445	GO:0031012,GO:0043259,GO:0005610,GO:0005605,GO:0005606,GO:0005576,GO:0043260,GO:0005615,GO:0005604	GO:0005178,GO:0005198,GO:0004872
ENST00000340384	TUBB2C	GO:0051258,GO:0006457,GO:0000086,GO:0042267,GO:0051084,GO:0006928,GO:0000278,GO:0044267,GO:0007018	GO:0005874,GO:0005856,GO:0005829	GO:0042288,GO:0000166,GO:0005198,GO:0003924,GO:0051082,GO:0005525
ENST00000327892	TUBB	GO:0007067,GO:0051258,GO:0030182,GO:0000086,GO:0042267,GO:0006928,GO:0000278,GO:0051225,GO:0007018	GO:0005874,GO:0005856,GO:0005829	GO:0042277,GO:0042288,GO:0000166,GO:0005200,GO:0003924,GO:0005525
ENST00000383778
ENST00000229243	ACRBP	GO:0008150	GO:0001669,GO:0005576,GO:0005575,GO:0031410	GO:0003674
ENST00000216951	GSS	GO:0006520,GO:0006805,GO:0006750,GO:0007568,GO:0031667,GO:0034612,GO:0009410,GO:0006979,GO:0043200,GO:0046686,GO:0007399	GO:0005625,GO:0005829	GO:0043295,GO:0000287,GO:0000166,GO:0016874,GO:0016594,GO:0005524,GO:0004363,GO:0042803
ENST00000321394	TCP1	GO:0006457,GO:0007021,GO:0051084,GO:0044267	GO:0005737,GO:0005720,GO:0005794,GO:0030054,GO:0005886,GO:0005815,GO:0005832,GO:0005730,GO:0005634,GO:0005856,GO:0000242,GO:0005829	GO:0000166,GO:0051082,GO:0005524
ENST00000244930	SCGB2A1	GO:0008150	GO:0005576,GO:0005575	GO:0005488,GO:0005497
ENST00000324460	HSPA5	GO:0043066,GO:0006983,GO:0030168,GO:0006916,GO:0030433,GO:0030968,GO:0021589,GO:0007596,GO:0021680,GO:0051603,GO:0002576,GO:0031398,GO:0042149,GO:0006987,GO:0043154,GO:0060904,GO:0030512	GO:0042470,GO:0005793,GO:0048471,GO:0008303,GO:0009986,GO:0005783,GO:0005789,GO:0005788,GO:0030176,GO:0005634	GO:0051787,GO:0005515,GO:0000166,GO:0005509,GO:0051087,GO:0043022,GO:0051082,GO:0030674,GO:0005524,GO:0031625,GO:0043027
ENST00000222256	RAB3A	GO:0048790,GO:0007264,GO:0030324,GO:0007268,GO:0007409,GO:0007274,GO:0009791,GO:0015031,GO:0014047,GO:0016079,GO:0007269,GO:0003016,GO:0031630,GO:0016188,GO:0051602,GO:0050975,GO:0007005	GO:0060201,GO:0005737,GO:0005886,GO:0005625,GO:0005626,GO:0019717,GO:0060203,GO:0008021	GO:0005515,GO:0000166,GO:0003924,GO:0005525
ENST00000260130	SDCBP	GO:0006930,GO:0030036,GO:0007411,GO:0023034,GO:0006612,GO:0046330,GO:0007268,GO:0007265,GO:0042327	GO:0042470,GO:0030054,GO:0005886,GO:0005783,GO:0005895,GO:0005634,GO:0005829,GO:0005737,GO:0005912,GO:0016020,GO:0005789,GO:0005856,GO:0005925	GO:0005109,GO:0005137,GO:0047485,GO:0046982,GO:0045545,GO:0008093
ENST00000262891	MARK4	GO:0043068,GO:0001578,GO:0000226,GO:0006468,GO:0007399	GO:0043005,GO:0005813,GO:0005815,GO:0015630	GO:0008017,GO:0005515,GO:0043130,GO:0000166,GO:0043015,GO:0004674,GO:0050321,GO:0005524,GO:0016740
ENST00000234038	PPP1R7	GO:0008150	GO:0005737,GO:0005634	GO:0005515,GO:0008599,GO:0030234
ENST00000316144	LCN15	GO:0006629	GO:0005576	GO:0005215,GO:0005488
ENST00000234590		GO:0030308,GO:0005975,GO:0006094,GO:0006006,GO:0000122,GO:0009615,GO:0045892,GO:0045449,GO:0006096	GO:0005737,GO:0005886,GO:0005634,GO:0000015,GO:0031430,GO:0005829	GO:0005515,GO:0016564,GO:0003700,GO:0000287,GO:0004252,GO:0003714,GO:0003677,GO:0004634,GO:0016829
ENST00000337036		GO:0007165,GO:0051056,GO:0000186,GO:0048011,GO:0023034,GO:0007169	GO:0005622,GO:0005768,GO:0005829	GO:0005085,GO:0005515,GO:0017124
ENST00000216962	PYGB	GO:0005975,GO:0006006,GO:0005980	GO:0030424,GO:0005737,GO:0005625	GO:0016757,GO:0008144,GO:0030170,GO:0005529,GO:0008184,GO:0042803
ENST00000274764	HIST1H2BA	GO:0006334	GO:0005694,GO:0005634,GO:0000786	GO:0003677
ENST00000302014	CD14	GO:0006909,GO:0008063,GO:0071223,GO:0006954,GO:0071222,GO:0009408,GO:0032760,GO:0045087,GO:0006915,GO:0007166	GO:0046696,GO:0005886,GO:0045121,GO:0005576,GO:0031225,GO:0005615	GO:0001530,GO:0016019,GO:0070891,GO:0001847
ENST00000418685
ENST00000299320
ENST00000258341	LAMC1	GO:0050679,GO:0006461,GO:0022617,GO:0016477,GO:0007492,GO:0007411,GO:0031581,GO:0034446,GO:0007155,GO:0031175	GO:0031012,GO:0043259,GO:0005605,GO:0005606,GO:0005576,GO:0005615,GO:0043260,GO:0005604	GO:0043208,GO:0005201
ENST00000344051	SPINT1	GO:0060674,GO:0030198,GO:0060670,GO:0001892	GO:0005624,GO:0005576	GO:0005515,GO:0004867,GO:0030414
ENST00000236130	TSPAN1		GO:0016020,GO:0016021,GO:0005765
ENST00000256999		GO:0006508	GO:0005737,GO:0005886,GO:0016020,GO:0005887,GO:0005624,GO:0005634	GO:0004180,GO:0008233,GO:0016805,GO:0008237,GO:0046872
ENST00000342367
ENST00000296125	TGM4	GO:0018149,GO:0018184	GO:0005575	GO:0003810,GO:0016740,GO:0046872,GO:0008415
ENST00000450286
ENST00000372055
ENST00000261479	PSMA6	GO:0006511,GO:0006521,GO:0051437,GO:0006915,GO:0000216,GO:0042981,GO:0051436,GO:0031145,GO:0051439,GO:0000084,GO:0000082,GO:0051603,GO:0000075,GO:0016032,GO:0000278,GO:0006977	GO:0005739,GO:0005839,GO:0005737,GO:0019773,GO:0005634	GO:0005515,GO:0004175,GO:0003723,GO:0008233,GO:0004298
ENST00000400266
ENST00000326842	EDDM3A	GO:0007321	GO:0005576,GO:0005615	GO:0004522,GO:0003676
ENST00000372676	WFDC2	GO:0006508,GO:0007283	GO:0005576,GO:0005615	GO:0004866,GO:0004867
ENST00000322611	BASP1	GO:0072112,GO:0032582	GO:0005737,GO:0016607,GO:0005886,GO:0005634,GO:0042995,GO:0005856,GO:0030426	GO:0005515,GO:0016566,GO:0003714,GO:0019904,GO:0010843
ENST00000328666	SIRT7	GO:0006342,GO:0007072,GO:0009303,GO:0006476,GO:0045449	GO:0005737,GO:0005730,GO:0005634,GO:0005731	GO:0005515,GO:0016787,GO:0016811,GO:0008270,GO:0070403,GO:0046872
ENST00000196551	RPS5	GO:0010467,GO:0031018,GO:0019083,GO:0019058,GO:0016032,GO:0006450,GO:0006415,GO:0044267,GO:0006412,GO:0006413,GO:0006414	GO:0005622,GO:0022627,GO:0030529,GO:0005829	GO:0003735,GO:0003723,GO:0003729
ENST00000255040	APCS	GO:0051789,GO:0006461,GO:0006457,GO:0006953,GO:0051131	GO:0031012,GO:0043234,GO:0005576,GO:0005615	GO:0005529,GO:0051082,GO:0046872
ENST00000268695	GALNS		GO:0005764	GO:0003943,GO:0043890,GO:0016787,GO:0008484,GO:0046872
ENST00000221347	FCGBP		GO:0005576	GO:0005515
ENST00000288266	APPL1	GO:0008286,GO:0007165,GO:0007049,GO:0046324,GO:0008283,GO:0006915,GO:0042981,GO:0090003	GO:0012506,GO:0005792,GO:0005737,GO:0016020,GO:0016581,GO:0031901,GO:0005634,GO:0010008,GO:0005768,GO:0005829	GO:0005515,GO:0043422
ENST00000399180		GO:0000084,GO:0006271,GO:0000723,GO:0006284,GO:0000722,GO:0045740,GO:0043504,GO:0043137,GO:0006264,GO:0000278,GO:0032201	GO:0042645,GO:0005760,GO:0005654,GO:0005634	GO:0004003,GO:0000166,GO:0016787,GO:0016890,GO:0004386,GO:0017108,GO:0016887,GO:0005524,GO:0003677
ENST00000403558
ENST00000301522	PRDX2	GO:0010671,GO:0048538,GO:0042981,GO:0006916,GO:0032088,GO:0002536,GO:0048872,GO:0000187,GO:0042098,GO:0032496,GO:0045581,GO:0010310,GO:0045454,GO:0031665,GO:0042744,GO:0006979,GO:0055114	GO:0005739,GO:0005737	GO:0016209,GO:0016491,GO:0008379
ENST00000229270		GO:0019682,GO:0005975,GO:0006094,GO:0006006,GO:0006633,GO:0009790,GO:0006098,GO:0006096	GO:0005634,GO:0005625,GO:0005829	GO:0004807,GO:0016853
ENST00000399151		GO:0007275,GO:0015031,GO:0006895,GO:0007029	GO:0000139	GO:0003674
ENST00000326000	WFDC9		GO:0005576
ENST00000266085	TIMP3	GO:0051593,GO:0014070,GO:0043627,GO:0051045,GO:0007568,GO:0009725,GO:0007417,GO:0042246,GO:0007601,GO:0043200,GO:0050896,GO:0009612	GO:0031012,GO:0005737,GO:0005576,GO:0005604	GO:0005515,GO:0004857,GO:0008191,GO:0046872
ENST00000369915	TKTL1	GO:0006772,GO:0006007	GO:0005737,GO:0005634	GO:0016740,GO:0046872,GO:0004802
ENST00000265062	RAB7A	GO:0007264,GO:0015031,GO:0006897	GO:0045335,GO:0042470,GO:0005794,GO:0005770,GO:0031410,GO:0005764,GO:0043231	GO:0005515,GO:0000166,GO:0003924,GO:0005525
ENST00000290158	KPNB1	GO:0006610,GO:0046796,GO:0006309,GO:0044419,GO:0019058,GO:0016032,GO:0006915,GO:0006606,GO:0006607,GO:0006921,GO:0000060	GO:0005737,GO:0005643,GO:0005654,GO:0005634,GO:0005829	GO:0005515,GO:0008565,GO:0019904,GO:0008139,GO:0008270
ENST00000309758	HSPA6	GO:0006986		GO:0000166,GO:0005524
ENST00000350881	THBS4	GO:0001938,GO:0016525,GO:0090023,GO:0071603,GO:0050731,GO:0007155,GO:0051451	GO:0005576,GO:0005615,GO:0005604	GO:0005178,GO:0005198,GO:0005509,GO:0008201
ENST00000370509	CREG1	GO:0006357,GO:0008283,GO:0007275,GO:0040008	GO:0005667,GO:0005576	GO:0003702,GO:0003714,GO:0010181,GO:0008134
ENST00000299299	PCBD1	GO:0043496,GO:0006559,GO:0051289,GO:0006729,GO:0051291	GO:0005737,GO:0005634,GO:0005829	GO:0005515,GO:0003713,GO:0004505,GO:0008124,GO:0016829,GO:0042802
ENST00000273406	SRPRB		GO:0005737,GO:0016020,GO:0005783,GO:0030529,GO:0005789,GO:0016021	GO:0005515,GO:0000166,GO:0004872,GO:0005525
ENST00000204679	GNPTG		GO:0005794,GO:0005576	GO:0005515
ENST00000263100		GO:0008150	GO:0005576	GO:0003674
ENST00000044462	PSMA4	GO:0006511,GO:0006521,GO:0051437,GO:0006915,GO:0000216,GO:0042981,GO:0051436,GO:0031145,GO:0051439,GO:0000084,GO:0000082,GO:0044419,GO:0051603,GO:0000075,GO:0016032,GO:0000278,GO:0006977	GO:0000502,GO:0005737,GO:0019773,GO:0005634	GO:0005515,GO:0008233,GO:0042802,GO:0004298
ENST00000366963		GO:0015695,GO:0055085	GO:0016323,GO:0005886,GO:0005887,GO:0005624	GO:0005515,GO:0005215,GO:0015075,GO:0015101
ENST00000258412	TMBIM1		GO:0016020,GO:0016021
ENST00000280326	CCT5	GO:0006457,GO:0051084,GO:0009615,GO:0044267	GO:0005737,GO:0005815,GO:0005832,GO:0005730,GO:0005856,GO:0005829	GO:0005515,GO:0000166,GO:0051082,GO:0005524
ENST00000370151	DPCD			GO:0005515
ENST00000253354	C20orf114		GO:0005576,GO:0005615	GO:0008289
ENST00000370597	CRTAC1		GO:0005578,GO:0005576	GO:0005509
ENST00000303127	LMAN2	GO:0015031	GO:0005793,GO:0005794,GO:0000139,GO:0016020,GO:0005783,GO:0033116,GO:0005789,GO:0016021	GO:0005529
ENST00000447750	GDI1	GO:0007165,GO:0051056,GO:0007264,GO:0015031,GO:0043087	GO:0005737,GO:0005624,GO:0005829	GO:0005515,GO:0005093,GO:0005092,GO:0005096
ENST00000244926	SCGB1D2		GO:0005576,GO:0005615	GO:0005488
ENST00000307363
ENST00000361505	PNP	GO:0046638,GO:0070970,GO:0042493,GO:0055086,GO:0034356,GO:0006738,GO:0034418,GO:0006148,GO:0006139,GO:0006195,GO:0006955,GO:0006144,GO:0042102,GO:0043101,GO:0009116	GO:0005622,GO:0005737,GO:0005856,GO:0005829	GO:0004731,GO:0001882,GO:0008144,GO:0042301,GO:0002060
ENST00000334379	TRMT11	GO:0008033		GO:0008168,GO:0003676,GO:0016740
ENST00000280704	LDHC	GO:0044262,GO:0006096,GO:0055114	GO:0005737	GO:0004459,GO:0005488,GO:0016491
ENST00000223321	PSMA2	GO:0006511,GO:0006521,GO:0051437,GO:0006915,GO:0042981,GO:0000216,GO:0051436,GO:0009615,GO:0031145,GO:0051439,GO:0000084,GO:0000082,GO:0051603,GO:0000075,GO:0016032,GO:0000278,GO:0006977	GO:0005737,GO:0000502,GO:0019773,GO:0005634	GO:0005515,GO:0008233,GO:0004298
ENST00000350669	LDHB	GO:0006089,GO:0044262,GO:0006090,GO:0019674,GO:0006096,GO:0055114	GO:0005739,GO:0005737,GO:0005625,GO:0005829	GO:0051287,GO:0004459,GO:0016491,GO:0042802
ENST00000262288	SCPEP1	GO:0042573,GO:0006508	GO:0005576,GO:0005829	GO:0004185,GO:0008233
ENST00000216455	PSMA3	GO:0006511,GO:0006521,GO:0051437,GO:0006915,GO:0000216,GO:0042981,GO:0051436,GO:0031145,GO:0051439,GO:0000084,GO:0000082,GO:0044419,GO:0051603,GO:0000075,GO:0016032,GO:0000278,GO:0006977	GO:0000502,GO:0005839,GO:0005737,GO:0019773,GO:0005634	GO:0005515,GO:0008233,GO:0004298
ENST00000432547
ENST00000374500		GO:0008104,GO:0010038	GO:0016020	GO:0005515,GO:0019899
ENST00000369582	CGA	GO:0046621,GO:0008406,GO:0007165,GO:0048589,GO:0032275,GO:0016486,GO:0046884,GO:0007267,GO:0042446,GO:0006590,GO:0030878,GO:0032870	GO:0005625,GO:0005576	GO:0005179
ENST00000317669	SLC38A5	GO:0006865,GO:0055085,GO:0006811	GO:0005886,GO:0016021	GO:0015171,GO:0015187
ENST00000414359
ENST00000217131	CTSZ	GO:0060441,GO:0006508	GO:0005783,GO:0005615,GO:0005764	GO:0004197,GO:0008233,GO:0008234
ENST00000316292	EEF1A1	GO:0010467,GO:0006412,GO:0044267,GO:0006414	GO:0005737,GO:0005853,GO:0005829	GO:0005515,GO:0000166,GO:0003924,GO:0003746,GO:0005525
ENST00000226279	CD38	GO:0050853,GO:0001666,GO:0008624,GO:0007565,GO:0043066,GO:0030307,GO:0030890,GO:0042493,GO:0060292,GO:0007204,GO:0045779,GO:0007165,GO:0045941,GO:0045907,GO:0032570,GO:0016481,GO:0032024,GO:0009725,GO:0032526,GO:0032355,GO:0033194,GO:0070555	GO:0005792,GO:0009986,GO:0005886,GO:0005624,GO:0005634,GO:0016021	GO:0016564,GO:0003953,GO:0016849,GO:0005488,GO:0016798,GO:0016563,GO:0004872
ENST00000404933	SMS	GO:0006597,GO:0006595,GO:0006555	GO:0005829	GO:0004766,GO:0016768,GO:0016740
ENST00000215754	MIF	GO:0071157,GO:0030890,GO:0008283,GO:0043030,GO:0050731,GO:0048146,GO:0050715,GO:0010739,GO:0070207,GO:0033138,GO:0006954,GO:0001516,GO:0043406,GO:0042127,GO:0031666,GO:0070374,GO:0033033,GO:0043066,GO:0007569,GO:0090238,GO:0061081,GO:0032269,GO:0061078,GO:0045087,GO:0010629,GO:0043518,GO:0019752,GO:0007166,GO:0042327	GO:0005737,GO:0009986,GO:0005576,GO:0005615	GO:0005515,GO:0043498,GO:0004167,GO:0005102,GO:0016853,GO:0050178,GO:0042056,GO:0005125,GO:0005126
ENST00000250101	TXNDC17	GO:0033209	GO:0005737,GO:0005829	GO:0005515,GO:0004601,GO:0009055,GO:0047134
ENST00000415930
ENST00000435071
ENST00000259727	GMPR	GO:0006144,GO:0009409,GO:0043101,GO:0055086,GO:0009117,GO:0055114	GO:0005829	GO:0016491,GO:0003920,GO:0046872
ENST00000393399
ENST00000223836
ENST00000359062	PDE3A	GO:0040020,GO:0006629,GO:0007165,GO:0043066,GO:0007596,GO:0042493,GO:0030168,GO:0001556,GO:0051591,GO:0006198	GO:0016020,GO:0005625,GO:0016021,GO:0005626,GO:0005829	GO:0008081,GO:0030552,GO:0016787,GO:0004119,GO:0004115,GO:0047555,GO:0046872
ENST00000423391	ACTBL2		GO:0005737,GO:0005856	GO:0000166,GO:0005524
ENST00000249356	DNAJB9	GO:0006457	GO:0005737,GO:0005783,GO:0005730,GO:0005634	GO:0005515,GO:0031072,GO:0051082
ENST00000418919
ENST00000278282	SCGB1A1	GO:0007165,GO:0043488,GO:0007565,GO:0007566,GO:0032696,GO:0032714,GO:0032713,GO:0050727,GO:0000122,GO:0032689,GO:0042130	GO:0005737,GO:0005576	GO:0005488,GO:0019834
ENST00000199448		GO:0007160	GO:0005576,GO:0005764	GO:0005509
ENST00000421673		GO:0030277	GO:0005576	GO:0005201
ENST00000359759		GO:0008284,GO:0008285,GO:0030335,GO:0043065,GO:0001886,GO:0030198,GO:0051599,GO:0042493,GO:0009887,GO:0001525,GO:0007155,GO:0007601	GO:0031012,GO:0005581,GO:0005576,GO:0005615,GO:0005604	GO:0005515,GO:0046872,GO:0005201
ENST00000369049		GO:0001938,GO:0001503,GO:0010466,GO:0043123,GO:0030502,GO:0031214,GO:0045766	GO:0005578,GO:0005576	GO:0005515,GO:0043236,GO:0004871,GO:0008022,GO:0002020
ENST00000269593	IGFBP4	GO:0007165,GO:0001501,GO:0006954,GO:0008283,GO:0006259,GO:0001558	GO:0005576,GO:0005615	GO:0005520
ENST00000338415	QPCT	GO:0006508,GO:0006464		GO:0016603,GO:0008233,GO:0016740,GO:0046872,GO:0008415
ENST00000326003	KLK3	GO:0016525,GO:0006508	GO:0005576	GO:0004252,GO:0008236,GO:0008233
ENST00000304858	HSPA4	GO:0006986,GO:0009408,GO:0034619,GO:0045040	GO:0005737,GO:0005730,GO:0005634	GO:0000166,GO:0005524
ENST00000378364	APRT	GO:0006166,GO:0006168,GO:0006144,GO:0046083,GO:0043101,GO:0009116,GO:0055086,GO:0007625	GO:0005737,GO:0005730,GO:0005634,GO:0005829	GO:0005515,GO:0016208,GO:0016757,GO:0002055,GO:0003999
ENST00000290541	PSMB4	GO:0002862,GO:0006521,GO:0051437,GO:0006915,GO:0042981,GO:0000216,GO:0051436,GO:0031145,GO:0051439,GO:0000084,GO:0000082,GO:0051603,GO:0044419,GO:0000075,GO:0016032,GO:0000278,GO:0006977	GO:0005737,GO:0005839,GO:0000502,GO:0005634	GO:0001530,GO:0008233,GO:0004298
ENST00000380131
ENST00000312134	CST6	GO:0008544,GO:0009653	GO:0005576,GO:0001533	GO:0004869,GO:0030414
ENST00000300026	PPIB	GO:0006457	GO:0042470,GO:0005783,GO:0005788	GO:0005515,GO:0042277,GO:0003755,GO:0051082,GO:0016853
ENST00000361183	CAPZA2	GO:0006461,GO:0030036,GO:0006928,GO:0051693	GO:0005737,GO:0016020,GO:0008290,GO:0030863,GO:0015629	GO:0005515,GO:0003779
ENST00000262424	CRISPLD2	GO:0030198	GO:0030133,GO:0031012,GO:0005576	GO:0008201
ENST00000289749			GO:0005576
ENST00000231751		GO:0006879,GO:0006959,GO:0006826,GO:0042742,GO:0006811	GO:0005737,GO:0005576,GO:0030141	GO:0005515,GO:0004252,GO:0008233,GO:0008201,GO:0046872,GO:0008199
ENST00000404922
ENST00000268793		GO:0007126,GO:0006508	GO:0016020,GO:0005624,GO:0031225	GO:0008235,GO:0008233,GO:0008239,GO:0016805,GO:0046872
ENST00000240343	DYNLL2	GO:0008633,GO:0008039,GO:0006810,GO:0006915,GO:0007017,GO:0008629	GO:0005737,GO:0030286,GO:0005886,GO:0005874,GO:0016459,GO:0005829	GO:0008092,GO:0005515,GO:0003777
ENST00000374173
ENST00000367511	FAM129A	GO:0034976,GO:0001934,GO:0006950,GO:0001933,GO:0045727	GO:0005737,GO:0005886,GO:0005730,GO:0005634	GO:0003674
ENST00000380518		GO:0010468,GO:0043066,GO:0042472,GO:0051216,GO:0007605,GO:0006029,GO:0060348,GO:0001501,GO:0001958,GO:0003007,GO:0001894,GO:0001502,GO:0002062,GO:0007411,GO:0060272,GO:0060351,GO:0030199,GO:0060021,GO:0007601,GO:0035108	GO:0005737,GO:0005581,GO:0005576,GO:0005615,GO:0005585,GO:0005604	GO:0030020,GO:0048407,GO:0042802
gi|136429|sp|P00761|TRYP_PIG
ENST00000377453	CLN5	GO:0030163,GO:0008219,GO:0007420,GO:0042551,GO:0007042,GO:0007601,GO:0022008	GO:0005775,GO:0048471,GO:0005794,GO:0005783,GO:0016021,GO:0005765,GO:0005764	GO:0005515
ENST00000304355,ENST00000304270	SPACA5,SPACA5B	GO:0016998,GO:0008152	GO:0005576	GO:0016798,GO:0003796
ENST00000366667	AGT	GO:0001658,GO:0030308,GO:0009651,GO:0006800,GO:0009409,GO:0006883,GO:0050731,GO:0001819,GO:0001558,GO:0019229,GO:0043524,GO:0002019,GO:0002018,GO:0030198,GO:0002016,GO:0042127,GO:0048169,GO:0044255,GO:0014061,GO:0010744,GO:0045742,GO:0002034,GO:0014068,GO:0002035,GO:0001543,GO:0043085,GO:0030432,GO:0051387,GO:0010595,GO:0032270,GO:0034374,GO:0007186,GO:0001999,GO:0001998,GO:0042445,GO:0003078,GO:…	GO:0044444,GO:0005576,GO:0005625,GO:0005615	GO:0010698,GO:0005179,GO:0004867,GO:0031702,GO:0008083,GO:0031703
ENST00000322716	EPM2AIP1		GO:0005783
ENST00000416472
ENST00000393262	BBS10	GO:0001895,GO:0035058,GO:0045494,GO:0044267,GO:0050896	GO:0005929	GO:0000166,GO:0005524
ENST00000374550	RPL11	GO:0010467,GO:0019083,GO:0006364,GO:0019058,GO:0009790,GO:0006605,GO:0006917,GO:0006415,GO:0006412,GO:0006414,GO:0031018,GO:0016032,GO:0042273,GO:0044267	GO:0005622,GO:0005730,GO:0005840,GO:0022625,GO:0005829	GO:0005515,GO:0003735,GO:0003723,GO:0019843
ENST00000270776	PGD	GO:0019322,GO:0005975,GO:0006098,GO:0009051,GO:0055114	GO:0005737,GO:0005829	GO:0005515,GO:0050661,GO:0004616,GO:0016491
ENST00000343150	CTSL1	GO:0006508	GO:0005576,GO:0005764	GO:0004197,GO:0005515,GO:0008233
ENST00000373025	PGC	GO:0007586,GO:0006508	GO:0005576,GO:0005615	GO:0008233,GO:0004190
ENST00000419739		GO:0005975,GO:0006006,GO:0012501,GO:0006096	GO:0005737,GO:0005886,GO:0005634,GO:0005829	GO:0005515,GO:0000287,GO:0000166,GO:0030955,GO:0005524,GO:0004743,GO:0016740
ENST00000434013
ENST00000219070	MMP2	GO:0001666,GO:0001957,GO:0060346,GO:0060325,GO:0008152,GO:0030574,GO:0006508,GO:0001525,GO:0001955	GO:0005886,GO:0005578,GO:0005634,GO:0005576,GO:0005615,GO:0030017,GO:0043231	GO:0005515,GO:0008233,GO:0008270,GO:0004222,GO:0046872
ENST00000307630	YWHAG	GO:0048167,GO:0000086,GO:0045664,GO:0006469,GO:0009966,GO:0006605,GO:0000278	GO:0005737,GO:0005829	GO:0005515,GO:0005159,GO:0005080,GO:0019904,GO:0008426
ENST00000337777	PLS1		GO:0005737	GO:0051015,GO:0005509,GO:0005200
ENST00000227378	HSPA8	GO:0006986,GO:0006457,GO:0044419,GO:0006892,GO:0007268,GO:0016044,GO:0007269	GO:0005622,GO:0042470,GO:0005737,GO:0009986,GO:0005886,GO:0030529,GO:0005829	GO:0005515,GO:0000166,GO:0042623,GO:0005524
ENST00000427316
ENST00000316403		GO:0006629,GO:0008219,GO:0032463,GO:0008284,GO:0043066,GO:0045597,GO:0043691,GO:0009611,GO:0030168,GO:0006916,GO:0001836,GO:0009615,GO:0051788,GO:0006956,GO:0007596,GO:0031018,GO:0045087,GO:0048812,GO:0002576,GO:0006958,GO:0006979	GO:0031012,GO:0005739,GO:0048471,GO:0016235,GO:0034366,GO:0005576,GO:0031093,GO:0005615	GO:0051787,GO:0005515
ENST00000377018
ENST00000205061			GO:0005794,GO:0000139,GO:0016020,GO:0005797,GO:0016021	GO:0005102
ENST00000371579	DPP7	GO:0006508	GO:0016023,GO:0005576,GO:0005764,GO:0005829	GO:0005515,GO:0004177,GO:0008236,GO:0008233,GO:0008239
ENST00000438626
ENST00000251968	TSG101	GO:0051246,GO:0006513,GO:0008285,GO:0046755,GO:0015031,GO:0001558,GO:0030154,GO:0007049,GO:0030216,GO:0044419,GO:0007050,GO:0045892,GO:0043162,GO:0043687,GO:0051301	GO:0005737,GO:0005886,GO:0005770,GO:0005771,GO:0031902,GO:0005730,GO:0005634,GO:0005769	GO:0005515,GO:0043130,GO:0030374,GO:0019787,GO:0003714,GO:0003677,GO:0031625,GO:0048306
ENST00000355814		GO:0033986,GO:0001666,GO:0010288,GO:0014070,GO:0030168,GO:0006953,GO:0007596,GO:0034014,GO:0002576,GO:0032496,GO:0034097,GO:0032355,GO:0046687	GO:0005578,GO:0031093,GO:0005576,GO:0005615	GO:0005515,GO:0004867,GO:0002020,GO:0030414
ENST00000356860	CACNA2D1	GO:0051924,GO:0006816,GO:0006811	GO:0016529,GO:0016020,GO:0030315,GO:0016021,GO:0005891	GO:0005244,GO:0005245,GO:0046872
ENST00000382519
ENST00000210444	NANS	GO:0016051,GO:0009103	GO:0005737,GO:0005829	GO:0050462,GO:0008781,GO:0016740,GO:0047444
ENST00000355899	PLS3		GO:0005737	GO:0005515,GO:0005509,GO:0003779
ENST00000366639	TSNAX	GO:0007275,GO:0007283,GO:0030154	GO:0005737,GO:0048471,GO:0005634	GO:0043565,GO:0008565,GO:0003677
ENST00000373316	PGK1	GO:0016310,GO:0005975,GO:0006094,GO:0006006,GO:0006096	GO:0005737,GO:0005829	GO:0004618,GO:0000166,GO:0005524,GO:0016740
ENST00000354785
ENST00000085219		GO:0007155	GO:0005886,GO:0005887,GO:0009897	GO:0005515,GO:0005529
ENST00000245255	PIWIL1	GO:0007126,GO:0034587,GO:0007286,GO:0007275,GO:0031047,GO:0007283,GO:0030154,GO:0006417	GO:0033391,GO:0005737,GO:0043186,GO:0005844,GO:0005845	GO:0005515,GO:0003727,GO:0034584,GO:0003729
ENST00000222120	RAB3D	GO:0018125,GO:0007264,GO:0017157,GO:0015031	GO:0005739,GO:0030133,GO:0042588,GO:0005886	GO:0000166,GO:0003924,GO:0005525
ENST00000311322	LPL	GO:0006629,GO:0010744,GO:0042493,GO:0070328,GO:0010886,GO:0016042,GO:0034372,GO:0034371,GO:0010890,GO:0019432,GO:0042157,GO:0006641,GO:0006633,GO:0019433,GO:0006644	GO:0031012,GO:0034361,GO:0005886,GO:0042627,GO:0005576,GO:0031225,GO:0005615	GO:0005515,GO:0004806,GO:0016787,GO:0005102,GO:0004620,GO:0004465,GO:0008201,GO:0017129
ENST00000218516	GLA	GO:0009311,GO:0051001,GO:0045019,GO:0046477,GO:0046479	GO:0005737,GO:0005794,GO:0005576,GO:0005764	GO:0005515,GO:0016787,GO:0043169,GO:0005102,GO:0004557,GO:0003824,GO:0042803,GO:0004553
ENST00000303210	GNB2	GO:0006112,GO:0009755,GO:0007186	GO:0043234,GO:0005737,GO:0048471,GO:0005886	GO:0005515,GO:0005246,GO:0003924,GO:0004871
ENST00000323076		GO:0033157,GO:0051017,GO:0002286	GO:0005737,GO:0030054,GO:0005886,GO:0005884,GO:0032587,GO:0001891,GO:0015629,GO:0005829	GO:0005515,GO:0051015,GO:0005509,GO:0003779,GO:0042802
ENST00000300527		GO:0016337,GO:0030198,GO:0007411,GO:0009749	GO:0042383,GO:0031012,GO:0016020,GO:0005578,GO:0005576,GO:0005615	GO:0005515,GO:0030674,GO:0005201
ENST00000379370	AGRN	GO:0007009,GO:0007165,GO:0045162,GO:0050808,GO:0007528,GO:0007411,GO:0045944,GO:0043113,GO:0045213,GO:0008582,GO:0007416,GO:0007213	GO:0031012,GO:0009986,GO:0005605,GO:0045202,GO:0005576	GO:0005515,GO:0030548,GO:0043236,GO:0005200
ENST00000394295		GO:0007165,GO:0006916	GO:0005737	GO:0005544,GO:0004859,GO:0005509
ENST00000368440	SMPDL3A	GO:0008150,GO:0006685,GO:0008152	GO:0005576,GO:0005615	GO:0005515,GO:0016798,GO:0004767
ENST00000370008	STXBP3	GO:0070527,GO:0045955,GO:0007596,GO:0043312,GO:0030168,GO:0016192,GO:0015031,GO:0051291,GO:0006904	GO:0016323,GO:0016324,GO:0005737,GO:0005886,GO:0031091,GO:0005730,GO:0042581,GO:0070820,GO:0005634,GO:0005829	GO:0005515,GO:0019905,GO:0030347,GO:0017075
ENST00000257857	CD63	GO:0045807,GO:0007596,GO:0030855,GO:0002576,GO:0030168,GO:0010633,GO:0045785	GO:0043234,GO:0031088,GO:0005737,GO:0005886,GO:0005887,GO:0031902,GO:0005765,GO:0010008	GO:0032403
ENST00000219169	NUTF2	GO:0015031	GO:0005622,GO:0005737,GO:0005643,GO:0005829	GO:0005515,GO:0005215
ENST00000368261	CCT3	GO:0006457,GO:0051084,GO:0044267	GO:0005737,GO:0005886,GO:0005832,GO:0005856,GO:0005829	GO:0005515,GO:0000166,GO:0051082,GO:0005524
ENST00000254810,ENST00000366813	H3F3A,H3F3B	GO:0007420,GO:0006334,GO:0009725	GO:0005694,GO:0005634,GO:0000786	GO:0003677
ENST00000418115	RHOA	GO:0042346,GO:0030036,GO:0051927,GO:0030307,GO:0007264,GO:0045471,GO:0033144,GO:0007266,GO:0030154,GO:0043524,GO:0043525,GO:0045907,GO:0030838,GO:0007411,GO:0044419,GO:0043123,GO:0043200,GO:0031098,GO:0043124,GO:0001666,GO:0051056,GO:0048011,GO:0030335,GO:0006357,GO:0042493,GO:0023034,GO:0048015,GO:0030168,GO:0045727,GO:0051384,GO:0009612,GO:0009749,GO:0045785,GO:0043280,GO:0000902,GO:0045665,GO:…	GO:0005739,GO:0005622,GO:0030424,GO:0005737,GO:0005886,GO:0005624,GO:0005625,GO:0005634,GO:0005856,GO:0005829	GO:0005515,GO:0000166,GO:0019904,GO:0003924,GO:0017022,GO:0005525
ENST00000262947	C19orf10		GO:0005793,GO:0005576
ENST00000304034	RAB2B	GO:0007264,GO:0015031,GO:0016192	GO:0005794,GO:0000139,GO:0005886,GO:0005783,GO:0005789	GO:0000166,GO:0005525
ENST00000286091	PDIA4	GO:0009306,GO:0006662,GO:0045454	GO:0042470,GO:0005783,GO:0005788	GO:0005515,GO:0015035,GO:0003756,GO:0009055,GO:0016853
ENST00000392369
ENST00000416793
ENST00000323688	NUCB2		GO:0005640,GO:0005737,GO:0005793,GO:0005794,GO:0005886,GO:0005783,GO:0005797,GO:0005634,GO:0005576,GO:0005615,GO:0005829	GO:0005509,GO:0003677
ENST00000353245		GO:0007165,GO:0002553,GO:0007596,GO:0042493,GO:0006626,GO:0030168,GO:0006916	GO:0005739,GO:0043234,GO:0042470,GO:0005737,GO:0014069,GO:0005634,GO:0005625,GO:0005829	GO:0005515,GO:0019904,GO:0032403,GO:0008134
ENST00000360534	DPP4	GO:0001666,GO:0042110,GO:0008284,GO:0002709,GO:0043542,GO:0031295,GO:0006508,GO:0033632,GO:0007155,GO:0051234,GO:0010716	GO:0030054,GO:0005794,GO:0005886,GO:0031258,GO:0009986,GO:0005783,GO:0005624,GO:0030139,GO:0005625,GO:0005576,GO:0030027,GO:0046581,GO:0016324,GO:0071438,GO:0045121,GO:0016021	GO:0005515,GO:0042277,GO:0004252,GO:0004177,GO:0005518,GO:0005102,GO:0008236,GO:0008233,GO:0004872,GO:0008239,GO:0002020,GO:0042803
ENST00000357639	ENPP3	GO:0006955,GO:0009143,GO:0006796,GO:0030505	GO:0048471,GO:0016020,GO:0005887,GO:0005576	GO:0004528,GO:0016787,GO:0047429,GO:0004551,GO:0030247,GO:0003676,GO:0046872,GO:0005044
ENST00000299767	HSP90B1	GO:0001666,GO:0051208,GO:0006457,GO:0031247,GO:0043666,GO:0006916,GO:0030433,GO:0015031,GO:0071318	GO:0042470,GO:0005792,GO:0048471,GO:0005783,GO:0005789,GO:0005788,GO:0005829	GO:0005515,GO:0000166,GO:0019903,GO:0003723,GO:0005509,GO:0046790,GO:0051082,GO:0005524,GO:0050750
ENST00000310118	PSMD2,PSD2	GO:0042176,GO:0006521,GO:0051437,GO:0006915,GO:0000216,GO:0042981,GO:0051436,GO:0031145,GO:0051439,GO:0000084,GO:0000082,GO:0032012,GO:0000075,GO:0016032,GO:0000278,GO:0006977	GO:0005622,GO:0000502,GO:0005838,GO:0016020,GO:0043025,GO:0016021,GO:0030425	GO:0005515,GO:0005086,GO:0030234
ENST00000264710	RAB10	GO:0007264,GO:0015031	GO:0005794,GO:0005886	GO:0005515,GO:0000166,GO:0005525
ENST00000256324			GO:0005739
ENST00000445915
ENST00000334869	LGMN	GO:0043524,GO:0040015,GO:0006766,GO:0042359,GO:0006508,GO:0042446,GO:0008202	GO:0005770,GO:0045177,GO:0005764	GO:0004197,GO:0004674,GO:0008233
ENST00000355854	CAB39L	GO:0008286,GO:0007050,GO:0046320	GO:0005829	GO:0005515
ENST00000216218	ST13	GO:0006457	GO:0005737	GO:0030674
ENST00000358559	MSMB	GO:0008150	GO:0005576,GO:0005634,GO:0005615	GO:0003674
ENST00000377276	PRKACG	GO:0006629,GO:0048011,GO:0005975,GO:0023034,GO:0006094,GO:0007202,GO:0007283,GO:0055085,GO:0007243,GO:0009755,GO:0006112,GO:0050796,GO:0006006,GO:0006468,GO:0006833,GO:0019433,GO:0034199,GO:0008584	GO:0005654,GO:0005829	GO:0000166,GO:0004674,GO:0004691,GO:0005524,GO:0016740
ENST00000455673
ENST00000263593	SIAE		GO:0005764	GO:0004091,GO:0016787,GO:0001681
ENST00000375650,ENST00000375651	HSPA1A,HSPA1B	GO:0006986,GO:0042026,GO:0090084,GO:0030308,GO:0008285,GO:0006916,GO:0006402	GO:0005739,GO:0005737,GO:0048471,GO:0016607,GO:0016234,GO:0005783,GO:0030529,GO:0005634	GO:0005515,GO:0047485,GO:0000166,GO:0044183,GO:0051082,GO:0005524,GO:0031625
ENST00000361867	CABYR	GO:0007165	GO:0005929,GO:0005737,GO:0044442,GO:0005634,GO:0005856	GO:0008603,GO:0019901,GO:0046872
ENST00000315608	ACRV1	GO:0007275	GO:0001669,GO:0031410
ENST00000368096
ENST00000234454	SPR	GO:0006729,GO:0006809,GO:0055114	GO:0005737	GO:0050661,GO:0004033,GO:0004757,GO:0005488,GO:0016491
ENST00000334701		GO:0006986,GO:0007165,GO:0042026,GO:0007411,GO:0034619,GO:0000086,GO:0050999,GO:0046209,GO:0000278,GO:0045040,GO:0006839,GO:0045429	GO:0005622,GO:0042470,GO:0005737,GO:0005886,GO:0005829	GO:0005515,GO:0030911,GO:0000166,GO:0030235,GO:0051082,GO:0005524,GO:0042803
ENST00000300900	CA4	GO:0042493,GO:0048513,GO:0048545,GO:0007601,GO:0006730,GO:0050896	GO:0042383,GO:0016324,GO:0016529,GO:0005624,GO:0031225	GO:0008270,GO:0004089,GO:0046872,GO:0016829
ENST00000244333	LYPD3	GO:0007160,GO:0006928	GO:0005886,GO:0016021,GO:0046658	GO:0043236
ENST00000269122	CLTC	GO:0048011,GO:0023034,GO:0006892,GO:0042059,GO:0006886,GO:0006898,GO:0031623,GO:0033572,GO:0007067,GO:0007173,GO:0007411,GO:0016192,GO:0016044	GO:0005739,GO:0042470,GO:0030132,GO:0005886,GO:0030136,GO:0005819,GO:0030130,GO:0031410,GO:0030659,GO:0030118,GO:0005829	GO:0005515,GO:0005198
ENST00000238081	YWHAQ	GO:0007264,GO:0006605,GO:0045892	GO:0043234,GO:0005737,GO:0005813,GO:0005730,GO:0005625,GO:0005634	GO:0005515,GO:0047485,GO:0019904
ENST00000324262	CNDP2	GO:0008152,GO:0006508	GO:0005737	GO:0005515,GO:0004180,GO:0008233,GO:0016805,GO:0008237,GO:0046872
ENST00000291565	PDXK	GO:0042823,GO:0008283,GO:0042816,GO:0008615	GO:0005737,GO:0005829	GO:0000287,GO:0000166,GO:0030170,GO:0008478,GO:0008270,GO:0030955,GO:0031402,GO:0005524,GO:0031403,GO:0016740,GO:0042803
ENST00000382410	DEFB125	GO:0042742	GO:0005576
ENST00000053867		GO:0050679,GO:0007165,GO:0001835,GO:0007566	GO:0005739,GO:0005576,GO:0005615	GO:0005125,GO:0008083
ENST00000340385	PRDX6	GO:0016042,GO:0045454,GO:0042744,GO:0009395,GO:0006979,GO:0055114	GO:0005737,GO:0016023,GO:0005764,GO:0005829	GO:0004602,GO:0005515,GO:0016209,GO:0016787,GO:0004623,GO:0016491,GO:0051920
ENST00000291525
ENST00000353703	YWHAB	GO:0008286,GO:0008633,GO:0048011,GO:0007264,GO:0023034,GO:0035308,GO:0051220,GO:0006915,GO:0007265,GO:0006605,GO:0043085,GO:0051291,GO:0000186,GO:0007173,GO:0000165,GO:0007411,GO:0008629	GO:0042470,GO:0005813,GO:0005737,GO:0048471,GO:0017053,GO:0005730,GO:0005634,GO:0005829	GO:0005515,GO:0051219,GO:0042826,GO:0003714,GO:0019904,GO:0019899,GO:0008022,GO:0032403,GO:0050815
ENST00000308064	CHST1	GO:0006790,GO:0006954,GO:0005976,GO:0006012,GO:0042339	GO:0005794,GO:0000139,GO:0016020,GO:0016021	GO:0045130,GO:0008146,GO:0016740
ENST00000304182		GO:0006508	GO:0005576	GO:0004252,GO:0008233
ENST00000263598	LCN1	GO:0050909,GO:0006508,GO:0050896	GO:0005576	GO:0005515,GO:0005215,GO:0004869
ENST00000064571	CBLN4		GO:0030054,GO:0045202,GO:0005576
ENST00000359523	MPZL1	GO:0007267,GO:0007169	GO:0016020,GO:0005887	GO:0005515,GO:0005198
ENST00000376314	DEFB121	GO:0042742	GO:0005576	GO:0003674
ENST00000406844
ENST00000374517	TXN	GO:0009314,GO:0015949,GO:0008283,GO:0006662,GO:0007267,GO:0006928,GO:0055086,GO:0000122,GO:0046826,GO:0007165,GO:0043388,GO:0006810,GO:0033158,GO:0045454,GO:0022900,GO:0055114	GO:0005739,GO:0005737,GO:0005654,GO:0005576,GO:0005634,GO:0005829	GO:0005515,GO:0015035,GO:0009055,GO:0015037
ENST00000169298	ST6GAL1	GO:0006959,GO:0006486,GO:0006464	GO:0030173,GO:0005794,GO:0016020,GO:0032580,GO:0005576,GO:0016021	GO:0003835
ENST00000342245
ENST00000256594	GSTM3	GO:0043627,GO:0008065,GO:0008152,GO:0006749	GO:0005737,GO:0005625	GO:0005515,GO:0004364,GO:0016740,GO:0042802
ENST00000275603	CCT6A	GO:0006457,GO:0051084,GO:0044267	GO:0005737,GO:0005832,GO:0005829	GO:0000166,GO:0051082,GO:0005524
ENST00000247207	HSPA2	GO:0006986,GO:0007286,GO:0007140	GO:0005739,GO:0009986	GO:0000166,GO:0051082,GO:0005524
ENST00000367048	ACAT2	GO:0006629	GO:0005739,GO:0005737,GO:0005730,GO:0005634	GO:0005515,GO:0003985,GO:0016740,GO:0008415
ENST00000297283	PGAM2	GO:0010035,GO:0005975,GO:0006941,GO:0006094,GO:0006006,GO:0007283,GO:0046689,GO:0006096	GO:0005634,GO:0005625,GO:0005575,GO:0005829	GO:0048037,GO:0016787,GO:0004082,GO:0004083,GO:0046538,GO:0004619,GO:0016853
ENST00000257408	KLB	GO:0008284,GO:0005975,GO:0090080	GO:0005886,GO:0016021	GO:0017134,GO:0043169,GO:0003824,GO:0004553
ENST00000301776	ASRGL1	GO:0033345	GO:0005737,GO:0015630,GO:0005730,GO:0005634	GO:0016787,GO:0003948
ENST00000271308	PSMA5	GO:0006511,GO:0006521,GO:0051437,GO:0006915,GO:0042981,GO:0000216,GO:0051436,GO:0031145,GO:0051439,GO:0000084,GO:0000082,GO:0051603,GO:0000075,GO:0016032,GO:0000278,GO:0006977	GO:0005737,GO:0000502,GO:0019773,GO:0005634	GO:0005515,GO:0008233,GO:0004298
ENST00000284031	DDAH1	GO:0007263,GO:0000052,GO:0006527	GO:0005737	GO:0016787,GO:0003824,GO:0016403,GO:0046872
ENST00000329841	ALDH1A3	GO:0043065,GO:0001822,GO:0042493,GO:0021983,GO:0031076,GO:0042574,GO:0042573,GO:0060324,GO:0060166,GO:0002072,GO:0002138,GO:0021768,GO:0055114,GO:0048048	GO:0005737	GO:0016491,GO:0004029,GO:0070403,GO:0070324,GO:0042803,GO:0004030
ENST00000409296
ENST00000382444
ENST00000225655	PFN1	GO:0030036,GO:0006357,GO:0007596,GO:0002576,GO:0001843,GO:0030168	GO:0005737,GO:0005634,GO:0015629	GO:0003779,GO:0017048,GO:0070064
ENST00000311337	GNPDA1	GO:0007338,GO:0005975,GO:0006043,GO:0006044,GO:0006091	GO:0005737	GO:0004342,GO:0016787
ENST00000372080		GO:0016042,GO:0030299,GO:0006629,GO:0006707,GO:0044241,GO:0006641,GO:0046514,GO:0030157,GO:0044258,GO:0018350,GO:0009062	GO:0042588,GO:0005791,GO:0043234,GO:0005792,GO:0005737,GO:0005794,GO:0045121,GO:0005576,GO:0005615,GO:0005829	GO:0004806,GO:0016787,GO:0043208,GO:0004622,GO:0047372,GO:0050253,GO:0003824,GO:0008201,GO:0032403,GO:0004771
ENST00000431067	ORM2	GO:0002682,GO:0006953	GO:0005576,GO:0005615	GO:0005488
ENST00000264895
ENST00000325141
ENST00000358794
ENST00000373240
ENST00000265462		GO:0043066,GO:0006954,GO:0034614,GO:0045454,GO:0006979,GO:0055114	GO:0044445,GO:0005739,GO:0005737,GO:0005777	GO:0004601,GO:0016491,GO:0051920,GO:0043027
ENST00000263867		GO:0051016,GO:0006461,GO:0030031	GO:0042470,GO:0005737,GO:0031965,GO:0005730,GO:0005634,GO:0008290	GO:0003779
ENST00000343289	NT5C2	GO:0006195,GO:0006144,GO:0055086,GO:0009117,GO:0046099	GO:0005737,GO:0005829	GO:0005515,GO:0000166,GO:0016787,GO:0008253,GO:0046872
ENST00000328221
ENST00000346178		GO:0006457,GO:0005975,GO:0044267,GO:0043687,GO:0018279	GO:0042470,GO:0005794,GO:0005783,GO:0005788	GO:0033919,GO:0005515,GO:0030246,GO:0004553
ENST00000344839	BSPH1	GO:0007338	GO:0005576
ENST00000233809	IGFBP2	GO:0007565,GO:0007584,GO:0042493,GO:0007568,GO:0006950,GO:0051384,GO:0001558,GO:0032870,GO:0009612,GO:0007165,GO:0010226,GO:0043567,GO:0032526,GO:0032355	GO:0016324,GO:0005576,GO:0031410,GO:0005615	GO:0005515,GO:0031994,GO:0031995
ENST00000306107	ALCAM	GO:0007165,GO:0008045,GO:0007411,GO:0007155	GO:0030424,GO:0016020,GO:0043025,GO:0016021,GO:0009897	GO:0005102
ENST00000378695	GLIPR1L1		GO:0005576
ENST00000265729	SRI	GO:0007507,GO:0007165,GO:0007517,GO:0008016,GO:0006810,GO:0006942,GO:0006816,GO:0001508,GO:0006880	GO:0005622,GO:0005737,GO:0030018,GO:0005886,GO:0033017,GO:0031982	GO:0005246,GO:0005509,GO:0005102
ENST00000261267	LYZ	GO:0006954,GO:0016998,GO:0019835,GO:0042742	GO:0005576,GO:0005615	GO:0005515,GO:0016798,GO:0003796
ENST00000333617
ENST00000360986		GO:0006508,GO:0016055	GO:0005578,GO:0005576	GO:0008233,GO:0008270,GO:0008237,GO:0046872,GO:0004181
ENST00000298687		GO:0007165,GO:0007275,GO:0030154,GO:0007399	GO:0005737,GO:0005813,GO:0048471,GO:0005794,GO:0005730,GO:0005634,GO:0005829	GO:0003674
ENST00000254301	LGALS3	GO:0001501,GO:0030198,GO:0030154	GO:0031012,GO:0005737,GO:0005886,GO:0005578,GO:0005743,GO:0005634	GO:0005515,GO:0019863,GO:0005529
ENST00000304043	HINT1	GO:0007165	GO:0005737,GO:0005634,GO:0005856	GO:0016787,GO:0005080
ENST00000367660	C6orf115
ENST00000336023	TUBA1B	GO:0051258,GO:0006457,GO:0051084,GO:0044267,GO:0007018	GO:0005874	GO:0005515,GO:0000166,GO:0005198,GO:0003924,GO:0005525
ENST00000229239	GAPDH	GO:0005975,GO:0006094,GO:0006006,GO:0006096	GO:0005737,GO:0016020,GO:0005634,GO:0005829	GO:0005515,GO:0016491,GO:0004365
ENST00000170150	BPIL1		GO:0005576	GO:0008289
ENST00000300605	HDHD2			GO:0016787
ENST00000228306	RPLP0	GO:0010467,GO:0031018,GO:0044419,GO:0019083,GO:0042254,GO:0019058,GO:0016032,GO:0006415,GO:0044267,GO:0006412,GO:0006414	GO:0005622,GO:0005737,GO:0030529,GO:0005840,GO:0005634,GO:0022625,GO:0005829	GO:0005515,GO:0003735,GO:0003723
ENST00000302345	CANT1	GO:0043123	GO:0005794,GO:0016020,GO:0005783,GO:0032580,GO:0005789,GO:0016021	GO:0017110,GO:0016787,GO:0005509,GO:0004871
ENST00000264908	ANXA3	GO:0010595,GO:0006909,GO:0021766,GO:0051091,GO:0051054,GO:0043312,GO:0031100,GO:0051384,GO:0070848,GO:0042742,GO:0045766	GO:0030424,GO:0005737,GO:0016020,GO:0005886,GO:0030670,GO:0043025,GO:0042581,GO:0030425	GO:0005544,GO:0005509,GO:0019834
ENST00000339276	SFN	GO:0008285,GO:0008630,GO:0030307,GO:0008283,GO:0006915,GO:0001836,GO:0000079,GO:0043616,GO:0007165,GO:0030216,GO:0043588,GO:0006469,GO:0043154	GO:0005737,GO:0005634,GO:0005576,GO:0005615	GO:0005515,GO:0019904,GO:0008426
ENST00000390548
ENST00000446427
ENST00000307144	LDHAL6B	GO:0044262,GO:0006096,GO:0055114	GO:0005737	GO:0005515,GO:0004459,GO:0016491
ENST00000271638	S100A11	GO:0007165,GO:0008285,GO:0008156	GO:0005737,GO:0005634,GO:0001726	GO:0005515,GO:0005509,GO:0042803,GO:0048154,GO:0048306
ENST00000369836	GSTM4	GO:0006805,GO:0008152	GO:0005737,GO:0005789	GO:0004364,GO:0016740
ENST00000296435	CAMP	GO:0051873,GO:0008284,GO:0050830,GO:0045766,GO:0050829,GO:0071222,GO:0071356,GO:0071347,GO:0001934,GO:0071354,GO:0044130,GO:0071224,GO:0044140,GO:0042742	GO:0005737,GO:0042581,GO:0005576,GO:0042995,GO:0005615
ENST00000496455	GMPS	GO:0009168,GO:0009058,GO:0006144,GO:0009113,GO:0055086,GO:0006541,GO:0006164	GO:0005737,GO:0005829	GO:0000166,GO:0016874,GO:0003922,GO:0019899,GO:0005524,GO:0003921
ENST00000381742
ENST00000254898
ENST00000321153	RPLP2	GO:0010467,GO:0031018,GO:0019083,GO:0019058,GO:0016032,GO:0006415,GO:0044267,GO:0006412,GO:0006414	GO:0005622,GO:0005840,GO:0022625,GO:0005829	GO:0003735,GO:0003723
ENST00000260379	RPLP1	GO:0010467,GO:0031018,GO:0019083,GO:0019058,GO:0016032,GO:0006415,GO:0044267,GO:0006412,GO:0006414	GO:0005622,GO:0005737,GO:0005840,GO:0022625,GO:0005829	GO:0005515,GO:0003735,GO:0003723
ENST00000287936	HMGCR	GO:0008406,GO:0006695,GO:0008354,GO:0015936,GO:0008299,GO:0055114	GO:0016020,GO:0005783,GO:0005789,GO:0016021,GO:0005778,GO:0005777	GO:0050661,GO:0004420,GO:0016491
ENST00000311181	B3GNT6,B3GNT1	GO:0009101,GO:0030311,GO:0006486,GO:0016269	GO:0030173,GO:0005794,GO:0016020,GO:0000139,GO:0016021	GO:0008532,GO:0016757,GO:0047223,GO:0008378
ENST00000263273	NUCB1		GO:0005737,GO:0005793,GO:0005794,GO:0016020,GO:0015630,GO:0005615	GO:0005509,GO:0003677
ENST00000355338	WARS	GO:0006436,GO:0010467,GO:0008285,GO:0045765,GO:0006412,GO:0006418	GO:0005737,GO:0005625,GO:0005829	GO:0005515,GO:0004830,GO:0000166,GO:0016874,GO:0005524
ENST00000396349	MNS1,MANSC1	GO:0007126	GO:0005882,GO:0016020,GO:0005634,GO:0005635,GO:0016021
ENST00000278385		GO:0014070,GO:0001658,GO:0043066,GO:0034238,GO:0033189,GO:0002246,GO:0050731,GO:0001558,GO:0031175,GO:0010628,GO:0060442,GO:0033138,GO:0016337,GO:0016477,GO:0007160,GO:0043518,GO:0070374,GO:0001955,GO:0033031	GO:0043234,GO:0016323,GO:0016324,GO:0005737,GO:0005794,GO:0009986,GO:0005886,GO:0005887,GO:0005634,GO:0009897	GO:0005515,GO:0051219,GO:0005540,GO:0005518,GO:0005057,GO:0004888
ENST00000475668
ENST00000338380	SLPI		GO:0031012,GO:0005576	GO:0004866,GO:0004867
ENST00000367429		GO:0006957,GO:0006956	GO:0005576,GO:0005615
ENST00000262207	CRISPLD1		GO:0005576
ENST00000319466	MCFD2	GO:0015031,GO:0016192,GO:0019752	GO:0005793,GO:0005794,GO:0005783,GO:0005576	GO:0005509
ENST00000273920	ENOPH1	GO:0019509,GO:0008652,GO:0009086	GO:0005737,GO:0005634,GO:0005575	GO:0008967,GO:0016787,GO:0046872,GO:0043874
ENST00000338356	CPM	GO:0006508,GO:0009653	GO:0005737,GO:0005886,GO:0005730,GO:0005634,GO:0031225	GO:0004180,GO:0008270,GO:0008233,GO:0008237,GO:0046872,GO:0004181
ENST00000261416
ENST00000411740
ENST00000323541
ENST00000263354	NAPA	GO:0006944,GO:0007420,GO:0030182,GO:0006892,GO:0006891,GO:0045176,GO:0016192,GO:0006886,GO:0016044	GO:0005794,GO:0016020,GO:0005783,GO:0070044,GO:0005829	GO:0019905,GO:0005515
ENST00000262776	LGALS3BP	GO:0007165,GO:0006968,GO:0007155	GO:0031012,GO:0016020,GO:0005578,GO:0005576,GO:0005615	GO:0005515,GO:0005044
ENST00000376052
ENST00000372805		GO:0007190,GO:0007165,GO:0000902,GO:0007163,GO:0030036,GO:0007596,GO:0007411,GO:0001667,GO:0002576,GO:0030168,GO:0006898	GO:0005737,GO:0005886,GO:0030864	GO:0005488,GO:0003779
ENST00000401700
ENST00000336452		GO:0008284,GO:0008612,GO:0006915,GO:0006917,GO:0015031,GO:0006412,GO:0055085,GO:0006913,GO:0045905,GO:0006452,GO:0006406,GO:0006611,GO:0044267,GO:0045901,GO:0043687	GO:0005737,GO:0016020,GO:0005643,GO:0005783,GO:0005642,GO:0005789,GO:0005634,GO:0005829	GO:0005515,GO:0047485,GO:0003723,GO:0043022,GO:0017070,GO:0003746
ENST00000309246
ENST00000296777	CARTPT	GO:0008343,GO:0070253,GO:0046850,GO:0001678,GO:0007267,GO:0032099,GO:0007268,GO:0045671,GO:0032812,GO:0045777,GO:0051971,GO:0045779,GO:0032922,GO:0007165,GO:0000186,GO:0007186,GO:0050796,GO:0007218,GO:0009267,GO:0070093	GO:0005576,GO:0005615	GO:0003674
ENST00000216139	ACR	GO:0007338,GO:0009607,GO:0007190,GO:0002077,GO:0006508,GO:0007341,GO:0007340,GO:0007339,GO:0048545	GO:0043234,GO:0043159,GO:0005798	GO:0005515,GO:0004040,GO:0004252,GO:0005507,GO:0008144,GO:0008233,GO:0008270,GO:0042806,GO:0005537,GO:0003677
ENST00000304801	PGK2	GO:0016310,GO:0006096	GO:0005737,GO:0005829	GO:0004618,GO:0000166,GO:0005524,GO:0016740
ENST00000306869	DCXR	GO:0005997,GO:0005975,GO:0006006,GO:0006739,GO:0042732,GO:0055114	GO:0005903,GO:0005902,GO:0016020	GO:0005488,GO:0016614,GO:0050038
ENST00000379097	TPD52	GO:0030183,GO:0009653,GO:0046903	GO:0005737,GO:0048471,GO:0005783	GO:0005515,GO:0046982,GO:0005509,GO:0042803,GO:0042802
ENST00000337147	EZR	GO:0007411,GO:0008360,GO:0030855,GO:0007159,GO:0022614,GO:0035088,GO:0007016,GO:0051017	GO:0005886,GO:0005884,GO:0005730,GO:0031528,GO:0045177,GO:0032587,GO:0030175,GO:0015629,GO:0001726,GO:0005829,GO:0005902,GO:0005737,GO:0016324,GO:0030863,GO:0001931,GO:0005932,GO:0005938,GO:0019898	GO:0008092,GO:0005515,GO:0051015,GO:0050839
ENST00000225426	PSMB3	GO:0006521,GO:0051437,GO:0006915,GO:0042981,GO:0000216,GO:0051436,GO:0031145,GO:0051439,GO:0000084,GO:0000082,GO:0051603,GO:0044419,GO:0000075,GO:0016032,GO:0000278,GO:0006977	GO:0005737,GO:0005839,GO:0000502,GO:0005634	GO:0005515,GO:0008233,GO:0004298
ENST00000262120	TWSG1	GO:0030514,GO:0030097,GO:0030513,GO:0045668,GO:0001707,GO:0001503,GO:0009888,GO:0043010,GO:0030900,GO:0009790,GO:0007435,GO:0030154	GO:0005576,GO:0005615
ENST00000306125	QARS	GO:0010467,GO:0006425,GO:0006418	GO:0005737,GO:0005759,GO:0005829	GO:0005515,GO:0000166,GO:0016874,GO:0004819,GO:0005524
ENST00000398652		GO:0006915,GO:0030073	GO:0005576,GO:0005615	GO:0005125
ENST00000359947	PTPRF	GO:0008285,GO:0046627,GO:0050803,GO:0042059,GO:0051387,GO:0007399,GO:0006470,GO:0043525,GO:0001960,GO:0031345,GO:0050775,GO:0007185,GO:0007155,GO:0007156	GO:0005792,GO:0005886,GO:0005887,GO:0043025,GO:0005624,GO:0060076,GO:0005768,GO:0030426	GO:0030971,GO:0016787,GO:0005001,GO:0005158,GO:0042301,GO:0004872,GO:0004725
ENST00000341866
ENST00000270586	PSMB6	GO:0006511,GO:0006521,GO:0051437,GO:0006915,GO:0042981,GO:0000216,GO:0051436,GO:0031145,GO:0051439,GO:0000084,GO:0000082,GO:0051603,GO:0044419,GO:0000075,GO:0016032,GO:0000278,GO:0006977	GO:0005737,GO:0005839,GO:0005634	GO:0004175,GO:0008233,GO:0004298
ENST00000381362	GP2		GO:0005886,GO:0005576,GO:0031225
ENST00000265361	SEMA3C	GO:0042493,GO:0001756,GO:0001755,GO:0003350,GO:0003215,GO:0009791,GO:0003151,GO:0007507,GO:0006955,GO:0001974,GO:0060666,GO:0021915,GO:0060174	GO:0016020,GO:0005576,GO:0005615	GO:0004872,GO:0030215
ENST00000205948	APOH	GO:0031100,GO:0051918,GO:0051917,GO:0010596,GO:0034392,GO:0001937,GO:0030194,GO:0007597,GO:0030195,GO:0016525,GO:0031639,GO:0006641,GO:0033033,GO:0034197,GO:0051006	GO:0031012,GO:0034361,GO:0009986,GO:0034364,GO:0042627,GO:0005576,GO:0005615	GO:0005515,GO:0001948,GO:0005543,GO:0043499,GO:0008201,GO:0060230,GO:0008289
ENST00000263408	C9	GO:0006957,GO:0006919,GO:0007596,GO:0019836,GO:0045087,GO:0006958,GO:0019835,GO:0006917	GO:0005579,GO:0005886,GO:0005887,GO:0005576
ENST00000263574	APLP2	GO:0007186	GO:0005886,GO:0005634,GO:0016021	GO:0005515,GO:0004867,GO:0030414,GO:0003677,GO:0042802
ENST00000356495	PIGR		GO:0030133,GO:0005886,GO:0005887,GO:0005576	GO:0005515
ENST00000306390	LRG1	GO:0008150,GO:0050873	GO:0016020,GO:0005576	GO:0003674
ENST00000338639	PARK7	GO:0032091,GO:0051583,GO:0042542,GO:0008344,GO:0008219,GO:0060081,GO:0051899,GO:0042493,GO:0060765,GO:0042743,GO:0006979	GO:0005739,GO:0030424,GO:0005737,GO:0005634,GO:0005829	GO:0005515,GO:0051920
ENST00000285930	AKR1B1	GO:0005975,GO:0006700,GO:0006950,GO:0042446,GO:0008202,GO:0055114	GO:0005737,GO:0005730,GO:0005634,GO:0005615,GO:0005829	GO:0005515,GO:0004032,GO:0004033,GO:0016491,GO:0009055
ENST00000355426	EFEMP1	GO:0007173,GO:0018108,GO:0032331,GO:0007601,GO:0045449	GO:0031012,GO:0005578,GO:0005576,GO:0005615	GO:0005006,GO:0005515,GO:0005154,GO:0005509,GO:0008083
ENST00000358901	VCP	GO:0045732,GO:0016567,GO:0006919,GO:0030970,GO:0032436,GO:0042981,GO:0030433,GO:0006974,GO:0045184,GO:0006302,GO:0030968,GO:0006888,GO:0006281,GO:0070842,GO:0006810,GO:0043161,GO:0051260	GO:0005792,GO:0000502,GO:0005737,GO:0005783,GO:0005730,GO:0005634,GO:0005829	GO:0005515,GO:0016787,GO:0000166,GO:0019903,GO:0019904,GO:0005524,GO:0016887,GO:0031593,GO:0008289,GO:0042802
ENST00000309195	PTGR1	GO:0009636,GO:0006691,GO:0055114	GO:0005737	GO:0004022,GO:0032440,GO:0005488,GO:0047522,GO:0016491,GO:0008270
ENST00000290866	ACE	GO:0001666,GO:0002446,GO:0001822,GO:0014910,GO:0060218,GO:0019229,GO:0042312,GO:0003081,GO:0002019,GO:0001974,GO:0008217,GO:0042447,GO:0006508,GO:0002005,GO:0043171,GO:0032943,GO:0050482	GO:0005886,GO:0005624,GO:0005576,GO:0016021,GO:0005615,GO:0009897,GO:0005768	GO:0005515,GO:0031711,GO:0042277,GO:0031404,GO:0008144,GO:0008241,GO:0004180,GO:0008270,GO:0008233,GO:0003779,GO:0008237,GO:0046872
ENST00000245907	C3	GO:0001970,GO:0010575,GO:0045766,GO:0006957,GO:0006956,GO:0007165,GO:0050766,GO:0006955,GO:0006954,GO:0007186,GO:0045087,GO:0050776,GO:0006958,GO:0001798	GO:0005576,GO:0005615	GO:0005515,GO:0004866,GO:0005102
ENST00000376263		GO:0008380,GO:0007165,GO:0010467,GO:0006396,GO:0000398,GO:0044419	GO:0005737,GO:0005730,GO:0005681,GO:0005654,GO:0005634,GO:0030530	GO:0005515,GO:0003723,GO:0003677
ENST00000058691	HEBP2		GO:0005739,GO:0005737
ENST00000354171	GPX4	GO:0007568,GO:0006325,GO:0050727,GO:0006749,GO:0007275,GO:0007283,GO:0006644,GO:0042744,GO:0006979,GO:0032355,GO:0055114	GO:0005739,GO:0005737,GO:0005743,GO:0005634,GO:0005625,GO:0005635,GO:0005829	GO:0004602,GO:0008430,GO:0043295,GO:0016491,GO:0047066
ENST00000374379	CLIC4	GO:0006821,GO:0030336,GO:0051493,GO:0030216,GO:0071277,GO:0035088,GO:0030154,GO:0006811	GO:0048471,GO:0005813,GO:0009986,GO:0005886,GO:0034707,GO:0030496,GO:0045177,GO:0005625,GO:0005634,GO:0031410,GO:0015629,GO:0016363,GO:0005829,GO:0005739,GO:0005622,GO:0005902,GO:0005737,GO:0005911,GO:0015630,GO:0016021,GO:0030659	GO:0005515,GO:0005244,GO:0005247,GO:0005254,GO:0032403
ENST00000297258	FABP5	GO:0006629,GO:0008544	GO:0005737	GO:0005515,GO:0005215,GO:0005504,GO:0008289
ENST00000442451		GO:0006468,GO:0007155,GO:0007169	GO:0016020,GO:0005887,GO:0005576	GO:0005515,GO:0000166,GO:0004872,GO:0004714,GO:0005524,GO:0016740
ENST00000262290	LPO	GO:0042744,GO:0006979,GO:0055114	GO:0005576,GO:0005575,GO:0005615	GO:0004601,GO:0016491,GO:0046872,GO:0020037
ENST00000348225	PTN	GO:0008284,GO:0007185,GO:0051781,GO:0007612,GO:0030282,GO:0007399	GO:0005783,GO:0005576,GO:0005615	GO:0004864,GO:0008083,GO:0008201
ENST00000438199
ENST00000308675	LINGO2		GO:0016020,GO:0016021
ENST00000322157	NPEPPS	GO:0006508	GO:0005737,GO:0005634,GO:0005829	GO:0005515,GO:0004177,GO:0008233,GO:0008270,GO:0008237,GO:0046872
ENST00000371159
ENST00000259457	PSMB7	GO:0006521,GO:0051437,GO:0006915,GO:0042981,GO:0000216,GO:0051436,GO:0031145,GO:0051439,GO:0000084,GO:0000082,GO:0051603,GO:0044419,GO:0000075,GO:0016032,GO:0000278,GO:0006977	GO:0005737,GO:0005839,GO:0000502,GO:0005634	GO:0008233,GO:0004298
ENST00000272324	REG3G	GO:0006954,GO:0006953	GO:0005576	GO:0005488,GO:0005529
ENST00000262193	PSMB1	GO:0006521,GO:0051437,GO:0006915,GO:0000216,GO:0042981,GO:0051436,GO:0031145,GO:0051439,GO:0000084,GO:0000082,GO:0051603,GO:0044419,GO:0000075,GO:0016032,GO:0000278,GO:0006977	GO:0000502,GO:0005839,GO:0005737,GO:0030054,GO:0005886,GO:0005730,GO:0005634	GO:0005515,GO:0008233,GO:0004298
ENST00000282223	SPOCK1	GO:0007165,GO:0008283,GO:0006928,GO:0007275,GO:0007155,GO:0007399	GO:0005578,GO:0005576	GO:0005509
ENST00000259351	RALGPS1	GO:0007264,GO:0023034	GO:0005622,GO:0005737,GO:0005886,GO:0005575	GO:0005085
ENST00000273371	PLA1A	GO:0006629,GO:0016042,GO:0006658	GO:0005576	GO:0016787,GO:0008970
ENST00000262919		GO:0006954,GO:0040014,GO:0006979	GO:0005737,GO:0005886,GO:0005887,GO:0005576,GO:0005615	GO:0005529,GO:0004872
ENST00000371873		GO:0015949,GO:0009220,GO:0055086	GO:0005737,GO:0005634,GO:0005829	GO:0000166,GO:0004127,GO:0004849,GO:0050145,GO:0005524,GO:0016740
ENST00000392957	EPHB6	GO:0006468,GO:0007169	GO:0016020,GO:0005887,GO:0005576	GO:0004672,GO:0005003,GO:0000166,GO:0004872,GO:0005524
ENST00000358015	RAD23B	GO:0006281,GO:0000715,GO:0032434,GO:0006289,GO:0007283,GO:0000718	GO:0005737,GO:0000502,GO:0005730,GO:0005654,GO:0005634	GO:0003684,GO:0005515,GO:0003697,GO:0031593
ENST00000368842				GO:0016787,GO:0004427
ENST00000263409	LIFR	GO:0048861,GO:0008284,GO:0048812,GO:0031100,GO:0019221,GO:0034097,GO:0045768,GO:0070120,GO:0042221,GO:0007166	GO:0005886,GO:0005887,GO:0005576	GO:0019838,GO:0004924,GO:0004923,GO:0004872,GO:0004897,GO:0005127
ENST00000354955	FMOD	GO:0007181,GO:0042060,GO:0042476	GO:0005622,GO:0031012,GO:0005578,GO:0005576,GO:0005615
ENST00000304704	RNASE4	GO:0006379	GO:0005576,GO:0005575	GO:0004519,GO:0016787,GO:0004522,GO:0003676
ENST00000396754
ENST00000345146	IDH1	GO:0006102,GO:0006099,GO:0006740,GO:0005975,GO:0006103,GO:0006749,GO:0006979,GO:0006097,GO:0044255	GO:0005739,GO:0005737,GO:0005782,GO:0005777,GO:0005829	GO:0051287,GO:0000287,GO:0016491,GO:0042803,GO:0004450,GO:0016616
ENST00000334371	LCE1F	GO:0031424
ENST00000340900	RNASE1		GO:0005576	GO:0004519,GO:0016787,GO:0004522,GO:0003676
ENST00000296412	ADH5	GO:0003016,GO:0046294,GO:0006069,GO:0032496,GO:0051775,GO:0042698,GO:0018119,GO:0051409,GO:0045777,GO:0001523	GO:0005739,GO:0005737,GO:0005625	GO:0004022,GO:0005504,GO:0035276,GO:0051287,GO:0005488,GO:0051903,GO:0016491,GO:0009055,GO:0018467,GO:0008270,GO:0046872,GO:0042803
ENST00000236850	APOA1	GO:0006629,GO:0006695,GO:0030325,GO:0019915,GO:0010873,GO:0050713,GO:0030300,GO:0030301,GO:0010903,GO:0002740,GO:0034384,GO:0034380,GO:0008202,GO:0044255,GO:0008203,GO:0006656,GO:0042632,GO:0033344,GO:0051345,GO:0051346,GO:0032488,GO:0043691,GO:0050821,GO:0030168,GO:0051347,GO:0055085,GO:0033700,GO:0070508,GO:0043534,GO:0007186,GO:0007596,GO:0002576,GO:0001935,GO:0034375,GO:0042157,GO:0001932,GO:…	GO:0034361,GO:0005886,GO:0034364,GO:0034366,GO:0005788,GO:0005576,GO:0030139,GO:0031410,GO:0030141,GO:0005615	GO:0005515,GO:0008035,GO:0017127,GO:0042802,GO:0060228,GO:0001540,GO:0005543,GO:0034191,GO:0015485,GO:0034190,GO:0070653,GO:0019899,GO:0005319
ENST00000390547	IGHA1	GO:0018298,GO:0006955		GO:0005515,GO:0003823
ENST00000375120	OTUD3
P68082|MYG_HORSE
ENST00000368009	NIT1	GO:0006807,GO:0008150	GO:0005739,GO:0005737	GO:0000257,GO:0016810
ENST00000423516
ENST00000301244	SPINT2,SPTY2D1	GO:0006928	GO:0005737,GO:0016020,GO:0005576,GO:0005625,GO:0016021	GO:0004866,GO:0004867
ENST00000290567	CES7		GO:0005576	GO:0004091,GO:0016787
ENST00000391480
ENST00000367602	QSOX1	GO:0006467,GO:0045454,GO:0055114	GO:0030173,GO:0005794,GO:0000139,GO:0016020,GO:0005576,GO:0016021,GO:0005615	GO:0016971,GO:0016491
ENST00000309311	EEF2	GO:0010467,GO:0006412,GO:0044267,GO:0006414	GO:0005737,GO:0030529,GO:0005829	GO:0005515,GO:0000166,GO:0003924,GO:0003746,GO:0005525
ENST00000382951	RNASE13		GO:0005576	GO:0004522,GO:0003676
ENST00000300289	PDIA3	GO:0007165,GO:0043065,GO:0006457,GO:0006662,GO:0045454,GO:0006621,GO:0006606,GO:0044267,GO:0018279,GO:0043687	GO:0042470,GO:0005783,GO:0005788	GO:0004197,GO:0005515,GO:0004629,GO:0015035,GO:0009055,GO:0003756,GO:0016853
ENST00000298556	HPRT1	GO:0021954,GO:0055086,GO:0006178,GO:0045964,GO:0021756,GO:0006166,GO:0048813,GO:0001975,GO:0006168,GO:0006144,GO:0051289,GO:0046100,GO:0032264,GO:0019835,GO:0032263,GO:0043101,GO:0009116,GO:0007610,GO:0046651,GO:0007625,GO:0021895,GO:0006164	GO:0005737,GO:0005829	GO:0005515,GO:0000287,GO:0016757,GO:0004422,GO:0042803
ENST00000376925	CST3	GO:0010711,GO:0010703,GO:0034103,GO:0060313,GO:0010466,GO:0006952,GO:0043206,GO:0060311,GO:0010716	GO:0005576,GO:0005615	GO:0001540,GO:0004869,GO:0030414,GO:0002020
ENST00000217423	CST4		GO:0005576	GO:0004869,GO:0030414
ENST00000375145
ENST00000252809		GO:0007165,GO:0007267,GO:0007179	GO:0005576,GO:0005615	GO:0005125,GO:0008083
ENST00000453338
ENST00000261313	PEBP1	GO:0014070,GO:0051412,GO:0014823,GO:0009408,GO:0045471,GO:0042493,GO:0007568,GO:0009611,GO:0007286,GO:0009636,GO:0010243,GO:0045840,GO:0051591,GO:0043409,GO:0051592,GO:0007420,GO:0002026,GO:0001505,GO:0051602,GO:0001933,GO:0060409,GO:0043950,GO:0042755,GO:0006979	GO:0005791,GO:0005794,GO:0009986,GO:0045177,GO:0005741,GO:0005625,GO:0005615,GO:0008021,GO:0005739,GO:0005737,GO:0043025,GO:0043679,GO:0019717	GO:0005515,GO:0000166,GO:0008429,GO:0004867,GO:0005102,GO:0030414,GO:0005524,GO:0051019,GO:0008289
ENST00000397393
ENST00000220166	CTSH	GO:0031648,GO:0006508,GO:0060448,GO:0032526,GO:0010634	GO:0005764	GO:0004197,GO:0005515,GO:0030984,GO:0008233,GO:0008234,GO:0032403
ENST00000301258
ENST00000247829	TSPAN8	GO:0030195,GO:0006486	GO:0016020,GO:0016021,GO:0005764	GO:0004871
ENST00000291568	CSTB	GO:0008344,GO:0010466,GO:0042981	GO:0005622,GO:0005737,GO:0005730,GO:0005634	GO:0005515,GO:0004869,GO:0004866,GO:0002020
ENST00000217428	SPINT3		GO:0005576	GO:0004867,GO:0030414
ENST00000357389
ENST00000369702	DDX20	GO:0006397,GO:0000244,GO:0008380,GO:0006396,GO:0043065,GO:0016070,GO:0006917,GO:0000122,GO:0034660,GO:0000387	GO:0005737,GO:0015030,GO:0017053,GO:0005654,GO:0005681,GO:0005634,GO:0005856,GO:0005829	GO:0004004,GO:0016564,GO:0005515,GO:0016787,GO:0000166,GO:0019904,GO:0004386,GO:0003677,GO:0005524
ENST00000331285	PCYT2	GO:0009058,GO:0008654	GO:0005575	GO:0004306,GO:0016779,GO:0016740
ENST00000292401	AZGP1	GO:0016042,GO:0006955,GO:0008285,GO:0019882,GO:0007155	GO:0016020,GO:0042612,GO:0005576	GO:0005504,GO:0004540,GO:0008320
ENST00000233954	IL1RL1	GO:0007165,GO:0006955,GO:0045087,GO:0043124	GO:0005886,GO:0005576,GO:0016021,GO:0005615,GO:0009897	GO:0005515,GO:0002114,GO:0004896,GO:0004908,GO:0005057
ENST00000354536			GO:0005576,GO:0005604	GO:0005509
ENST00000355653	VAT1	GO:0055114	GO:0005737,GO:0016021	GO:0005488,GO:0016491,GO:0008270
ENST00000296511	ANXA5	GO:0007165,GO:0050819,GO:0010033,GO:0007596,GO:0051260,GO:0006916	GO:0005622,GO:0005737	GO:0005544,GO:0005515,GO:0030971,GO:0004859,GO:0005543,GO:0043499,GO:0005509
ENST00000265371	NRP1	GO:0048010,GO:0008284,GO:0001569,GO:0007267,GO:0009611,GO:0048843,GO:0007275,GO:0016358,GO:0030154,GO:0007399,GO:0007507,GO:0007165,GO:0007413,GO:0016477,GO:0007411,GO:0060666,GO:0009887,GO:0007155	GO:0030424,GO:0005886,GO:0005576,GO:0016021	GO:0005515,GO:0019838,GO:0017154,GO:0004872,GO:0005021,GO:0042802
ENST00000285379	CA2	GO:0043627,GO:0010033,GO:0001822,GO:0006950,GO:0032849,GO:0045672,GO:0015670,GO:0010043,GO:0046903,GO:0045780,GO:0042475,GO:0002009,GO:0006730,GO:0009268	GO:0005902,GO:0016323,GO:0030424,GO:0005737,GO:0045177,GO:0005615,GO:0005829	GO:0008270,GO:0004089,GO:0016829,GO:0046872
ENST00000351273			GO:0016020,GO:0005576,GO:0005765	GO:0016787,GO:0003993
ENST00000261769	CDH1	GO:0071285,GO:0022408,GO:0010033,GO:0060693,GO:0034329,GO:0042493,GO:0021983,GO:0006915,GO:0009636,GO:0001829,GO:0007416,GO:0042993,GO:0045216,GO:0031175,GO:0006921,GO:0071681,GO:0016337,GO:0043281,GO:0050776,GO:0051260,GO:0060662,GO:0007156,GO:0019538,GO:0034332	GO:0048471,GO:0030054,GO:0005886,GO:0016235,GO:0016342,GO:0045177,GO:0015629,GO:0016328,GO:0043296,GO:0016323,GO:0005737,GO:0005913,GO:0016021,GO:0005925	GO:0005515,GO:0042153,GO:0045295,GO:0008013,GO:0019903,GO:0019904,GO:0005509,GO:0016563,GO:0050839
ENST00000382120	SOD3	GO:0001666,GO:0019430,GO:0046688,GO:0055114	GO:0031012,GO:0005802,GO:0005737,GO:0005634,GO:0005625,GO:0005576,GO:0005615	GO:0005515,GO:0005507,GO:0016491,GO:0008270,GO:0008201,GO:0046872,GO:0004784
ENST00000392505		GO:0006869,GO:0006810,GO:0008202		GO:0008289
ENST00000457054
ENST00000375779	CLIC1	GO:0007165,GO:0006821,GO:0006810,GO:0006811	GO:0005903,GO:0005737,GO:0031965,GO:0005886,GO:0034707,GO:0005624,GO:0005634,GO:0005625,GO:0016021,GO:0005635	GO:0005515,GO:0005244,GO:0005247,GO:0005254
ENST00000389682	TSN	GO:0006310	GO:0005737,GO:0005634	GO:0043565,GO:0003729,GO:0003677
ENST00000325321	KLK2	GO:0006508		GO:0004252,GO:0008233
ENST00000360490	MME	GO:0006508,GO:0007267,GO:0006518	GO:0005886,GO:0005887,GO:0005624	GO:0005515,GO:0042277,GO:0008270,GO:0008233,GO:0004222,GO:0008237,GO:0046872
ENST00000373818	GSN	GO:0045471,GO:0048015,GO:0007568,GO:0006915,GO:0042246,GO:0030155,GO:0006921,GO:0051014,GO:0051593,GO:0051016,GO:0014003,GO:0030041,GO:0016192,GO:0046686	GO:0043234,GO:0005737,GO:0048471,GO:0005576,GO:0015629,GO:0005615,GO:0030027,GO:0005829	GO:0005515,GO:0005509,GO:0003779
ENST00000381036
ENST00000322215		GO:0006511,GO:0006521,GO:0051437,GO:0006915,GO:0000216,GO:0042981,GO:0051436,GO:0031145,GO:0051439,GO:0000084,GO:0000082,GO:0051603,GO:0000075,GO:0016032,GO:0000278,GO:0006977	GO:0000502,GO:0005737,GO:0019773,GO:0005634,GO:0005844	GO:0005515,GO:0003723,GO:0008233,GO:0004298
ENST00000373020	TSPAN6	GO:0043123	GO:0016020,GO:0016021	GO:0004871
ENST00000395307
ENST00000262094	RAB27B	GO:0007264,GO:0017157,GO:0015031	GO:0005737,GO:0005794,GO:0042589,GO:0005886	GO:0000166,GO:0003924,GO:0005525
ENST00000370630	CTBS	GO:0006032,GO:0009313,GO:0005975	GO:0005764	GO:0043169,GO:0004568
ENST00000226578	MANBA	GO:0005975,GO:0006516,GO:0006464	GO:0005625,GO:0005764	GO:0043169,GO:0005537,GO:0004553,GO:0004567
ENST00000308677	PRKACA	GO:0006629,GO:0006094,GO:0007202,GO:0043457,GO:0007243,GO:0046827,GO:0046777,GO:0018105,GO:0000086,GO:0051447,GO:0006006,GO:0006833,GO:0019433,GO:0034199,GO:0051966,GO:0048011,GO:0001707,GO:0005975,GO:0023034,GO:0055085,GO:0009755,GO:0006112,GO:0050796,GO:0006468,GO:0000278	GO:0005739,GO:0005952,GO:0005737,GO:0048471,GO:0005794,GO:0031594,GO:0005886,GO:0005624,GO:0005654,GO:0005625,GO:0005634,GO:0005829	GO:0005515,GO:0019901,GO:0000166,GO:0004674,GO:0004862,GO:0004691,GO:0005524,GO:0032403,GO:0016740
ENST00000322623	RUVBL1	GO:0006357,GO:0006334,GO:0006310,GO:0007283,GO:0034080,GO:0007049,GO:0007067,GO:0043967,GO:0043968,GO:0045449,GO:0040008,GO:0051301,GO:0016568	GO:0005737,GO:0005794,GO:0016020,GO:0005815,GO:0071339,GO:0035267,GO:0005730,GO:0005654,GO:0005634,GO:0005856,GO:0016363,GO:0043231	GO:0005515,GO:0016787,GO:0000166,GO:0005524,GO:0016887,GO:0003678
ENST00000371655	RAB3B	GO:0018125,GO:0007264,GO:0017157,GO:0015031	GO:0005886,GO:0005829,GO:0008021	GO:0000166,GO:0003924,GO:0005525
ENST00000263168	CAPZA1	GO:0006461,GO:0030036,GO:0006928,GO:0051693	GO:0005737,GO:0071203,GO:0008290,GO:0005856,GO:0015629	GO:0005515,GO:0003779
ENST00000390545	IGHG2	GO:0006955	GO:0005624,GO:0005576	GO:0003823
ENST00000290902
ENST00000423316		GO:0010467,GO:0043123,GO:0006412,GO:0044267,GO:0006414	GO:0005853,GO:0005829	GO:0005515,GO:0004871,GO:0003746,GO:0008135
ENST00000336124		GO:0008150,GO:0045449	GO:0005622,GO:0005634,GO:0005575	GO:0003674,GO:0008270,GO:0003677,GO:0046872
ENST00000283871		GO:0006520,GO:0006559,GO:0006572,GO:0055114	GO:0005829	GO:0004411,GO:0016491,GO:0046872
ENST00000377182		GO:0019800	GO:0016020,GO:0005783,GO:0005576,GO:0005614	GO:0005539
ENST00000403754,ENST00000403386
ENST00000358524	PATE2		GO:0005576,GO:0005615
ENST00000373120
ENST00000465301	RGAG1
ENST00000305748	KRT73		GO:0045095	GO:0005198
ENST00000046087	ZPBP	GO:0007339	GO:0005576
ENST00000421089
ENST00000284984	ADAMTS1	GO:0060347,GO:0008285,GO:0007229,GO:0001822,GO:0006508,GO:0001542	GO:0005576,GO:0031410,GO:0005604	GO:0008270,GO:0008233,GO:0004222,GO:0008201,GO:0008237,GO:0046872
ENST00000380079	STEAP4	GO:0045444,GO:0006826,GO:0006811,GO:0055114	GO:0005794,GO:0000139,GO:0005886,GO:0016021	GO:0005506,GO:0005488,GO:0050660,GO:0016491,GO:0009055,GO:0046872
ENST00000299218		GO:0016567,GO:0045899,GO:0043086,GO:0030154,GO:0045449	GO:0000151,GO:0005634	GO:0005515,GO:0016563,GO:0017025
ENST00000332680		GO:0007589,GO:0001501,GO:0030199,GO:0031340,GO:0001525,GO:0042730	GO:0042383,GO:0043234,GO:0042470,GO:0005737,GO:0048471,GO:0005886,GO:0005625,GO:0005576,GO:0005769,GO:0005604	GO:0005544,GO:0005515,GO:0008092,GO:0004859,GO:0017137,GO:0005509,GO:0005546
ENST00000329597		GO:0007342,GO:0007283,GO:0045861	GO:0043234,GO:0016020,GO:0005576	GO:0004867,GO:0005539,GO:0002020,GO:0030414,GO:0032190,GO:0008201
ENST00000452443	TGM7	GO:0018149		GO:0003810,GO:0016740,GO:0046872,GO:0008415
ENST00000374479	FUCA1	GO:0005975,GO:0006027,GO:0006004	GO:0005737,GO:0005625,GO:0005764	GO:0004560,GO:0043169,GO:0016798,GO:0005529
ENST00000428859
ENST00000319006	TAL1,TALDO1	GO:0030097,GO:0005999,GO:0008283,GO:0005975,GO:0019682,GO:0007275,GO:0010551,GO:0006098,GO:0009052,GO:0045165,GO:0006112,GO:0045648,GO:0030218,GO:0035162,GO:0006002	GO:0005792,GO:0005737,GO:0000118,GO:0005625,GO:0005634,GO:0033193,GO:0005829	GO:0005515,GO:0003700,GO:0042826,GO:0016563,GO:0004801,GO:0010843,GO:0019899,GO:0048029,GO:0003677,GO:0016740
ENST00000225927		GO:0008152,GO:0007399	GO:0005764	GO:0004561,GO:0016798
ENST00000314797	COPG	GO:0006890,GO:0016192,GO:0006886,GO:0016044,GO:0048205	GO:0005737,GO:0030126,GO:0005794,GO:0016020,GO:0000139,GO:0005798,GO:0031410,GO:0030117,GO:0005829	GO:0005515,GO:0005198
ENST00000286788	CCT8	GO:0006457,GO:0051084,GO:0044267	GO:0005737,GO:0005815,GO:0016235,GO:0045111,GO:0005829	GO:0000166,GO:0042623,GO:0051082,GO:0005524
ENST00000400256		GO:0009756,GO:0045087,GO:0051260,GO:0006952,GO:0006910	GO:0016020,GO:0016021	GO:0005534,GO:0005488,GO:0030169,GO:0005529,GO:0046872,GO:0008329,GO:0005044
ENST00000261292	LIPG	GO:0016042,GO:0006629,GO:0042632,GO:0010983,GO:0032376,GO:0008283,GO:0007584,GO:0034375,GO:0043691,GO:0055091,GO:0009395,GO:0050746	GO:0005576,GO:0005615	GO:0005515,GO:0004806,GO:0016787,GO:0008970,GO:0004620,GO:0008201,GO:0004465
ENST00000260356	THBS1	GO:0003417,GO:0010670,GO:0043032,GO:0032914,GO:0034605,GO:0010763,GO:0032026,GO:0030335,GO:0042535,GO:0010748,GO:0030168,GO:0010595,GO:0010751,GO:0010596,GO:0043536,GO:0051592,GO:0010754,GO:0010759,GO:0032570,GO:0010757,GO:0043537,GO:0001953,GO:0051897,GO:0010811,GO:0002040,GO:0051895,GO:0000187,GO:0006955,GO:0050921,GO:0007050,GO:0043154,GO:0007155,GO:0030511,GO:0001666,GO:0043066,GO:0002605,GO:…	GO:0031012,GO:0031091,GO:0005577,GO:0005576,GO:0031093,GO:0030141,GO:0005615,GO:0009897	GO:0005515,GO:0050431,GO:0043499,GO:0005509,GO:0030169,GO:0043394,GO:0042802,GO:0001948,GO:0005178,GO:0005198,GO:0043236,GO:0001786,GO:0048603,GO:0001968,GO:0008201,GO:0070051,GO:0070052
ENST00000381125	PFKP	GO:0030388,GO:0051289,GO:0005975,GO:0006006,GO:0006002,GO:0006096	GO:0005737,GO:0005625,GO:0005945,GO:0005829	GO:0005515,GO:0000166,GO:0016301,GO:0070095,GO:0005524,GO:0016740,GO:0046872,GO:0003872
ENST00000265447	ANXA11	GO:0006909,GO:0051592,GO:0007049,GO:0007109,GO:0051301	GO:0045335,GO:0042470,GO:0005737,GO:0005819,GO:0042581,GO:0030496,GO:0042582,GO:0005654,GO:0005634,GO:0005635,GO:0005856	GO:0005544,GO:0005515,GO:0005509,GO:0048306,GO:0048155
ENST00000264501			GO:0016020,GO:0016021
ENST00000256404	PEBP4		GO:0005764
ENST00000380789
ENST00000449740
ENST00000310298		GO:0006355,GO:0009187	GO:0005575,GO:0005829	GO:0004115,GO:0016787,GO:0004114,GO:0000156,GO:0046872
ENST00000339841		GO:0007338	GO:0005576
ENST00000337883
ENST00000240851	TFG	GO:0043123	GO:0005737	GO:0005515,GO:0004871,GO:0042802
ENST00000421243
ENST00000262316	RHBDF1		GO:0005794,GO:0000139,GO:0016020,GO:0005783,GO:0005789,GO:0016021	GO:0004252
ENST00000395624
ENST00000382708
ENST00000354420	RNH1	GO:0045765,GO:0006402	GO:0005737,GO:0032311	GO:0005515,GO:0008428
ENST00000326783	EDDM3B	GO:0007286	GO:0005576	GO:0003674,GO:0004522,GO:0003676
ENST00000261182	NAP1L1	GO:0006260,GO:0008284,GO:0006334	GO:0042470,GO:0005678,GO:0005634	GO:0005515
ENST00000221130	GSR	GO:0015949,GO:0006749,GO:0045454,GO:0055086,GO:0007283,GO:0055114	GO:0005739,GO:0005737,GO:0005625,GO:0009897,GO:0005829	GO:0050661,GO:0043295,GO:0050660,GO:0016491,GO:0009055,GO:0042803,GO:0004362
ENST00000289779	F11R	GO:0006954,GO:0070830,GO:0007596,GO:0044419,GO:0034329,GO:0030855,GO:0007155,GO:0050900,GO:0045216	GO:0005886,GO:0005911,GO:0016021,GO:0005923
ENST00000372781		GO:0007320,GO:0019953	GO:0005576,GO:0030141,GO:0005615	GO:0005198
ENST00000280800	PLBD2	GO:0016042	GO:0043202	GO:0016787
ENST00000381627	RLN2	GO:0007565	GO:0005576	GO:0005179
ENST00000370873	PSMA7	GO:0006511,GO:0006521,GO:0051437,GO:0006915,GO:0000216,GO:0042981,GO:0051436,GO:0031145,GO:0051439,GO:0000084,GO:0000082,GO:0044419,GO:0051603,GO:0000075,GO:0016032,GO:0000278,GO:0006977	GO:0000502,GO:0005737,GO:0019773,GO:0005634	GO:0005515,GO:0008233,GO:0042802,GO:0004298
ENST00000302262		GO:0055010,GO:0005975,GO:0000023,GO:0060048,GO:0046716,GO:0003007,GO:0002086,GO:0007517,GO:0002026,GO:0050884,GO:0009888,GO:0050885,GO:0006006,GO:0007626,GO:0005985,GO:0043181,GO:0043587,GO:0007040,GO:0005980	GO:0016020,GO:0005765,GO:0005764	GO:0030246,GO:0004553,GO:0004558
ENST00000392142		GO:0000186,GO:0007254,GO:0006950,GO:0043507,GO:0007243	GO:0005737,GO:0048471	GO:0005515,GO:0004672,GO:0000166,GO:0004674,GO:0004709,GO:0005524,GO:0016740,GO:0046872
ENST00000353801	HSP90AB1	GO:0060334,GO:0006986,GO:0060338,GO:0007411,GO:0006457,GO:0001890,GO:0032435,GO:0045429	GO:0005739,GO:0005622,GO:0042470,GO:0005737,GO:0005829	GO:0005515,GO:0030911,GO:0000166,GO:0030235,GO:0051082,GO:0005524
ENST00000262982		GO:0008283,GO:0006915,GO:0006886	GO:0005737,GO:0005634	GO:0005515,GO:0008262
ENST00000246957	TRAP1	GO:0006457,GO:0006950,GO:0034599	GO:0005739,GO:0005575	GO:0005164,GO:0000166,GO:0051082,GO:0005524
ENST00000314888	TLN1	GO:0006936,GO:0007596,GO:0030866,GO:0007411,GO:0002576,GO:0007043,GO:0007044,GO:0030168,GO:0006928,GO:0007155,GO:0007016	GO:0005813,GO:0005737,GO:0005886,GO:0005911,GO:0005576,GO:0032587,GO:0015629,GO:0005925,GO:0001726,GO:0005829,GO:0043231	GO:0005515,GO:0005158,GO:0017166,GO:0030274,GO:0005200,GO:0003779
ENST00000432069
ENST00000264775
ENST00000324856		GO:0042921,GO:0042766,GO:0048096,GO:0030521,GO:0045449,GO:0030520,GO:0016568,GO:0007399	GO:0005622,GO:0071565,GO:0016514,GO:0005730,GO:0005634,GO:0071564	GO:0005515,GO:0016563,GO:0003677
ENST00000254722		GO:0060770,GO:0050769,GO:0008283,GO:0001822,GO:0050728,GO:0007614,GO:0016525,GO:0007568,GO:0007275,GO:0051384,GO:0032526	GO:0031012,GO:0042470,GO:0005576,GO:0005615	GO:0004867
ENST00000262768	TIMP2	GO:0008285,GO:0045664,GO:0043408,GO:0030814	GO:0009986,GO:0005576,GO:0005604	GO:0005515,GO:0004857,GO:0005178,GO:0008191,GO:0008047,GO:0046872
ENST00000369409	PHGDH	GO:0010468,GO:0021510,GO:0019530,GO:0008652,GO:0022402,GO:0031175,GO:0021782,GO:0007420,GO:0021915,GO:0006544,GO:0006564,GO:0006566,GO:0009448,GO:0006541,GO:0022008,GO:0055114		GO:0004617,GO:0048037,GO:0051287,GO:0016491,GO:0009055
ENST00000229729		GO:0055085	GO:0005886,GO:0016021	GO:0015220
ENST00000297785	ALDH1A1	GO:0006805,GO:0006069,GO:0006081	GO:0005737,GO:0005829	GO:0005099,GO:0001758,GO:0004029,GO:0016491,GO:0005497
ENST00000259526	NOV	GO:0001558	GO:0031012,GO:0030424,GO:0043025,GO:0005576,GO:0030425	GO:0008083,GO:0005520
ENST00000335972	UBA1	GO:0008219,GO:0006464		GO:0005515,GO:0000166,GO:0016874,GO:0008641,GO:0005524
ENST00000380183		GO:0006629,GO:0019370,GO:0030336,GO:0008285,GO:0030856,GO:0006631,GO:0030850,GO:0006917,GO:0045786,GO:0045926,GO:0055114	GO:0005622,GO:0005737	GO:0005506,GO:0016165,GO:0016491,GO:0046872,GO:0050473
ENST00000379869		GO:0007186,GO:0007218,GO:0007283	GO:0005737,GO:0016324,GO:0005886,GO:0005887,GO:0016021	GO:0004930
ENST00000258091	CCT7	GO:0006457,GO:0051084,GO:0044267	GO:0005739,GO:0005737,GO:0005832,GO:0005829	GO:0000166,GO:0051082,GO:0005524,GO:0042802
ENST00000366758	JMJD4
ENST00000279247	CAPN1	GO:0008284,GO:0006508	GO:0005622,GO:0005737,GO:0005886,GO:0005626	GO:0005515,GO:0008092,GO:0004198,GO:0005509,GO:0008233
ENST00000302279	FNTA	GO:0018343,GO:0014070,GO:0008284,GO:0043066,GO:0018344,GO:0006915,GO:0045213,GO:0045787,GO:0006921,GO:0051789,GO:0010035,GO:0090045,GO:0051774,GO:0090044,GO:0007179,GO:0051773,GO:0034097	GO:0005737,GO:0005875,GO:0005953,GO:0005829	GO:0004660,GO:0005515,GO:0008017,GO:0042277,GO:0004661,GO:0030548,GO:0043014,GO:0004662,GO:0008144,GO:0008270,GO:0019840,GO:0016740
ENST00000382398	DEFB126	GO:0042742	GO:0005576
ENST00000357164	GM2A	GO:0006629,GO:0009313,GO:0051345,GO:0019915,GO:0006689,GO:0030149,GO:0007611,GO:0050885,GO:0050877,GO:0019377	GO:0005739,GO:0005737,GO:0045179,GO:0005889,GO:0005730,GO:0009898,GO:0005764,GO:0043231	GO:0032428,GO:0016004,GO:0005319,GO:0030290
ENST00000254801	IGJ	GO:0006955	GO:0005576	GO:0003823
ENST00000316423	UGDH	GO:0006805,GO:0006065,GO:0006011,GO:0001702,GO:0006024,GO:0055114	GO:0005829	GO:0003979,GO:0051287,GO:0005488,GO:0016491,GO:0009055
ENST00000231749	ZMYND10		GO:0005737	GO:0005515,GO:0008270,GO:0046872
ENST00000368738	S100A9	GO:0006954,GO:0006935,GO:0007267	GO:0005737,GO:0005886,GO:0005730,GO:0005576,GO:0005634,GO:0005856	GO:0005515,GO:0005509,GO:0004871
ENST00000434752
ENST00000351554	CD59	GO:0007596,GO:0007166	GO:0005886,GO:0005624,GO:0005576,GO:0031225,GO:0031362	GO:0005515
ENST00000248701	SPINK2		GO:0005576	GO:0004866,GO:0004867
ENST00000336787	RAB27A	GO:0043316,GO:0043320,GO:0007596,GO:0007264,GO:0043473,GO:0032400,GO:0030318,GO:0006605,GO:0006887,GO:0015031,GO:0032402	GO:0042470,GO:0016324,GO:0005794,GO:0016020,GO:0005770,GO:0005764,GO:0070382,GO:0030425,GO:0030667	GO:0005515,GO:0031489,GO:0000166,GO:0003924,GO:0005525
ENST00000259396
ENST00000354775		GO:0001889,GO:0001822,GO:0045329,GO:0006081,GO:0042445,GO:0042136,GO:0055114	GO:0005739,GO:0005737,GO:0005886,GO:0005829	GO:0051287,GO:0047105,GO:0019145,GO:0016491,GO:0043176,GO:0004029,GO:0004028,GO:0042803
ENST00000284136	SEMA3D	GO:0007275,GO:0030154,GO:0007399	GO:0016020,GO:0005576	GO:0004872
ENST00000311757
ENST00000305544	LAMB2	GO:0007155,GO:0048677	GO:0031012,GO:0005605,GO:0005576,GO:0005608,GO:0043260,GO:0005604	GO:0005198
ENST00000369680	XPNPEP1	GO:0009987,GO:0006508,GO:0010815	GO:0005737	GO:0030145,GO:0004177,GO:0070006,GO:0008233,GO:0042803,GO:0046872
ENST00000219022	OLFM4	GO:0007155	GO:0005576,GO:0005615
ENST00000265563	PRKAR2A	GO:0045859,GO:0048011,GO:0023034,GO:0007202,GO:0051291,GO:0055085,GO:0007165,GO:0006112,GO:0009755,GO:0050796,GO:0001932,GO:0006833,GO:0034199	GO:0005952,GO:0005737,GO:0048471,GO:0005886,GO:0030315,GO:0005624,GO:0005625,GO:0005829	GO:0030552,GO:0000166,GO:0008603,GO:0019904,GO:0042803
ENST00000332149	TMPRSS2	GO:0006508	GO:0005737,GO:0005886,GO:0005887,GO:0005576	GO:0004252,GO:0008236,GO:0008233,GO:0005044
ENST00000299498	CYB5R2	GO:0016126,GO:0055114	GO:0005739,GO:0016020,GO:0005625	GO:0004128,GO:0016491
ENST00000248553		GO:0006986,GO:0008219,GO:0009408,GO:0006446,GO:0006928,GO:0006916,GO:0009615	GO:0005622,GO:0005737,GO:0000502,GO:0030018,GO:0005886,GO:0009986,GO:0043292,GO:0005819,GO:0005634,GO:0005625,GO:0005626,GO:0005856	GO:0005515,GO:0043130,GO:0042802
ENST00000360814	GLT8D2		GO:0016020,GO:0016021	GO:0016757
ENST00000448615
ENST00000333911	TXNDC6	GO:0006228,GO:0006241,GO:0006183,GO:0045454	GO:0005737,GO:0005856	GO:0004550,GO:0005524
ENST00000258796	TTYH3	GO:0006811	GO:0005886,GO:0034707,GO:0016021	GO:0005216,GO:0005254
ENST00000436195
ENST00000394440	CCT4	GO:0006457,GO:0051084,GO:0044267	GO:0042470,GO:0005737,GO:0005815,GO:0005832,GO:0005730,GO:0005634,GO:0005856,GO:0005829	GO:0000166,GO:0051082,GO:0005524
ENST00000379731	B4GALT1	GO:0005989,GO:0060054,GO:0002526,GO:0009312,GO:0060046,GO:0008285,GO:0060058,GO:0005975,GO:0060055,GO:0045136,GO:0030879,GO:0007339,GO:0050900,GO:0009101,GO:0030198,GO:0002064,GO:0007341,GO:0048754,GO:0006012,GO:0007155,GO:0051270	GO:0030057,GO:0016323,GO:0005794,GO:0005886,GO:0000138,GO:0030112,GO:0032580,GO:0005576,GO:0016021,GO:0031526,GO:0009897	GO:0008092,GO:0005515,GO:0035250,GO:0003945,GO:0016757,GO:0043014,GO:0048487,GO:0004461,GO:0003831,GO:0008378,GO:0042803,GO:0046872
ENST00000273784
ENST00000372769	SEMG2	GO:0019953	GO:0005576,GO:0030141,GO:0005615	GO:0005198
ENST00000305409	SCG2	GO:0050930,GO:0043066,GO:0006954,GO:0009306,GO:0001938,GO:0001937,GO:0000165,GO:0043542,GO:0023034,GO:0048245,GO:0006928,GO:0001525	GO:0005576,GO:0005615	GO:0005515,GO:0042056,GO:0005125
ENST00000468812	PPIA	GO:0019061,GO:0030260,GO:0045069,GO:0030168,GO:0019059,GO:0050900,GO:0006457,GO:0007596,GO:0019047,GO:0044419,GO:0002576,GO:0016032,GO:0006278	GO:0005737,GO:0005634,GO:0005576,GO:0005829	GO:0005515,GO:0042277,GO:0003755,GO:0046790,GO:0051082,GO:0016853
ENST00000354546	ANXA6	GO:0006937,GO:0006816	GO:0042470,GO:0043234,GO:0005737,GO:0016324,GO:0048471	GO:0005515,GO:0005544,GO:0005509
ENST00000398153	HDDC2		GO:0005739	GO:0003824
ENST00000356126	PSMD12	GO:0006521,GO:0051437,GO:0006915,GO:0042981,GO:0000216,GO:0051436,GO:0031145,GO:0051439,GO:0000084,GO:0000082,GO:0000075,GO:0016032,GO:0000278,GO:0006977	GO:0000502,GO:0005838	GO:0005515
ENST00000219599	CRYM	GO:0042403,GO:0007605,GO:0070327,GO:0000122	GO:0005739,GO:0005737,GO:0005886,GO:0005730,GO:0005634	GO:0050661,GO:0003714,GO:0003824,GO:0070324,GO:0042803
ENST00000354513	PDGFA	GO:0010544,GO:0008284,GO:0050730,GO:0007267,GO:0014910,GO:0009790,GO:0048146,GO:0010035,GO:0032956,GO:0009887,GO:0007179,GO:0051781,GO:0032526,GO:0032355,GO:0001942,GO:0001775,GO:0001666,GO:0048839,GO:0010033,GO:0030335,GO:0060683,GO:0048286,GO:0042493,GO:0010512,GO:0045740,GO:0050919,GO:0009611,GO:0030168,GO:0002053,GO:0001525,GO:0007596,GO:0030031,GO:0002576,GO:0042060,GO:0043588,GO:0048008	GO:0005902,GO:0016020,GO:0000139,GO:0009986,GO:0005788,GO:0005576,GO:0031093,GO:0005615	GO:0043498,GO:0046982,GO:0048407,GO:0005518,GO:0005161,GO:0008083,GO:0042803
ENST00000161006	PRSS22	GO:0006508	GO:0005576	GO:0004252,GO:0008233
ENST00000233813	IGFBP5	GO:0048630,GO:0017148,GO:0007165,GO:0030336,GO:0043569,GO:0048662,GO:0001558,GO:0014912,GO:0001649	GO:0005576,GO:0016942	GO:0005515,GO:0031994
ENST00000335847	CRISP1	GO:0007342	GO:0005576,GO:0005615
ENST00000315758	MDH2	GO:0006099,GO:0044262,GO:0005975,GO:0006107,GO:0006094,GO:0006006,GO:0006108,GO:0006096,GO:0055114,GO:0006734	GO:0005739,GO:0005886,GO:0005759,GO:0005743,GO:0005730,GO:0005634	GO:0046554,GO:0016491,GO:0030060,GO:0043621
ENST00000233114	MDH1	GO:0006099,GO:0044262,GO:0005975,GO:0006107,GO:0006094,GO:0006006,GO:0006108,GO:0006096,GO:0055114,GO:0006734	GO:0005739,GO:0005737,GO:0005813,GO:0005625,GO:0005829	GO:0051287,GO:0005488,GO:0004470,GO:0016491,GO:0030060
ENST00000300060	ANPEP	GO:0006725,GO:0044419,GO:0006508,GO:0007275,GO:0001525,GO:0030154	GO:0012506,GO:0005737,GO:0005793,GO:0005886,GO:0005887,GO:0005625,GO:0031983,GO:0005829	GO:0042277,GO:0004177,GO:0008233,GO:0004872,GO:0008270,GO:0008237,GO:0046872
ENST00000224167
ENST00000285667	HSPA13		GO:0005792,GO:0005783	GO:0000166,GO:0005524
ENST00000357549,ENST00000354348,ENST00000360441,ENST00000377364,ENST00000377803,ENST00000377745,ENST00000355057,ENST00000369165,ENST00000369157,ENST00000355981,ENST00000359907,ENST00000358064,ENST00000289352,ENST00000340756	HIST4H4,HIST1H4L,HIST1H4K,HIST2H4A,HIST2H4B,HIST1H4A,HIST1H4B,HIST1H4E,HIST1H4F,HIST1H4C,HIST1H4D,HIST1H4I,HIST1H4J,HIST1H4H	GO:0034080,GO:0045653,GO:0000723,GO:0048015,GO:0006325,GO:0006334	GO:0005694,GO:0005634,GO:0005654,GO:0000786	GO:0005515,GO:0003677
ENST00000273951
ENST00000452489
ENST00000305738	PATE1		GO:0005576
ENST00000375326		GO:0032869,GO:0005975,GO:0006094,GO:0006006,GO:0006002,GO:0006000	GO:0005625,GO:0005829	GO:0005515,GO:0042578,GO:0016787,GO:0004331,GO:0048029,GO:0046872,GO:0042132,GO:0042802
ENST00000378565	ITM2B	GO:0006915,GO:0006917,GO:0007399	GO:0005794,GO:0000139,GO:0005886,GO:0005634,GO:0016021,GO:0043231	GO:0001540,GO:0005524
ENST00000269321	ARHGDIA	GO:0032880,GO:0051056,GO:0007162,GO:0048011,GO:0007264,GO:0006928,GO:0050771,GO:0006916,GO:0050772,GO:0007266,GO:0050770	GO:0001772,GO:0005737,GO:0005856,GO:0005829	GO:0005515,GO:0005094,GO:0005096,GO:0042802
ENST00000001008	FKBP4	GO:0046661,GO:0031111,GO:0007566,GO:0006457,GO:0031503,GO:0010977,GO:0030850,GO:0006463,GO:0030521,GO:0006825	GO:0005622,GO:0005737,GO:0005874,GO:0005730,GO:0005634,GO:0044295,GO:0005829	GO:0005515,GO:0051219,GO:0031072,GO:0003755,GO:0005528,GO:0035259,GO:0016853,GO:0005525,GO:0030674,GO:0005524
ENST00000434600
ENST00000353883	HYOU1	GO:0001666,GO:0006950	GO:0005783,GO:0005788	GO:0005515,GO:0000166,GO:0005524
ENST00000246662	KRT9	GO:0045109,GO:0008544,GO:0043588,GO:0007283	GO:0048471,GO:0045095	GO:0005515,GO:0005200
ENST00000261510	CPE	GO:0007218,GO:0008152,GO:0006508,GO:0030070,GO:0003214,GO:0006464	GO:0005886,GO:0005576	GO:0005515,GO:0004180,GO:0008270,GO:0008233,GO:0008237,GO:0046872,GO:0004181
gi|18089255|gb|AAH20982.1|,ENST00000388835	KRT18	GO:0007049,GO:0043066,GO:0044419,GO:0043000,GO:0009653	GO:0005882,GO:0005737,GO:0048471,GO:0005815,GO:0034451,GO:0045095	GO:0005515,GO:0005198
ENST00000296135	LZTFL1
ENST00000371996	MINPP1	GO:0001503,GO:0006797,GO:0030282	GO:0005783,GO:0005788	GO:0034417,GO:0008969,GO:0016787,GO:0030351,GO:0030352,GO:0004446,GO:0004437,GO:0003993
ENST00000381733		GO:0006629,GO:0006672	GO:0005764	GO:0017040,GO:0016787,GO:0003824
ENST00000316448	CALR	GO:0017148,GO:0008284,GO:0033144,GO:0022417,GO:0050766,GO:0006457,GO:0006611,GO:0007050,GO:0018279,GO:0002502,GO:0051208,GO:0006355,GO:0007569,GO:0045740,GO:0050821,GO:0006874,GO:0042981,GO:0000122,GO:0045787,GO:0040020,GO:0045665,GO:0030866,GO:0048387,GO:0042921,GO:0044267,GO:0043687	GO:0005792,GO:0048471,GO:0042824,GO:0009986,GO:0005783,GO:0005578,GO:0005576,GO:0005634,GO:0005615,GO:0005829,GO:0005622,GO:0005737,GO:0005788,GO:0005844,GO:0009897	GO:0005515,GO:0016564,GO:0001849,GO:0005509,GO:0051087,GO:0005529,GO:0050681,GO:0003729,GO:0003677,GO:0005178,GO:0044183,GO:0030246,GO:0008270,GO:0051082,GO:0031625
ENST00000331483	P4HB	GO:0006629,GO:0018401,GO:0006662,GO:0042157,GO:0045454	GO:0005792,GO:0042470,GO:0005793,GO:0009986,GO:0005886,GO:0005783,GO:0005788,GO:0005576	GO:0005515,GO:0015035,GO:0009055,GO:0003756,GO:0004656,GO:0016853
ENST00000373365	GLO1	GO:0005975,GO:0006749,GO:0006916,GO:0009438	GO:0005737,GO:0005625	GO:0004462,GO:0016829,GO:0046872
ENST00000369705	ME1	GO:0009743,GO:0006741,GO:0005975,GO:0006108,GO:0009725,GO:0044255,GO:0055114	GO:0005737,GO:0005625,GO:0005829	GO:0050661,GO:0051287,GO:0030145,GO:0043531,GO:0005488,GO:0004470,GO:0016491,GO:0004473,GO:0009055,GO:0046872
ENST00000420138
ENST00000319756	KLK11	GO:0006508	GO:0005576	GO:0004252,GO:0008236,GO:0008233
ENST00000446584
ENST00000393892	CNP	GO:0008344,GO:0001906,GO:0009214,GO:0016070,GO:0007268,GO:0000226,GO:0007409	GO:0005622,GO:0042470,GO:0005737,GO:0016020,GO:0005624,GO:0031224,GO:0005615	GO:0005515,GO:0016787,GO:0004113,GO:0005524
ENST00000336909	IL6ST	GO:0008284,GO:0019221,GO:0014911,GO:0002675,GO:0042102,GO:0070104,GO:0002821,GO:0034097,GO:0008593,GO:0010613,GO:0070106,GO:0007584,GO:0042517,GO:0051481,GO:0005977,GO:0042511,GO:0070120,GO:0045768,GO:0007259,GO:0010575,GO:0045669,GO:0007165,GO:0048861,GO:0048711,GO:0006642	GO:0005886,GO:0005900,GO:0005896,GO:0005576,GO:0016021,GO:0005615,GO:0009897,GO:0070110	GO:0005515,GO:0005138,GO:0004921,GO:0004924,GO:0004915,GO:0004923,GO:0019981,GO:0042803,GO:0005127,GO:0019838,GO:0004872,GO:0004897,GO:0045509
ENST00000398606	GSTP1	GO:0006805,GO:0008152,GO:0006749,GO:0006916,GO:0007417	GO:0005737,GO:0005634,GO:0005829	GO:0005515,GO:0043295,GO:0008144,GO:0004364,GO:0016740
ENST00000262746	PDX1,PRDX1	GO:0042345,GO:0008284,GO:0008285,GO:0007263,GO:0008283,GO:0042267,GO:0034101,GO:0006091,GO:0032872,GO:0030154,GO:0019430,GO:0045944,GO:0006006,GO:0009887,GO:0042744,GO:0007275,GO:0042593,GO:0000122,GO:0001501,GO:0016331,GO:0031018,GO:0031017,GO:0045454,GO:0000302,GO:0030073,GO:0055114	GO:0005739,GO:0042470,GO:0005737,GO:0044424,GO:0005634	GO:0043565,GO:0005515,GO:0004601,GO:0003700,GO:0003702,GO:0016563,GO:0003704,GO:0016491,GO:0008379
ENST00000236671	CTSD	GO:0008219,GO:0006508,GO:0000045	GO:0005739,GO:0031012,GO:0042470,GO:0005576,GO:0005615,GO:0005764	GO:0008233,GO:0004190
ENST00000375111	PLA2G2A	GO:0016042,GO:0034374,GO:0010744,GO:0050830,GO:0050729,GO:0006644,GO:0046473	GO:0016020,GO:0005783,GO:0005576,GO:0030141,GO:0005615	GO:0005543,GO:0016787,GO:0004623,GO:0047498,GO:0005509
ENST00000261735	ERP29	GO:0009306,GO:0006457,GO:0006886	GO:0042470,GO:0005783,GO:0005788	GO:0003756
ENST00000490882
ENST00000246105	DEFB129	GO:0042742	GO:0005576
ENST00000382388	DEFB127	GO:0045087,GO:0042742	GO:0005576,GO:0005575
ENST00000267814	SORD	GO:0046370,GO:0051160,GO:0006006,GO:0051164,GO:0006062,GO:0030317,GO:0055114	GO:0005739,GO:0019861,GO:0005929,GO:0031966,GO:0016020,GO:0005624,GO:0005625,GO:0005615	GO:0051287,GO:0005488,GO:0003939,GO:0016491,GO:0005529,GO:0008270,GO:0046872
ENST00000421235,ENST00000456570
ENST00000390539
ENST00000357368		GO:0006470,GO:0007155	GO:0016020,GO:0005887	GO:0005515,GO:0016787,GO:0005001,GO:0004872
ENST00000261483	MAN2A1	GO:0001889,GO:0007585,GO:0048286,GO:0005975,GO:0006491,GO:0007033,GO:0007005,GO:0001701,GO:0006013	GO:0005794,GO:0000139,GO:0016020,GO:0016021	GO:0004572,GO:0030246,GO:0008270,GO:0004559,GO:0016799,GO:0046872
ENST00000361611	PSMB5	GO:0006521,GO:0051437,GO:0006915,GO:0042981,GO:0000216,GO:0051436,GO:0031145,GO:0051439,GO:0000084,GO:0000082,GO:0051603,GO:0044419,GO:0000075,GO:0016032,GO:0000278,GO:0006977	GO:0005737,GO:0005839,GO:0000502,GO:0005634	GO:0005515,GO:0008233,GO:0004298
ENST00000222219	DNASE2	GO:0006308,GO:0030218,GO:0006915,GO:0007275,GO:0006259	GO:0005764	GO:0005515,GO:0016787,GO:0004520,GO:0004531,GO:0003677
ENST00000375654	HSPA1L	GO:0006986		GO:0000166,GO:0005524
ENST00000379341	PRDX4	GO:0007252,GO:0045454,GO:0055114	GO:0005739,GO:0005737,GO:0005576,GO:0005615	GO:0016491,GO:0008379
ENST00000370508	GOT1	GO:0032869,GO:0006531,GO:0006532,GO:0006536,GO:0009058,GO:0006533,GO:0005975,GO:0006094,GO:0006107,GO:0008652,GO:0055089,GO:0051384,GO:0019551,GO:0019550,GO:0006114,GO:0006103,GO:0006006	GO:0005737,GO:0005625,GO:0043679,GO:0005764,GO:0005829	GO:0031406,GO:0030170,GO:0004609,GO:0004069
ENST00000300101	ZBTB39	GO:0045449	GO:0005622,GO:0005634	GO:0008270,GO:0003677,GO:0046872
ENST00000275428	GGCT	GO:0001836	GO:0005829	GO:0003839,GO:0016740,GO:0042803,GO:0008415
ENST00000252603	PGLS	GO:0005975,GO:0006098,GO:0009051	GO:0005737,GO:0005625,GO:0005829	GO:0016787,GO:0017057,GO:0048029
ENST00000299300	CCT2	GO:0006457,GO:0051084,GO:0044267	GO:0005737,GO:0005832,GO:0005730,GO:0005634,GO:0005829	GO:0000166,GO:0051082,GO:0005524
ENST00000261574		GO:0044419,GO:0006607,GO:0006886	GO:0005737,GO:0005643,GO:0005730,GO:0005634	GO:0005515,GO:0008536,GO:0008565,GO:0005095
ENST00000295633	FSTL1	GO:0030509	GO:0005576,GO:0005615	GO:0005509,GO:0008201
ENST00000346798		GO:0008219,GO:0008344,GO:0007409,GO:0051402,GO:0031175,GO:0016322,GO:0000085,GO:0006878,GO:0051563,GO:0001967,GO:0007219,GO:0030198,GO:0016199,GO:0045944,GO:0048669,GO:0040014,GO:0007176,GO:0050885,GO:0007626,GO:0007155,GO:0006378,GO:0007617,GO:0050803,GO:0030168,GO:0006917,GO:0006417,GO:0016358,GO:0006897,GO:0045931,GO:0035235,GO:0007596,GO:0008542,GO:0002576,GO:0006468,GO:0051124,GO:0008088,GO:…	GO:0030424,GO:0048471,GO:0031594,GO:0005794,GO:0009986,GO:0005886,GO:0045177,GO:0045202,GO:0005576,GO:0031410,GO:0051233,GO:0043231,GO:0005905,GO:0005737,GO:0043197,GO:0043198,GO:0005887,GO:0035253,GO:0031093,GO:0016021,GO:0019717	GO:0016504,GO:0005515,GO:0004867,GO:0005102,GO:0033130,GO:0051425,GO:0030414,GO:0003677,GO:0008201,GO:0046872,GO:0042802
ENST00000309680	KRT2	GO:0032980,GO:0051546,GO:0008544,GO:0031424,GO:0043616	GO:0005882,GO:0005737,GO:0005794,GO:0045111,GO:0045095	GO:0005515,GO:0005200
ENST00000395794
ENST00000372785	WFDC12	GO:0042742	GO:0005576	GO:0004867,GO:0030414
ENST00000370574	ZNHIT6	GO:0042254,GO:0000492	GO:0070761	GO:0005515,GO:0046872,GO:0042802
ENST00000296444	SHISA5	GO:0006915,GO:0043123	GO:0031965,GO:0016020,GO:0005783,GO:0005789,GO:0005634,GO:0016021	GO:0050699,GO:0004871
ENST00000215743		GO:0030574,GO:0006508,GO:0007275	GO:0005578,GO:0005576	GO:0005509,GO:0008233,GO:0008270,GO:0004222
ENST00000257497	ANXA1	GO:0006629,GO:0046632,GO:0006928,GO:0031340,GO:0006916,GO:0007165,GO:0007049,GO:0006954,GO:0018149,GO:0030216,GO:0042127,GO:0007166,GO:0050482	GO:0042383,GO:0005929,GO:0016323,GO:0005737,GO:0005576,GO:0005634,GO:0001533	GO:0005544,GO:0005515,GO:0004859,GO:0005543,GO:0005198,GO:0005509,GO:0005102,GO:0019834,GO:0030674
ENST00000318602		GO:0010037,GO:0001869,GO:0051056,GO:0007596,GO:0007584,GO:0007264,GO:0007597,GO:0002576,GO:0030168,GO:0051384,GO:0006953	GO:0031093,GO:0005576,GO:0005615,GO:0005829	GO:0005515,GO:0019966,GO:0019838,GO:0043120,GO:0004867,GO:0019899,GO:0019959,GO:0005096
ENST00000345125	CTSB	GO:0014070,GO:0045471,GO:0006914,GO:0009611,GO:0043434,GO:0042981,GO:0014075,GO:0009612,GO:0009749,GO:0050790,GO:0051789,GO:0007519,GO:0070670,GO:0060548,GO:0006508	GO:0042470,GO:0048471,GO:0005625,GO:0005576,GO:0005764,GO:0005615,GO:0005739,GO:0005622,GO:0042383,GO:0005737,GO:0016324,GO:0005901,GO:0009897	GO:0004197,GO:0005515,GO:0042277,GO:0030984,GO:0008233,GO:0032403
ENST00000458037
ENST00000380904
ENST00000324015	SERPINF2	GO:0010033,GO:0007596,GO:0002576,GO:0030168,GO:0051918,GO:0006953,GO:0042730	GO:0031093,GO:0005576,GO:0005615	GO:0005515,GO:0004866,GO:0004867,GO:0002020
ENST00000291009	PIP	GO:0008150	GO:0005576	GO:0005515,GO:0003779
ENST00000377424	SLC2A5	GO:0015755,GO:0015758,GO:0005975,GO:0008643,GO:0055085,GO:0008645	GO:0005886,GO:0016021	GO:0005215,GO:0022891,GO:0005353,GO:0005355
ENST00000332556	LAMP1	GO:0006914	GO:0042383,GO:0042470,GO:0005770,GO:0005887,GO:0005771,GO:0005624,GO:0005765,GO:0005764,GO:0009897,GO:0010008
ENST00000306749		GO:0006112,GO:0045941,GO:0015939,GO:0006766,GO:0006631,GO:0019432,GO:0006767,GO:0006633,GO:0035338,GO:0044255,GO:0055114	GO:0005739,GO:0042587,GO:0042470,GO:0005737,GO:0005794,GO:0005886,GO:0005829	GO:0005515,GO:0016747,GO:0048037,GO:0000036,GO:0016295,GO:0016788,GO:0004319,GO:0004315,GO:0016296,GO:0004314,GO:0004317,GO:0016829,GO:0004316,GO:0031177,GO:0004320,GO:0016491,GO:0008270,GO:0004313,GO:0004312,GO:0016740
ENST00000356956		GO:0001889,GO:0007165,GO:0043065,GO:0031100,GO:0032526,GO:0007283,GO:0009791,GO:0006898	GO:0005802,GO:0048471,GO:0009986,GO:0005624,GO:0030139,GO:0005634,GO:0005765,GO:0005615,GO:0005737,GO:0016020,GO:0005887,GO:0005641,GO:0030140,GO:0005768	GO:0005515,GO:0051219,GO:0001965,GO:0005215,GO:0001948,GO:0004930,GO:0001972,GO:0005010,GO:0031995,GO:0004872,GO:0019899,GO:0005537
ENST00000244137	PEPD	GO:0006520,GO:0009987,GO:0030574,GO:0006508		GO:0030145,GO:0004177,GO:0008233,GO:0016805,GO:0046872,GO:0004181
ENST00000348956	CKB	GO:0030644,GO:0006600,GO:0007420	GO:0005739,GO:0005737,GO:0005829	GO:0004111,GO:0000166,GO:0005524
ENST00000377298	CLSTN1	GO:0007155,GO:0007156	GO:0030054,GO:0005794,GO:0000139,GO:0005886,GO:0005783,GO:0045211,GO:0005789,GO:0045202,GO:0005634,GO:0005576,GO:0016021,GO:0042995	GO:0005509
ENST00000317508	PRSS8	GO:0010765,GO:0042493,GO:0006508,GO:0051385,GO:0043434	GO:0005886,GO:0005576,GO:0016021,GO:0005615	GO:0004252,GO:0008236,GO:0008233,GO:0017080
ENST00000336811	ANG	GO:0017148,GO:0001666,GO:0008219,GO:0009303,GO:0050714,GO:0007275,GO:0042592,GO:0048662,GO:0001525,GO:0001890,GO:0001556,GO:0007202,GO:0030154,GO:0032431,GO:0001541,GO:0007154,GO:0001938,GO:0016477,GO:0032148,GO:0030041,GO:0006651,GO:0009725,GO:0042327	GO:0032311,GO:0005730,GO:0005605,GO:0043025,GO:0005576,GO:0005634,GO:0005615,GO:0030426	GO:0005515,GO:0042277,GO:0004519,GO:0016787,GO:0005507,GO:0005102,GO:0003779,GO:0004522,GO:0004540,GO:0019843,GO:0003677,GO:0008201
ENST00000270142	SOD1	GO:0045859,GO:0042542,GO:0008219,GO:0060047,GO:0009408,GO:0007605,GO:0006801,GO:0060088,GO:0033081,GO:0006749,GO:0048538,GO:0001819,GO:0007283,GO:0019226,GO:0048678,GO:0060087,GO:0006879,GO:0043524,GO:0001895,GO:0019430,GO:0031667,GO:0002262,GO:0006979,GO:0007566,GO:0007569,GO:0030168,GO:0001890,GO:0043085,GO:0000303,GO:0046688,GO:0055114,GO:0045541,GO:0045471,GO:0050665,GO:0046716,GO:0006302,GO:…	GO:0005886,GO:0005730,GO:0032839,GO:0005634,GO:0005576,GO:0031410,GO:0005615,GO:0005829,GO:0031012,GO:0005739,GO:0043234,GO:0005737,GO:0005759,GO:0043025,GO:0005777	GO:0005515,GO:0030346,GO:0005507,GO:0051087,GO:0016491,GO:0008270,GO:0046872,GO:0042803,GO:0004784
ENST00000159060	NOX3	GO:0009590,GO:0042554,GO:0001659,GO:0048840,GO:0055114	GO:0005737,GO:0016020,GO:0043020,GO:0016021	GO:0005506,GO:0016175,GO:0050660,GO:0016491,GO:0009055
ENST00000226218	VTN	GO:0030949,GO:0033627,GO:0090303,GO:0010811,GO:0050731,GO:0014911,GO:0032092,GO:0010951,GO:0006955,GO:0007160,GO:0030198,GO:0030195,GO:0048260,GO:0007155	GO:0031012,GO:0071062,GO:0005578,GO:0005576,GO:0005615	GO:0005515,GO:0005178,GO:0050840,GO:0030247,GO:0008201,GO:0005044
ENST00000252699	ACTN4	GO:0001666,GO:0032417,GO:0007596,GO:0002576,GO:0048549,GO:0030168,GO:0042981,GO:0051271,GO:0015031,GO:0051272,GO:0051017	GO:0043234,GO:0001725,GO:0005737,GO:0048471,GO:0030529,GO:0005730,GO:0030863,GO:0005576,GO:0031093,GO:0005634,GO:0015629,GO:0031143	GO:0005515,GO:0047485,GO:0005178,GO:0051015,GO:0001882,GO:0005509,GO:0003779,GO:0042803
ENST00000262414	EFTUD2	GO:0008380,GO:0006397,GO:0010467,GO:0000398	GO:0005737,GO:0015030,GO:0016607,GO:0005730,GO:0005681,GO:0005654,GO:0005634	GO:0005515,GO:0000166,GO:0003924,GO:0005525
ENST00000381611		GO:0006457,GO:0045454	GO:0042470,GO:0005793,GO:0005886,GO:0005783,GO:0005788	GO:0005515,GO:0003756,GO:0016853
ENST00000304808	PAFAH1B2	GO:0006629,GO:0016042,GO:0007283	GO:0005737	GO:0016788,GO:0003847
ENST00000229725	NEU1	GO:0008152	GO:0005886,GO:0016023,GO:0005765,GO:0005764,GO:0043202	GO:0005515,GO:0016798,GO:0004308
ENST00000328300		GO:0007411	GO:0005581,GO:0005587,GO:0005576	GO:0005515,GO:0005201
ENST00000390626
ENST00000338379	HIST1H1T	GO:0006334,GO:0007275,GO:0007283,GO:0030317,GO:0007339,GO:0030154	GO:0005622,GO:0000794,GO:0005694,GO:0005634,GO:0000786	GO:0003677
ENST00000382280	ZG16B		GO:0005576	GO:0005529
ENST00000305786	CYCS	GO:0022904,GO:0045333,GO:0008635,GO:0006309,GO:0006810,GO:0006915,GO:0008629	GO:0005739,GO:0005758,GO:0005759,GO:0070469,GO:0005743,GO:0000159,GO:0005634,GO:0005829	GO:0005515,GO:0045155,GO:0004722,GO:0046872,GO:0020037
ENST00000287097			GO:0005886,GO:0005576,GO:0031225,GO:0005615	GO:0004867
ENST00000315970	OS9	GO:0034976,GO:0016567,GO:0042787,GO:0006621,GO:0030433	GO:0000836,GO:0005783,GO:0005788	GO:0005515,GO:0001948,GO:0005529
ENST00000368468	MAN1A1	GO:0008152	GO:0005793,GO:0005794,GO:0000139,GO:0016020,GO:0005783,GO:0005624,GO:0016021	GO:0016798,GO:0004571,GO:0005509,GO:0015923
ENST00000395248
ENST00000265983	HPX	GO:0006879,GO:0060335,GO:0015886,GO:0051246,GO:0002925,GO:0020027,GO:0002639,GO:0044419,GO:0006810,GO:0042511,GO:0042168,GO:0060332	GO:0005576,GO:0005615	GO:0015232,GO:0005488,GO:0046872
ENST00000376023
ENST00000372998		GO:0045087,GO:0006826,GO:0042981,GO:0015892,GO:0006811	GO:0005576	GO:0005215,GO:0005506,GO:0005488
ENST00000217426	AHCY	GO:0006805,GO:0006730,GO:0032259	GO:0042470,GO:0005737,GO:0005829	GO:0004013,GO:0005515,GO:0016787
ENST00000268150
ENST00000198765	CPNE3	GO:0006629,GO:0016192	GO:0005737,GO:0005829	GO:0005544,GO:0005215,GO:0004674
ENST00000458578
ENST00000319217		GO:0044419	GO:0016324,GO:0030054,GO:0005886,GO:0045211,GO:0045202,GO:0014069,GO:0005923,GO:0042995,GO:0019717,GO:0030425	GO:0005515,GO:0008022
ENST00000265195	SIL1	GO:0006457,GO:0006886,GO:0055085	GO:0005783,GO:0005788	GO:0005488,GO:0051082
ENST00000422447	LDHA	GO:0044262,GO:0006090,GO:0031668,GO:0006096,GO:0055114	GO:0005739,GO:0019861,GO:0005737,GO:0005829	GO:0005515,GO:0004459,GO:0016491
ENST00000308162	CFL1	GO:0030036,GO:0001755,GO:0006928,GO:0030168,GO:0030010,GO:0006916,GO:0007266,GO:0009615,GO:0001842,GO:0000910,GO:0007596,GO:0007411,GO:0030836,GO:0002576,GO:0006468,GO:0007015,GO:0043200	GO:0005622,GO:0005737,GO:0005634,GO:0030864,GO:0005856,GO:0016363	GO:0005515,GO:0003779
ENST00000369636
ENST00000279392	HIRIP3	GO:0006333	GO:0005634	GO:0005515
ENST00000393080		GO:0006954,GO:0030277,GO:0006953,GO:0019216	GO:0005622,GO:0005576,GO:0005634	GO:0005515,GO:0004867,GO:0030414,GO:0003677
ENST00000264998		GO:0006879,GO:0007596,GO:0002576,GO:0006826,GO:0030168,GO:0060395,GO:0006811	GO:0005905,GO:0016324,GO:0048471,GO:0009925,GO:0005770,GO:0045178,GO:0016023,GO:0005576,GO:0030139,GO:0030141,GO:0055037,GO:0005769	GO:0005515,GO:0031625,GO:0046872,GO:0008199
ENST00000264335	YWHAE	GO:0021766,GO:0008624,GO:0048011,GO:0021987,GO:0000086,GO:0044419,GO:0023034,GO:0035308,GO:0006915,GO:0006605,GO:0001764,GO:0000278	GO:0005739,GO:0042470,GO:0005737,GO:0005829	GO:0005515,GO:0051219,GO:0042826,GO:0019904,GO:0019899,GO:0050815
ENST00000429021
ENST00000261714	BLMH	GO:0042493,GO:0006508,GO:0009636	GO:0005737,GO:0005625,GO:0005634	GO:0004197,GO:0005515,GO:0004177,GO:0004180,GO:0008233,GO:0008234
ENST00000316782
ENST00000367384
ENST00000476993	VWA1	GO:0030198	GO:0005576,GO:0005614,GO:0005604
ENST00000457859
ENST00000002165	FUCA2	GO:0005975,GO:0006004	GO:0005576	GO:0004560,GO:0043169,GO:0016798
ENST00000216181	MYH9	GO:0030048,GO:0031532,GO:0008360,GO:0006928,GO:0007520,GO:0001525,GO:0050900,GO:0015031,GO:0001701,GO:0000212,GO:0000910,GO:0032796,GO:0051295,GO:0016337,GO:0000904,GO:0043534,GO:0007411,GO:0007229,GO:0001768,GO:0030224,GO:0006509,GO:0030220,GO:0007132	GO:0001772,GO:0008305,GO:0001725,GO:0005826,GO:0031594,GO:0005886,GO:0005819,GO:0005634,GO:0016459,GO:0015629,GO:0001726,GO:0032154,GO:0005829,GO:0043234,GO:0005737,GO:0005913,GO:0030863,GO:0001931,GO:0031252,GO:0005938	GO:0005515,GO:0005516,GO:0003779,GO:0030898,GO:0005524,GO:0042803,GO:0000146,GO:0003774,GO:0051015,GO:0000166,GO:0043531,GO:0043495,GO:0016887
ENST00000301765		GO:0015031	GO:0016020,GO:0031902,GO:0005768
ENST00000351829	AKR1A1	GO:0019853,GO:0046185,GO:0042840,GO:0006081,GO:0006006,GO:0055114	GO:0016324,GO:0005829	GO:0005515,GO:0004032,GO:0008106,GO:0016491,GO:0009055,GO:0047939
ENST00000277508	PAEP	GO:0007275	GO:0005576	GO:0005215,GO:0005488
ENST00000264613
ENST00000270233	BCAM	GO:0007165,GO:0007160,GO:0007155	GO:0005886,GO:0009986,GO:0005887,GO:0009897	GO:0043236,GO:0005055,GO:0004888
ENST00000248923	GGT1	GO:0006520,GO:0006750	GO:0016020,GO:0016021	GO:0005515,GO:0003840,GO:0016740,GO:0008415
ENST00000311463		GO:0006071		GO:0004371,GO:0000166,GO:0005524,GO:0016740,GO:0016829,GO:0046872,GO:0034012
ENST00000382211
ENST00000438011
ENST00000377892		GO:0015827,GO:0007596,GO:0005975,GO:0006865,GO:0016049,GO:0006816,GO:0050900,GO:0060356,GO:0055085,GO:0006811	GO:0042470,GO:0016324,GO:0009986,GO:0005886,GO:0016021	GO:0005515,GO:0043169,GO:0015175,GO:0003824,GO:0005432
ENST00000357780
ENST00000246533	CAPNS1	GO:0008284,GO:0006508	GO:0005737,GO:0005886	GO:0005515,GO:0004198,GO:0046982,GO:0005509
ENST00000354421	C11orf54		GO:0005634	GO:0005515,GO:0016788,GO:0008270,GO:0046872
ENST00000273628
GOAccession	Aspect	Name
GO:0034976	P	response to endoplasmic reticulum stress
GO:0009306	P	protein secretion
GO:0009303	P	rRNA transcription
GO:0048843	P	negative regulation of axon extension involved in axon guidance
GO:0010739	P	positive regulation of protein kinase A signaling cascade
GO:0009101	P	glycoprotein biosynthetic process
GO:0042787	P	protein ubiquitination during ubiquitin-dependent protein catabolic process
GO:0034587	P	piRNA metabolic process
GO:0017157	P	regulation of exocytosis
GO:0031398	P	positive regulation of protein ubiquitination
GO:0006651	P	diacylglycerol biosynthetic process
GO:0009103	P	lipopolysaccharide biosynthetic process
GO:0006656	P	phosphatidylcholine biosynthetic process
GO:0000060	P	protein import into nucleus, translocation
GO:0048839	P	inner ear development
GO:0002526	P	acute inflammatory response
GO:0010744	P	positive regulation of macrophage derived foam cell differentiation
GO:0045742	P	positive regulation of epidermal growth factor receptor signaling pathway
GO:0045740	P	positive regulation of DNA replication
GO:0010748	P	negative regulation of plasma membrane long-chain fatty acid transport
GO:0009636	P	response to toxin
GO:0018119	P	peptidyl-cysteine S-nitrosylation
GO:0018125	P	peptidyl-cysteine methylation
GO:0008045	P	motor axon guidance
GO:0045165	P	cell fate commitment
GO:0045162	P	clustering of voltage-gated sodium channels
GO:0048840	P	otolith development
GO:0043388	P	positive regulation of DNA binding
GO:0000075	P	cell cycle checkpoint
GO:0006641	P	triglyceride metabolic process
GO:0006644	P	phospholipid metabolic process
GO:0006642	P	triglyceride mobilization
GO:0006629	P	lipid metabolic process
GO:0019800	P	peptide cross-linking via chondroitin 4-sulfate glycosaminoglycan
GO:0072112	P	glomerular visceral epithelial cell differentiation
GO:0045732	P	positive regulation of protein catabolic process
GO:0010711	P	negative regulation of collagen catabolic process
GO:0045541	P	negative regulation of cholesterol biosynthetic process
GO:0007199	P	G-protein signaling, coupled to cGMP nucleotide second messenger
GO:0006626	P	protein targeting to mitochondrion
GO:0048146	P	positive regulation of fibroblast proliferation
GO:0048143	P	astrocyte activation
GO:0051291	P	protein heterooligomerization
GO:0010716	P	negative regulation of extracellular matrix disassembly
GO:0048872	P	homeostasis of number of cells
GO:0007190	P	activation of adenylate cyclase activity
GO:0051091	P	positive regulation of transcription factor activity
GO:0048873	P	homeostasis of number of cells within a tissue
GO:0051092	P	positive regulation of NF-kappaB transcription factor activity
GO:0051289	P	protein homotetramerization
GO:0048669	P	collateral sprouting in the absence of injury
GO:0045329	P	carnitine biosynthetic process
GO:0006631	P	fatty acid metabolic process
GO:0031581	P	hemidesmosome assembly
GO:0030224	P	monocyte differentiation
GO:0006633	P	fatty acid biosynthetic process
GO:0030814	P	regulation of cAMP metabolic process
GO:0000045	P	autophagic vacuole assembly
GO:0034199	P	activation of protein kinase A activity
GO:0030220	P	platelet formation
GO:0034197	P	triglyceride transport
GO:0022008	P	neurogenesis
GO:0002502	P	peptide antigen assembly with MHC class I protein complex
GO:0009314	P	response to radiation
GO:0009313	P	oligosaccharide catabolic process
GO:0009312	P	oligosaccharide biosynthetic process
GO:0009311	P	oligosaccharide metabolic process
GO:0042517	P	positive regulation of tyrosine phosphorylation of Stat3 protein
GO:0045723	P	positive regulation of fatty acid biosynthetic process
GO:0035308	P	negative regulation of protein amino acid dephosphorylation
GO:0042511	P	positive regulation of tyrosine phosphorylation of Stat1 protein
GO:0009611	P	response to wounding
GO:0055089	P	fatty acid homeostasis
GO:0048662	P	negative regulation of smooth muscle cell proliferation
GO:0045136	P	development of secondary sexual characteristics
GO:0045727	P	positive regulation of translation
GO:0055086	P	nucleobase, nucleoside and nucleotide metabolic process
GO:0070120	P	ciliary neurotrophic factor-mediated signaling pathway
GO:0009615	P	response to virus
GO:0055085	P	transmembrane transport
GO:0009612	P	response to mechanical stimulus
GO:0007399	P	nervous system development
GO:0022904	P	respiratory electron transport chain
GO:0009607	P	response to biotic stimulus
GO:0051295	P	establishment of meiotic spindle localization
GO:0045333	P	cellular respiration
GO:0050790	P	regulation of catalytic activity
GO:0048861	P	leukemia inhibitory factor signaling pathway
GO:0008063	P	Toll signaling pathway
GO:0018149	P	peptide cross-linking
GO:0048659	P	smooth muscle cell proliferation
GO:0010226	P	response to lithium ion
GO:0008065	P	establishment of blood-nerve barrier
GO:0050796	P	regulation of insulin secretion
GO:0007596	P	blood coagulation
GO:0030216	P	keratinocyte differentiation
GO:0008064	P	regulation of actin polymerization or depolymerization
GO:0014003	P	oligodendrocyte development
GO:0007597	P	blood coagulation, intrinsic pathway
GO:0030218	P	erythrocyte differentiation
GO:0009116	P	nucleoside metabolic process
GO:0000052	P	citrulline metabolic process
GO:0009113	P	purine base biosynthetic process
GO:0006621	P	protein retention in ER lumen
GO:0022900	P	electron transport chain
GO:0009117	P	nucleotide metabolic process
GO:0046638	P	positive regulation of alpha-beta T cell differentiation
GO:0042542	P	response to hydrogen peroxide
GO:0003417	P	growth plate cartilage development
GO:0045109	P	intermediate filament organization
GO:0055010	P	ventricular cardiac muscle tissue morphogenesis
GO:0046632	P	alpha-beta T cell differentiation
GO:0035338	P	long-chain fatty-acyl-CoA biosynthetic process
GO:0010903	P	negative regulation of very-low-density lipoprotein particle remodeling
GO:0006605	P	protein targeting
GO:0006606	P	protein import into nucleus
GO:0006607	P	NLS-bearing substrate import into nucleus
GO:0006412	P	translation
GO:0006413	P	translational initiation
GO:0006414	P	translational elongation
GO:0006406	P	mRNA export from nucleus
GO:0006610	P	ribosomal protein import into nucleus
GO:0030838	P	positive regulation of actin filament polymerization
GO:0030836	P	positive regulation of actin filament depolymerization
GO:0006612	P	protein targeting to membrane
GO:0006611	P	protein export from nucleus
GO:0009888	P	tissue development
GO:0009887	P	organ morphogenesis
GO:0070374	P	positive regulation of ERK1 and ERK2 cascade
GO:0042744	P	hydrogen peroxide catabolic process
GO:0042743	P	hydrogen peroxide metabolic process
GO:0042742	P	defense response to bacterium
GO:0010703	P	negative regulation of histolysis
GO:0042535	P	positive regulation of tumor necrosis factor biosynthetic process
GO:0045786	P	negative regulation of cell cycle
GO:0030433	P	ER-associated protein catabolic process
GO:0006402	P	mRNA catabolic process
GO:0045787	P	positive regulation of cell cycle
GO:0030432	P	peristalsis
GO:0033209	P	tumor necrosis factor-mediated signaling pathway
GO:0045785	P	positive regulation of cell adhesion
GO:0006600	P	creatine metabolic process
GO:0031345	P	negative regulation of cell projection organization
GO:0050775	P	positive regulation of dendrite morphogenesis
GO:0050776	P	regulation of immune response
GO:0050773	P	regulation of dendrite development
GO:0051084	P	'de novo' posttranslational protein folding
GO:0000303	P	response to superoxide
GO:0008088	P	axon cargo transport
GO:0046651	P	lymphocyte proliferation
GO:0050771	P	negative regulation of axonogenesis
GO:0050772	P	positive regulation of axonogenesis
GO:0000302	P	response to reactive oxygen species
GO:0042730	P	fibrinolysis
GO:0050770	P	regulation of axonogenesis
GO:0042732	P	D-xylose metabolic process
GO:0048630	P	skeletal muscle tissue growth
GO:0051045	P	negative regulation of membrane protein ectodomain proteolysis
GO:0031340	P	positive regulation of vesicle fusion
GO:0003215	P	cardiac right ventricle morphogenesis
GO:0003214	P	cardiac left ventricle morphogenesis
GO:0000079	P	regulation of cyclin-dependent protein kinase activity
GO:0002536	P	respiratory burst involved in inflammatory response
GO:0045777	P	positive regulation of blood pressure
GO:0045779	P	negative regulation of bone resorption
GO:0002740	P	negative regulation of cytokine secretion during immune response
GO:0000084	P	S phase of mitotic cell cycle
GO:0000085	P	G2 phase of mitotic cell cycle
GO:0050766	P	positive regulation of phagocytosis
GO:0003016	P	respiratory system process
GO:0000082	P	G1/S transition of mitotic cell cycle
GO:0030856	P	regulation of epithelial cell differentiation
GO:0050769	P	positive regulation of neurogenesis
GO:0045780	P	positive regulation of bone resorption
GO:0019836	P	hemolysis by symbiont of host erythrocytes
GO:0000086	P	G2/M transition of mitotic cell cycle
GO:0030855	P	epithelial cell differentiation
GO:0019835	P	cytolysis
GO:0042766	P	nucleosome mobilization
GO:0030850	P	prostate gland development
GO:0042554	P	superoxide anion generation
GO:0046621	P	negative regulation of organ growth
GO:0046620	P	regulation of organ growth
GO:0051056	P	regulation of small GTPase mediated signal transduction
GO:0046622	P	positive regulation of organ growth
GO:0051054	P	positive regulation of DNA metabolic process
GO:0042551	P	neuron maturation
GO:0046627	P	negative regulation of insulin receptor signaling pathway
GO:0045765	P	regulation of angiogenesis
GO:0002544	P	chronic inflammatory response
GO:0045768	P	positive regulation of anti-apoptosis
GO:0045766	P	positive regulation of angiogenesis
GO:0003007	P	heart morphogenesis
GO:0018184	P	protein amino acid polyamination
GO:0002553	P	histamine secretion by mast cell
GO:0019047	P	provirus integration
GO:0030866	P	cortical actin cytoskeleton organization
GO:0042756	P	drinking behavior
GO:0042755	P	eating behavior
GO:0034599	P	cellular response to oxidative stress
GO:0043316	P	cytotoxic T cell degranulation
GO:0051873	P	killing by host of symbiont cells
GO:0009187	P	cyclic nucleotide metabolic process
GO:0006099	P	tricarboxylic acid cycle
GO:0046477	P	glycosylceramide catabolic process
GO:0043312	P	neutrophil degranulation
GO:0046479	P	glycosphingolipid catabolic process
GO:0006094	P	gluconeogenesis
GO:0019058	P	viral infectious cycle
GO:0030879	P	mammary gland development
GO:0019059	P	initiation of viral infection
GO:0030878	P	thyroid gland development
GO:0006091	P	generation of precursor metabolites and energy
GO:0006098	P	pentose-phosphate shunt
GO:0006097	P	glyoxylate cycle
GO:0006096	P	glycolysis
GO:0006452	P	translational frameshifting
GO:0046884	P	follicle-stimulating hormone secretion
GO:0006090	P	pyruvate metabolic process
GO:0006457	P	protein folding
GO:0006833	P	water transport
GO:0006450	P	regulation of translational fidelity
GO:0006839	P	mitochondrial transport
GO:0007132	P	meiotic metaphase I
GO:0006089	P	lactate metabolic process
GO:0010288	P	response to lead ion
GO:0019061	P	uncoating of virus
GO:0006081	P	cellular aldehyde metabolic process
GO:0006281	P	DNA repair
GO:0006284	P	base-excision repair
GO:0019853	P	L-ascorbic acid biosynthetic process
GO:0006446	P	regulation of translational initiation
GO:0043588	P	skin development
GO:0006289	P	nucleotide-excision repair
GO:0046688	P	response to copper ion
GO:0043587	P	tongue morphogenesis
GO:0046689	P	response to mercury ion
GO:0046686	P	response to cadmium ion
GO:0046687	P	response to chromate
GO:0007140	P	male meiosis
GO:0006821	P	chloride transport
GO:0033627	P	cell adhesion mediated by integrin
GO:0046661	P	male sex differentiation
GO:0030890	P	positive regulation of B cell proliferation
GO:0046083	P	adenine metabolic process
GO:0050999	P	regulation of nitric-oxide synthase activity
GO:0006071	P	glycerol metabolic process
GO:0007109	P	cytokinesis, completion of separation
GO:0006436	P	tryptophanyl-tRNA aminoacylation
GO:0042312	P	regulation of vasodilation
GO:0006271	P	DNA strand elongation involved in DNA replication
GO:0000723	P	telomere maintenance
GO:0019882	P	antigen processing and presentation
GO:0060666	P	dichotomous subdivision of terminal units involved in salivary gland branching
GO:0000722	P	telomere maintenance via recombination
GO:0006816	P	calcium ion transport
GO:0060662	P	salivary gland cavitation
GO:0006278	P	RNA-dependent DNA replication
GO:0035108	P	limb morphogenesis
GO:0006811	P	ion transport
GO:0043320	P	natural killer cell degranulation
GO:0010033	P	response to organic substance
GO:0002709	P	regulation of T cell mediated immunity
GO:0006069	P	ethanol oxidation
GO:0019083	P	viral transcription
GO:0006062	P	sorbitol catabolic process
GO:0006065	P	UDP-glucuronate biosynthetic process
GO:0033632	P	regulation of cell-cell adhesion mediated by integrin
GO:0006415	P	translational termination
GO:0006417	P	regulation of translation
GO:0046099	P	guanine biosynthetic process
GO:0006418	P	tRNA aminoacylation for protein translation
GO:0006260	P	DNA replication
GO:0006425	P	glutaminyl-tRNA aminoacylation
GO:0046294	P	formaldehyde catabolic process
GO:0007126	P	meiosis
GO:0032695	P	negative regulation of interleukin-12 production
GO:0032696	P	negative regulation of interleukin-13 production
GO:0000715	P	nucleotide-excision repair, DNA damage recognition
GO:0006826	P	iron ion transport
GO:0000718	P	nucleotide-excision repair, DNA damage removal
GO:0006264	P	mitochondrial DNA replication
GO:0009395	P	phospholipid catabolic process
GO:0046473	P	phosphatidic acid metabolic process
GO:0006825	P	copper ion transport
GO:0042327	P	positive regulation of phosphorylation
GO:0014070	P	response to organic cyclic substance
GO:0006695	P	cholesterol biosynthetic process
GO:0046850	P	regulation of bone remodeling
GO:0019221	P	cytokine-mediated signaling pathway
GO:0045597	P	positive regulation of cell differentiation
GO:0008016	P	regulation of heart contraction
GO:0032400	P	melanosome localization
GO:0006883	P	cellular sodium ion homeostasis
GO:0033081	P	regulation of T cell differentiation in the thymus
GO:0009143	P	nucleoside triphosphate catabolic process
GO:0006880	P	intracellular sequestering of iron ion
GO:0019226	P	transmission of nerve impulse
GO:0014075	P	response to amine stimulus
GO:0006887	P	exocytosis
GO:0010043	P	response to zinc ion
GO:0006691	P	leukotriene metabolic process
GO:0006886	P	intracellular protein transport
GO:0032402	P	melanosome transport
GO:0019229	P	regulation of vasoconstriction
GO:0006879	P	cellular iron ion homeostasis
GO:0010037	P	response to carbon dioxide
GO:0010983	P	positive regulation of high-density lipoprotein particle clearance
GO:0003081	P	regulation of systemic arterial blood pressure by renin-angiotensin
GO:0006878	P	cellular copper ion homeostasis
GO:0010035	P	response to inorganic substance
GO:0007173	P	epidermal growth factor receptor signaling pathway
GO:0048167	P	regulation of synaptic plasticity
GO:0006491	P	N-glycan processing
GO:0010038	P	response to metal ion
GO:0007176	P	regulation of epidermal growth factor receptor activity
GO:0048169	P	regulation of long-term neuronal synaptic plasticity
GO:0060409	P	positive regulation of acetylcholine metabolic process
GO:0007179	P	transforming growth factor beta receptor signaling pathway
GO:0032689	P	negative regulation of interferon-gamma production
GO:0014061	P	regulation of norepinephrine secretion
GO:0006685	P	sphingomyelin catabolic process
GO:0016070	P	RNA metabolic process
GO:0006689	P	ganglioside catabolic process
GO:0006890	P	retrograde vesicle-mediated transport, Golgi to ER
GO:0006043	P	glucosamine catabolic process
GO:0006892	P	post-Golgi vesicle-mediated transport
GO:0006044	P	N-acetylglucosamine metabolic process
GO:0010243	P	response to organic nitrogen
GO:0006891	P	intra-Golgi vesicle-mediated transport
GO:0014068	P	positive regulation of phosphoinositide 3-kinase cascade
GO:0000387	P	spliceosomal snRNP assembly
GO:0006895	P	Golgi to endosome transport
GO:0016079	P	synaptic vesicle exocytosis
GO:0006898	P	receptor-mediated endocytosis
GO:0019216	P	regulation of lipid metabolic process
GO:0006897	P	endocytosis
GO:0006888	P	ER to Golgi vesicle-mediated transport
GO:0007181	P	transforming growth factor beta receptor complex assembly
GO:0030644	P	cellular chloride ion homeostasis
GO:0008544	P	epidermis development
GO:0007186	P	G-protein coupled receptor protein signaling pathway
GO:0043542	P	endothelial cell migration
GO:0008542	P	visual learning
GO:0016998	P	cell wall macromolecule catabolic process
GO:0007185	P	transmembrane receptor protein tyrosine phosphatase signaling pathway
GO:0010977	P	negative regulation of neuron projection development
GO:0006486	P	protein amino acid glycosylation
GO:0003078	P	regulation of natriuresis
GO:0051897	P	positive regulation of protein kinase B signaling cascade
GO:0006032	P	chitin catabolic process
GO:0008037	P	cell recognition
GO:0051899	P	membrane depolarization
GO:0009168	P	purine ribonucleoside monophosphate biosynthetic process
GO:0008039	P	synaptic target recognition
GO:0006672	P	ceramide metabolic process
GO:0014910	P	regulation of smooth muscle cell migration
GO:0006865	P	amino acid transport
GO:0014912	P	negative regulation of smooth muscle cell migration
GO:0008033	P	tRNA processing
GO:0014911	P	positive regulation of smooth muscle cell migration
GO:0051895	P	negative regulation of focal adhesion assembly
GO:0046827	P	positive regulation of protein export from nucleus
GO:0071681	P	cellular response to indole-3-methanol
GO:0046826	P	negative regulation of protein export from nucleus
GO:0007154	P	cell communication
GO:0006470	P	protein amino acid dephosphorylation
GO:0007159	P	leukocyte cell-cell adhesion
GO:0045581	P	negative regulation of T cell differentiation
GO:0007155	P	cell adhesion
GO:0007156	P	homophilic cell adhesion
GO:0006476	P	protein amino acid deacetylation
GO:0033864	P	positive regulation of NAD(P)H oxidase activity
GO:0006662	P	glycerol ether metabolic process
GO:0051881	P	regulation of mitochondrial membrane potential
GO:0006874	P	cellular calcium ion homeostasis
GO:0006027	P	glycosaminoglycan catabolic process
GO:0061081	P	positive regulation of myeloid leukocyte cytokine production involved in immune response
GO:0006029	P	proteoglycan metabolic process
GO:0014047	P	glutamate secretion
GO:0006024	P	glycosaminoglycan biosynthetic process
GO:0010951	P	negative regulation of endopeptidase activity
GO:0048813	P	dendrite morphogenesis
GO:0007165	P	signal transduction
GO:0007162	P	negative regulation of cell adhesion
GO:0061078	P	positive regulation of prostaglandin secretion involved in immune response
GO:0006461	P	protein complex assembly
GO:0007163	P	establishment or maintenance of cell polarity
GO:0043569	P	negative regulation of insulin-like growth factor receptor signaling pathway
GO:0007160	P	cell-matrix adhesion
GO:0048812	P	neuron projection morphogenesis
GO:0043567	P	regulation of insulin-like growth factor receptor signaling pathway
GO:0006869	P	lipid transport
GO:0006467	P	protein thiol-disulfide exchange
GO:0006468	P	protein amino acid phosphorylation
GO:0006469	P	negative regulation of protein kinase activity
GO:0006463	P	steroid hormone receptor complex assembly
GO:0006658	P	phosphatidylserine metabolic process
GO:0007169	P	transmembrane receptor protein tyrosine kinase signaling pathway
GO:0006464	P	protein modification process
GO:0007166	P	cell surface receptor linked signaling pathway
GO:0060047	P	heart contraction
GO:0043627	P	response to estrogen stimulus
GO:0060046	P	regulation of acrosome reaction
GO:0042267	P	natural killer cell mediated cytotoxicity
GO:0006325	P	chromatin organization
GO:0060048	P	cardiac muscle contraction
GO:0031076	P	embryonic camera-type eye development
GO:0001516	P	prostaglandin biosynthetic process
GO:0032956	P	regulation of actin cytoskeleton organization
GO:0042273	P	ribosomal large subunit biogenesis
GO:0033033	P	negative regulation of myeloid cell apoptosis
GO:0033031	P	positive regulation of neutrophil apoptosis
GO:0022408	P	negative regulation of cell-cell adhesion
GO:0001707	P	mesoderm formation
GO:0032760	P	positive regulation of tumor necrosis factor production
GO:0042254	P	ribosome biogenesis
GO:0006334	P	nucleosome assembly
GO:0022402	P	cell cycle process
GO:0001701	P	in utero embryonic development
GO:0001702	P	gastrulation with mouth forming second
GO:0006333	P	chromatin assembly or disassembly
GO:0050930	P	induction of positive chemotaxis
GO:0060442	P	branching involved in prostate gland morphogenesis
GO:0001501	P	skeletal system development
GO:0006139	P	nucleobase, nucleoside, nucleotide and nucleic acid metabolic process
GO:0060441	P	branching involved in lung morphogenesis
GO:0001503	P	ossification
GO:0001502	P	cartilage condensation
GO:0042921	P	glucocorticoid receptor signaling pathway
GO:0001505	P	regulation of neurotransmitter levels
GO:0048245	P	eosinophil chemotaxis
GO:0060448	P	dichotomous subdivision of terminal units involved in lung branching
GO:0001508	P	regulation of action potential
GO:0043000	P	Golgi to plasma membrane CFTR protein transport
GO:0040008	P	regulation of growth
GO:0060445	P	branching involved in salivary gland morphogenesis
GO:0016567	P	protein ubiquitination
GO:0010873	P	positive regulation of cholesterol esterification
GO:0031047	P	gene silencing by RNA
GO:0006302	P	double-strand break repair
GO:0006102	P	isocitrate metabolic process
GO:0050921	P	positive regulation of chemotaxis
GO:0006106	P	fumarate metabolic process
GO:0032582	P	negative regulation of gene-specific transcription
GO:0040015	P	negative regulation of multicellular organism growth
GO:0019509	P	L-methionine salvage from methylthioadenosine
GO:0006103	P	2-oxoglutarate metabolic process
GO:0040014	P	regulation of multicellular organism growth
GO:0071277	P	cellular response to calcium ion
GO:0043010	P	camera-type eye development
GO:0046209	P	nitric oxide metabolic process
GO:0043206	P	fibril organization
GO:0040018	P	positive regulation of multicellular organism growth
GO:0043200	P	response to amino acid stimulus
GO:0060054	P	positive regulation of epithelial cell proliferation involved in wound healing
GO:0006397	P	mRNA processing
GO:0006396	P	RNA processing
GO:0060052	P	neurofilament cytoskeleton organization
GO:0060058	P	positive regulation of apoptosis involved in mammary gland involution
GO:0060055	P	angiogenesis involved in wound healing
GO:0006107	P	oxaloacetate metabolic process
GO:0050919	P	negative chemotaxis
GO:0006108	P	malate metabolic process
GO:0006310	P	DNA recombination
GO:0043652	P	engulfment of apoptotic cell
GO:0010886	P	positive regulation of cholesterol storage
GO:0046903	P	secretion
GO:0040020	P	regulation of meiosis
GO:0070527	P	platelet aggregation
GO:0006308	P	DNA catabolic process
GO:0019322	P	pentose biosynthetic process
GO:0006112	P	energy reserve metabolic process
GO:0006114	P	glycerol biosynthetic process
GO:0000398	P	nuclear mRNA splicing, via spliceosome
GO:0006309	P	DNA fragmentation involved in apoptosis
GO:0010890	P	positive regulation of sequestering of triglyceride
GO:0048260	P	positive regulation of receptor-mediated endocytosis
GO:0032943	P	mononuclear cell proliferation
GO:0016568	P	chromatin modification
GO:0006807	P	nitrogen compound metabolic process
GO:0008219	P	cell death
GO:0006805	P	xenobiotic metabolic process
GO:0060674	P	placenta blood vessel development
GO:0019530	P	taurine metabolic process
GO:0001756	P	somitogenesis
GO:0032714	P	negative regulation of interleukin-5 production
GO:0007605	P	sensory perception of sound
GO:0006800	P	oxygen and reactive oxygen species metabolic process
GO:0006364	P	rRNA processing
GO:0006801	P	superoxide metabolic process
GO:0032713	P	negative regulation of interleukin-4 production
GO:0001755	P	neural crest cell migration
GO:0060670	P	branching involved in embryonic placenta morphogenesis
GO:0060088	P	auditory receptor cell stereocilium organization
GO:0060292	P	long term synaptic depression
GO:0042221	P	response to chemical stimulus
GO:0051591	P	response to cAMP
GO:0048205	P	COPI coating of Golgi vesicle
GO:0060087	P	relaxation of vascular smooth muscle
GO:0006809	P	nitric oxide biosynthetic process
GO:0051583	P	dopamine uptake
GO:0042026	P	protein refolding
GO:0007219	P	Notch signaling pathway
GO:0030198	P	extracellular matrix organization
GO:0007218	P	neuropeptide signaling pathway
GO:0030199	P	collagen fibril organization
GO:0007611	P	learning or memory
GO:0006810	P	transport
GO:0007610	P	behavior
GO:0007612	P	learning
GO:0032355	P	response to estradiol stimulus
GO:0006379	P	mRNA cleavage
GO:0006378	P	mRNA polyadenylation
GO:0060683	P	regulation of branching involved in salivary gland morphogenesis by epithelial-mesenchymal signaling
GO:0007617	P	mating behavior
GO:0007614	P	short-term memory
GO:0007213	P	muscarinic acetylcholine receptor signaling pathway
GO:0021589	P	cerebellum structural organization
GO:0051593	P	response to folic acid
GO:0051592	P	response to calcium ion
GO:0016310	P	phosphorylation
GO:0060081	P	membrane hyperpolarization
GO:0021782	P	glial cell development
GO:0051599	P	response to hydrostatic pressure
GO:0060272	P	embryonic skeletal joint morphogenesis
GO:0032570	P	response to progesterone stimulus
GO:0050975	P	sensory perception of touch
GO:0019538	P	protein metabolic process
GO:0051301	P	cell division
GO:0006342	P	chromatin silencing
GO:0060693	P	regulation of branching involved in salivary gland morphogenesis
GO:0002862	P	negative regulation of inflammatory response to antigenic stimulus
GO:0090303	P	positive regulation of wound healing
GO:0031295	P	T cell costimulation
GO:0007200	P	activation of phospholipase C activity by G-protein coupled receptor protein signaling pathway coupled to IP3 second messenger
GO:0007202	P	activation of phospholipase C activity
GO:0042246	P	tissue regeneration
GO:0007204	P	elevation of cytosolic calcium ion concentration
GO:0019551	P	glutamate catabolic process to 2-oxoglutarate
GO:0001738	P	morphogenesis of a polarized epithelium
GO:0019550	P	glutamate catabolic process to aspartate
GO:0022417	P	protein maturation by protein folding
GO:0016322	P	neuron remodeling
GO:0043409	P	negative regulation of MAPKKK cascade
GO:0051563	P	smooth endoplasmic reticulum calcium ion homeostasis
GO:0022617	P	extracellular matrix disassembly
GO:0043406	P	positive regulation of MAP kinase activity
GO:0032148	P	activation of protein kinase B activity
GO:0043408	P	regulation of MAPKKK cascade
GO:0022614	P	membrane to membrane docking
GO:0032331	P	negative regulation of chondrocyte differentiation
GO:0035162	P	embryonic hemopoiesis
GO:0002138	P	retinoic acid biosynthetic process
GO:0070555	P	response to interleukin-1
GO:0008202	P	steroid metabolic process
GO:0008203	P	cholesterol metabolic process
GO:0031098	P	stress-activated protein kinase signaling pathway
GO:0033986	P	response to methanol
GO:0006355	P	regulation of transcription, DNA-dependent
GO:0006357	P	regulation of transcription from RNA polymerase II promoter
GO:0071603	P	endothelial cell-cell adhesion
GO:0043616	P	keratinocyte proliferation
GO:0032980	P	keratinocyte activation
GO:0033700	P	phospholipid efflux
GO:0021766	P	hippocampus development
GO:0071223	P	cellular response to lipoteichoic acid
GO:0071222	P	cellular response to lipopolysaccharide
GO:0016331	P	morphogenesis of embryonic epithelium
GO:0016525	P	negative regulation of angiogenesis
GO:0016126	P	sterol biosynthetic process
GO:0008217	P	regulation of blood pressure
GO:0043410	P	positive regulation of MAPKKK cascade
GO:0007601	P	visual perception
GO:0071224	P	cellular response to peptidoglycan
GO:0008211	P	glucocorticoid metabolic process
GO:0021768	P	nucleus accumbens development
GO:0051546	P	keratinocyte migration
GO:0051160	P	L-xylitol catabolic process
GO:0050730	P	regulation of peptidyl-tyrosine phosphorylation
GO:0031424	P	keratinization
GO:0050731	P	positive regulation of peptidyl-tyrosine phosphorylation
GO:0034356	P	NAD biosynthesis via nicotinamide riboside salvage pathway
GO:0009790	P	embryonic development
GO:0030157	P	pancreatic juice secretion
GO:0009791	P	post-embryonic development
GO:0042993	P	positive regulation of transcription factor import into nucleus
GO:0030155	P	regulation of cell adhesion
GO:0030154	P	cell differentiation
GO:0009590	P	detection of gravity
GO:0031623	P	receptor internalization
GO:0015755	P	fructose transport
GO:0030163	P	protein catabolic process
GO:0043068	P	positive regulation of programmed cell death
GO:0016337	P	cell-cell adhesion
GO:0015758	P	glucose transport
GO:0001798	P	positive regulation of type IIa hypersensitivity
GO:0044130	P	negative regulation of growth of symbiont in host
GO:0042472	P	inner ear morphogenesis
GO:0015949	P	nucleobase, nucleoside and nucleotide interconversion
GO:0051345	P	positive regulation of hydrolase activity
GO:0051346	P	negative regulation of hydrolase activity
GO:0042059	P	negative regulation of epidermal growth factor receptor signaling pathway
GO:0030168	P	platelet activation
GO:0051347	P	positive regulation of transferase activity
GO:0043085	P	positive regulation of catalytic activity
GO:0043086	P	negative regulation of catalytic activity
GO:0016358	P	dendrite development
GO:0043087	P	regulation of GTPase activity
GO:0050746	P	regulation of lipoprotein metabolic process
GO:0043280	P	positive regulation of caspase activity
GO:0034372	P	very-low-density lipoprotein particle remodeling
GO:0043281	P	regulation of caspase activity
GO:0034371	P	chylomicron remodeling
GO:0034374	P	low-density lipoprotein particle remodeling
GO:0001999	P	renal response to blood flow during renin-angiotensin regulation of systemic arterial blood pressure
GO:0031630	P	regulation of synaptic vesicle fusion to presynaptic membrane
GO:0034375	P	high-density lipoprotein particle remodeling
GO:0042060	P	wound healing
GO:0001998	P	angiotensin mediated vasoconstriction involved in regulation of systemic arterial blood pressure
GO:0031639	P	plasminogen activation
GO:0051145	P	smooth muscle cell differentiation
GO:0032376	P	positive regulation of cholesterol transport
GO:0015939	P	pantothenate metabolic process
GO:0001578	P	microtubule bundle formation
GO:0031247	P	actin rod assembly
GO:0050714	P	positive regulation of protein secretion
GO:0034101	P	erythrocyte homeostasis
GO:0050713	P	negative regulation of interleukin-1 beta secretion
GO:0070328	P	triglyceride homeostasis
GO:0070327	P	thyroid hormone transport
GO:0001970	P	positive regulation of activation of membrane attack complex
GO:0050715	P	positive regulation of cytokine secretion
GO:0015936	P	coenzyme A metabolic process
GO:0001967	P	suckling behavior
GO:0034384	P	high-density lipoprotein particle clearance
GO:0001960	P	negative regulation of cytokine-mediated signaling pathway
GO:0042098	P	T cell proliferation
GO:0030182	P	neuron differentiation
GO:0034380	P	high-density lipoprotein particle assembly
GO:0030183	P	B cell differentiation
GO:0042476	P	odontogenesis
GO:0042475	P	odontogenesis of dentine-containing tooth
GO:0007626	P	locomotory behavior
GO:0007625	P	grooming behavior
GO:0002821	P	positive regulation of adaptive immune response
GO:0051131	P	chaperone-mediated protein complex assembly
GO:0001775	P	cell activation
GO:0007435	P	salivary gland morphogenesis
GO:0001569	P	patterning of blood vessels
GO:0001568	P	blood vessel development
GO:0042493	P	response to drug
GO:0050727	P	regulation of inflammatory response
GO:0042981	P	regulation of apoptosis
GO:0012501	P	programmed cell death
GO:0002581	P	negative regulation of antigen processing and presentation of peptide or polysaccharide antigen via MHC class II
GO:0001975	P	response to amphetamine
GO:0030388	P	fructose 1,6-bisphosphate metabolic process
GO:0034103	P	regulation of tissue remodeling
GO:0034392	P	negative regulation of smooth muscle cell apoptosis
GO:0030194	P	positive regulation of blood coagulation
GO:0001974	P	blood vessel remodeling
GO:0050728	P	negative regulation of inflammatory response
GO:0030195	P	negative regulation of blood coagulation
GO:0002576	P	platelet degranulation
GO:0050729	P	positive regulation of inflammatory response
GO:0001768	P	establishment of T cell polarity
GO:0051124	P	synaptic growth at neuromuscular junction
GO:0001764	P	neuron migration
GO:0044140	P	negative regulation of growth of symbiont on or near host surface
GO:0010468	P	regulation of gene expression
GO:0010467	P	gene expression
GO:0010671	P	negative regulation of oxygen and reactive oxygen species metabolic process
GO:0010670	P	positive regulation of oxygen and reactive oxygen species metabolic process
GO:0043032	P	positive regulation of macrophage activation
GO:0010466	P	negative regulation of peptidase activity
GO:0043030	P	regulation of macrophage activation
GO:0042698	P	ovulation cycle
GO:0001556	P	oocyte maturation
GO:0007409	P	axonogenesis
GO:0048677	P	axon extension involved in regeneration
GO:0050900	P	leukocyte migration
GO:0048678	P	response to axon injury
GO:0001558	P	regulation of cell growth
GO:0032914	P	positive regulation of transforming growth factor-beta1 production
GO:0051788	P	response to misfolded protein
GO:0051789	P	response to protein stimulus
GO:0007413	P	axonal fasciculation
GO:0050909	P	sensory perception of taste
GO:0007411	P	axon guidance
GO:0031668	P	cellular response to extracellular stimulus
GO:0031666	P	positive regulation of lipopolysaccharide-mediated signaling pathway
GO:0070104	P	negative regulation of interleukin-6-mediated signaling pathway
GO:0031667	P	response to nutrient levels
GO:0051781	P	positive regulation of cell division
GO:0031665	P	negative regulation of lipopolysaccharide-mediated signaling pathway
GO:0001942	P	hair follicle development
GO:0070106	P	interleukin-27-mediated signaling pathway
GO:0071285	P	cellular response to lithium ion
GO:0048286	P	lung alveolus development
GO:0034329	P	cell junction assembly
GO:0000023	P	maltose metabolic process
GO:0051385	P	response to mineralocorticoid stimulus
GO:0001542	P	ovulation from ovarian follicle
GO:0051384	P	response to glucocorticoid stimulus
GO:0001543	P	ovarian follicle rupture
GO:0007417	P	central nervous system development
GO:0007416	P	synapse assembly
GO:0032922	P	circadian regulation of gene expression
GO:0051387	P	negative regulation of nerve growth factor receptor signaling pathway
GO:0001958	P	endochondral ossification
GO:0070508	P	cholesterol import
GO:0001957	P	intramembranous ossification
GO:0007420	P	brain development
GO:0055091	P	phospholipid homeostasis
GO:0001955	P	blood vessel maturation
GO:0001953	P	negative regulation of cell-matrix adhesion
GO:0034332	P	adherens junction organization
GO:0008286	P	insulin receptor signaling pathway
GO:0008284	P	positive regulation of cell proliferation
GO:0008285	P	negative regulation of cell proliferation
GO:0008283	P	cell proliferation
GO:0045184	P	establishment of protein localization
GO:0031648	P	protein destabilization
GO:0045807	P	positive regulation of endocytosis
GO:0001541	P	ovarian follicle development
GO:0060021	P	palate development
GO:0043066	P	negative regulation of apoptosis
GO:0043065	P	positive regulation of apoptosis
GO:0030149	P	sphingolipid catabolic process
GO:0045176	P	apical protein localization
GO:0001525	P	angiogenesis
GO:0060218	P	hemopoietic stem cell differentiation
GO:0008299	P	isoprenoid biosynthetic process
GO:0001523	P	retinoid metabolic process
GO:0031214	P	biomineral formation
GO:0001938	P	positive regulation of endothelial cell proliferation
GO:0001937	P	negative regulation of endothelial cell proliferation
GO:0031018	P	endocrine pancreas development
GO:0031017	P	exocrine pancreas development
GO:0001935	P	endothelial cell proliferation
GO:0051774	P	negative regulation of nitric-oxide synthase 2 biosynthetic process
GO:0001934	P	positive regulation of protein amino acid phosphorylation
GO:0051775	P	response to redox state
GO:0001933	P	negative regulation of protein amino acid phosphorylation
GO:0001932	P	regulation of protein amino acid phosphorylation
GO:0051773	P	positive regulation of nitric-oxide synthase 2 biosynthetic process
GO:0010634	P	positive regulation of epithelial cell migration
GO:0010633	P	negative regulation of epithelial cell migration
GO:0045859	P	regulation of protein kinase activity
GO:0030308	P	negative regulation of cell growth
GO:0048790	P	maintenance of presynaptic active zone structure
GO:0030307	P	positive regulation of cell growth
GO:0007072	P	positive regulation of transcription on exit from mitosis
GO:0007286	P	spermatid development
GO:0008643	P	carbohydrate transport
GO:0045069	P	regulation of viral genome replication
GO:0006749	P	glutathione metabolic process
GO:0030300	P	regulation of intestinal cholesterol absorption
GO:0030301	P	cholesterol transport
GO:0007283	P	spermatogenesis
GO:0008645	P	hexose transport
GO:0045653	P	negative regulation of megakaryocyte differentiation
GO:0000165	P	MAPKKK cascade
GO:0006750	P	glutathione biosynthetic process
GO:0051164	P	L-xylitol metabolic process
GO:0045444	P	fat cell differentiation
GO:0034446	P	substrate adhesion-dependent cell spreading
GO:0045446	P	endothelial cell differentiation
GO:0045449	P	regulation of transcription
GO:0018279	P	protein amino acid N-linked glycosylation via asparagine
GO:0042632	P	cholesterol homeostasis
GO:0008652	P	cellular amino acid biosynthetic process
GO:0045840	P	positive regulation of mitosis
GO:0006739	P	NADP metabolic process
GO:0007275	P	multicellular organismal development
GO:0030509	P	BMP signaling pathway
GO:0008654	P	phospholipid biosynthetic process
GO:0006738	P	nicotinamide riboside catabolic process
GO:0007274	P	neuromuscular synaptic transmission
GO:0030502	P	negative regulation of bone mineralization
GO:0006734	P	NADH metabolic process
GO:0030505	P	inorganic diphosphate transport
GO:0019953	P	sexual reproduction
GO:0006741	P	NADP biosynthetic process
GO:0045648	P	positive regulation of erythrocyte differentiation
GO:0006740	P	NADPH regeneration
GO:0045087	P	innate immune response
GO:0045454	P	cell redox homeostasis
GO:0020027	P	hemoglobin metabolic process
GO:0070253	P	somatostatin secretion
GO:0021510	P	spinal cord development
GO:0045471	P	response to ethanol
GO:0006767	P	water-soluble vitamin metabolic process
GO:0002682	P	regulation of immune system process
GO:0050665	P	hydrogen peroxide biosynthetic process
GO:0046716	P	muscle cell homeostasis
GO:0000187	P	activation of MAPK activity
GO:0006772	P	thiamin metabolic process
GO:0000186	P	activation of MAPKK activity
GO:0002675	P	positive regulation of acute inflammatory response
GO:0016199	P	axon midline choice point recognition
GO:0010310	P	regulation of hydrogen peroxide metabolic process
GO:0009725	P	response to hormone stimulus
GO:0046514	P	ceramide catabolic process
GO:0016192	P	vesicle-mediated transport
GO:0014873	P	response to muscle activity involved in regulation of muscle adaptation
GO:0048010	P	vascular endothelial growth factor receptor signaling pathway
GO:0070970	P	interleukin-2 secretion
GO:0048011	P	nerve growth factor receptor signaling pathway
GO:0048015	P	phosphoinositide-mediated signaling
GO:0045672	P	positive regulation of osteoclast differentiation
GO:0045671	P	negative regulation of osteoclast differentiation
GO:0045861	P	negative regulation of proteolysis
GO:0045669	P	positive regulation of osteoblast differentiation
GO:0045668	P	negative regulation of osteoblast differentiation
GO:0007492	P	endoderm development
GO:0045665	P	negative regulation of neuron differentiation
GO:0045666	P	positive regulation of neuron differentiation
GO:0006766	P	vitamin metabolic process
GO:0018401	P	peptidyl-proline hydroxylation to 4-hydroxy-L-proline
GO:0016188	P	synaptic vesicle maturation
GO:0045664	P	regulation of neuron differentiation
GO:0021915	P	neural tube development
GO:0048008	P	platelet-derived growth factor receptor signaling pathway
GO:0048754	P	branching morphogenesis of a tube
GO:0030900	P	forebrain development
GO:0015886	P	heme transport
GO:0006511	P	ubiquitin-dependent protein catabolic process
GO:0006707	P	cholesterol catabolic process
GO:0006513	P	protein monoubiquitination
GO:0045899	P	positive regulation of RNA polymerase II transcriptional preinitiation complex assembly
GO:0019915	P	lipid storage
GO:0045494	P	photoreceptor cell maintenance
GO:0007243	P	intracellular protein kinase cascade
GO:0009743	P	response to carbohydrate stimulus
GO:0050884	P	neuromuscular process controlling posture
GO:0050885	P	neuromuscular process controlling balance
GO:0006508	P	proteolysis
GO:0006509	P	membrane protein ectodomain proteolysis
GO:0015892	P	siderophore-iron transport
GO:0030334	P	regulation of cell migration
GO:0050679	P	positive regulation of epithelial cell proliferation
GO:0030336	P	negative regulation of cell migration
GO:0030335	P	positive regulation of cell migration
GO:0008612	P	peptidyl-lysine modification to hypusine
GO:0045213	P	neurotransmitter receptor metabolic process
GO:0045216	P	cell-cell junction organization
GO:0050873	P	brown fat cell differentiation
GO:0007229	P	integrin-mediated signaling pathway
GO:0006700	P	C21-steroid hormone biosynthetic process
GO:0050877	P	neurological system process
GO:0045892	P	negative regulation of transcription, DNA-dependent
GO:0008624	P	induction of apoptosis by extracellular signals
GO:0006725	P	cellular aromatic compound metabolic process
GO:0006531	P	aspartate metabolic process
GO:0006532	P	aspartate biosynthetic process
GO:0030325	P	adrenal gland development
GO:0007263	P	nitric oxide mediated signal transduction
GO:0006533	P	aspartate catabolic process
GO:0007264	P	small GTPase mediated signal transduction
GO:0030324	P	lung development
GO:0006729	P	tetrahydrobiopterin biosynthetic process
GO:0010811	P	positive regulation of cell-substrate adhesion
GO:0007267	P	cell-cell signaling
GO:0009220	P	pyrimidine ribonucleotide biosynthetic process
GO:0007268	P	synaptic transmission
GO:0007265	P	Ras protein signal transduction
GO:0010815	P	bradykinin catabolic process
GO:0007266	P	Rho protein signal transduction
GO:0046755	P	non-lytic virus budding
GO:0007269	P	neurotransmitter secretion
GO:0018298	P	protein-chromophore linkage
GO:0002639	P	positive regulation of immunoglobulin production
GO:0006527	P	arginine catabolic process
GO:0034097	P	response to cytokine stimulus
GO:0006730	P	one-carbon metabolic process
GO:0010613	P	positive regulation of cardiac muscle hypertrophy
GO:0008615	P	pyridoxine biosynthetic process
GO:0008633	P	activation of pro-apoptotic gene products
GO:0006520	P	cellular amino acid metabolic process
GO:0008635	P	activation of caspase activity by cytochrome c
GO:0009214	P	cyclic nucleotide catabolic process
GO:0002446	P	neutrophil mediated immunity
GO:0008630	P	DNA damage response, signal transduction resulting in induction of apoptosis
GO:0030311	P	poly-N-acetyllactosamine biosynthetic process
GO:0007252	P	I-kappaB phosphorylation
GO:0006521	P	regulation of cellular amino acid metabolic process
GO:0007254	P	JNK cascade
GO:0030318	P	melanocyte differentiation
GO:0030317	P	sperm motility
GO:0007259	P	JAK-STAT cascade
GO:0009749	P	response to glucose stimulus
GO:0034080	P	CenH3-containing nucleosome assembly at centromere
GO:0010628	P	positive regulation of gene expression
GO:0009756	P	carbohydrate mediated signaling
GO:0048711	P	positive regulation of astrocyte differentiation
GO:0009755	P	hormone-mediated signaling pathway
GO:0010629	P	negative regulation of gene expression
GO:0006516	P	glycoprotein catabolic process
GO:0050896	P	response to stimulus
GO:0006518	P	peptide metabolic process
GO:0008629	P	induction of apoptosis by intracellular signals
GO:0042840	P	D-glucuronate catabolic process
GO:0006941	P	striated muscle contraction
GO:0006942	P	regulation of striated muscle contraction
GO:0009086	P	methionine biosynthetic process
GO:0043457	P	regulation of cellular respiration
GO:0051971	P	positive regulation of transmission of nerve impulse
GO:0006937	P	regulation of muscle contraction
GO:0006936	P	muscle contraction
GO:0046777	P	protein amino acid autophosphorylation
GO:0006935	P	chemotaxis
GO:0030574	P	collagen catabolic process
GO:0060548	P	negative regulation of cell death
GO:0006555	P	methionine metabolic process
GO:0051966	P	regulation of synaptic transmission, glutamatergic
GO:0006536	P	glutamate metabolic process
GO:0005976	P	polysaccharide metabolic process
GO:0009987	P	cellular process
GO:0005975	P	carbohydrate metabolic process
GO:0005977	P	glycogen metabolic process
GO:0006950	P	response to stress
GO:0000492	P	box C/D snoRNP assembly
GO:0006952	P	defense response
GO:0006953	P	acute-phase response
GO:0071318	P	cellular response to ATP
GO:0006148	P	inosine catabolic process
GO:0035235	P	ionotropic glutamate receptor signaling pathway
GO:0006944	P	cellular membrane fusion
GO:0006144	P	purine base metabolic process
GO:0006544	P	glycine metabolic process
GO:0042447	P	hormone catabolic process
GO:0042446	P	hormone biosynthetic process
GO:0042445	P	hormone metabolic process
GO:0005985	P	sucrose metabolic process
GO:0007005	P	mitochondrion organization
GO:0019752	P	carboxylic acid metabolic process
GO:0005980	P	glycogen catabolic process
GO:0006541	P	glutamine metabolic process
GO:0005989	P	lactose biosynthetic process
GO:0007009	P	plasma membrane organization
GO:0042823	P	pyridoxal phosphate biosynthetic process
GO:0021987	P	cerebral cortex development
GO:0046185	P	aldehyde catabolic process
GO:0021983	P	pituitary gland development
GO:0033144	P	negative regulation of steroid hormone receptor signaling pathway
GO:0043434	P	response to peptide hormone stimulus
GO:0000216	P	M/G1 transition of mitotic cell cycle
GO:0000212	P	meiotic spindle organization
GO:0009062	P	fatty acid catabolic process
GO:0006178	P	guanine salvage
GO:0006957	P	complement activation, alternative pathway
GO:0006956	P	complement activation
GO:0033138	P	positive regulation of peptidyl-serine phosphorylation
GO:0006955	P	immune response
GO:0006954	P	inflammatory response
GO:0046796	P	viral genome transport in host cell
GO:0006959	P	humoral immune response
GO:0007010	P	cytoskeleton organization
GO:0006958	P	complement activation, classical pathway
GO:0007015	P	actin filament organization
GO:0006572	P	tyrosine catabolic process
GO:0032526	P	response to retinoic acid
GO:0007017	P	microtubule-based process
GO:0007016	P	cytoskeletal anchoring at plasma membrane
GO:0009268	P	response to pH
GO:0050482	P	arachidonic acid secretion
GO:0007018	P	microtubule-based movement
GO:0009267	P	cellular response to starvation
GO:0019370	P	leukotriene biosynthetic process
GO:0005997	P	xylulose metabolic process
GO:0006559	P	L-phenylalanine catabolic process
GO:0002605	P	negative regulation of dendritic cell antigen processing and presentation
GO:0005999	P	xylulose biosynthetic process
GO:0009058	P	biosynthetic process
GO:0023034	P	intracellular signaling pathway
GO:0042816	P	vitamin B6 metabolic process
GO:0000226	P	microtubule cytoskeleton organization
GO:0019377	P	glycolipid catabolic process
GO:0034660	P	ncRNA metabolic process
GO:0015670	P	carbon dioxide transport
GO:0009051	P	pentose-phosphate shunt, oxidative branch
GO:0009052	P	pentose-phosphate shunt, non-oxidative branch
GO:0006974	P	response to DNA damage stimulus
GO:0006166	P	purine ribonucleoside salvage
GO:0006968	P	cellular defense response
GO:0006168	P	adenine salvage
GO:0007021	P	tubulin complex assembly
GO:0040037	P	negative regulation of fibroblast growth factor receptor signaling pathway
GO:0006564	P	L-serine biosynthetic process
GO:0006566	P	threonine metabolic process
GO:0048096	P	chromatin-mediated maintenance of transcription
GO:0007029	P	endoplasmic reticulum organization
GO:0006164	P	purine nucleotide biosynthetic process
GO:0008406	P	gonad development
GO:0043496	P	regulation of protein homodimerization activity
GO:0006986	P	response to unfolded protein
GO:0006790	P	sulfur metabolic process
GO:0006983	P	ER overload response
GO:0006797	P	polyphosphate metabolic process
GO:0048538	P	thymus development
GO:0006796	P	phosphate metabolic process
GO:0034605	P	cellular response to heat
GO:0006195	P	purine nucleotide catabolic process
GO:0006597	P	spermine biosynthetic process
GO:0006595	P	polyamine metabolic process
GO:0033158	P	regulation of protein import into nucleus, translocation
GO:0006590	P	thyroid hormone generation
GO:0033157	P	regulation of intracellular protein transport
GO:0007033	P	vacuole organization
GO:0006979	P	response to oxidative stress
GO:0006198	P	cAMP catabolic process
GO:0006977	P	DNA damage response, signal transduction by p53 class mediator resulting in cell cycle arrest
GO:0000244	P	assembly of spliceosomal tri-snRNP
GO:0033344	P	cholesterol efflux
GO:0043488	P	regulation of mRNA stability
GO:0033345	P	asparagine catabolic process via L-aspartate
GO:0015695	P	organic cation transport
GO:0043691	P	reverse cholesterol transport
GO:0048549	P	positive regulation of pinocytosis
GO:0048545	P	response to steroid hormone stimulus
GO:0042403	P	thyroid hormone metabolic process
GO:0006183	P	GTP biosynthetic process
GO:0007049	P	cell cycle
GO:0007043	P	cell-cell junction assembly
GO:0007044	P	cell-substrate junction assembly
GO:0007042	P	lysosomal lumen acidification
GO:0006987	P	activation of signaling protein activity involved in unfolded protein response
GO:0007040	P	lysosome organization
GO:0055114	P	oxidation reduction
GO:0043687	P	post-translational protein modification
GO:0090084	P	negative regulation of inclusion body assembly
GO:0048513	P	organ development
GO:0045429	P	positive regulation of nitric oxide biosynthetic process
GO:0030514	P	negative regulation of BMP signaling pathway
GO:0030513	P	positive regulation of BMP signaling pathway
GO:0033572	P	transferrin transport
GO:0001906	P	cell killing
GO:0048041	P	focal adhesion assembly
GO:0007050	P	cell cycle arrest
GO:0030512	P	negative regulation of transforming growth factor beta receptor signaling pathway
GO:0030511	P	positive regulation of transforming growth factor beta receptor signaling pathway
GO:0048048	P	embryonic eye morphogenesis
GO:0014823	P	response to activity
GO:0021954	P	central nervous system neuron development
GO:0009966	P	regulation of signal transduction
GO:0003151	P	outflow tract morphogenesis
GO:0034418	P	urate biosynthetic process
GO:0021756	P	striatum development
GO:0032796	P	uropod organization
GO:0007067	P	mitosis
GO:0034619	P	cellular chaperone-mediated protein complex assembly
GO:0043473	P	pigmentation
GO:0034614	P	cellular response to reactive oxygen species
GO:0034612	P	response to tumor necrosis factor
GO:0043666	P	regulation of phosphoprotein phosphatase activity
GO:0030521	P	androgen receptor signaling pathway
GO:0090080	P	positive regulation of MAPKKK cascade by fibroblast growth factor receptor signaling pathway
GO:0030520	P	estrogen receptor signaling pathway
GO:0033189	P	response to vitamin A
GO:0046330	P	positive regulation of JNK cascade
GO:0001819	P	positive regulation of cytokine production
GO:0042130	P	negative regulation of T cell proliferation
GO:0060334	P	regulation of interferon-gamma-mediated signaling pathway
GO:0016051	P	carbohydrate biosynthetic process
GO:0000910	P	cytokinesis
GO:0060335	P	positive regulation of interferon-gamma-mediated signaling pathway
GO:0048589	P	developmental growth
GO:0060338	P	regulation of type I interferon-mediated signaling pathway
GO:0046324	P	regulation of glucose import
GO:0019430	P	removal of superoxide radicals
GO:0042127	P	regulation of cell proliferation
GO:0019432	P	triglyceride biosynthetic process
GO:0019433	P	triglyceride catabolic process
GO:0002262	P	myeloid cell homeostasis
GO:0016055	P	Wnt receptor signaling pathway
GO:0033194	P	response to hydroperoxide
GO:0060332	P	positive regulation of response to interferon-gamma
GO:0032463	P	negative regulation of protein homooligomerization
GO:0032869	P	cellular response to insulin stimulus
GO:0046320	P	regulation of fatty acid oxidation
GO:0051693	P	actin filament capping
GO:0060347	P	heart trabecula formation
GO:0010595	P	positive regulation of endothelial cell migration
GO:0016042	P	lipid catabolic process
GO:0010596	P	negative regulation of endothelial cell migration
GO:0060348	P	bone development
GO:0042110	P	T cell activation
GO:0060346	P	bone trabecula formation
GO:0051493	P	regulation of cytoskeleton organization
GO:0048387	P	negative regulation of retinoic acid receptor signaling pathway
GO:0051496	P	positive regulation of stress fiber assembly
GO:0016049	P	cell growth
GO:0000278	P	mitotic cell cycle
GO:0016044	P	cellular membrane organization
GO:0032091	P	negative regulation of protein binding
GO:0008343	P	adult feeding behavior
GO:0008344	P	adult locomotory behavior
GO:0001835	P	blastocyst hatching
GO:0032099	P	negative regulation of appetite
GO:0001836	P	release of cytochrome c from mitochondria
GO:0032872	P	regulation of stress-activated MAPK cascade
GO:0032870	P	cellular response to hormone stimulus
GO:0032092	P	positive regulation of protein binding
GO:0032880	P	regulation of protein localization
GO:0060313	P	negative regulation of blood vessel remodeling
GO:0021680	P	cerebellar Purkinje cell layer development
GO:0042102	P	positive regulation of T cell proliferation
GO:0006007	P	glucose catabolic process
GO:0006006	P	glucose metabolic process
GO:0016032	P	viral reproduction
GO:0006004	P	fucose metabolic process
GO:0060311	P	negative regulation of elastin catabolic process
GO:0006002	P	fructose 6-phosphate metabolic process
GO:0002286	P	T cell activation during immune response
GO:0006000	P	fructose metabolic process
GO:0008354	P	germ cell migration
GO:0001822	P	kidney development
GO:0032488	P	Cdc42 protein signal transduction
GO:0051918	P	negative regulation of fibrinolysis
GO:0051917	P	regulation of fibrinolysis
GO:0032088	P	negative regulation of NF-kappaB transcription factor activity
GO:0001829	P	trophectodermal cell differentiation
GO:0008150	P	biological_process
GO:0042384	P	cilium assembly
GO:0060325	P	face morphogenesis
GO:0090045	P	positive regulation of deacetylase activity
GO:0046100	P	hypoxanthine metabolic process
GO:0008152	P	metabolic process
GO:0060324	P	face development
GO:0002005	P	angiotensin catabolic process in blood
GO:0090044	P	positive regulation of tubulin deacetylation
GO:0008156	P	negative regulation of DNA replication
GO:0006012	P	galactose metabolic process
GO:0006011	P	UDP-glucose metabolic process
GO:0002009	P	morphogenesis of an epithelium
GO:0032201	P	telomere maintenance via semi-conservative replication
GO:0006013	P	mannose metabolic process
GO:0006909	P	phagocytosis
GO:0071157	P	negative regulation of cell cycle arrest
GO:0032417	P	positive regulation of sodium:hydrogen antiporter activity
GO:0044262	P	cellular carbohydrate metabolic process
GO:0051927	P	negative regulation of calcium ion transport via voltage-gated calcium channel activity
GO:0046370	P	fructose biosynthetic process
GO:0008360	P	regulation of cell shape
GO:0019674	P	NAD metabolic process
GO:0035088	P	establishment or maintenance of apical/basal cell polarity
GO:0032812	P	positive regulation of epinephrine secretion
GO:0031175	P	neuron projection development
GO:0006904	P	vesicle docking during exocytosis
GO:0043524	P	negative regulation of neuron apoptosis
GO:0002019	P	regulation of renal output by angiotensin
GO:0043525	P	positive regulation of neuron apoptosis
GO:0002018	P	renin-angiotensin regulation of aldosterone production
GO:0051447	P	negative regulation of meiotic cell cycle
GO:0002016	P	regulation of blood volume by renin-angiotensin
GO:0071356	P	cellular response to tumor necrosis factor
GO:0070670	P	response to interleukin-4
GO:0032026	P	response to magnesium ion
GO:0051924	P	regulation of calcium ion transport
GO:0071354	P	cellular response to interleukin-6
GO:0042168	P	heme metabolic process
GO:0032024	P	positive regulation of insulin secretion
GO:0043123	P	positive regulation of I-kappaB kinase/NF-kappaB cascade
GO:0044258	P	intestinal lipid catabolic process
GO:0021895	P	cerebral cortex neuron differentiation
GO:0044255	P	cellular lipid metabolic process
GO:0043124	P	negative regulation of I-kappaB kinase/NF-kappaB cascade
GO:0019682	P	glyceraldehyde-3-phosphate metabolic process
GO:0042359	P	vitamin D metabolic process
GO:0060765	P	regulation of androgen receptor signaling pathway
GO:0002034	P	regulation of blood vessel size by renin-angiotensin
GO:0001843	P	neural tube closure
GO:0002035	P	brain renin-angiotensin system
GO:0001842	P	neural fold formation
GO:0006228	P	UTP biosynthetic process
GO:0043536	P	positive regulation of blood vessel endothelial cell migration
GO:0043534	P	blood vessel endothelial cell migration
GO:0002026	P	regulation of the force of heart contraction
GO:0071347	P	cellular response to interleukin-1
GO:0090023	P	positive regulation of neutrophil chemotaxis
GO:0042157	P	lipoprotein metabolic process
GO:0060174	P	limb bud formation
GO:0032012	P	regulation of ARF protein signal transduction
GO:0043137	P	DNA replication, removal of RNA primer
GO:0044267	P	cellular protein metabolic process
GO:0043537	P	negative regulation of blood vessel endothelial cell migration
GO:0042158	P	lipoprotein biosynthetic process
GO:0051451	P	myoblast migration
GO:0042345	P	regulation of NF-kappaB import into nucleus
GO:0006241	P	CTP biosynthetic process
GO:0060770	P	negative regulation of epithelial cell proliferation involved in prostate gland development
GO:0008380	P	RNA splicing
GO:0042346	P	positive regulation of NF-kappaB import into nucleus
GO:0044241	P	lipid digestion
GO:0032436	P	positive regulation of proteasomal ubiquitin-dependent protein catabolic process
GO:0006928	P	cellular component movement
GO:0002040	P	sprouting angiogenesis
GO:0032434	P	regulation of proteasomal ubiquitin-dependent protein catabolic process
GO:0032435	P	negative regulation of proteasomal ubiquitin-dependent protein catabolic process
GO:0006921	P	cellular component disassembly involved in apoptosis
GO:0032431	P	activation of phospholipase A2 activity
GO:0006930	P	substrate-bound cell migration, cell extension
GO:0008104	P	protein localization
GO:0060351	P	cartilage development involved in endochondral bone morphogenesis
GO:0043101	P	purine salvage
GO:0043504	P	mitochondrial DNA repair
GO:0060166	P	olfactory pit development
GO:0043507	P	positive regulation of JUN kinase activity
GO:0042149	P	cellular response to glucose starvation
GO:0060356	P	leucine import
GO:0070093	P	negative regulation of glucagon secretion
GO:0030097	P	hemopoiesis
GO:0001869	P	negative regulation of complement activation, lectin pathway
GO:0006919	P	activation of caspase activity
GO:0051481	P	reduction of cytosolic calcium ion concentration
GO:0006914	P	autophagy
GO:0002246	P	healing during inflammatory response
GO:0032849	P	positive regulation of cellular pH reduction
GO:0006915	P	apoptosis
GO:0002053	P	positive regulation of mesenchymal cell proliferation
GO:0006916	P	anti-apoptosis
GO:0006259	P	DNA metabolic process
GO:0006917	P	induction of apoptosis
GO:0006910	P	phagocytosis, recognition
GO:0035058	P	sensory cilium assembly
GO:0042339	P	keratan sulfate metabolic process
GO:0006913	P	nucleocytoplasmic transport
GO:0000902	P	cell morphogenesis
GO:0000904	P	cell morphogenesis involved in differentiation
GO:0043518	P	negative regulation of DNA damage response, signal transduction by p53 class mediator
GO:0043113	P	receptor clustering
GO:0042136	P	neurotransmitter biosynthetic process
GO:0090003	P	regulation of establishment of protein localization in plasma membrane
GO:0009651	P	response to salt stress
GO:0051216	P	cartilage development
GO:0050830	P	defense response to Gram-positive bacterium
GO:0030260	P	entry into host cell
GO:0051409	P	response to nitrosative stress
GO:0051402	P	neuron apoptosis
GO:0032259	P	methylation
GO:0009653	P	anatomical structure morphogenesis
GO:0030968	P	endoplasmic reticulum unfolded protein response
GO:0051014	P	actin filament severing
GO:0045964	P	positive regulation of dopamine metabolic process
GO:0007507	P	heart development
GO:0051016	P	barbed-end actin filament capping
GO:0070830	P	tight junction assembly
GO:0018105	P	peptidyl-serine phosphorylation
GO:0001894	P	tissue homeostasis
GO:0002062	P	chondrocyte differentiation
GO:0001895	P	retina homeostasis
GO:0032264	P	IMP salvage
GO:0044419	P	interspecies interaction between organisms
GO:0051603	P	proteolysis involved in cellular protein catabolic process
GO:0002064	P	epithelial cell development
GO:0032263	P	GMP salvage
GO:0051602	P	response to electrical stimulus
GO:0043171	P	peptide catabolic process
GO:0051017	P	actin filament bundle assembly
GO:0051412	P	response to corticosterone stimulus
GO:0051208	P	sequestering of calcium ion
GO:0031532	P	actin cytoskeleton reorganization
GO:0010512	P	negative regulation of phosphatidylinositol biosynthetic process
GO:0001892	P	embryonic placenta development
GO:0007520	P	myoblast fusion
GO:0018108	P	peptidyl-tyrosine phosphorylation
GO:0001890	P	placenta development
GO:0070848	P	response to growth factor stimulus
GO:0032269	P	negative regulation of cellular protein metabolic process
GO:0001889	P	liver development
GO:0007321	P	sperm displacement
GO:0007320	P	insemination
GO:0032270	P	positive regulation of cellular protein metabolic process
GO:0007517	P	muscle organ development
GO:0002077	P	acrosome matrix dispersal
GO:0032275	P	luteinizing hormone secretion
GO:0051001	P	negative regulation of nitric-oxide synthase activity
GO:0043967	P	histone H4 acetylation
GO:0001886	P	endothelial cell morphogenesis
GO:0007519	P	skeletal muscle tissue development
GO:0043968	P	histone H2A acetylation
GO:0070842	P	aggresome assembly
GO:0002072	P	optic cup morphogenesis involved in camera-type eye development
GO:0030070	P	insulin processing
GO:0043181	P	vacuolar sequestering
GO:0030073	P	insulin secretion
GO:0051006	P	positive regulation of lipoprotein lipase activity
GO:0010544	P	negative regulation of platelet activation
GO:0050853	P	B cell receptor signaling pathway
GO:0030036	P	actin cytoskeleton organization
GO:0034238	P	macrophage fusion
GO:0060395	P	SMAD protein signal transduction
GO:0031145	P	anaphase-promoting complex-dependent proteasomal ubiquitin-dependent protein catabolic process
GO:0051234	P	establishment of localization
GO:0007338	P	single fertilization
GO:0045905	P	positive regulation of translational termination
GO:0002086	P	diaphragm contraction
GO:0045907	P	positive regulation of vasoconstriction
GO:0007528	P	neuromuscular junction development
GO:0042574	P	retinal metabolic process
GO:0042573	P	retinoic acid metabolic process
GO:0030041	P	actin filament polymerization
GO:0043950	P	positive regulation of cAMP-mediated signaling
GO:0043154	P	negative regulation of caspase activity
GO:0045901	P	positive regulation of translational elongation
GO:0030048	P	actin filament-based movement
GO:0042176	P	regulation of protein catabolic process
GO:0030970	P	retrograde protein transport, ER to cytosol
GO:0051437	P	positive regulation of ubiquitin-protein ligase activity involved in mitotic cell cycle
GO:0051220	P	cytoplasmic sequestering of protein
GO:0090238	P	positive regulation of arachidonic acid secretion
GO:0042592	P	homeostatic process
GO:0042593	P	glucose homeostasis
GO:0051436	P	negative regulation of ubiquitin-protein ligase activity involved in mitotic cell cycle
GO:0007339	P	binding of sperm to zona pellucida
GO:0051225	P	spindle assembly
GO:0032287	P	myelin maintenance in the peripheral nervous system
GO:0051439	P	regulation of ubiquitin-protein ligase activity involved in mitotic cell cycle
GO:0045995	P	regulation of embryonic development
GO:0007342	P	fusion of sperm to egg plasma membrane
GO:0043161	P	proteasomal ubiquitin-dependent protein catabolic process
GO:0007341	P	penetration of zona pellucida
GO:0007340	P	acrosome reaction
GO:0043162	P	ubiquitin-dependent protein catabolic process via the multivesicular body sorting pathway
GO:0017148	P	negative regulation of translation
GO:0018343	P	protein farnesylation
GO:0001658	P	branching involved in ureteric bud morphogenesis
GO:0051258	P	protein polymerization
GO:0001659	P	temperature homeostasis
GO:0018344	P	protein geranylgeranylation
GO:0009408	P	response to heat
GO:0003350	P	pulmonary myocardium development
GO:0009409	P	response to cold
GO:0030010	P	establishment of cell polarity
[truncated: 919 more rows]
