# Supplementary material for: Quantitative evolutionary proteomics of seminal fluid from primates with different mating systems
Source: BMC Genomics. 2018 Jun 22;19:488. doi: 10.1186/s12864-018-4872-x (PMC6014011; doi:10.1186/s12864-018-4872-x)
Supplement: Supplementary file 4 — Table S3-S4. The relative isotope abundances (RIA) mean values quantified by the Topograph program, and used for further data analysis and abundance comparison among species. ST3 Relative isotope abundances (RIA) mean values quantified by Topograph in human and rhesus macaque peptides. ST4 Relative isotope abundances (RIA) mean values quantified by Topograph in human, rhesus macaque, drill, vervet, and cynomolgus macaque peptides. (XLS 4434 kb) [file 12864_2018_4872_MOESM4_ESM.xls]

## Sheet: Contents
Table	Contents
ST3	Relative isotope abundances (RIA) mean values quantified by Topograph in human and rhesus macaque peptides
ST4	Relative isotope abundances (RIA) mean values quantified by Topograph in human, rhesus macaque, drill, vervet, and cynomolgus macaque peptides

## Sheet: Table S3
Peptide	Ensemble	hu_1_mean	hu_2_mean	hu_3_mean	hu_4_mean	hu_5_mean	hu_6_mean	hu_7_mean	hu_8_mean	rh_1_mean	rh_2_mean	rh_3_mean	rh_4_mean	rh_5_mean	rh_6_mean	rh_7_mean
R.LLELQYFISR.D	ENST00000205061	NA	NA	443610	437049	NA	563573	176102	NA	18141.7	NA	15793	11656.6	NA	6736.42	2074.75
K.LRELSELSLLSLYGIHK.Q	ENST00000351273	5.74156e+07	1.61828e+07	5.4237e+07	5.5584e+07	NA	1.09214e+08	NA	1.46052e+07	9.05086e+06	NA	5.01915e+06	NA	1.40038e+06	1.46282e+07	NA
K.TSESGELHGLTTEEEFVEGIYK.V	ENST00000432547	NA	57536.2	189198	953694	NA	641204	200294	349047	14438.7	NA	21419.2	NA	NA	5818.26	NA
K.LLGGVTIAQGGVLPNIQAVLLPK.K	ENST00000297012	NA	NA	687357	3.99497e+06	NA	NA	1.12617e+06	1.12867e+06	7447.25	NA	NA	7079.27	NA	4213.38	2070.66
R.YNLSPSIFFCATPPDDGNLCR.F	ENST00000267814	NA	NA	1.02131e+06	882503	NA	1.93371e+06	NA	1.54077e+06	53563	15938.9	574178	NA	33927	NA	NA
R.QVEGMEDWKQDSQLQK.A	ENST00000292401	NA	1.97464e+06	3.81506e+06	1.45776e+07	NA	NA	NA	3.31364e+06	530704	NA	NA	354047	NA	197109	173463
R.GLDLHGLLAFIQLQQCAQDR.C	ENST00000244333	NA	NA	NA	271688	133565	243766	NA	64403.3	NA	450920	2.19341e+06	2.77777e+06	NA	418171	NA
K.CLVGEFVSDVLLVPEK.C	ENST00000263574	NA	NA	NA	1.18738e+06	NA	1.55225e+06	43258.8	938298	25487.5	187122	NA	33545	NA	29662.2	2854.4
K.DGDLVDWWTQQSASNFK.E	ENST00000360490	NA	106834	NA	908715	NA	1.96636e+06	NA	771511	22918.4	75083.1	140750	17459.7	NA	41323.1	NA
R.FEELCADLFR.G	ENST00000375654	NA	NA	467787	632977	251417	839222	NA	413821	NA	NA	20112.6	NA	NA	8092.94	595.315
K.QLESNKIPELDMTEVVAPFMANIPLLLYPQDGPR.S	ENST00000373120	NA	426644	665640	660138	1.90332e+06	NA	NA	704977	NA	28271.9	NA	7357.48	NA	8572.97	NA
K.VTIAQGGVLPNIQAVLLPK.K	ENST00000259791	NA	79559.8	186810	3.20518e+06	NA	1.47994e+06	NA	519091	22412.6	NA	NA	NA	NA	5775.26	1706.79
K.GHYTEGAELVDSVLDVVR.K	ENST00000259818	NA	224303	375453	1.82507e+06	676791	NA	NA	NA	NA	NA	NA	159619	NA	14856.9	4236.63
R.TVPPAVTGITFLSGGQSEEEASINLNaNINK.C	ENST00000395248	NA	NA	1.08694e+06	2.53926e+06	NA	8.3959e+06	NA	1.09117e+06	216296	NA	50340	NA	NA	52037.3	NA
K.IQNDCRDPPDYWTIHGLWPDK.S	ENST00000428859	4.84387e+06	NA	2.09204e+06	3.1796e+06	NA	NA	NA	1.92976e+06	NA	NA	NA	11526.2	NA	1.46765e+06	2037.03
K.GSYSLSHVYTPNDVR.M	ENST00000261416	NA	448577	866689	3.49478e+06	801765	NA	NA	NA	1.29224e+07	1.56516e+07	NA	6.56376e+06	1.42677e+06	NA	NA
R.VLTILEQIPGMVVVADK.T	ENST00000280800	NA	57181.2	183131	331362	NA	NA	77533.3	NA	856788	NA	910558	411506	NA	NA	NA
K.DLDVAILVGSMPR.R	ENST00000233114	406367	77167.5	NA	352783	183747	NA	NA	230031	842744	1.10363e+06	258488	459313	NA	NA	NA
K.YGFCPHEALFTMGGNaNEGQPCK.F	ENST00000219070	306675	3108.42	280540	1.02949e+06	269849	NA	NA	192981	8706.06	NA	NA	10398.8	NA	2103.93	NA
R.QAAPCVLFFDELDSIAK.A	ENST00000358901	NA	NA	NA	291933	NA	224001	40454.6	418454	21182.8	NA	174486	8053.47	NA	NA	NA
R.YYPYQSFQTPQHPSFLFQDK.R	ENST00000262776	NA	NA	3.88628e+06	1.50177e+07	NA	1.8411e+07	NA	5.42192e+06	NA	5.04672e+06	NA	947940	NA	418181	NA
R.LLLEFTDTSYEEK.R	ENST00000256594	1.23315e+06	NA	NA	562020	NA	474187	232924	NA	285911	NA	NA	13848.6	NA	NA	5054.9
R.YAGLKPGELPTCESLK.D	ENST00000297283	NA	202631	NA	802783	NA	117083	NA	117248	NA	NA	NA	1.8143e+06	343428	2.2816e+06	NA
K.TFVNITPAEVGVLVGK.D	ENST00000225655	649761	178941	NA	1.28539e+06	684030	962140	397602	607538	NA	NA	382170	344496	NA	242605	NA
R.LQGGVLVNEILNHMKR.A	ENST00000351273	3.23082e+07	6.43121e+06	8.94335e+06	3.86072e+07	NA	NA	9.60677e+06	NA	NA	NA	NA	7.75718e+06	NA	6.92104e+06	1.15856e+06
R.DACGCDSGGDCECLCDAVAAYAQACLDK.G	ENST00000421673	NA	41312.1	NA	5.39935e+06	4.51275e+06	6.81032e+06	NA	2.68979e+06	NA	27854.2	815502	NA	NA	50715.1	NA
K.TLSDLKLDYLDLYLIHWPTGFKPGK.E	ENST00000285930	NA	155488	1.28381e+06	NA	832272	155176	NA	334834	2.68125e+06	NA	349074	NA	NA	2.1696e+06	NA
R.VVDGAFFPNEPLDLLSQK.A	ENST00000290567	NA	NA	79761.8	515751	604038	465342	140236	NA	465944	NA	NA	1.33281e+07	NA	1.40435e+07	NA
K.TIAECLADELINaNAK.G	ENST00000196551	95195.7	NA	21947.3	63108.6	39226	45444.1	NA	NA	2.00884e+06	3.253e+06	723342	NA	NA	2.61827e+06	3307.55
K.GLGTDEDSLIEIICSR.T	ENST00000332680	738325	38702.3	276517	551020	NA	NA	211495	NA	90054.1	1.3111e+06	166821	14382.1	NA	21952.7	4309.77
K.CCSAGCATFCSLPNDK.E	ENST00000372676	NA	176393	5.21857e+06	NA	5.35794e+06	1.48539e+07	NA	1.03951e+07	171847	1.09308e+07	NA	NA	10722.7	NA	7930.03
K.ALENPVRPFLAILGGAK.V	ENST00000304801	NA	701971	157959	2.40621e+06	NA	1.32971e+06	NA	NA	2.60079e+06	2.6528e+07	1.09473e+07	NA	NA	1.12376e+07	20972.4
E.LSELSLLSLYGIHK.Q	ENST00000351273	2.86352e+06	33620.4	1.31291e+06	403808	NA	NA	NA	NA	252.758	118786	571454	NA	391.295	NA	NA
K.GLYGIKDDVFLSVPCILGQNGISDLVK.V	ENST00000422447	283747	NA	171767	238118	NA	NA	44955.9	NA	69983.2	2.07329e+06	832791	882921	NA	NA	NA
R.GFQQLLQELNQPR.D	ENST00000329597	NA	714242	NA	3.90416e+06	NA	6.74767e+06	NA	2.32616e+06	811033	NA	7.11339e+07	9.42923e+07	NA	NA	1.20291e+07
K.DYTGEDVTPQNFLAVLR.G	ENST00000334869	NA	170579	NA	1.38665e+06	NA	2.18099e+06	799492	651912	NA	5.36944e+06	2.62916e+06	1.59773e+06	NA	2.33748e+06	36470.8
R.VILPVSVDEYQVGQLYSVAEASK.N	ENST00000313486	226103	30379.2	NA	412910	NA	383557	NA	NA	9982.13	NA	167312	NA	NA	110575	NA
R.IRFHDFLGDSWGILFSHPR.D	ENST00000340385	4708.6	47227.8	NA	NA	76274.6	38451.2	NA	NA	8847.43	NA	3946.1	7963.23	NA	NA	NA
K.GIVVTAYSPLGSPDRPWAKPEDPSLLEDPR.I	ENST00000285930	NA	167814	692175	1.79968e+06	NA	NA	NA	1.77952e+06	2.62154e+06	NA	1.11082e+06	NA	NA	2.3032e+06	NA
R.GQWGTVCDNLWDLTDASVVCR.A	ENST00000262776	NA	1.17881e+06	2.64238e+06	7.54728e+06	5.73858e+06	1.30182e+07	NA	5.20274e+06	1.58588e+06	NA	3.24834e+06	1.51489e+06	NA	NA	NA
K.ALYGTTSETATWR.R	ENST00000360490	NA	129050	306446	811168	47177.4	749533	NA	374821	186768	NA	244675	NA	NA	NA	3852.75
K.NLAFYWILK.A	ENST00000262288	NA	74547.6	327821	213084	NA	217455	NA	212157	NA	NA	118006	1199.64	NA	229863	302.211
R.KEGGLGPLNIPLLADVTR.R	ENST00000301522	NA	563221	2.04718e+06	2.74939e+06	NA	NA	1.92311e+06	NA	415234	2.1296e+06	1.57076e+06	NA	NA	NA	25666.7
K.FWEVISDEHGIDPTGTYHGDSDLQLER.I	ENST00000264071	NA	138845	NA	NA	NA	306881	110874	364132	27161.4	4.67248e+06	NA	71438.1	NA	50817.2	NA
R.ETDPCSMSQLNK.V	ENST00000421673	8.69031e+06	38241.3	NA	NA	NA	NA	93487.2	2.83015e+06	NA	1.56249e+06	1699.31	162966	16493.9	NA	NA
R.VSGWLQTEFLSFQDGDFPTK.I	ENST00000229243	NA	229214	7785.09	810470	280466	74380.2	NA	286602	41922.3	54944.3	567599	NA	NA	NA	1247.23
R.LFAQLAGDDMEVSATELMNILNK.V	ENST00000246533	NA	NA	107596	75204.1	110477	299578	72740.7	141189	NA	292506	NA	12795.1	NA	37971.6	NA
K.QTQTFTTYSDNQPGVLIQVYEGER.A	ENST00000227378	NA	90028.3	209322	260354	87787.7	333901	NA	344353	237218	NA	3411.36	NA	NA	132234	NA
K.CDENILWLDYK.N	ENST00000419739	NA	23265.5	NA	487280	NA	621095	59631.1	379098	NA	NA	428181	51892.8	NA	NA	1231.28
K.DGLLAHAFAPGTGVGGDSHFDDDELWTLGEGQVVR.V	ENST00000219070	NA	NA	315121	899782	NA	876311	NA	221821	NA	779307	293042	NA	NA	205381	NA
K.LGFAGLVQEISFGTTK.D	ENST00000280326	NA	51607.3	NA	275957	NA	NA	36293.7	329395	79118.9	NA	NA	3577.95	NA	48590.4	NA
K.DDVFLSVPCILGQNGISDLVK.V	ENST00000422447	NA	NA	73964.9	NA	NA	411380	26264.3	125375	NA	965116	455943	NA	NA	52880.7	NA
K.CDEPILSNR.S	ENST00000261313	1.42537e+06	NA	450314	NA	NA	912867	53323.2	573052	NA	780475	888013	NA	8531.58	NA	1398.98
K.LIAQACVSIFPDSGHFNVDNIR.V	ENST00000286788	NA	11096.4	NA	27655	NA	252661	NA	185534	7825.66	NA	NA	546033	2527.71	106922	3950.13
M.VNPTVFFDIAVDGEPLGR.V	ENST00000468812	NA	223687	723311	1.08695e+06	579732	NA	NA	839142	NA	5.54202e+06	741995	653683	NA	1.02796e+06	NA
K.IGLIQFCLSAPK.T	ENST00000394440	NA	NA	40009.1	116368	NA	NA	9617.36	125199	8525.03	1.24487e+06	314823	5472.71	4355.46	6550.36	NA
K.EDQTEYLEER.R	ENST00000327934	2.8926e+06	376500	730647	1.82725e+06	NA	NA	NA	NA	389911	5.92877e+06	1.68255e+06	423113	3902.06	NA	513.871
R.GCALQCAILSPAFK.V	ENST00000304858	NA	NA	134467	497957	152280	259711	NA	NA	38599.6	1.2696e+06	3.98564e+07	4.07663e+07	3.19413e+07	NA	3767.08
K.VADIGLAAWGR.K	ENST00000217426	143907	36767.5	82665.8	86171.2	NA	NA	NA	NA	NA	548644	NA	68322.1	NA	26996.1	5876.61
K.EVDEQMLNVQNK.N	ENST00000259818	NA	32547.5	NA	NA	179666	NA	353995	691457	98267	1.67637e+06	222972	71496.5	36799.8	136953	6080.67
R.FVTHVSDWGALATISTLEAVR.G	ENST00000370509	513794	131261	NA	1.59829e+06	835813	NA	354501	464914	NA	2.15684e+06	NA	NA	NA	1.8162e+06	32233
R.AENFKQVEYLLIHGTADDNVHFQQSAQISK.A	ENST00000360534	NA	106582	35527.6	2.55918e+06	92098.5	3.65091e+06	NA	NA	NA	46118.1	16580.2	NA	108859	NA	163493
R.CCDLPFPEQACCAEEEK.L	ENST00000369049	984252	NA	150227	1.14379e+06	NA	NA	15045	786094	7198.19	NA	NA	NA	NA	2.58069e+06	2665.15
K.AFMTADLPNELIELLEK.I	ENST00000263200	NA	NA	62587.3	51900	45779.6	112645	29349.4	NA	NA	227116	NA	6916.89	NA	14100.3	NA
R.AIAANEADAVTLDAGLVYDAYLAPNNLKPVVAEFYGSK.E	ENST00000264998	NA	850003	1.88588e+06	NA	3.54729e+06	NA	3.3038e+06	4.03266e+06	533738	3.09499e+07	9.0307e+06	NA	NA	NA	NA
K.ISGSILNELIGLVR.S	ENST00000299218	NA	NA	NA	55001.7	NA	42617.3	14695.1	56322.8	NA	244327	NA	3735.46	NA	3361.58	NA
K.IDQLEGDHQLIQEALIFDNK.H	ENST00000376839	180225	21006.9	NA	307939	NA	122569	NA	NA	NA	NA	248358	NA	NA	26714	5351.25
K.EKTEVEPFENIEVYNLMCDLLR.I	ENST00000357639	NA	NA	NA	95914.8	22958.8	279078	8630.64	NA	NA	18501.3	246858	6857.54	NA	NA	NA
K.LQIWDTAGQESFR.S	ENST00000304034	NA	NA	NA	418722	135477	272883	67012.6	NA	NA	713782	NA	9813.97	NA	NA	5209.47
N.FNGNTLDNDIMLIK.L	gi|136429|sp|P00761|TRYP_PIG	NA	68880	778458	955748	358033	NA	NA	NA	219080	NA	436339	NA	NA	340498	NA
R.LYIGLAGLATDVQTVAQR.L	ENST00000225426	NA	147157	484065	NA	NA	NA	299208	340983	NA	NA	671609	700020	NA	67408.3	NA
K.YIDQEELNK.T	ENST00000334701	NA	495768	557276	NA	649327	NA	797253	NA	NA	4.38833e+06	NA	1.31029e+06	NA	126792	NA
K.IDTCQGDSGGPLMCK.D	ENST00000216139	NA	1840.93	104613	NA	443056	NA	NA	338098	2871.72	684202	NA	NA	5062.63	NA	259.697
R.QGETLNFLEIGYSR.C	ENST00000369049	2.49379e+06	105676	779405	4.09968e+06	NA	NA	NA	NA	406947	NA	NA	NA	162670	6.1542e+06	77649.9
K.AINQGGLTSVAVR.G	ENST00000261479	294808	NA	75355.1	223376	100229	NA	NA	NA	249412	NA	NA	283188	12961.4	31607.6	NA
K.DIFTGLIGPMK.I	ENST00000264613	NA	13275.9	36354.1	248105	NA	229900	312832	NA	NA	3.5764e+06	192528	217914	1342.65	27579.8	NA
K.EVNVSPCPTQPCQLSK.G	ENST00000434013	4.07022e+07	NA	1.45618e+07	4.22392e+07	NA	2.58397e+07	NA	1.71098e+07	NA	1.58705e+08	1.69604e+08	NA	68936.5	6.40774e+07	90676
R.YASICQQNGIVPIVEPEILPDGDHDLK.R	ENST00000226253	NA	8545.5	220526	391580	NA	708756	49672.8	299866	NA	NA	515631	171013	NA	NA	2805.42
K.VDTDGNGYISFNELNDLFK.A	ENST00000323076	NA	181212	189204	912579	475291	NA	390069	461346	NA	2.88843e+06	NA	NA	NA	627693	4412.34
R.IHFPLATYAPVISAEK.A	ENST00000248437	1.73282e+06	156988	263287	4.69699e+06	NA	NA	NA	NA	NA	2.53628e+06	895805	159166	346960	NA	12473.5
K.FSLVGIGGQDLNEGNR.T	ENST00000323076	NA	104076	NA	1.30406e+06	NA	927960	300800	445839	878028	5.89547e+06	NA	NA	170288	452607	NA
R.DQYELLCLDNTR.K	ENST00000264998	495392	47822.3	NA	264993	NA	877159	NA	422322	198332	3.49886e+06	NA	3.10836e+06	140902	NA	NA
R.ISVNNVLPVFDNLMQQK.L	ENST00000236671	NA	783511	3.01588e+06	4.10205e+06	NA	5.92685e+06	2.30938e+06	2.67209e+06	NA	1.02367e+07	1.29247e+06	2.7522e+06	NA	265282	NA
R.VGDYGSLSGR.E	ENST00000217131	230613	NA	209667	511678	NA	642526	284226	146859	NA	1.8226e+06	8089.52	415858	NA	NA	654.06
R.TTGIVMDSGDGVTHTVPIYEGYALPH.A	ENST00000331789	NA	111101	626539	2.22023e+06	773595	NA	NA	1.66407e+06	55901.7	NA	2.61089e+06	NA	NA	496659	NA
K.AAGVNVEPFWPGLFAK.A	ENST00000260379	285161	50607.4	92501.6	308528	NA	NA	NA	190483	NA	2.02214e+06	NA	17636.7	NA	90386.2	NA
K.GVVPLAGTNGETTTQGLDGLSER.C	ENST00000395248	NA	441454	703173	NA	NA	1.45934e+07	957192	NA	490623	NA	4.34405e+06	1.53002e+06	NA	NA	NA
K.EAGIPEFYDYDVALIK.L	ENST00000421235	NA	95374.6	274999	2.53732e+06	NA	NA	68642.7	NA	175963	NA	NA	2.16501e+06	NA	223856	NA
K.LLPDIYGWPVATENWEQK.Y	ENST00000360490	NA	217839	625582	1.25042e+06	NA	NA	NA	1.21665e+06	NA	NA	719327	1.31571e+06	NA	257791	NA
R.DLKPENLLIDQQGYLQVTDFGFAK.R	ENST00000377276	NA	93918.1	104092	263995	124040	NA	NA	NA	NA	574971	140881	NA	NA	NA	12535.3
R.VGWEQLLTTIAR.T	ENST00000252699	NA	NA	314890	662784	NA	NA	232208	409896	NA	1.2595e+06	501637	NA	NA	NA	446.948
R.GEWTCIAYSQLR.D	ENST00000354785	1.0935e+07	15871.2	2.89946e+06	6.4455e+06	NA	NA	NA	NA	NA	1.2415e+07	NA	NA	NA	4.31845e+06	120476
R.NaNYVWVQNPLK.V	ENST00000326783	6.10932e+06	888706	3.43274e+06	1.12349e+07	NA	NA	NA	NA	NA	NA	6.26821e+07	3.99251e+06	NA	3.31899e+06	8045.47
R.VSVQLEASPAFLAVPVEK.E	ENST00000318602	136361	11092	25617.1	214638	NA	NA	NA	NA	NA	NA	1.53669e+06	149394	32695.3	9116.84	NA
K.YQGLCPPVPR.T	ENST00000290866	NA	90237.6	NA	NA	653299	997702	NA	922956	NA	2.84103e+06	1.50167e+07	588135	38416.4	NA	10803.9
K.ENYNQEWWSLR.L	ENST00000290866	NA	94548.7	112888	414967	NA	NA	NA	96618.2	637385	53284.9	NA	48037.6	116583	846713	NA
R.FFHPEEWADLFQAAGAK.Y	ENST00000374479	NA	269658	972582	864306	774571	NA	649750	483450	178166	1.68524e+06	2.01153e+06	NA	NA	400576	NA
R.CCDLPFPEQACCAEEEKLTFINDLCGPR.R	ENST00000369049	NA	10326.4	236359	1.46292e+06	578178	518231	NA	911097	61444	7.58765e+06	NA	NA	NA	1.35538e+06	14663.3
K.NMITGTSQADCAVLIVAAGVGEFEAGISK.N	ENST00000217182	NA	46052	221014	327414	NA	833027	155916	NA	NA	1.2953e+06	85036.8	137883	NA	NA	NA
R.LDVPVWDVEATLNFLK.A	ENST00000367602	NA	NA	1.41055e+06	2.18414e+06	NA	NA	1.48168e+06	1.91352e+06	NA	5.41598e+06	409479	2.48336e+06	NA	1.00128e+06	NA
R.HIADLAGNSEVILPVPAFNVINGGSHAGNK.L	ENST00000234590	NA	624810	NA	3.3876e+06	NA	5.28811e+06	945010	NA	NA	1.03513e+07	8.83856e+06	68410	NA	NA	114315
K.FSHEEIAMATVTALR.R	ENST00000395248	2.14599e+06	348278	1.12525e+06	1.57795e+06	NA	NA	NA	NA	677212	NA	1.96469e+06	4.04864e+06	NA	NA	21680.2
R.EVQGFESATFLGYFK.S	ENST00000373818	135776	NA	123131	252438	NA	NA	23436.2	NA	51531.5	NA	NA	409808	NA	104684	NA
K.IYVDDGLISLQVK.Q	ENST00000419739	NA	117258	NA	236520	250345	507423	NA	NA	NA	4.07006e+06	248008	38624.7	NA	NA	NA
K.ATFGCHDGYSLDGPEEIECTK.L	ENST00000205948	457292	4261	316120	379943	NA	NA	NA	NA	47549.8	NA	NA	2.07802e+06	18484.7	NA	NA
K.WVESIFLIFLLNFTESR.T	ENSMMUT00000005422	NA	NA	NA	NA	NA	NA	NA	NA	NA	NA	NA	NA	NA	28678.2	NA
R.LNKPYSVR.V	ENSMMUT00000032933	NA	NA	NA	NA	NA	NA	NA	NA	NA	NA	NA	494353	NA	NA	NA
K.IWHHTFYNELR.V	ENST00000290378	NA	383647	1.61649e+06	NA	NA	NA	NA	1.57726e+06	NA	2.85378e+07	NA	NA	345832	NA	11625.8
K.SYPGLTSYLVR.V	ENST00000372998	NA	NA	277610	7.93893e+06	NA	2.04686e+06	NA	NA	NA	NA	NA	NA	NA	NA	NA
K.YLDESSGGWR.D	ENST00000222219	NA	NA	NA	NA	NA	NA	NA	NA	NA	NA	4755.55	95916.3	24912.8	NA	2659.78
R.IHGFDLAAINTQR.C	ENSMMUT00000003201	NA	NA	NA	NA	NA	NA	NA	NA	2.06349e+06	NA	NA	NA	758333	2.7059e+06	NA
K.NaNLESYAFNMK.S	ENST00000375650	NA	NA	NA	906361	NA	NA	NA	NA	NA	NA	NA	593671	NA	374003	45325.1
G.QVTLSVPR.L	ENSMMUT00000004765	NA	NA	NA	NA	NA	NA	NA	NA	NA	NA	NA	NA	NA	NA	NA
R.SGETEDTFIADLVVGLCTGQIK.T	ENST00000229277	NA	NA	NA	1.00157e+06	NA	NA	75798	807087	NA	NA	6.23415e+06	NA	NA	NA	NA
K.IEPPDTGLYYDEYLK.Q	ENST00000323688	NA	NA	3.27508e+06	3.65338e+06	NA	NA	NA	NA	NA	NA	NA	NA	NA	NA	NA
R.LYWVDAYFDK.I	ENSMMUT00000024102	NA	NA	NA	NA	NA	NA	NA	NA	NA	NA	NA	25428.7	NA	8053.57	NA
K.YIKDDVILNEPSADAPAALYQTIEENIK.I	ENSMMUT00000011048	NA	NA	NA	NA	NA	NA	NA	NA	NA	NA	5101.35	32532	NA	33753.5	NA
G.EIVLTQSPAFR.S	ENSMMUT00000012942	NA	NA	NA	NA	NA	NA	NA	NA	NA	1.51473e+06	131880	NA	60226.2	44361.7	4266.91
R.LPPLPVTPGMEGAGVVIAVGEGVSDR.K	ENSMMUT00000022494	NA	NA	NA	NA	NA	NA	NA	NA	NA	387850	97715.9	NA	NA	23441.4	NA
R.TFLVGER.V	ENSMMUT00000009232	NA	NA	NA	NA	NA	NA	NA	NA	3852.84	NA	9668.92	1397.51	562.924	NA	50.031
K.NLNEKDYELLCLDGTR.K	ENST00000264998	3.37028e+06	53070.1	NA	2.37288e+06	NA	NA	NA	NA	NA	NA	NA	NA	NA	NA	NA
R.GALQNIIPASTGAAK.A	ENSMMUT00000011916	NA	NA	NA	NA	NA	NA	NA	NA	NA	NA	NA	NA	NA	NA	NA
K.VTNYLDWIR.D	ENST00000220809	NA	4575.04	NA	NA	4636.26	NA	139411	NA	NA	NA	NA	NA	NA	NA	NA
H.CHAAAATYILEAGKHR.A	ENSMMUT00000001251	NA	NA	NA	NA	NA	NA	NA	NA	632923	NA	NA	630973	NA	NA	2429.23
K.LYSNaNYLNDLAGCIK.T	ENST00000297785	NA	NA	100067	83781	160969	152865	27941.4	162007	NA	NA	NA	141673	NA	NA	10752
D.IFTTQNELLVYNK.N	ENSMMUT00000024701	NA	NA	NA	NA	NA	NA	NA	NA	NA	2.11892e+06	NA	14875.3	NA	NA	NA
H.HNPWNCNCDILWLSWWIK.D	ENSMMUT00000011114	NA	NA	NA	NA	NA	NA	NA	NA	1.86743e+06	NA	NA	NA	NA	NA	263359
K.GFELPSEIQR.E	ENSMMUT00000006048	NA	NA	NA	NA	NA	NA	NA	NA	596578	2.74581e+06	64519.7	306840	121898	698016	41660.4
K.NVLQDVNLR.N	ENSMMUT00000023163	NA	NA	NA	NA	NA	NA	NA	NA	180514	NA	NA	NA	880.583	423787	887.516
K.NLNQDQQHGR.K	ENST00000372781	NA	NA	NA	NA	NA	NA	NA	NA	NA	NA	NA	NA	NA	NA	NA
R.GEGTCITQNSQQCMLK.K	ENST00000315608	NA	12099.1	NA	NA	NA	371400	NA	NA	11091.2	NA	NA	NA	8579.61	49754.6	NA
R.THNLEPYFESFINNLR.R	ENST00000252244	NA	NA	617110	NA	NA	NA	NA	NA	NA	NA	NA	329473	NA	NA	NA
K.EGGLGPLNIPLLADVTR.R	ENST00000301522	NA	NA	54996.9	NA	NA	NA	NA	NA	NA	NA	NA	NA	NA	NA	NA
K.VTVAGLAGKDPVQCSR.D	ENST00000338639	NA	NA	NA	NA	NA	NA	NA	NA	NA	428081	131527	515001	29419.7	153421	NA
R.KQNWFQAFEILDK.L	ENSMMUT00000028399	NA	NA	NA	NA	NA	NA	NA	NA	21844.9	NA	3552.01	NA	NA	3537.29	NA
K.SLEDLQLTHNK.I	ENSMMUT00000023883	NA	NA	NA	NA	NA	NA	NA	NA	10589	NA	NA	NA	NA	9291.87	521.954
K.VYLSECK.T	ENSMMUT00000023806	NA	NA	NA	NA	NA	NA	NA	NA	NA	2.72714e+06	NA	113248	2569.7	NA	NA
K.LDSLQDIGMDHQALLK.Q	ENST00000323688	2.39786e+06	NA	3.47172e+06	3.89535e+06	NA	NA	NA	NA	NA	NA	NA	NA	NA	NA	NA
K.EYLGAICSCTCFGGQR.G	ENST00000354785	6.15228e+06	4927.93	NA	1.50849e+06	NA	NA	NA	NA	NA	NA	NA	NA	NA	NA	NA
R.FLEDTFGSDGRPR.V	ENSMMUT00000023692	NA	NA	NA	NA	NA	NA	NA	NA	268711	NA	NA	NA	NA	169716	5916.63
K.ALNMWGK.E	ENSMMUT00000004818	NA	NA	NA	NA	NA	NA	NA	NA	21898.2	NA	221882	144578	604.674	NA	308.222
R.YAGLKPGELPTCESLKDTIAR.A	ENSMMUT00000003435	NA	NA	NA	NA	NA	NA	NA	NA	640608	NA	NA	NA	NA	NA	NA
K.TCQTINLLMWVVSQITHPR.L	ENSMMUT00000015490	NA	NA	NA	NA	NA	NA	NA	NA	10642.7	NA	NA	NA	NA	5.67978e+06	2749.76
K.AELNEFLTR.E	ENSMMUT00000012602	NA	NA	NA	NA	NA	NA	NA	NA	NA	663380	128714	NA	944241	NA	NA
K.YSLQPVAAELK.S	ENSMMUT00000016801	NA	NA	NA	NA	NA	NA	NA	NA	NA	7.55805e+06	NA	997091	8283.48	NA	1489.27
K.EAVLDVVPTDIHQR.A	ENSMMUT00000031711	NA	NA	NA	NA	NA	NA	NA	NA	NA	NA	NA	NA	NA	NA	57466.7
R.EWFWDLATGTMK.E	ENST00000265983	NA	54067.8	550160	273916	466178	NA	143431	NA	NA	NA	NA	NA	NA	NA	NA
R.EIGEATEHLTQLEADLTDVQDENFNaNHALSGLER.D	ENST00000305544	NA	132003	NA	NA	271244	513040	NA	305882	NA	NA	NA	NA	NA	NA	NA
K.TLQALEFHTVPFQLLAR.Y	ENST00000262776	NA	4.20882e+06	NA	3.21387e+07	NA	NA	NA	NA	2.14213e+06	7.75532e+06	NA	1.43463e+06	259468	NA	NA
K.ELHINLIPNKQDR.R	ENSMMUT00000002944	NA	NA	NA	NA	NA	NA	NA	NA	NA	NA	788916	27622.2	6574.44	5995.31	668.658
L.NCYVSGFHPSDIEVDLLK.N	ENST00000396754	NA	90976.9	NA	4.14143e+06	NA	NA	NA	NA	NA	NA	NA	NA	NA	NA	NA
K.CLDPVDTPSPTRR.K	ENSMMUT00000014459	NA	NA	NA	NA	NA	NA	NA	NA	NA	NA	2441.41	NA	12908.1	NA	NA
K.ADFDNTVAIHPTSSEELVTLR.-	ENST00000221130	NA	NA	NA	489154	NA	NA	NA	NA	NA	NA	NA	NA	NA	NA	NA
K.TAFDEAIAELDTLNEESYK.D	ENST00000353703	NA	NA	198996	NA	249323	550995	NA	628524	NA	NA	NA	NA	NA	NA	NA
R.VVSVLTVTHQDWLNGKEYTCK.V	ENSMMUT00000000614	NA	NA	NA	NA	NA	NA	NA	NA	NA	NA	NA	9371.23	NA	83327.7	149427
K.NWGVSVYADKPETTEEQLGEFYEALDCLR.I	ENSMMUT00000011212	NA	NA	NA	NA	NA	NA	NA	NA	NA	2.37089e+06	257145	NA	NA	259946	8905.44
K.LILSENYLTELPK.D	ENST00000327564	NA	NA	NA	NA	12354.9	NA	NA	NA	NA	NA	NA	NA	NA	NA	NA
K.IITHPNFNGNTLDNDIMLIKLSSPATLNSR.V	gi|136429|sp|P00761|TRYP_PIG	NA	36775.9	452113	504016	NA	NA	NA	NA	NA	NA	51603.1	4.24701e+06	631992	NA	NA
K.DGFFGNPLAPNPADK.C	ENST00000258341	331352	NA	80573.5	245800	NA	NA	74130.2	94282.6	NA	NA	NA	NA	NA	NA	NA
R.HNSSGSILFLGR.F	ENSMMUT00000016417	NA	NA	NA	NA	NA	NA	NA	NA	NA	NA	NA	NA	NA	2865.65	192.363
R.KAFCSFQIYAVPWQGTMTLSK.S	ENST00000376925	NA	31143	NA	2.87717e+06	NA	3.45955e+06	128200	NA	NA	NA	NA	NA	NA	NA	NA
K.GVVCQEHSCKPGQVCQPSGGVLSCITK.G	ENSMMUT00000038509	NA	NA	NA	NA	NA	NA	NA	NA	NA	179197	854247	NA	27217.6	40974.3	NA
K.SGTASVVCLLNNFYPR.E	ENST00000390237	NA	388532	5.31687e+06	8.07594e+06	NA	NA	NA	NA	NA	NA	NA	NA	NA	NA	NA
K.ALMLCEGLFVADVTDFEGWK.A	ENST00000262776	NA	NA	605490	NA	NA	NA	36307.2	159131	NA	NA	NA	NA	NA	NA	NA
R.ILQAVQAAEDAAGQALQQADHTWATVVR.Q	ENST00000252999	NA	NA	386116	NA	NA	NA	NA	527665	NA	NA	NA	NA	NA	NA	NA
K.PTSENLGHGYFK.Y	ENSMMUT00000011855	NA	NA	NA	NA	NA	NA	NA	NA	255903	NA	362295	NA	NA	NA	80.6936
K.VHTECCHGDLLECADDRADLAK.Y	ENST00000380904	5.63997e+07	NA	NA	NA	NA	7.91117e+07	NA	7.41453e+07	NA	5.99934e+08	NA	1.03919e+08	43640.6	NA	NA
K.ICVNGDDAHPLWK.W	ENSMMUT00000038932	NA	NA	NA	NA	NA	NA	NA	NA	NA	773879	NA	NA	NA	NA	NA
R.GATHCYDGYIHLSGGGLSTK.M	ENST00000450286	4.79736e+06	NA	NA	2.26773e+06	1.63428e+06	NA	NA	NA	NA	NA	NA	NA	NA	NA	NA
K.VAVEWDKDHGVLESHLAEK.G	ENSMMUT00000040937	NA	NA	NA	NA	NA	NA	NA	NA	43728.3	NA	NA	111558	53564	NA	1924.77
R.LYQTDPSGTYHAWK.A	ENSMMUT00000025794	NA	NA	NA	NA	NA	NA	NA	NA	276165	1.84029e+06	512357	599792	35494	NA	4683.65
K.NTMILEICTR.Y	ENSMMUT00000012152	NA	NA	NA	NA	NA	NA	NA	NA	14500.7	NA	853844	1.8494e+06	NA	NA	NA
R.VVLGAHNLQQQER.T	ENSMMUT00000013509	NA	NA	NA	NA	NA	NA	NA	NA	3357.12	1.98984e+06	NA	50062.2	1313.8	NA	NA
M.PGGLLLGDVAPNFEANTTVGR.I	ENST00000340385	NA	NA	1.10952e+07	8.12314e+06	NA	NA	NA	NA	NA	NA	NA	NA	NA	NA	NA
K.VAQLEEQCQEPCKDTVQIHDITGK.D	ENSMMUT00000029988	NA	NA	NA	NA	NA	NA	NA	NA	28148.1	1.07409e+07	982954	489252	28213.1	NA	7766.33
K.VKEFIVDILQFLDIGPDVTR.V	ENST00000254898	NA	NA	151728	NA	NA	NA	NA	2220.22	NA	NA	NA	NA	NA	NA	NA
K.AFLLVQDIMEDTMR.F	ENSMMUT00000003818	NA	NA	NA	NA	NA	NA	NA	NA	56700.2	127908	17263.9	NA	NA	NA	NA
R.EHGDPLIEELNPGDALEPEGR.G	ENST00000370597	NA	699274	NA	503064	NA	NA	NA	NA	NA	NA	NA	NA	NA	NA	NA
L.HMSVQSDDALLGNPVNFTVILK.R	ENSMMUT00000046047	NA	NA	NA	NA	NA	NA	NA	NA	NA	NA	1.97884e+06	NA	NA	128175	NA
K.LYHAFSAMK.K	ENSMMUT00000017694	NA	NA	NA	NA	NA	NA	NA	NA	2.92944e+06	4.26835e+06	366835	NA	23171.9	NA	NA
K.GTEWVDPEDPTVIAENELLGAAAAIEAAAK.K	ENST00000314888	NA	NA	NA	NA	NA	NA	NA	NA	NA	NA	NA	NA	NA	NA	NA
K.INGFPVFLK.G	ENSMMUT00000005293	NA	NA	NA	NA	NA	NA	NA	NA	56908.9	NA	NA	25534.8	NA	NA	NA
K.VSTLPTITLK.L	ENSMMUT00000005490	NA	NA	NA	NA	NA	NA	NA	NA	NA	1.42193e+07	NA	1.46992e+06	NA	286436	4506.37
K.HQTVLQNTEGK.N	ENSMMUT00000012466	NA	NA	NA	NA	NA	NA	NA	NA	NA	1.94039e+06	NA	NA	34251.2	NA	NA
R.FPTDQLTPDQER.S	ENSMMUT00000003203	NA	NA	NA	NA	NA	NA	NA	NA	51132.3	453187	NA	217349	26231.7	NA	5666.21
R.KSQQYDLNaNLHK.T	ENST00000372769	NA	NA	NA	NA	NA	NA	NA	NA	NA	NA	NA	NA	NA	NA	NA
K.VDFTLSSDRDFALLSLQVPLK.D	ENSMMUT00000001085	NA	NA	NA	NA	NA	NA	NA	NA	15271	NA	196570	1.41854e+06	NA	NA	NA
K.TEIICCTL.I	ENSMMUT00000011226	NA	NA	NA	NA	NA	NA	NA	NA	NA	NA	NA	NA	NA	NA	NA
K.LVWEEAMSR.F	ENST00000369049	4.0305e+06	NA	NA	7.4829e+06	NA	NA	NA	NA	555329	4.03991e+07	NA	NA	47618	NA	NA
K.YNELLQSY.Q	ENSMMUT00000039083	NA	NA	NA	NA	NA	NA	NA	NA	NA	NA	NA	NA	NA	28087.8	NA
R.LLLQSVVDANMNTLR.V	ENSMMUT00000005293	NA	NA	NA	NA	NA	NA	NA	NA	79641.1	NA	852660	NA	NA	810026	NA
K.KLNVTEQEK.I	ENSMMUT00000016693	NA	NA	NA	NA	NA	NA	NA	NA	NA	35547.3	147.338	323.734	168.14	NA	NA
K.VMDLPTQEPALGTTCYASGWGSIEPEEFLT.P	ENST00000326003	NA	NA	275421	NA	NA	NA	NA	250253	NA	NA	NA	NA	NA	NA	NA
R.IIWELIK.E	ENSMMUT00000022610	NA	NA	NA	NA	NA	NA	NA	NA	873389	NA	269288	NA	NA	NA	61.2664
R.HITVVELVGVFPTLIGR.I	ENSMMUT00000018431	NA	NA	NA	NA	NA	NA	NA	NA	NA	547634	225.806	NA	NA	NA	NA
R.LVLLNaNIYLSAK.W	ENSMMUT00000017694	NA	NA	NA	NA	NA	NA	NA	NA	307997	699659	568183	NA	NA	NA	NA
K.DFLLQQTMLR.V	ENST00000373365	3.137e+06	28776.5	NA	1.89982e+06	NA	5.02689e+06	NA	NA	NA	NA	NA	NA	NA	NA	NA
R.ALDFAVSEYNK.A	ENSMMUT00000012863	NA	NA	NA	NA	NA	NA	NA	NA	NA	NA	NA	NA	4.73211e+07	NA	9.31241e+06
K.GIGYFFVLQPK.V	ENST00000284984	NA	NA	NA	112943	NA	380822	247803	NA	NA	NA	NA	NA	NA	NA	NA
R.KLPIDVTEGEVISLGLPFGK.V	ENSMMUT00000023106	NA	NA	NA	NA	NA	NA	NA	NA	NA	NA	9205.1	NA	NA	NA	1503.58
R.KFSYDLSQCISQMK.E	ENSMMUT00000002686	NA	NA	NA	NA	NA	NA	NA	NA	NA	NA	NA	NA	NA	404513	NA
K.IETELRDICNDVLSLLEK.F	ENSMMUT00000009098	NA	NA	NA	NA	NA	NA	NA	NA	NA	NA	3340.33	NA	NA	NA	NA
K.DVSQSSLSFQTEK.L	ENSMMUT00000024701	NA	NA	NA	NA	NA	NA	NA	NA	1.51179e+07	NA	NA	NA	1.0223e+06	NA	NA
R.YDPQQNLNDLVLLQLDR.E	ENSMMUT00000038938	NA	NA	NA	NA	NA	NA	NA	NA	27960.5	NA	NA	NA	NA	NA	NA
R.AGALQLSLVGDKVPHDLDILLR.A	ENSMMUT00000013908	NA	NA	NA	NA	NA	NA	NA	NA	139671	NA	NA	NA	NA	33597	1088.26
R.LIDQYGTHFLQSGSLGGEYR.V	ENSMMUT00000019887	NA	NA	NA	NA	NA	NA	NA	NA	NA	NA	281095	789113	NA	NA	NA
K.ASITALEAK.I	ENSMMUT00000008531	NA	NA	NA	NA	NA	NA	NA	NA	617531	NA	NA	33917.7	11901.6	NA	2504.69
P.MMSLQHVTTPYFR.D	ENSMMUT00000039535	NA	NA	NA	NA	NA	NA	NA	NA	NA	5.71745e+06	NA	201348	NA	NA	NA
K.MYATIYELK.E	ENST00000372998	NA	NA	NA	3.81625e+06	595451	NA	73874	NA	NA	1.40902e+08	NA	1.03137e+08	2.69052e+06	NA	NA
R.FQLNELQGLK.S	ENSMMUT00000020008	NA	NA	NA	NA	NA	NA	NA	NA	332363	NA	NA	8.88281e+07	NA	791665	NA
R.VILDLTPNYR.G	ENSMMUT00000028625	NA	NA	NA	NA	NA	NA	NA	NA	NA	NA	119328	108646	NA	54527	NA
K.LHIVQVVCK.K	ENSMMUT00000022036	NA	NA	NA	NA	NA	NA	NA	NA	2723.92	613086	NA	NA	NA	5557.28	253.803
K.IEHSTFDGLDR.R	ENSMMUT00000024102	NA	NA	NA	NA	NA	NA	NA	NA	NA	NA	8973.78	28624	4790.47	NA	NA
K.LFEVGGSPSNTR.Y	ENSMMUT00000020266	NA	NA	NA	NA	NA	NA	NA	NA	NA	394562	NA	NA	18009.2	17809.3	1642.36
R.VGDYSLYIGR.Q	ENSMMUT00000009360	NA	NA	NA	NA	NA	NA	NA	NA	1.10545e+07	NA	NA	7.82418e+06	3.16713e+06	NA	131864
R.SLMFMQWGQLLDHDLDFTPEPAAR.A	ENSMMUT00000003203	NA	NA	NA	NA	NA	NA	NA	NA	32976.5	NA	NA	NA	NA	NA	NA
R.STPDGTENGDFLALDLGGTNFR.V	ENSMMUT00000021461	NA	NA	NA	NA	NA	NA	NA	NA	62090.1	512082	309409	10410.4	NA	59789.6	NA
K.SEDLQVVAH.F	ENSMMUT00000010712	NA	NA	NA	NA	NA	NA	NA	NA	NA	437121	NA	83484.4	8715.49	NA	NA
K.VLILNDNLLLSLPSNVFR.F	ENSMMUT00000013572	NA	NA	NA	NA	NA	NA	NA	NA	NA	27951.6	11589.8	18247.3	NA	NA	NA
R.ATEVSEDFPAQEENVKLENK.L	ENSMMUT00000015160	NA	NA	NA	NA	NA	NA	NA	NA	NA	1.63552e+06	NA	NA	NA	674132	NA
K.VFSNGADLSGITEEAPLK.L	ENSMMUT00000018772	NA	NA	NA	NA	NA	NA	NA	NA	NA	NA	1.01385e+06	3.08195e+06	119965	NA	NA
R.DPIYFTGLASEPGAR.S	ENSMMUT00000008147	NA	NA	NA	NA	NA	NA	NA	NA	455692	NA	NA	64304.4	NA	NA	NA
K.NDIQHAGVQYILDSVISALLADPTR.R	ENSMMUT00000023692	NA	NA	NA	NA	NA	NA	NA	NA	NA	247445	NA	37347.7	NA	NA	NA
K.EGILQYCQEVYPELQITNVVEANQPVTIQNWCK.R	ENST00000346798	NA	NA	NA	20082.5	63739.6	174337	NA	NA	NA	NA	NA	NA	NA	NA	NA
K.MLLDPMGGIVMTNDGNaNILR.E	ENSMMUT00000045699	NA	NA	NA	NA	NA	NA	NA	NA	NA	NA	65355.5	NA	NA	50363.1	NA
K.SLHLELTETCLDMMAR.Y	ENSMMUT00000004006	NA	NA	NA	NA	NA	NA	NA	NA	125848	NA	NA	580777	6435.67	366933	NA
K.FVAASQAALA.-	ENSMMUT00000005416	NA	NA	NA	NA	NA	NA	NA	NA	5.78658e+07	NA	9.38721e+07	7.15636e+07	NA	6.95943e+07	88126
R.VPFDAATLHTSTAMAAQHGMDDDGTGQK.Q	ENSMMUT00000018262	NA	NA	NA	NA	NA	NA	NA	NA	149080	3.30827e+06	NA	205776	57376.5	NA	2117.09
R.TSSWLVLR.N	ENSMMUT00000016704	NA	NA	NA	NA	NA	NA	NA	NA	1.03969e+06	NA	NA	863460	NA	446747	9441.89
R.VGPLLACIIGTQFR.K	ENST00000340482	NA	NA	NA	815160	NA	154552	12357.6	29570.8	NA	NA	NA	NA	NA	NA	NA
R.LGGPNQDLTVLEMK.R	ENST00000315970	NA	NA	794879	NA	NA	NA	NA	2.55937e+06	NA	NA	NA	NA	NA	NA	NA
K.IGNTGGMLDNILASK.L	ENST00000401700	287306	NA	543075	NA	NA	NA	NA	NA	NA	NA	NA	NA	NA	NA	NA
K.FTVHGKPTVEDLEEFSEK.F	ENSMMUT00000008023	NA	NA	NA	NA	NA	NA	NA	NA	NA	NA	NA	90376.7	NA	175294	NA
K.VSNGAGTMSVSLVADENPFAQGALK.S	ENSMMUT00000018262	NA	NA	NA	NA	NA	NA	NA	NA	123443	601790	28534.3	64582.7	NA	NA	770.097
K.LLDNLNQDAPDTYHYVVSEPLGR.N	ENSMMUT00000030765	NA	NA	NA	NA	NA	NA	NA	NA	NA	NA	27142.5	NA	NA	NA	NA
K.NFATSLYSMIK.G	ENST00000296511	NA	74493.5	273951	349602	NA	NA	NA	NA	187429	NA	NA	NA	NA	265664	NA
R.SHDLCNEDL.-	ENSMMUT00000028431	NA	NA	NA	NA	NA	NA	NA	NA	NA	1.45331e+06	1.03592e+06	NA	14587.7	311323	NA
K.IQEEGTVVELTGK.K	ENSMMUT00000020932	NA	NA	NA	NA	NA	NA	NA	NA	8778.47	738510	NA	NA	5687.67	NA	NA
K.ITLDNaNYMEK.C	ENST00000419739	NA	NA	NA	1.36238e+06	NA	NA	NA	NA	NA	NA	716952	333617	NA	NA	NA
R.AQEENTWFSYLK.K	ENST00000302345	NA	NA	77567.3	NA	NA	NA	NA	NA	NA	NA	NA	32298.2	NA	124445	17558.6
R.HSLFHPEDTGQVFQVSHSFPHPL.Y	ENST00000326003	NA	NA	864641	1.14089e+06	462389	2.83206e+06	NA	NA	NA	NA	NA	NA	NA	NA	NA
M.ALDVYNGLLPPYASCHLTELYFEK.G	ENST00000351273	NA	166326	1.14879e+07	6.05178e+06	NA	NA	NA	6.06909e+06	NA	NA	NA	NA	NA	NA	NA
K.QQNSQGGFSSTQDTVVALHALSK.Y	ENSMMUT00000020932	NA	NA	NA	NA	NA	NA	NA	NA	NA	NA	NA	NA	12929.6	NA	29431.3
K.TTPPVLDSDGSYFLY.S	ENSMMUT00000000614	NA	NA	NA	NA	NA	NA	NA	NA	13987	3.83181e+06	NA	NA	NA	769928	NA
K.VQPSVLQVVNLPIVER.S	ENSMMUT00000027637	NA	NA	NA	NA	NA	NA	NA	NA	2714.55	NA	11684	NA	NA	5886.31	NA
R.TLLGPAFAECHALVDSTAYLAACAQDLCR.C	ENST00000406844	NA	NA	NA	264598	NA	NA	173172	NA	NA	NA	NA	NA	NA	NA	NA
K.LDHHPEWFNVYNK.V	ENSMMUT00000012278	NA	NA	NA	NA	NA	NA	NA	NA	103630	NA	NA	NA	NA	326216	1233.47
R.APYPNYDRDILAIDISR.V	ENSMMUT00000008761	NA	NA	NA	NA	NA	NA	NA	NA	733322	NA	4.50606e+06	481792	530082	NA	18491.9
K.AYWQVHLDQVEVASGLTLCK.E	ENST00000236671	710043	NA	862325	515640	146797	NA	NA	NA	NA	NA	NA	NA	NA	NA	NA
R.YGINTTDIFQTVDLWEGK.N	ENSMMUT00000006645	NA	NA	NA	NA	NA	NA	NA	NA	12537.8	NA	NA	NA	NA	NA	1163.62
R.VTWAPPPSIDLTNFLVR.Y	ENST00000354785	NA	NA	9.43644e+06	1.70127e+07	NA	NA	NA	6.24749e+06	8683.28	2.84183e+06	239327	NA	NA	NA	8225.73
K.VYACEVTHQGLSSPVTK.S	ENST00000390237	NA	NA	NA	NA	NA	NA	NA	NA	NA	NA	NA	NA	NA	NA	NA
R.LALEQIDLIR.R	ENSMMUT00000023163	NA	NA	NA	NA	NA	NA	NA	NA	546035	NA	NA	NA	NA	NA	NA
R.ASQDPLCGLCGNFNGNMK.D	ENST00000421673	NA	NA	NA	2.20929e+06	NA	NA	NA	NA	NA	NA	NA	NA	NA	NA	NA
P.AVGIDLGTTYSCVGVFQHGK.V	ENSMMUT00000006633	NA	NA	NA	NA	NA	NA	NA	NA	10759.9	NA	NA	NA	NA	NA	8528.56
R.ATVAPEDVSEVIFGHVLAAGCGQNPVR.Q	ENST00000367048	NA	9217.43	NA	420598	NA	897453	NA	NA	NA	NA	NA	NA	NA	NA	NA
R.DGYLFQLLR.V	ENSMMUT00000026586	NA	NA	NA	NA	NA	NA	NA	NA	NA	NA	NA	NA	NA	120336	822.419
R.VYALPEDLVEVKPK.M	ENSMMUT00000008944	NA	NA	NA	NA	NA	NA	NA	NA	NA	NA	NA	NA	1.45055e+06	4.68693e+07	98929.5
K.CLLGGLGLGEEVIAYLR.D	ENST00000381362	214202	NA	218669	33883.8	NA	308969	9725.75	NA	NA	NA	NA	NA	NA	NA	NA
R.VIFGLFGK.T	ENSMMUT00000029709	NA	NA	NA	NA	NA	NA	NA	NA	NA	NA	NA	NA	NA	1.56036e+06	NA
K.ALENDPDCR.H	ENSMMUT00000008944	NA	NA	NA	NA	NA	NA	NA	NA	NA	88658.1	NA	1362.88	1592.96	NA	NA
K.VLLSICSLLCDPNPDDPLVPEIAR.I	ENSMMUT00000015672	NA	NA	NA	NA	NA	NA	NA	NA	21754.4	NA	111032	16725.9	NA	NA	NA
E.MEGKPVLSGEAAEAVHSGTSVK.S	ENSMMUT00000006177	NA	NA	NA	NA	NA	NA	NA	NA	5041.67	NA	5.17491e+06	343199	4885.31	NA	279.785
R.VIISAPSADAPMFVMGVNHEKYDNSLK.I	ENSMMUT00000011916	NA	NA	NA	NA	NA	NA	NA	NA	2638.8	NA	NA	13491.8	138486	8522.36	NA
K.FQLQSDLLR.V	ENSMMUT00000015407	NA	NA	NA	NA	NA	NA	NA	NA	737230	NA	NA	NA	NA	303226	219111
R.AQMALWTVLAAPLLMSTDLR.T	ENST00000396398	NA	NA	107300	NA	NA	NA	NA	NA	NA	648811	632518	NA	NA	397568	NA
K.EVGPPLPQEAVPLQK.E	ENST00000369049	5.24801e+06	NA	NA	5.05687e+06	NA	NA	NA	NA	NA	NA	NA	NA	NA	NA	NA
K.CPLLKPWALTFSYGR.A	ENST00000395248	277264	151201	NA	1.5152e+06	NA	NA	NA	NA	NA	NA	NA	4.70109e+06	NA	319973	2375.28
R.VAWVSHDSTVCLADADKK.M	ENSMMUT00000002058	NA	NA	NA	NA	NA	NA	NA	NA	NA	3.40592e+06	NA	NA	NA	NA	11819.6
K.EQLTPLVK.K	ENSMMUT00000006398	NA	NA	NA	NA	NA	NA	NA	NA	10726.4	NA	NA	15802.5	NA	4125.4	183.826
K.LTFVDFLTYDILDQNR.I	ENST00000256594	NA	NA	NA	338225	212876	NA	NA	431667	NA	64395.6	NA	NA	NA	244211	NA
K.ALHQVFEHMLDVSK.L	ENSMMUT00000001046	NA	NA	NA	NA	NA	NA	NA	NA	263951	NA	418596	NA	NA	274089	NA
R.AGKPVICATQMLESMIK.K	ENST00000419739	NA	NA	NA	516940	NA	NA	NA	NA	NA	NA	NA	NA	NA	NA	NA
K.LNVITVGPR.G	ENSMMUT00000003454	NA	NA	NA	NA	NA	NA	NA	NA	NA	1.58137e+06	NA	508143	2510.75	NA	934.943
R.GLCGNFNGDTTDDFTTSVGIAEGTASLFVDSWR.A	ENSMMUT00000017925	NA	NA	NA	NA	NA	NA	NA	NA	NA	30589.3	636705	NA	NA	9260.54	NA
F.SVEGQLEFR.A	ENSMMUT00000011492	NA	NA	NA	NA	NA	NA	NA	NA	15034.1	NA	NA	NA	8375.6	38285.4	8132.08
K.NGSDCPGTFCLFQSK.T	ENSMMUT00000020008	NA	NA	NA	NA	NA	NA	NA	NA	25281.9	2.48817e+07	NA	NA	NA	92768	2293.62
R.LIALLEVLSQK.K	ENSMMUT00000001021	NA	NA	NA	NA	NA	NA	NA	NA	2479.43	NA	NA	NA	NA	NA	NA
K.EKLQDEDLGFL.-	ENSMMUT00000001051	NA	NA	NA	NA	NA	NA	NA	NA	209465	2.94944e+06	NA	NA	NA	NA	7802.68
K.NGSGAVFPVAGADMQTLR.E	ENSMMUT00000016874	NA	NA	NA	NA	NA	NA	NA	NA	NA	NA	9428.69	NA	NA	NA	399.939
K.SLHTLFGDK.L	ENST00000380904	NA	NA	NA	NA	NA	NA	NA	NA	NA	3.32274e+08	6.41332e+07	4.27199e+07	2426.29	NA	NA
K.DSQEEEKTEALTSAK.R	ENSMMUT00000018262	NA	NA	NA	NA	NA	NA	NA	NA	169290	2.53264e+06	5274.77	NA	81378.8	NA	894.808
K.IENLSNLHQLQMLELGSNR.I	ENST00000234038	NA	64244.9	NA	420661	NA	NA	NA	NA	NA	NA	NA	43554.2	9636.63	61492.8	NA
K.NSLESYAFNMK.A	ENSMMUT00000006633	NA	NA	NA	NA	NA	NA	NA	NA	98848.8	NA	NA	15731.7	NA	NA	17940.2
P.NSPLDEENLTQENQDR.G	ENST00000393080	NA	NA	NA	1.87119e+06	NA	NA	NA	NA	NA	NA	NA	NA	NA	NA	NA
K.EICALVGFCDEVK.E	ENST00000373120	NA	NA	2.33493e+06	3.81773e+06	NA	2.68459e+06	NA	1.27756e+06	NA	NA	NA	NA	NA	NA	NA
R.LCNNPTPQFGGK.D	ENSMMUT00000008436	NA	NA	NA	NA	NA	NA	NA	NA	NA	1.12527e+06	2.7394e+06	725230	65402.2	NA	NA
R.IDMVNLDGSYR.V	ENSMMUT00000024102	NA	NA	NA	NA	NA	NA	NA	NA	NA	68537.5	55240.1	34901	16676.1	NA	2762.16
R.VDNaNEKLEKPPENQK.K	ENSMMUT00000006184	NA	NA	NA	NA	NA	NA	NA	NA	NA	NA	NA	NA	NA	104907	2080.36
K.VGEIHEIGCLSGK.L	ENSMMUT00000017901	NA	NA	NA	NA	NA	NA	NA	NA	NA	1.33366e+06	NA	172518	NA	445532	2034.63
K.YLDFSLFK.H	ENSMMUT00000020730	NA	NA	NA	NA	NA	NA	NA	NA	617.676	NA	198643	20391.1	NA	NA	NA
R.VVEESELAR.T	ENSMMUT00000027932	NA	NA	NA	NA	NA	NA	NA	NA	NA	3.20106e+06	225290	NA	43312.5	NA	281.823
R.EAVTEILGIEPDREK.G	ENSMMUT00000029703	NA	NA	NA	NA	NA	NA	NA	NA	NA	NA	390322	NA	NA	NA	3107.2
K.GILTVDELLAIR.I	ENST00000434600	NA	26688.6	1.66934e+06	2.2777e+06	NA	NA	86773.9	NA	NA	NA	NA	NA	NA	NA	NA
K.HGGLYYESMR.R	ENSMMUT00000019847	NA	NA	NA	NA	NA	NA	NA	NA	523379	2.30689e+06	NA	111916	88035.5	NA	NA
Y.VLLAYLTAQPAPTSEDLTSATNVVK.W	ENSMMUT00000020932	NA	NA	NA	NA	NA	NA	NA	NA	NA	NA	245169	14042	NA	18619.1	1658.59
K.SLQTDTIVEEK.K	ENSMMUT00000016640	NA	NA	NA	NA	NA	NA	NA	NA	NA	56924.6	NA	18176.8	12166.9	NA	556.001
K.KFPVFNPATEEELCQVEEGDKADVDK.A	ENSMMUT00000018673	NA	NA	NA	NA	NA	NA	NA	NA	NA	NA	NA	NA	NA	256686	NA
R.LGNGVQCLAMGWGLLGR.N	ENST00000263621	NA	NA	175553	489170	71882.5	NA	NA	NA	NA	NA	NA	NA	NA	NA	NA
R.VGDSPCLGAGGYADNDIGAVSTTGHGESILK.V	ENST00000301776	NA	8757.92	37867.7	NA	NA	NA	NA	NA	NA	NA	NA	NA	NA	NA	NA
K.LLANMVYQYK.G	ENSMMUT00000008401	NA	NA	NA	NA	NA	NA	NA	NA	NA	NA	NA	362912	NA	NA	NA
R.AGAFDDLTELTYLYLDHNK.V	ENSMMUT00000024227	NA	NA	NA	NA	NA	NA	NA	NA	NA	NA	NA	NA	NA	NA	NA
R.GIAAQPLYAGYCNHENM.-	ENST00000261416	NA	3527.24	NA	230932	NA	NA	NA	NA	NA	NA	NA	NA	NA	NA	NA
R.ALCLFEMPTGVPLR.R	ENST00000416793	NA	NA	4551.51	NA	NA	389726	NA	NA	16223	NA	NA	NA	NA	NA	NA
K.VPPLTLLK.L	ENSMMUT00000003379	NA	NA	NA	NA	NA	NA	NA	NA	1.08167e+06	7.53934e+06	635646	NA	NA	1.19507e+06	NA
K.NQSLFCWEIPVQIVSH.L	ENSMMUT00000009192	NA	NA	NA	NA	NA	NA	NA	NA	NA	529984	NA	NA	NA	NA	NA
K.TDTSHHDQDHPTLNK.I	ENSMMUT00000018772	NA	NA	NA	NA	NA	NA	NA	NA	22953.1	5.23043e+06	NA	255628	37240.4	NA	NA
K.ISGGSVVELQGDEMTR.I	ENSMMUT00000022610	NA	NA	NA	NA	NA	NA	NA	NA	267008	NA	NA	NA	14431.7	NA	21163
K.IELHSNIETTLLR.F	ENSMMUT00000011074	NA	NA	NA	NA	NA	NA	NA	NA	NA	NA	NA	NA	NA	NA	3028.02
R.GSTDNLMDDIER.A	ENSMMUT00000004280	NA	NA	NA	NA	NA	NA	NA	NA	6192.55	NA	159367	NA	NA	3801.23	NA
K.VCVTQDYQTALCVSR.K	ENST00000282223	373535	NA	215779	NA	NA	547994	NA	NA	NA	NA	NA	NA	NA	NA	NA
M.MVDCTCLGEGSGR.I	ENST00000354785	NA	NA	571099	NA	NA	NA	NA	NA	NA	NA	NA	NA	NA	NA	NA
R.YLTVAAVFR.G	ENSMMUT00000017039	NA	NA	NA	NA	NA	NA	NA	NA	32632.2	NA	NA	63773.1	NA	NA	1670
K.TLLGVLTMFG.-	ENSMMUT00000026280	NA	NA	NA	NA	NA	NA	NA	NA	NA	24372.9	NA	346149	NA	NA	NA
R.ELSLPYVPSGTPELEVPTR.G	ENSMMUT00000012171	NA	NA	NA	NA	NA	NA	NA	NA	5976.89	NA	154033	41124.8	NA	NA	NA
D.PLTLLQADTVR.G	ENSMMUT00000016874	NA	NA	NA	NA	NA	NA	NA	NA	NA	NA	6484.04	NA	NA	6267.02	615.653
K.STCSGDSGGPLVCNGVLQGITSWGSEPCALPERPSLY.T	ENST00000326003	NA	6692.48	3.46506e+06	2.86971e+06	NA	4.65622e+06	15182.6	1.39115e+06	NA	NA	NA	NA	NA	NA	NA
K.IQTQLQTDHLAIPVINR.A	ENSMMUT00000021009	NA	NA	NA	NA	NA	NA	NA	NA	402272	1.37529e+06	1.59482e+06	NA	NA	NA	14572.1
T.SFQYPEFSIELPNTGR.I	ENST00000296125	NA	NA	261370	77898.6	NA	16362	NA	NA	NA	NA	NA	NA	NA	NA	NA
R.LVTLEEFLK.A	ENSMMUT00000008251	NA	NA	NA	NA	NA	NA	NA	NA	NA	NA	179297	6446.84	NA	NA	1370.26
Y.LSPGDEQVNCFNINYLR.N	ENSMMUT00000008761	NA	NA	NA	NA	NA	NA	NA	NA	28784.6	NA	NA	NA	NA	349228	NA
A.FNPWDAGELACVGQGTVTFWLLQQR.G	ENSMMUT00000018481	NA	NA	NA	NA	NA	NA	NA	NA	NA	NA	NA	NA	NA	1.19599e+06	NA
K.SENVQDLLLLDVTPLSLGIETAGGVMTPLIK.R	ENST00000247207	NA	121216	4746.56	NA	118242	NA	NA	NA	NA	NA	NA	NA	NA	NA	NA
R.DPDQTDGLGLSYLSSHIANVER.V	ENSMMUT00000018262	NA	NA	NA	NA	NA	NA	NA	NA	NA	NA	20806.7	23142.1	5356	NA	NA
R.FSGWYDADLSPAGHEEAKR.G	ENSMMUT00000014773	NA	NA	NA	NA	NA	NA	NA	NA	57365.3	867226	NA	173021	NA	58496.4	NA
R.GLFIIDDK.G	ENSMMUT00000008701	NA	NA	NA	NA	NA	NA	NA	NA	722389	NA	NA	1.87054e+06	NA	NA	NA
R.THLPEVFLVK.V	ENSMMUT00000042115	NA	NA	NA	NA	NA	NA	NA	NA	NA	4.92801e+06	375987	NA	NA	NA	NA
K.LDYSDFQIVK.-	ENSMMUT00000004431	NA	NA	NA	NA	NA	NA	NA	NA	91652.3	NA	NA	4692.25	NA	NA	NA
R.KCNQWSGLSEGSVTCSSASTTEDCIALVLK.G	ENST00000231751	NA	76325.2	2.82258e+06	NA	4.66707e+06	NA	NA	NA	NA	NA	NA	NA	NA	NA	NA
R.FKLEESYTLNSDLAR.L	ENSMMUT00000016417	NA	NA	NA	NA	NA	NA	NA	NA	100607	1.40622e+06	NA	NA	NA	46594.7	3573.89
K.SPGADLLQVLTK.A	ENSMMUT00000003834	NA	NA	NA	NA	NA	NA	NA	NA	NA	NA	497698	NA	NA	NA	NA
R.DICNDVLSLLEK.F	ENST00000353245	NA	NA	NA	2.08015e+06	NA	NA	621602	1.37922e+06	365003	NA	3.23743e+06	NA	NA	NA	2492.62
K.DSTYSLSSTLTLSK.A	ENST00000390237	NA	220947	NA	1.82611e+06	NA	NA	NA	NA	NA	NA	NA	NA	NA	NA	NA
K.VDASLTVDTAK.L	ENSMMUT00000001761	NA	NA	NA	NA	NA	NA	NA	NA	NA	NA	NA	NA	NA	NA	713.37
R.DGPEQLR.T	ENSMMUT00000002817	NA	NA	NA	NA	NA	NA	NA	NA	NA	5525.71	NA	NA	89056.1	NA	NA
N.YKPQQSSGPDPNCVDRPVEGYLAVAVVR.N	ENSMMUT00000020008	NA	NA	NA	NA	NA	NA	NA	NA	NA	71545.2	NA	NA	4638.15	13095	2438.16
R.GILLYGPPGTGK.T	ENSMMUT00000028405	NA	NA	NA	NA	NA	NA	NA	NA	NA	NA	1734.37	24975.6	NA	687.827	51253.4
R.SDSDIFTPYGWLEPR.S	ENSMMUT00000002387	NA	NA	NA	NA	NA	NA	NA	NA	NA	NA	12309.4	NA	NA	18502	1373.96
K.NVLDCCISLLTESSLKPTD.R	ENSMMUT00000046047	NA	NA	NA	NA	NA	NA	NA	NA	NA	NA	NA	NA	NA	275592	2353.38
K.TSIHSAPPGVLVASYAHFC.S	ENSMMUT00000029619	NA	NA	NA	NA	NA	NA	NA	NA	NA	NA	NA	1.62506e+06	NA	328557	NA
K.VEGCFNQLLYDIR.T	ENST00000236130	NA	NA	NA	5.67504e+06	NA	NA	NA	NA	NA	NA	NA	NA	NA	NA	NA
R.YFEITSEAPFLHYLSMFSSK.E	ENSMMUT00000010239	NA	NA	NA	NA	NA	NA	NA	NA	8900.9	NA	6982.15	NA	NA	NA	NA
K.AIPSIIGVNNHECGFLLPMK.E	ENSMMUT00000010712	NA	NA	NA	NA	NA	NA	NA	NA	NA	2.75896e+07	2.19403e+07	1.23089e+07	NA	1.35821e+07	80256.5
K.QTVNPILIK.V	ENSMMUT00000040848	NA	NA	NA	NA	NA	NA	NA	NA	NA	NA	275497	NA	239.857	NA	NA
K.EALLQASR.D	ENSMMUT00000021958	NA	NA	NA	NA	NA	NA	NA	NA	NA	396512	3452.2	18456.6	441.927	NA	70.2465
R.LYQVEYAMEAIGHAGTCLGILANDGVLLAAER.R	ENST00000044462	NA	NA	48204.6	NA	NA	NA	NA	NA	NA	2.24702e+06	NA	NA	NA	526461	NA
K.VHAELADVLTEAVVDSILAIK.K	ENST00000275603	NA	NA	215162	NA	163230	NA	NA	NA	NA	1.25341e+06	NA	1850.06	NA	67141.7	NA
K.ATIADPILSALER.A	ENSMMUT00000039591	NA	NA	NA	NA	NA	NA	NA	NA	NA	466879	NA	NA	NA	56694	1669.95
R.ELGICPDDAAVIPIK.N	ENST00000291009	NA	NA	NA	1.05796e+09	NA	9.17387e+08	NA	NA	NA	NA	NA	NA	NA	NA	NA
K.AQVEIVTDGEEPAEMIQVLGPK.P	ENSMMUT00000003809	NA	NA	NA	NA	NA	NA	NA	NA	NA	NA	NA	NA	NA	22976	NA
R.LLLNNDNLLR.E	ENSMMUT00000009493	NA	NA	NA	NA	NA	NA	NA	NA	NA	NA	NA	NA	7611.62	NA	799.443
R.VGFAEAARL.-	ENSMMUT00000005490	NA	NA	NA	NA	NA	NA	NA	NA	NA	NA	NA	NA	47431.8	1175.65	12536
K.YLDFVFAVK.N	ENST00000434600	NA	NA	874572	716019	NA	NA	NA	NA	NA	NA	NA	NA	NA	NA	NA
R.NFDEALVDYFCDEFK.T	ENST00000438626	NA	NA	NA	4179.96	NA	NA	3740.28	NA	NA	NA	NA	NA	NA	NA	NA
K.LEFSTGPNPSIAK.H	ENST00000296125	NA	NA	NA	3.03094e+06	NA	NA	NA	NA	NA	NA	NA	NA	NA	NA	NA
K.ITQVLHFTK.D	ENSMMUT00000047803	NA	NA	NA	NA	NA	NA	NA	NA	NA	NA	31332.5	1.19378e+06	13526.4	NA	NA
K.GSPGLSFYFK.I	ENSMMUT00000005293	NA	NA	NA	NA	NA	NA	NA	NA	NA	NA	NA	NA	NA	68969.5	NA
K.LNMGITDLLGLR.L	ENSMMUT00000001096	NA	NA	NA	NA	NA	NA	NA	NA	68560.1	NA	NA	NA	NA	70170.6	NA
R.RHCSGHDLSEWLK.G	ENSMMUT00000015224	NA	NA	NA	NA	NA	NA	NA	NA	NA	39521	NA	NA	NA	NA	213.546
K.VMDLPTQEPALGTTCY.A	ENST00000326003	NA	269512	NA	NA	NA	NA	NA	3.46546e+06	NA	NA	NA	NA	NA	NA	NA
H.VLAAAPPVVPIHSSHYDLR.H	ENSMMUT00000024712	NA	NA	NA	NA	NA	NA	NA	NA	NA	NA	14482.8	67267.1	NA	27934.7	NA
R.WAELLPLLQQCQVVR.L	ENST00000354420	NA	1700.44	45040	NA	16886.2	NA	3918.4	151926	4375.8	NA	NA	75037.5	NA	NA	NA
R.EPDSNVIVVDWLSR.A	ENST00000311322	NA	84357.1	188611	NA	NA	NA	NA	NA	NA	NA	NA	NA	NA	NA	NA
L.SLPVTPGEPASISCR.S	ENSMMUT00000006399	NA	NA	NA	NA	NA	NA	NA	NA	NA	880547	89359.4	192034	NA	NA	2667.54
K.KEAGIPEFYDYDVALIK.L	ENSMMUT00000001051	NA	NA	NA	NA	NA	NA	NA	NA	NA	NA	694261	419130	18372.4	33046.8	NA
K.CYTAVVPLTYGGETK.M	ENSMMUT00000031083	NA	NA	NA	NA	NA	NA	NA	NA	1.12559e+06	2.74976e+06	1.30581e+07	NA	NA	1.07132e+06	NA
K.ACQSIYPLHDVFVR.K	ENSMMUT00000003815	NA	NA	NA	NA	NA	NA	NA	NA	NA	NA	NA	61042	NA	NA	NA
K.FNLDALVTHTLP.F	ENSMMUT00000015460	NA	NA	NA	NA	NA	NA	NA	NA	NA	NA	NA	3.2251e+06	NA	NA	NA
K.DDNPNLPPLVRPEVDVMCTAFHDNEATFLK.K	ENSMMUT00000005416	NA	NA	NA	NA	NA	NA	NA	NA	NA	NA	2.85743e+08	NA	NA	1.04038e+08	NA
K.LQCVDLH.I	ENSMMUT00000038399	NA	NA	NA	NA	NA	NA	NA	NA	8284.49	NA	NA	NA	NA	NA	883.239
K.ELASQPDVDGFLVGGASLKPEFVDIINaNK.Q	ENST00000229270	NA	362124	NA	1.87562e+06	NA	NA	NA	1.20234e+06	NA	NA	NA	NA	NA	NA	NA
K.FTASAGIQVVGDDLTVTNPK.R	ENSMMUT00000032304	NA	NA	NA	NA	NA	NA	NA	NA	171148	NA	NA	87850.1	29844.3	92875	9927.07
K.ELVALMSAIR.D	ENSMMUT00000013015	NA	NA	NA	NA	NA	NA	NA	NA	NA	NA	NA	90930.7	NA	NA	NA
K.GAGTDEETLIR.I	ENSMMUT00000025292	NA	NA	NA	NA	NA	NA	NA	NA	NA	NA	NA	NA	8015.2	23542.8	8075.25
K.QFLQAAEAIDDIPFGITSNSDVFSK.Y	ENST00000331483	NA	NA	37996.6	NA	NA	NA	138864	226116	NA	148815	25548.2	NA	NA	NA	NA
R.VTLITENLGHPR.G	ENSMMUT00000024102	NA	NA	NA	NA	NA	NA	NA	NA	45148.9	250418	NA	NA	NA	15165.5	2099.4
R.ILTESVPCCEDGLTCSR.K	ENSMMUT00000026194	NA	NA	NA	NA	NA	NA	NA	NA	NA	929534	NA	NA	26955.6	NA	NA
R.LVSLIGSK.T	ENSMMUT00000023092	NA	NA	NA	NA	NA	NA	NA	NA	NA	NA	NA	NA	29315.8	31071.4	NA
K.MHITLCDFIVPWDTLSTTQK.K	ENST00000262768	478231	13307.8	265761	NA	747425	NA	NA	NA	NA	NA	NA	NA	NA	NA	NA
P.SVFPLAPSSR.S	ENSMMUT00000008641	NA	NA	NA	NA	NA	NA	NA	NA	6.48017e+06	NA	NA	2.28658e+07	NA	2.31916e+07	903297
R.LLPETPSDPFAIWQITDR.D	ENST00000322507	NA	11900.8	19993	NA	26560.7	NA	NA	50544.3	NA	NA	NA	NA	NA	NA	NA
K.ATPSVTLFPPSSEELQANK.A	ENSMMUT00000010018	NA	NA	NA	NA	NA	NA	NA	NA	374748	NA	NA	NA	249080	NA	NA
R.TAYFSLDTR.F	ENST00000261769	NA	NA	NA	2.01845e+06	NA	NA	NA	NA	NA	36678.8	NA	NA	NA	NA	NA
K.EHEVFQRDGNDLHMTYK.I	ENSMMUT00000003181	NA	NA	NA	NA	NA	NA	NA	NA	NA	NA	905.837	NA	NA	732867	101766
R.EAVLPLTVAEVQK.L	ENSMMUT00000001203	NA	NA	NA	NA	NA	NA	NA	NA	98705.2	NA	467147	NA	NA	NA	NA
R.GLETFSQLVWK.S	ENST00000457859	NA	NA	553844	867095	NA	NA	NA	NA	NA	NA	934294	251268	NA	NA	NA
K.LSSPATLN.S	gi|136429|sp|P00761|TRYP_PIG	NA	NA	NA	NA	NA	NA	NA	NA	NA	NA	NA	NA	NA	NA	NA
R.YVGGQEHFAHLLILR.D	ENST00000259396	2.24801e+06	2.64745e+06	NA	3.34719e+06	NA	NA	NA	NA	NA	NA	NA	NA	NA	NA	NA
K.GIGTDEFTLNR.I	ENST00000264908	1.13308e+06	NA	NA	NA	NA	NA	NA	NA	NA	NA	NA	NA	NA	NA	NA
R.YLGPGDDSSHDLMLLR.L	ENSMMUT00000038399	NA	NA	NA	NA	NA	NA	NA	NA	NA	NA	NA	1.11552e+08	5.45141e+07	1.16633e+08	5.37692e+06
R.LQQELDDLLVDLDHQR.Q	ENST00000216181	NA	NA	282131	NA	NA	447420	74664.6	NA	NA	NA	NA	NA	NA	NA	NA
K.NEFQGELEK.Q	ENSMMUT00000002686	NA	NA	NA	NA	NA	NA	NA	NA	200441	NA	NA	NA	8804.78	NA	588.066
K.QLMEVFK.F	ENSMMUT00000000904	NA	NA	NA	NA	NA	NA	NA	NA	3370.36	NA	7664.84	NA	NA	33736.1	NA
K.ELASQPDVDGFLVGGASLKPEFVDIINaNK.-	ENSMMUT00000006122	NA	NA	NA	NA	NA	NA	NA	NA	416798	NA	1.1948e+06	1.84506e+06	NA	870694	52194.9
P.KDIFTTQDELLVYNK.N	ENST00000372769	1.6806e+07	NA	9.48984e+06	2.90889e+07	NA	NA	NA	NA	NA	NA	NA	NA	NA	NA	NA
R.VVSVLTVLHQDWLNGK.E	ENST00000390543	NA	2.70141e+06	5.08614e+06	1.68331e+07	NA	NA	NA	NA	NA	NA	NA	NA	NA	NA	NA
R.EHGSELNLR.R	ENSMMUT00000008231	NA	NA	NA	NA	NA	NA	NA	NA	NA	NA	NA	NA	647.34	NA	NA
K.NPDDPDTVDVIMHMLDR.D	ENST00000388718	NA	NA	22235.9	1724.34	NA	NA	NA	NA	NA	NA	NA	NA	NA	NA	NA
K.LAMQEFMILPVGAANFR.E	ENSMMUT00000032304	NA	NA	NA	NA	NA	NA	NA	NA	410340	1.87373e+06	768555	NA	NA	NA	14078.6
R.NSDAGLTWNSLK.G	ENSMMUT00000020008	NA	NA	NA	NA	NA	NA	NA	NA	103922	NA	NA	2.46522e+07	NA	113171	2567.08
Y.SYGGVIQDDHIPFLR.R	ENSMMUT00000023088	NA	NA	NA	NA	NA	NA	NA	NA	NA	NA	NA	45882.9	NA	67896.5	NA
R.AAVATLLQSVQVPEFTPK.S	ENSMMUT00000024510	NA	NA	NA	NA	NA	NA	NA	NA	4888.96	759792	150008	NA	NA	NA	NA
R.AITVFSPDGHLFQVEYAQEAVK.K	ENST00000308268	6.05707e+06	NA	1.01136e+07	1.0691e+07	NA	1.87739e+07	NA	NA	NA	NA	NA	NA	NA	30133.1	NA
K.TATCWSLDPDLTNILASSR.S	ENST00000290866	NA	5694.95	185650	388197	NA	NA	NA	251875	NA	NA	NA	NA	NA	NA	NA
R.NLPQYVSNELLEEAFSVFGQVER.A	ENSMMUT00000028825	NA	NA	NA	NA	NA	NA	NA	NA	NA	132457	NA	4965.29	NA	1417.65	NA
R.RSDTSLTWNSVK.G	ENST00000231751	NA	NA	NA	NA	8.56976e+06	NA	NA	1.17395e+07	NA	NA	NA	NA	NA	NA	NA
K.GSEHSLDGEHFAMEVHIVHEK.E	ENSMMUT00000011085	NA	NA	NA	NA	NA	NA	NA	NA	2.79213e+06	5.35269e+06	NA	1.99949e+06	291590	NA	NA
K.AGTDLVNFLSYFVELR.T	ENSMMUT00000006398	NA	NA	NA	NA	NA	NA	NA	NA	NA	4.48394e+06	NA	NA	NA	23740.4	NA
L.WQPIPVHTVPLSEDQLLYLPFR.N	ENST00000351273	NA	25487.4	184860	140232	NA	NA	105761	262516	NA	NA	NA	NA	NA	NA	NA
C.CGPSPLTAIR.K	ENSMMUT00000046047	NA	NA	NA	NA	NA	NA	NA	NA	180948	1.34782e+06	NA	NA	NA	3.05303e+06	7244.92
R.SECVGLENQIK.K	ENSMMUT00000025855	NA	NA	NA	NA	NA	NA	NA	NA	2.12832e+06	NA	NA	686748	227017	3.1302e+06	1833.63
K.CQCDELCSYYQSCCTDYTAECKPQVTR.G	ENSMMUT00000026903	NA	NA	NA	NA	NA	NA	NA	NA	NA	NA	5350.28	NA	11461.8	NA	NA
K.QSCAVENFYILTR.K	ENST00000358524	NA	NA	283272	801835	NA	NA	NA	NA	NA	NA	NA	NA	NA	NA	NA
K.RMPCAEDYLSVVLNR.L	ENSMMUT00000005416	NA	NA	NA	NA	NA	NA	NA	NA	271900	2.73148e+08	2.49983e+07	NA	214624	1.92054e+07	35194.3
K.LNLAFIANLFNRYPALHKPENQDIDWGALEGETR.E	ENSMMUT00000023950	NA	NA	NA	NA	NA	NA	NA	NA	NA	NA	463074	NA	NA	253528	4613.37
K.QAAQKLEQLVSILMASIPLPDK.A	ENSMMUT00000024056	NA	NA	NA	NA	NA	NA	NA	NA	NA	81017.2	NA	NA	NA	7043.71	NA
K.NTLSLQMNSLR.A	ENSMMUT00000027302	NA	NA	NA	NA	NA	NA	NA	NA	NA	NA	NA	89662.9	NA	NA	28457.2
R.VPSGLPDLK.L	ENSMMUT00000012999	NA	NA	NA	NA	NA	NA	NA	NA	NA	NA	783607	NA	NA	NA	689.452
R.IATSLDVFDVASMQQQR.Q	ENSMMUT00000020788	NA	NA	NA	NA	NA	NA	NA	NA	44484.6	NA	NA	NA	NA	NA	2458.22
K.IPSITDPNFINNCLDAHNEWRG.K	ENSMMUT00000017215	NA	NA	NA	NA	NA	NA	NA	NA	19714	NA	301070	NA	NA	NA	NA
R.TSTLVWSKG.C	ENSMMUT00000029619	NA	NA	NA	NA	NA	NA	NA	NA	292131	NA	234674	408994	NA	NA	NA
K.ASAGLLGAHAAAITAYALTLTK.A	ENST00000375177	NA	59404.5	141817	708467	NA	NA	NA	NA	NA	NA	NA	NA	NA	NA	NA
F.CSLPNDKEGSCPQVNINFPQLGLCR.D	ENST00000372676	1.85815e+06	203705	941599	2.45922e+06	946785	NA	NA	NA	NA	NA	NA	NA	NA	NA	NA
K.TETGQELECLQDHLDDLVVECR.D	ENST00000205061	NA	NA	438686	650950	NA	NA	53110.3	NA	NA	NA	NA	NA	NA	NA	NA
K.AADKLGSTQIVK.I	ENSMMUT00000011844	NA	NA	NA	NA	NA	NA	NA	NA	NA	2809.41	NA	NA	395170	NA	152.503
K.SEDCFILDHGK.D	ENSMMUT00000018262	NA	NA	NA	NA	NA	NA	NA	NA	NA	6.58441e+06	NA	NA	14611.3	NA	25392
R.FRDLEEDPYLPGNPR.E	ENSMMUT00000000964	NA	NA	NA	NA	NA	NA	NA	NA	NA	31879.6	NA	NA	NA	NA	NA
K.SEEVVLR.W	ENSMMUT00000023866	NA	NA	NA	NA	NA	NA	NA	NA	NA	1.19924e+06	481.488	360616	31297.9	NA	NA
R.AQELQQTGVLGAFESSFWHMQEK.L	ENST00000305544	NA	59135	254142	379439	NA	NA	40620.5	377324	NA	NA	NA	NA	NA	NA	NA
R.NPAGECHRPPAADSATCVDLQLR.T	ENST00000360986	NA	167852	1.01161e+06	NA	NA	NA	68011.1	2.25113e+06	NA	NA	NA	NA	NA	NA	NA
K.NILDRQDPPSVVVTSHQAPGEK.K	ENST00000292401	NA	1.1568e+06	NA	NA	NA	123220	NA	52044.1	343163	580154	15008.9	9608.28	1.12849e+06	NA	448945
R.EAQQALGSAAADATEAK.N	ENST00000258341	674570	NA	NA	NA	NA	NA	NA	NA	NA	NA	NA	NA	NA	NA	NA
K.LIMVQHWPETVCEK.I	ENST00000428859	2.24205e+06	NA	NA	5.18246e+06	NA	NA	NA	NA	NA	1.2231e+07	NA	NA	NA	3.27939e+06	4842.4
K.SGEHDFGAAFDGDGDRNMILGK.H	ENSMMUT00000028188	NA	NA	NA	NA	NA	NA	NA	NA	50430.1	NA	NA	NA	NA	NA	NA
R.KTAALQNVNISGSFELQLYTGK.K	ENSMMUT00000046047	NA	NA	NA	NA	NA	NA	NA	NA	NA	NA	NA	NA	NA	NA	NA
S.CFQEEAPQPHYQLR.A	ENSMMUT00000008761	NA	NA	NA	NA	NA	NA	NA	NA	95422.7	NA	498425	NA	NA	NA	13619.6
K.LMIEMDGTENK.S	ENST00000234590	NA	NA	NA	NA	NA	NA	NA	NA	1.01487e+06	NA	2.67086e+06	1.86266e+06	NA	857217	NA
K.LVTDLPNVQEEIVNIHNaNLR.R	ENST00000335847	4.24045e+07	7.20257e+06	NA	9.87594e+07	NA	NA	NA	8.26721e+07	NA	NA	NA	NA	NA	NA	NA
R.SVSLDSQMGYLPAPGGMA.N	ENSMMUT00000013021	NA	NA	NA	NA	NA	NA	NA	NA	NA	NA	5492.75	NA	NA	NA	77291.4
R.CLLPGQSGPLCDALATYAAACQAAGATVHPWR.S	ENSMMUT00000031979	NA	NA	NA	NA	NA	NA	NA	NA	119873	NA	2.04854e+06	119599	NA	364882	NA
K.AAPSVTLFPPSSEELQANK.A	ENSMMUT00000000093	NA	NA	NA	NA	NA	NA	NA	NA	NA	1.0079e+07	3.63343e+06	NA	NA	NA	NA
K.VMDKYTFELSR.R	ENSMMUT00000042115	NA	NA	NA	NA	NA	NA	NA	NA	NA	NA	23929.3	2208.91	141687	NA	NA
K.NIFFSPLSISAAYAMLSLGACSHSR.S	ENSMMUT00000015689	NA	NA	NA	NA	NA	NA	NA	NA	NA	18605.9	NA	NA	NA	NA	NA
G.TVGAVALDFK.G	ENSMMUT00000019415	NA	NA	NA	NA	NA	NA	NA	NA	69578.8	NA	NA	67118.2	NA	NA	NA
R.HQHGSHGALDVVIVEHEGDGNHH.L	ENSMMUT00000024698	NA	NA	NA	NA	NA	NA	NA	NA	NA	430920	NA	NA	1.03014e+06	NA	NA
K.NVLDCCISLLTESS.L	ENSMMUT00000046047	NA	NA	NA	NA	NA	NA	NA	NA	11934.3	NA	NA	NA	NA	NA	NA
R.GLLLDTSR.H	ENSMMUT00000014947	NA	NA	NA	NA	NA	NA	NA	NA	4.33178e+06	NA	9.3473e+06	NA	97388.4	NA	2077.15
K.TEIICCTLIATPVGYDK.K	ENSMMUT00000011226	NA	NA	NA	NA	NA	NA	NA	NA	NA	NA	4.80486e+07	822164	NA	NA	140913
N.SLYYFR.D	ENSMMUT00000008521	NA	NA	NA	NA	NA	NA	NA	NA	NA	NA	NA	NA	NA	NA	NA
R.LLLDGAPLIAIHK.A	ENSMMUT00000015379	NA	NA	NA	NA	NA	NA	NA	NA	NA	NA	NA	NA	1362.1	NA	619.781
K.NHLVEIPPNLPSSLVELR.I	ENSMMUT00000012999	NA	NA	NA	NA	NA	NA	NA	NA	60408.7	75217.5	NA	NA	4361.86	NA	NA
K.GSVDHENWVSNYNaNLR.A	ENST00000302345	NA	NA	NA	433125	NA	NA	NA	NA	NA	NA	NA	NA	27003	NA	NA
R.ELSESLQVAER.L	ENSMMUT00000039083	NA	NA	NA	NA	NA	NA	NA	NA	3.25081e+07	NA	NA	NA	2.01725e+06	3.69154e+06	94123.9
K.EVGVYEALKDDSWLK.G	ENSMMUT00000008622	NA	NA	NA	NA	NA	NA	NA	NA	2.14984e+06	4.32461e+06	NA	NA	NA	NA	NA
K.GDFIALDLGGSSFR.I	ENSMMUT00000021461	NA	NA	NA	NA	NA	NA	NA	NA	NA	NA	316264	502948	NA	117076	NA
K.TCLISHQR.F	ENSMMUT00000032545	NA	NA	NA	NA	NA	NA	NA	NA	NA	NA	49503.5	2.42085e+07	23992.5	NA	NA
K.KPIALIGVSEK.G	ENSMMUT00000005200	NA	NA	NA	NA	NA	NA	NA	NA	NA	NA	412509	NA	NA	16553.1	194.925
R.DSSLFDIFTLSCNLLK.Q	ENSMMUT00000002875	NA	NA	NA	NA	NA	NA	NA	NA	NA	52096.4	NA	4206.58	NA	10661.9	NA
C.VLHGAMYAPGEVTIAACQTCR.C	ENST00000421673	NA	NA	NA	NA	NA	NA	NA	2.03816e+06	NA	NA	NA	NA	NA	NA	NA
R.AQIINDAFNLASAR.K	ENSMMUT00000021009	NA	NA	NA	NA	NA	NA	NA	NA	NA	NA	NA	NA	NA	959885	NA
K.LPGLQQQEAVTLPPNLHLQILSIPGWR.Y	ENSMMUT00000007452	NA	NA	NA	NA	NA	NA	NA	NA	52610.9	NA	332384	NA	NA	144278	9619.3
K.TQHSSLFTLSEVK.R	ENSMMUT00000005241	NA	NA	NA	NA	NA	NA	NA	NA	15695.8	1.58642e+06	NA	3092.58	NA	139482	976.503
K.IFGVTTLDIVR.A	ENST00000315758	408757	128006	NA	1.06707e+06	NA	NA	NA	NA	20812.3	NA	NA	70294	NA	NA	NA
R.AATVGSLASQPLQER.A	ENSMMUT00000020072	NA	NA	NA	NA	NA	NA	NA	NA	NA	NA	NA	6447.44	NA	64416.9	1344.67
R.KSVDEYKDCHLAR.V	ENSMMUT00000012466	NA	NA	NA	NA	NA	NA	NA	NA	NA	NA	NA	NA	1177.21	NA	NA
R.FCTGLTQIETLFK.S	ENST00000348956	NA	133067	NA	2.23161e+06	NA	NA	NA	2.50643e+06	NA	NA	NA	NA	NA	NA	NA
R.HFNaNLGGWGELQNSVK.T	ENSMMUT00000013015	NA	NA	NA	NA	NA	NA	NA	NA	22410.9	NA	NA	NA	NA	64399	NA
R.CLANGGIHYVTLDGR.V	ENSMMUT00000038510	NA	NA	NA	NA	NA	NA	NA	NA	NA	704171	NA	NA	18204.1	31862.5	7004.59
R.EIFLSQPILLELEAPLK.I	ENST00000296122	NA	36030.8	NA	288763	NA	NA	65156.7	228443	17211.3	NA	NA	NA	NA	67007.4	NA
R.GGGIFSNLR.V	ENSMMUT00000029619	NA	NA	NA	NA	NA	NA	NA	NA	NA	5.32005e+06	8.97805e+06	1.15601e+07	NA	NA	110038
K.LASDLLEWIR.R	ENSMMUT00000009013	NA	NA	NA	NA	NA	NA	NA	NA	NA	NA	463909	NA	NA	NA	NA
K.SPLFMGKVVNPTQK.-	ENSMMUT00000018772	NA	NA	NA	NA	NA	NA	NA	NA	NA	NA	NA	NA	1195.53	NA	179.829
R.CDFEVLVVPWQNSSQLLK.H	ENST00000312134	NA	NA	156646	NA	NA	NA	NA	NA	NA	NA	4.52727e+06	NA	NA	NA	NA
K.IVFNRPFLMFIVDNDILFLGK.V	ENSMMUT00000015692	NA	NA	NA	NA	NA	NA	NA	NA	NA	80465.1	NA	2.09778e+06	NA	8.88829e+06	NA
R.VVISLQLTAEK.R	ENSMMUT00000012261	NA	NA	NA	NA	NA	NA	NA	NA	NA	2.4347e+06	100538	NA	3508.76	NA	6697.21
R.VAELSSDDFHLDR.H	ENST00000205061	NA	NA	NA	NA	NA	NA	NA	485424	NA	421724	5360.76	NA	2604.97	64295	NA
R.MPCAEDYLSVVLNR.L	ENSMMUT00000005416	NA	NA	NA	NA	NA	NA	NA	NA	NA	3.11396e+08	6.68268e+07	NA	NA	NA	13100.1
R.ILMVGLDAAGK.T	ENST00000000233	788365	NA	NA	740984	NA	NA	NA	NA	32362.8	NA	NA	NA	NA	NA	NA
K.EVNLAVQNaNK.A	ENSMMUT00000022424	NA	NA	NA	NA	NA	NA	NA	NA	NA	355855	NA	NA	NA	45869.7	11.6202
K.YMSAVCWLFGR.H	ENST00000263593	NA	1139.22	NA	NA	116694	NA	NA	NA	NA	NA	NA	290491	NA	NA	NA
K.VDLLNQEIEFLK.V	ENST00000309680	NA	6223.48	142789	90733.9	NA	NA	24602.8	NA	NA	NA	NA	NA	NA	NA	NA
R.HWLVTDIEGADLKKG.K	ENSMMUT00000025780	NA	NA	NA	NA	NA	NA	NA	NA	NA	NA	NA	NA	NA	103342	11800
R.LDQWLTTMLLR.I	ENST00000263354	NA	NA	NA	NA	NA	NA	NA	58767.5	NA	NA	NA	NA	NA	NA	NA
G.SQELLNYKLEGR.D	ENSMMUT00000024698	NA	NA	NA	NA	NA	NA	NA	NA	23677.8	NA	NA	NA	133005	NA	NA
R.NPLTTVEDPYLFK.L	ENSMMUT00000016645	NA	NA	NA	NA	NA	NA	NA	NA	18374.5	NA	529168	NA	NA	45189.3	NA
K.AQEVLPAIR.G	ENSMMUT00000016874	NA	NA	NA	NA	NA	NA	NA	NA	3.18069e+06	NA	NA	1.41695e+06	NA	NA	NA
R.KQGGSQSSYVLQTEELVANK.Q	ENST00000372781	1.83171e+07	1.70924e+08	NA	3.04066e+08	NA	NA	NA	NA	NA	NA	NA	NA	NA	NA	NA
M.PCAEDYLSVVLNQLCVLHEK.T	ENST00000380904	NA	NA	NA	NA	282041	195981	14017.9	NA	NA	NA	NA	NA	NA	NA	NA
K.SESLPPVTTWVWYK.I	ENSMMUT00000026339	NA	NA	NA	NA	NA	NA	NA	NA	NA	NA	810663	NA	NA	NA	NA
K.IEISELNR.V	ENSMMUT00000003265	NA	NA	NA	NA	NA	NA	NA	NA	120379	1.64621e+06	NA	292151	1104.77	253096	236.967
K.GDVTLTFLPLSFWGK.K	ENST00000287097	NA	NA	NA	NA	NA	5.23106e+06	1.847e+06	722559	NA	NA	NA	NA	NA	NA	NA
K.NVLDCCISLLTESSLK.P	ENSMMUT00000046047	NA	NA	NA	NA	NA	NA	NA	NA	NA	NA	1.19153e+06	NA	NA	NA	11470.4
R.AQAQPGVPLR.E	ENST00000406844	NA	NA	NA	NA	NA	NA	NA	NA	NA	NA	NA	NA	NA	NA	NA
K.DYPENTYYSSFISHLANIKYPGQTTTLTGLDIR.D	ENSMMUT00000047603	NA	NA	NA	NA	NA	NA	NA	NA	86025.4	37917.5	NA	NA	NA	275571	4549.85
R.HLWYLLDLK.Q	ENST00000277508	NA	3.66688e+06	NA	NA	1.93974e+07	NA	NA	NA	NA	NA	NA	NA	NA	NA	NA
K.DSPVLVDFFEDTESYRK.Q	ENSMMUT00000026586	NA	NA	NA	NA	NA	NA	NA	NA	NA	NA	NA	NA	NA	168980	NA
K.TQTVCSFTDGALVQHQEWDGK.E	ENSMMUT00000000715	NA	NA	NA	NA	NA	NA	NA	NA	NA	3.46968e+06	NA	NA	NA	24572.1	2262.45
K.LKECCDKPLLEK.S	ENSMMUT00000005416	NA	NA	NA	NA	NA	NA	NA	NA	NA	1.24701e+08	NA	NA	732949	NA	NA
R.TQGGSQTNYVLQTEELVANK.Q	ENSMMUT00000024701	NA	NA	NA	NA	NA	NA	NA	NA	9.78094e+06	NA	41766.6	1.42418e+06	NA	NA	145281
R.ALPLALVLHELGAGR.S	ENSMMUT00000002489	NA	NA	NA	NA	NA	NA	NA	NA	3490.46	982667	10663.5	11453.8	NA	3910.54	NA
R.GSVTFHCALGLEVANVAK.F	ENSMMUT00000015697	NA	NA	NA	NA	NA	NA	NA	NA	NA	NA	NA	2.71088e+06	NA	623375	NA
K.WTGSAPILQQYY.S	ENSMMUT00000046047	NA	NA	NA	NA	NA	NA	NA	NA	741842	12109.1	3.24471e+06	4.23175e+06	NA	NA	18141.6
R.LADGGATNQGR.V	ENSMMUT00000027622	NA	NA	NA	NA	NA	NA	NA	NA	NA	4704.36	NA	NA	5464.1	NA	NA
K.LDLDFPNLPYLMDGK.N	ENSMMUT00000011231	NA	NA	NA	NA	NA	NA	NA	NA	12148	431873	116547	7253.26	NA	27797.4	NA
R.AISQSGVALSPWVIQK.N	ENST00000372080	46595.5	NA	26688.8	NA	NA	114579	NA	NA	NA	NA	NA	NA	NA	NA	NA
K.GNKHPINSEWQTDNCETCTCYETEISCCTLVSTPVGYDK.D	ENST00000358559	NA	NA	734238	2.8529e+06	2.93716e+06	NA	NA	5.60205e+06	NA	NA	NA	NA	NA	NA	NA
R.LTPVSPVQHQGATVNNTNKQEGFAVPAP.L	ENSMMUT00000040530	NA	NA	NA	NA	NA	NA	NA	NA	NA	NA	74808.7	NA	NA	203253	2504.21
R.SINTEVVACSVDSQFTHLAWINTPR.R	ENST00000379341	329651	7848.73	211198	120849	47999.6	NA	NA	NA	NA	NA	NA	NA	NA	NA	NA
K.FPGIPSPLDAAVECHR.G	ENSMMUT00000010814	NA	NA	NA	NA	NA	NA	NA	NA	NA	NA	2.88121e+06	9.30365e+06	NA	1.97957e+06	NA
K.GQTLVVQFTVK.H	ENSMMUT00000006238	NA	NA	NA	NA	NA	NA	NA	NA	NA	NA	43769.9	NA	NA	NA	439.413
K.ELDRDTVFALVNYIFFK.G	ENST00000355814	NA	NA	4957.96	NA	101704	NA	NA	NA	NA	NA	NA	123944	NA	286570	NA
R.TIIGSFNGALAAVPVQDLGSTVIK.E	ENST00000367048	NA	15314.5	148808	NA	NA	NA	NA	95169.3	NA	NA	NA	NA	NA	NA	NA
K.CTEGPIDLVFVIDGSK.S	ENST00000254898	NA	NA	NA	NA	NA	NA	NA	NA	NA	NA	NA	NA	NA	NA	NA
K.NQILNLTTDNaNILLQIDNaNR.L	ENST00000269576	NA	NA	NA	134588	NA	NA	NA	920507	NA	NA	NA	66692.8	NA	NA	3414.33
K.DDLFPHLDDILQHVNGLQE.V	ENSMMUT00000023973	NA	NA	NA	NA	NA	NA	NA	NA	259497	NA	NA	NA	NA	526703	NA
K.ILPGVEALSNM.-	ENSMMUT00000016801	NA	NA	NA	NA	NA	NA	NA	NA	NA	NA	NA	943724	NA	3.8911e+06	NA
F.QIYTVPWQGTMTLSK.S	ENSMMUT00000012863	NA	NA	NA	NA	NA	NA	NA	NA	119765	NA	NA	218504	NA	705350	NA
R.VSLDVNHFAPDELTVK.T	ENST00000248553	NA	NA	2.74642e+06	2.00319e+06	NA	2.6349e+06	NA	NA	NA	NA	NA	NA	NA	NA	NA
R.VGQLLVCNCIFR.N	ENSMMUT00000046047	NA	NA	NA	NA	NA	NA	NA	NA	7.0789e+07	NA	NA	NA	NA	NA	NA
K.TCGGGSKPPTCPPCPAPELLGGPSVFLFPPK.P	ENSMMUT00000008641	NA	NA	NA	NA	NA	NA	NA	NA	725921	NA	15476.1	NA	NA	2.5951e+06	124493
K.HQTVLQNTEGKNPDAWAK.N	ENSMMUT00000012466	NA	NA	NA	NA	NA	NA	NA	NA	NA	5.76236e+06	NA	632606	NA	67898.2	32712.4
R.IIVTPEDALYGWEFTR.E	ENSMMUT00000021150	NA	NA	NA	NA	NA	NA	NA	NA	NA	NA	1.43493e+06	1.83032e+06	NA	776527	NA
R.LDGFPPGRPSPENLNQICLPDR.Q	ENSMMUT00000008761	NA	NA	NA	NA	NA	NA	NA	NA	NA	NA	2.43042e+07	NA	NA	NA	NA
R.VGQLLVC.N	ENSMMUT00000046047	NA	NA	NA	NA	NA	NA	NA	NA	605184	NA	3.07815e+06	NA	NA	NA	NA
R.LAQPAPYSAIK.E	ENSMMUT00000001206	NA	NA	NA	NA	NA	NA	NA	NA	10511	4.19129e+06	67795.9	65327.9	1698.14	NA	NA
R.LEGEACGVYTPR.C	ENST00000233809	855100	36595.6	NA	NA	NA	NA	NA	NA	NA	NA	NA	NA	NA	NA	NA
F.MAVAMDLCDR.D	ENSMMUT00000011855	NA	NA	NA	NA	NA	NA	NA	NA	37629	NA	NA	129884	3230.26	NA	5298.48
K.LLLIGDSGVGK.S	ENST00000260638	1.65869e+06	NA	NA	1.21892e+06	NA	NA	NA	NA	NA	2.49844e+06	250934	NA	NA	73071.5	NA
K.EMNPALGIDCLHK.G	ENSMMUT00000028294	NA	NA	NA	NA	NA	NA	NA	NA	NA	1.13522e+06	275595	22924.5	6471.43	7987.07	2032.45
K.DSTLIMQLLR.D	ENST00000238081	NA	634755	3.18397e+06	4.66558e+06	NA	NA	NA	3.24615e+06	NA	NA	NA	NA	NA	860546	NA
K.FVYGDPRSLVEFVHVDNLVQAHILASEALR.A	ENSMMUT00000028652	NA	NA	NA	NA	NA	NA	NA	NA	NA	NA	NA	1.76643e+06	NA	NA	NA
K.SVRPNDEVTAVLAVQTELK.E	ENST00000291009	NA	NA	NA	NA	NA	1.639e+07	NA	9.1354e+08	NA	NA	NA	NA	NA	NA	NA
H.ADMCTLSEK.E	ENSMMUT00000005416	NA	NA	NA	NA	NA	NA	NA	NA	14673.8	NA	NA	NA	3442.98	NA	65.6391
K.TTYLEDLPPPPEYELA.P	ENSMMUT00000042110	NA	NA	NA	NA	NA	NA	NA	NA	1.09719e+07	NA	NA	NA	1.24771e+07	NA	982376
R.AFDFQGTCNYVLATTGCPGVNTQGLTPF.T	ENSMMUT00000038509	NA	NA	NA	NA	NA	NA	NA	NA	NA	1.14372e+06	NA	NA	NA	20393	3822.94
R.RPSCDIDKPPPNIELTGNGYNELTGQFR.N	ENSMMUT00000019887	NA	NA	NA	NA	NA	NA	NA	NA	45784.6	1.67828e+06	NA	NA	12850.6	NA	6110.17
K.EVGTPHGIILDSVDAAFICPGSSR.L	ENST00000265983	NA	NA	1.65095e+06	1.99502e+06	NA	NA	NA	NA	NA	NA	NA	NA	NA	NA	NA
R.VDVTLPSSYHGAVCGLCGNMDR.N	ENST00000221347	NA	NA	NA	796624	NA	NA	NA	NA	104292	3.39311e+06	5.10399e+06	1.49688e+06	NA	NA	50959
R.SFTILLSNTENQEK.K	ENST00000438199	NA	51674.2	NA	408146	NA	NA	NA	NA	NA	NA	NA	NA	NA	NA	NA
R.IHIMPSLNPDGFEK.A	ENST00000261510	NA	NA	NA	2.15818e+07	NA	NA	NA	NA	NA	NA	NA	NA	NA	171690	773.979
R.EITENLMATGDLDQDGR.I	ENSMMUT00000023950	NA	NA	NA	NA	NA	NA	NA	NA	NA	2.15437e+06	NA	NA	NA	NA	4779.05
R.FAELVGPVIPQDWPTECMTTSSHQGTED.S	ENSMMUT00000045420	NA	NA	NA	NA	NA	NA	NA	NA	NA	NA	49145.7	NA	NA	239966	1320.09
R.DLASIAR.L	ENSMMUT00000008436	NA	NA	NA	NA	NA	NA	NA	NA	NA	NA	NA	19221.2	NA	NA	316.654
N.SVLPPEEILSAYQGTPVPANILDWR.A	ENSMMUT00000009360	NA	NA	NA	NA	NA	NA	NA	NA	227806	944820	3.11057e+06	NA	NA	231964	NA
R.LLLATMESMNGGK.L	ENSMMUT00000018673	NA	NA	NA	NA	NA	NA	NA	NA	NA	3.12997e+06	112008	125530	NA	NA	26411.1
R.NVLLFLQDK.L	ENSMMUT00000047723	NA	NA	NA	NA	NA	NA	NA	NA	NA	NA	67637.9	50089.9	NA	9206.69	NA
K.FYPEDVAEELIQDITQK.L	ENST00000337147	NA	NA	NA	1.19224e+06	NA	NA	NA	NA	NA	NA	NA	NA	NA	NA	NA
K.CLAYDFYPGK.I	ENST00000292401	7.59547e+07	NA	4.08696e+07	6.78237e+07	NA	NA	NA	NA	62601.9	1.61207e+06	230935	NA	NA	NA	11224
K.LQCVDLHIISNDVCAQVHSQK.V	ENSMMUT00000038399	NA	NA	NA	NA	NA	NA	NA	NA	NA	NA	8.97327e+07	NA	NA	3.33701e+07	NA
R.SWVPHTFESELSDPVELLVAES.-	ENST00000263100	NA	NA	NA	64323.6	122338	NA	NA	159449	NA	NA	NA	NA	NA	NA	NA
R.ILLMDEDQDR.I	ENSMMUT00000016516	NA	NA	NA	NA	NA	NA	NA	NA	NA	NA	NA	NA	NA	NA	NA
K.VNTFSALANIDLALEQGDALALFK.A	ENSMMUT00000016652	NA	NA	NA	NA	NA	NA	NA	NA	NA	NA	NA	18491.4	NA	NA	NA
V.VEIKGHLDSMNVSLNQEDLNLLFR.I	ENSMMUT00000001926	NA	NA	NA	NA	NA	NA	NA	NA	13798.9	NA	NA	NA	12274.9	NA	NA
R.LSQKFPK.A	ENSMMUT00000005416	NA	NA	NA	NA	NA	NA	NA	NA	NA	NA	NA	NA	395319	124.134	108201
K.YEDLYSNCK.S	ENST00000371159	5.28175e+06	496722	5.3448e+06	NA	NA	2.31994e+07	NA	NA	NA	NA	NA	NA	NA	NA	NA
K.EGYQGDGLTCVYIPK.V	ENST00000427316	243242	NA	NA	145257	NA	NA	NA	NA	NA	NA	NA	NA	NA	NA	NA
K.YLDMGTTQVPLATLK.N	ENSMMUT00000004676	NA	NA	NA	NA	NA	NA	NA	NA	20045.4	NA	NA	NA	4771.35	NA	1192.56
K.QELSSFIDK.G	ENSMMUT00000042115	NA	NA	NA	NA	NA	NA	NA	NA	NA	1.59015e+07	NA	NA	20109	NA	807.68
R.TVIEQQPVLCEVF.C	ENSMMUT00000003239	NA	NA	NA	NA	NA	NA	NA	NA	19804	NA	NA	NA	4807.13	3.94309e+06	2567.21
R.EAGISDYLTIEELVK.Q	ENST00000002165	NA	23594.9	74962	NA	NA	399215	122850	NA	NA	NA	NA	NA	NA	NA	NA
R.DLKPENLLIDQQGYIQVTDFGFAK.R	ENSMMUT00000019834	NA	NA	NA	NA	NA	NA	NA	NA	NA	NA	NA	NA	NA	4911.22	NA
K.VLPLAYSQETVSFYEDLK.N	ENST00000371996	281846	NA	NA	319656	NA	NA	NA	230604	NA	NA	NA	NA	NA	NA	NA
R.LLPAALACWGVR.G	ENST00000446427	NA	NA	13227.4	NA	NA	NA	NA	NA	NA	NA	NA	NA	NA	NA	NA
K.LDAQASFLPK.E	ENSMMUT00000020369	NA	NA	NA	NA	NA	NA	NA	NA	NA	NA	NA	NA	NA	NA	3513.61
K.GLIDEVNQDFTSR.I	ENSMMUT00000029982	NA	NA	NA	NA	NA	NA	NA	NA	NA	NA	269016	NA	2380.26	NA	136618
R.GPGTSFEFALAIVEALNGK.E	ENST00000338639	NA	NA	322355	NA	NA	NA	NA	NA	NA	1.441e+06	NA	1.10424e+06	NA	505158	NA
R.DAGFYWCLTNGDTLWR.T	ENST00000356495	NA	NA	12213	NA	NA	NA	NA	NA	NA	NA	NA	NA	NA	NA	NA
R.EQDLLSHEQKVR.H	ENSMMUT00000024698	NA	NA	NA	NA	NA	NA	NA	NA	NA	136907	NA	NA	91573.2	NA	NA
R.YNLAIEEHCTFGDPIV.-	ENST00000217131	NA	6077.57	95895.4	NA	204191	519188	5808.64	NA	NA	NA	NA	NA	NA	NA	NA
K.SLETSAFVK.S	ENSMMUT00000003211	NA	NA	NA	NA	NA	NA	NA	NA	NA	1.48169e+06	NA	94402.9	116574	NA	13747
K.LHYLSPSR.E	ENSMMUT00000002351	NA	NA	NA	NA	NA	NA	NA	NA	NA	236661	NA	135340	67979.9	NA	NA
R.VLGTKPSWIDTFIR.T	ENST00000273371	380766	NA	296240	787517	NA	1.08574e+06	110295	NA	NA	NA	NA	NA	NA	NA	NA
R.KDNFQTILSLQQFQGPGAQGILDHDLVFW.F	ENSMMUT00000031498	NA	NA	NA	NA	NA	NA	NA	NA	1.53646e+06	NA	212782	147391	NA	NA	NA
R.DITELLTQLLLASGHTFSCELDK.G	ENSMMUT00000017286	NA	NA	NA	NA	NA	NA	NA	NA	NA	NA	NA	4984.79	NA	NA	NA
R.NMNCIEMGGNPLENSGFEPGAFDGLK.L	ENSMMUT00000012999	NA	NA	NA	NA	NA	NA	NA	NA	NA	12712	549097	5065.74	NA	NA	3188.91
R.HIDCAAIYGNEPEIGEALKEDVGPGK.A	ENSMMUT00000015054	NA	NA	NA	NA	NA	NA	NA	NA	11415.1	NA	NA	238631	NA	NA	NA
R.TAGYGINILGMDPLSTPFDNEFYNGLCNR.D	ENSMMUT00000027932	NA	NA	NA	NA	NA	NA	NA	NA	NA	735098	NA	NA	NA	144049	NA
K.LGIVQGIVGAR.N	ENST00000305544	338478	NA	NA	514523	NA	NA	NA	NA	NA	NA	NA	NA	NA	NA	NA
R.GHFQNTEFHELITVVK.S	ENSMMUT00000005882	NA	NA	NA	NA	NA	NA	NA	NA	NA	NA	3310.36	223804	NA	NA	NA
K.YDSELMCYAHSK.G	ENST00000370630	NA	NA	NA	NA	NA	NA	NA	NA	NA	NA	NA	NA	NA	NA	NA
K.VANEPSLK.G	ENSMMUT00000022989	NA	NA	NA	NA	NA	NA	NA	NA	NA	NA	NA	NA	690.909	NA	NA
R.LYGMNEEGWR.R	ENSMMUT00000000265	NA	NA	NA	NA	NA	NA	NA	NA	504790	1.50673e+06	1.20691e+06	493787	NA	NA	79219.5
K.EVWEETDGLDPNDFDPK.T	ENST00000323688	NA	393347	NA	NA	NA	1.41405e+06	676622	1.68576e+06	NA	NA	NA	NA	NA	NA	NA
R.TFVLEVMGR.H	ENSMMUT00000006964	NA	NA	NA	NA	NA	NA	NA	NA	40891.4	1.12141e+06	240687	121488	5896.43	NA	NA
K.NVLGHMQQGGAPSPFDR.N	ENSMMUT00000006964	NA	NA	NA	NA	NA	NA	NA	NA	NA	NA	541299	259941	194897	NA	NA
K.IIDHIMEDLDTNaNDK.Q	ENSMMUT00000009602	NA	NA	NA	NA	NA	NA	NA	NA	56771.4	1.91095e+07	301616	NA	NA	NA	6227.57
R.VVSLDENFHPVNELIPLVYIQDPK.G	ENSMMUT00000020932	NA	NA	NA	NA	NA	NA	NA	NA	NA	1.74592e+06	2.47367e+06	NA	NA	76624.3	NA
R.AELQCPQPATR.R	ENSMMUT00000038845	NA	NA	NA	NA	NA	NA	NA	NA	NA	5.0059e+06	193260	400871	296732	NA	NA
R.VTIPGNYYQQMCGLCGNYNGDPK.D	ENSMMUT00000031979	NA	NA	NA	NA	NA	NA	NA	NA	NA	NA	653365	57224.6	NA	NA	515.843
R.NTLIIYLDK.V	ENSMMUT00000012152	NA	NA	NA	NA	NA	NA	NA	NA	NA	NA	637132	NA	3910.85	NA	NA
R.VYGSFLVNPESGYNVSLLYDLENLPASK.D	ENSMMUT00000032100	NA	NA	NA	NA	NA	NA	NA	NA	NA	NA	NA	NA	NA	34476.1	NA
K.HVEDVPAFQALGSLNDLQFFR.Y	ENST00000292401	NA	NA	NA	1.25134e+08	NA	NA	1.00203e+08	5.23445e+07	NA	NA	NA	NA	NA	NA	NA
R.RGYVLITCAWQNEIHK.L	ENSMMUT00000022242	NA	NA	NA	NA	NA	NA	NA	NA	NA	NA	1.08454e+06	NA	NA	239679	NA
K.LSEINYEDHK.L	ENSMMUT00000001051	NA	NA	NA	NA	NA	NA	NA	NA	NA	3.9427e+06	NA	NA	157813	NA	NA
R.EPWNPCELYQGMCR.N	ENSMMUT00000044648	NA	NA	NA	NA	NA	NA	NA	NA	NA	NA	NA	NA	NA	4467.72	NA
K.SLEDVVIDIQSSLSK.G	ENST00000396349	NA	NA	24100.5	78557.7	NA	NA	52040	34942.6	NA	NA	296962	NA	NA	NA	NA
R.LPNTFCGENR.N	ENSMMUT00000005949	NA	NA	NA	NA	NA	NA	NA	NA	NA	123140	NA	35980.9	NA	15918.4	1300.96
R.EVHLEPHVQEIEVSK.M	ENSMMUT00000023806	NA	NA	NA	NA	NA	NA	NA	NA	86361.8	1.56935e+07	NA	10344.5	17621.7	NA	NA
R.YLGSLTTPTCDEK.V	ENST00000300900	NA	NA	NA	NA	NA	NA	NA	NA	NA	NA	2.25429e+07	992658	52941.5	NA	9517.86
R.MWAQDGALWLLPALQEDSGTYICTTR.N	ENSMMUT00000029169	NA	NA	NA	NA	NA	NA	NA	NA	NA	NA	NA	61492.2	NA	NA	NA
R.LLAPSDSPEWLSFDVTGVVR.Q	ENST00000221930	41554.5	32905.5	40515.6	78829.1	NA	100863	NA	91512.7	NA	NA	NA	NA	NA	NA	NA
R.GILTLMWDK.N	ENSMMUT00000026194	NA	NA	NA	NA	NA	NA	NA	NA	NA	NA	75507.3	229245	NA	NA	NA
R.HLGGSQQLLHNK.Q	ENST00000372781	NA	NA	NA	NA	NA	4.08346e+07	NA	1.02147e+07	NA	NA	NA	NA	NA	NA	NA
R.LQQDVLQFQK.N	ENST00000376023	NA	NA	NA	2.47029e+06	NA	NA	NA	NA	NA	NA	2.72073e+06	1.21016e+06	NA	343187	1827.34
K.IMNGEADAMSLDGGFVYIAGK.C	ENST00000264998	NA	623176	NA	NA	NA	NA	NA	NA	NA	NA	NA	NA	NA	NA	NA
F.LGMFLYEYAR.R	ENSMMUT00000005416	NA	NA	NA	NA	NA	NA	NA	NA	NA	3.33865e+06	NA	NA	NA	1.77858e+06	NA
R.DASLMVTNDGATILK.N	ENSMMUT00000015131	NA	NA	NA	NA	NA	NA	NA	NA	15629.8	25726.4	NA	16987.9	NA	5887.49	NA
K.ALTGHLEEVVLALLK.T	ENST00000257497	NA	NA	930672	1.02531e+06	440624	NA	587282	839630	NA	NA	NA	NA	NA	NA	NA
R.SIELVQQQNVQLSLPQATDK.A	ENSMMUT00000008023	NA	NA	NA	NA	NA	NA	NA	NA	NA	NA	80317.1	NA	NA	28030.6	NA
K.ALSVGFETCR.Y	ENSMMUT00000006142	NA	NA	NA	NA	NA	NA	NA	NA	524084	696762	561999	NA	NA	NA	20094.8
K.CFLAFTQAK.T	ENSMMUT00000026878	NA	NA	NA	NA	NA	NA	NA	NA	196613	NA	NA	263340	NA	NA	NA
R.ALQLEEER.K	ENSMMUT00000027338	NA	NA	NA	NA	NA	NA	NA	NA	NA	NA	NA	NA	NA	NA	276.741
C.HPNSPLDEENLTQENQDR.G	ENST00000393080	NA	NA	NA	NA	NA	NA	90349.5	NA	NA	NA	NA	NA	NA	NA	NA
R.FFPFGLVQLSSDLSK.K	ENST00000263593	NA	NA	NA	980315	NA	NA	685418	538392	NA	NA	NA	NA	NA	NA	NA
R.SPEYLSLFIDDK.L	ENSMMUT00000044483	NA	NA	NA	NA	NA	NA	NA	NA	NA	NA	NA	NA	NA	4491.55	NA
R.QDVDNaNSLAR.L	ENSMMUT00000004524	NA	NA	NA	NA	NA	NA	NA	NA	NA	4.55118e+06	1276.6	NA	58287.4	NA	NA
K.ILLANFLAQTEALMR.G	ENST00000415930	NA	NA	NA	2.51364e+06	NA	NA	NA	NA	NA	1.106e+07	NA	NA	NA	3.28898e+06	NA
K.AYHEQLSVAEITNaNCFEPANQMVK.C	ENST00000248437	NA	NA	136194	796829	NA	NA	NA	515727	6812.83	2.03344e+06	23520.8	2369.19	11070	NA	NA
K.IAILTCPFEPPKPK.T	ENSMMUT00000028294	NA	NA	NA	NA	NA	NA	NA	NA	10320.1	2.98705e+06	NA	NA	NA	NA	NA
R.VFDKDGNGYISAAELR.H	ENST00000291295	NA	NA	NA	3.17891e+06	1.13619e+06	NA	NA	NA	NA	8.75303e+06	6.50471e+06	NA	NA	NA	NA
K.HSTIFENLANK.A	ENST00000264998	NA	NA	NA	NA	NA	NA	NA	NA	1.7044e+06	6.19714e+07	NA	NA	NA	NA	NA
R.EGGSIPVTLTFQEATGK.N	ENST00000324262	NA	NA	NA	258602	NA	NA	NA	NA	4119.41	665083	31737.9	9414.41	5049.33	6297.97	NA
K.EILVGDVGQTVDDPYATFVK.M	ENSMMUT00000026720	NA	NA	NA	NA	NA	NA	NA	NA	11631.7	NA	122499	NA	3792.06	NA	1408.42
R.IESILSNR.G	ENSMMUT00000032192	NA	NA	NA	NA	NA	NA	NA	NA	NA	NA	2.25943e+06	1.07925e+06	NA	NA	7812.09
K.NGIHDLDNISFPK.Q	ENSMMUT00000018360	NA	NA	NA	NA	NA	NA	NA	NA	NA	1.14802e+06	NA	202610	NA	NA	NA
R.WSVYLVNFR.C	ENST00000305738	NA	79905.9	NA	1.76105e+06	NA	NA	NA	895349	NA	NA	NA	NA	NA	NA	NA
K.TLQQQTFK.I	ENSMMUT00000006239	NA	NA	NA	NA	NA	NA	NA	NA	NA	114322	394.151	NA	19761.6	NA	NA
K.INQDPQVMLAPLISIALK.V	ENSMMUT00000028188	NA	NA	NA	NA	NA	NA	NA	NA	164136	203496	111013	NA	NA	NA	NA
K.SFENSLGINVPR.S	ENSMMUT00000012251	NA	NA	NA	NA	NA	NA	NA	NA	1.15567e+06	181950	NA	NA	29162.1	NA	6228.6
R.EPQDSYHFLP.F	ENSMMUT00000039083	NA	NA	NA	NA	NA	NA	NA	NA	137522	NA	NA	NA	NA	29607.7	NA
K.GPVTDVAYSHDGAFLAVCDASK.V	ENSMMUT00000001372	NA	NA	NA	NA	NA	NA	NA	NA	NA	NA	NA	NA	NA	36430.2	NA
K.LLAALLEDEGGSGRPLLQAAK.G	ENSMMUT00000046424	NA	NA	NA	NA	NA	NA	NA	NA	858.02	NA	NA	NA	83253.8	18800.4	NA
R.RPNCYLFFCPNEEACPLKPAK.G	ENSMMUT00000026111	NA	NA	NA	NA	NA	NA	NA	NA	3534.82	NA	10016.1	NA	3500.84	NA	4345.79
R.KALHIPEQLPQWDMCNFLVNLQYR.R	ENSMMUT00000045002	NA	NA	NA	NA	NA	NA	NA	NA	NA	NA	117476	NA	NA	NA	NA
K.SFVLNLGK.D	ENSMMUT00000024164	NA	NA	NA	NA	NA	NA	NA	NA	NA	NA	NA	NA	NA	NA	NA
R.EQDLLSHEQK.V	ENSMMUT00000024698	NA	NA	NA	NA	NA	NA	NA	NA	NA	2.71791e+08	NA	NA	2.88664e+07	NA	NA
K.IKYPENFFLLR.G	ENSMMUT00000019185	NA	NA	NA	NA	NA	NA	NA	NA	NA	766234	NA	80199	NA	24288.8	NA
K.VADSSPFALELLISDDCFVLDNGLCGK.I	ENSMMUT00000003809	NA	NA	NA	NA	NA	NA	NA	NA	NA	NA	NA	NA	NA	26461.5	NA
N.LLFNDNTECLAR.L	ENSMMUT00000020008	NA	NA	NA	NA	NA	NA	NA	NA	NA	NA	745092	NA	NA	NA	4979.11
K.ELDYFAK.A	ENSMMUT00000016801	NA	NA	NA	NA	NA	NA	NA	NA	1.55031e+06	NA	NA	NA	NA	2.07195e+06	82834.5
K.LKDEGVELFAIGIK.N	ENST00000322507	NA	NA	NA	NA	NA	400902	NA	NA	NA	NA	NA	NA	NA	NA	NA
R.GLVGEIIK.R	ENSMMUT00000002745	NA	NA	NA	NA	NA	NA	NA	NA	NA	NA	NA	NA	NA	146756	0
K.DVTVLQNTDGNNNEAWAK.D	ENST00000231751	1.86892e+07	32834.1	NA	4.48861e+07	NA	NA	NA	NA	NA	NA	NA	NA	NA	NA	NA
K.LFGYEPTIYYPK.R	ENST00000446584	NA	33086.3	NA	NA	NA	161457	NA	45298.1	262713	NA	NA	NA	NA	NA	NA
K.LYHSEAFSVNFEDTEEAK.K	ENSMMUT00000018772	NA	NA	NA	NA	NA	NA	NA	NA	326535	3.3192e+06	NA	NA	NA	64660.5	NA
K.DLYDAGEGR.W	ENSMMUT00000025292	NA	NA	NA	NA	NA	NA	NA	NA	NA	NA	4233.12	NA	NA	NA	924.199
R.LIVWNGPLGVFEWDAFAK.G	ENST00000304801	184662	NA	NA	NA	NA	NA	NA	NA	NA	3.57226e+06	1.90437e+06	NA	NA	1.66675e+06	NA
R.LRENELTYYCCK.K	ENST00000351554	4.68199e+06	NA	NA	NA	1.93768e+06	NA	NA	2.7225e+06	NA	NA	NA	NA	NA	NA	NA
K.LGDTWDVK.Q	ENSMMUT00000022739	NA	NA	NA	NA	NA	NA	NA	NA	NA	NA	3.32535e+07	2.50182e+07	NA	NA	NA
K.LPDDQIPK.T	ENSMMUT00000006964	NA	NA	NA	NA	NA	NA	NA	NA	NA	746429	605305	NA	NA	5750.28	381.879
R.WSSLACNIALDAVK.T	ENSMMUT00000045699	NA	NA	NA	NA	NA	NA	NA	NA	NA	NA	NA	16203.5	33553.9	NA	NA
R.ASALLYAGESMFTR.Y	ENSMMUT00000007452	NA	NA	NA	NA	NA	NA	NA	NA	38920.5	NA	548533	2.25759e+06	3348.73	NA	NA
K.EVLESLNEEAVK.K	ENSMMUT00000020932	NA	NA	NA	NA	NA	NA	NA	NA	NA	NA	NA	NA	7679.52	35034.8	1742.61
R.YCNTWPVAISMLASK.S	ENST00000267814	NA	NA	NA	1.91126e+06	NA	NA	447888	773767	NA	NA	NA	NA	NA	NA	7303.18
R.RHPYFYAPELLFF.A	ENSMMUT00000005416	NA	NA	NA	NA	NA	NA	NA	NA	41540.5	NA	NA	NA	NA	745896	NA
R.KLFSDLGSSYAK.Q	ENSMMUT00000016731	NA	NA	NA	NA	NA	NA	NA	NA	NA	1.02098e+07	758201	NA	NA	NA	752865
K.NICHLR.R	ENSMMUT00000008761	NA	NA	NA	NA	NA	NA	NA	NA	NA	NA	127492	30621.8	15339.4	NA	NA
K.AYNSCISQGSFLGSLWCSVTSVFDEK.Q	ENST00000339841	NA	NA	139163	113959	NA	NA	NA	111164	NA	6.32835e+06	1.74501e+06	NA	NA	NA	NA
K.DLLTPCYSR.Q	ENSMMUT00000028104	NA	NA	NA	NA	NA	NA	NA	NA	NA	NA	NA	NA	NA	NA	14030.7
R.YITLDEACKK.A	ENSMMUT00000038845	NA	NA	NA	NA	NA	NA	NA	NA	NA	NA	10493	NA	290254	NA	1119.04
K.VVDVLDSIK.T	ENSMMUT00000020894	NA	NA	NA	NA	NA	NA	NA	NA	316280	499473	NA	191698	NA	NA	1016.17
K.GVLAAINLQK.V	ENSMMUT00000010799	NA	NA	NA	NA	NA	NA	NA	NA	70.3321	NA	NA	3390.68	NA	8303.36	NA
R.LSEPAEITDAVQVLDLPTWEPELGTT.C	ENSMMUT00000038399	NA	NA	NA	NA	NA	NA	NA	NA	NA	88399.7	NA	NA	NA	109465	NA
K.DLLPEDFVVYTYNK.E	ENSMMUT00000008433	NA	NA	NA	NA	NA	NA	NA	NA	NA	NA	6977.95	NA	NA	8721.95	NA
C.FGQCWVFAGILTTVLR.A	ENST00000296125	NA	15639.8	18911.3	NA	NA	40314.3	NA	NA	NA	NA	NA	NA	NA	NA	NA
R.MPCAEDYLSVVLNQLCVLHEK.T	ENST00000380904	NA	NA	NA	1.9503e+07	NA	NA	355488	NA	NA	NA	NA	NA	NA	NA	NA
R.ANDTTFGLAAGVFTR.D	ENST00000354775	NA	NA	NA	NA	200058	962891	135387	NA	NA	NA	NA	NA	NA	NA	NA
P.CAEDYLSVVLNR.L	ENSMMUT00000005416	NA	NA	NA	NA	NA	NA	NA	NA	22930.3	NA	NA	NA	NA	3.57187e+07	NA
K.LGCSLNQNSVPDIR.G	ENSMMUT00000006615	NA	NA	NA	NA	NA	NA	NA	NA	NA	8632.71	NA	49927	44869.7	NA	5872.51
K.HPINSEWQTDNCETCTCYETEISCCTLVSTPVGYDK.D	ENST00000358559	NA	NA	NA	NA	NA	1.58349e+07	NA	NA	NA	NA	NA	NA	NA	NA	NA
K.LLCGLLAER.L	ENST00000215754	NA	NA	NA	3.99503e+06	NA	NA	NA	NA	NA	5.47948e+06	NA	NA	NA	1.15937e+06	139280
K.SDYLPCAGVLIHPLWVITAAHCNLPK.L	ENSMMUT00000008307	NA	NA	NA	NA	NA	NA	NA	NA	NA	NA	685315	NA	NA	NA	NA
K.QEPGDNKEILPGLK.Y	ENSMMUT00000006533	NA	NA	NA	NA	NA	NA	NA	NA	859344	NA	NA	228149	NA	NA	481.383
R.HIDELYLPK.F	ENSMMUT00000039535	NA	NA	NA	NA	NA	NA	NA	NA	NA	7.57757e+07	NA	9.42742e+06	7.12422e+06	NA	NA
K.ACNLMIFDTR.K	ENSMMUT00000026111	NA	NA	NA	NA	NA	NA	NA	NA	12280.4	NA	NA	NA	NA	NA	10892.8
K.LVDPLYSIK.E	ENSMMUT00000013641	NA	NA	NA	NA	NA	NA	NA	NA	127265	NA	NA	NA	20.0236	NA	836.711
Q.VSEVTLTLDSK.T	ENSMMUT00000046047	NA	NA	NA	NA	NA	NA	NA	NA	NA	342964	NA	1.02228e+06	NA	NA	NA
R.QLGCGWATSAPGNaNR.F	ENSMMUT00000029732	NA	NA	NA	NA	NA	NA	NA	NA	18965.9	NA	NA	NA	91289.7	NA	3192.9
K.SLADELALVDVLEDKLKGEMMDLQHGSLFLQTPK.I	ENSMMUT00000003817	NA	NA	NA	NA	NA	NA	NA	NA	NA	56374.3	NA	NA	NA	NA	NA
K.LFHTNFYDTVGTIQLINDHVK.K	ENSMMUT00000015689	NA	NA	NA	NA	NA	NA	NA	NA	535166	NA	1.02665e+06	NA	NA	NA	NA
K.TLYLADSFPTNFGD.S	ENSMMUT00000015692	NA	NA	NA	NA	NA	NA	NA	NA	NA	NA	14879.6	NA	NA	366463	NA
R.LCVGTGENK.C	ENSMMUT00000020008	NA	NA	NA	NA	NA	NA	NA	NA	NA	5.33932e+06	NA	NA	70035.1	NA	NA
K.ASCLYGQLPK.F	ENST00000398606	NA	NA	NA	NA	NA	NA	NA	1.75104e+06	NA	NA	NA	NA	NA	NA	NA
R.EEAPSLRPAPPPISGGGYR.A	ENSMMUT00000029981	NA	NA	NA	NA	NA	NA	NA	NA	NA	NA	NA	14807.7	NA	NA	1665.21
R.NEFNLESK.S	ENSMMUT00000011193	NA	NA	NA	NA	NA	NA	NA	NA	16068.8	9746.05	NA	28043.6	1556.63	NA	619.018
K.AYIDKVEELK.K	ENSMMUT00000015552	NA	NA	NA	NA	NA	NA	NA	NA	614107	NA	356578	791116	2118.43	NA	1815.29
K.KCSSSPLLEACAFLQK.-	ENSMMUT00000020008	NA	NA	NA	NA	NA	NA	NA	NA	543592	NA	NA	NA	361934	208635	7571.5
K.IAVAGDLFQPER.G	ENST00000357389	NA	NA	NA	319581	NA	NA	NA	NA	NA	NA	NA	NA	NA	6351.89	871.854
K.IDFVGELNDK.M	ENSMMUT00000008218	NA	NA	NA	NA	NA	NA	NA	NA	598276	NA	NA	NA	NA	NA	1250.15
M.VMTLTAVESGCIHYVK.R	ENSMMUT00000041665	NA	NA	NA	NA	NA	NA	NA	NA	NA	NA	NA	167743	NA	12107.8	NA
K.VAVLGASGGIGQPLSLLLK.N	ENST00000315758	NA	140934	270523	1.03859e+06	NA	NA	NA	NA	NA	NA	NA	NA	NA	NA	NA
R.PGDDSSHDLMLLR.L	ENST00000326003	NA	NA	NA	NA	NA	NA	NA	980288	NA	NA	NA	NA	NA	NA	NA
K.ESTLHLVLR.L	ENSMMUT00000006794	NA	NA	NA	NA	NA	NA	NA	NA	3.065e+06	6.2835e+06	NA	NA	NA	NA	69634.6
G.DFDDFNLEDAVK.E	ENSMMUT00000023340	NA	NA	NA	NA	NA	NA	NA	NA	NA	NA	NA	NA	NA	5470.14	NA
K.DIGVISLPYTSNGLQITPFGQSVR.L	ENST00000421673	NA	2.60734e+06	NA	NA	NA	NA	NA	3.98261e+06	1.55665e+06	865682	3.06226e+06	531859	NA	NA	6239.86
R.YLAEVASGEK.K	ENSMMUT00000013886	NA	NA	NA	NA	NA	NA	NA	NA	7701.8	NA	524.248	5526.08	8338.69	NA	NA
K.FDLMYAK.R	ENSMMUT00000009333	NA	NA	NA	NA	NA	NA	NA	NA	3403.99	2.82724e+06	NA	26014.9	NA	5241.56	481.002
S.SIMDELFQDR.F	ENSMMUT00000039083	NA	NA	NA	NA	NA	NA	NA	NA	1998.63	NA	NA	NA	NA	21401.4	NA
R.IVGGWECEKHSQPWQVLVASR.G	ENSMMUT00000038399	NA	NA	NA	NA	NA	NA	NA	NA	NA	2.13883e+06	30154	19544.7	482681	NA	19253.6
K.DVDQNLMDR.L	ENST00000258341	307453	9386.87	NA	NA	NA	NA	NA	NA	NA	NA	NA	NA	NA	NA	NA
R.KYNELLQSYQWK.M	ENSMMUT00000039083	NA	NA	NA	NA	NA	NA	NA	NA	NA	3.74995e+07	1.56541e+07	NA	285130	6.49109e+06	183347
K.LLIYGASSR.A	ENSMMUT00000008788	NA	NA	NA	NA	NA	NA	NA	NA	NA	NA	23382.3	386862	NA	NA	301.129
K.GLEWIGR.I	ENSMMUT00000018235	NA	NA	NA	NA	NA	NA	NA	NA	NA	NA	NA	3.93852e+06	NA	69659.5	33363.4
K.DLAAYLK.E	ENSMMUT00000018627	NA	NA	NA	NA	NA	NA	NA	NA	40910.7	2.24615e+06	NA	16741.9	NA	NA	2273.38
K.AVHSFLWSK.K	ENSMMUT00000028744	NA	NA	NA	NA	NA	NA	NA	NA	NA	NA	4206.75	63700.1	8624.21	NA	NA
R.SPVLTFAGGLPDVPVTSAPVTAFYR.G	ENST00000357389	NA	NA	117160	139695	NA	NA	214108	423870	1.51052e+06	NA	NA	NA	NA	173788	NA
K.LGLVFDDVVGIVEIINSR.D	ENSMMUT00000012844	NA	NA	NA	NA	NA	NA	NA	NA	NA	454513	NA	6098	NA	2433.89	NA
R.GPSASSVAVMTPSTSDHHLDAAVAR.Q	ENSMMUT00000020650	NA	NA	NA	NA	NA	NA	NA	NA	438870	NA	4824.57	NA	227863	446019	NA
R.WLPAGDALLQMITIHLPSPVTAQK.Y	ENST00000309311	NA	NA	NA	313874	NA	560121	103406	NA	NA	911038	NA	NA	NA	16611.2	NA
K.EAILDIITSR.S	ENSMMUT00000029606	NA	NA	NA	NA	NA	NA	NA	NA	NA	NA	NA	NA	NA	5221.54	NA
K.ANILYAWAR.N	ENSMMUT00000010987	NA	NA	NA	NA	NA	NA	NA	NA	NA	NA	NA	NA	NA	NA	NA
R.VDYAWILAR.N	ENSMMUT00000045215	NA	NA	NA	NA	NA	NA	NA	NA	7309.16	NA	NA	14004.2	2259.9	NA	3945.49
K.GNDISSGTVLSDYVGSGPPK.G	ENST00000261313	1.6963e+06	143544	NA	1.12933e+06	NA	NA	NA	NA	289713	NA	210627	NA	18443.7	NA	10661.7
K.MVSGFIPLKPTVK.T	ENSMMUT00000020932	NA	NA	NA	NA	NA	NA	NA	NA	3987.39	NA	1.54271e+06	66275	14472.4	NA	185.572
K.AFSQNaNHLVQHQR.V	ENSMMUT00000030498	NA	NA	NA	NA	NA	NA	NA	NA	NA	NA	NA	NA	NA	NA	NA
K.VNLGVGAYR.T	ENSMMUT00000014487	NA	NA	NA	NA	NA	NA	NA	NA	NA	42165.2	237814	47585.8	661.342	NA	NA
R.SQGVFCCGPSPL.T	ENSMMUT00000046047	NA	NA	NA	NA	NA	NA	NA	NA	NA	6.25946e+06	NA	NA	5263.56	NA	2563.8
K.LGDFPWQVGIKDAK.G	ENSMMUT00000016768	NA	NA	NA	NA	NA	NA	NA	NA	NA	NA	NA	NA	NA	NA	1933.97
K.AVAQQPEGLR.T	ENSMMUT00000000295	NA	NA	NA	NA	NA	NA	NA	NA	NA	NA	NA	1505.53	1131.21	NA	NA
K.GVILYSDPADYFAPGVK.S	ENST00000256999	NA	NA	NA	715257	NA	NA	NA	NA	NA	NA	NA	NA	NA	NA	NA
S.LLDNLGSDLSNVVNELKPILHDGLETVDNTLK.G	ENSMMUT00000013737	NA	NA	NA	NA	NA	NA	NA	NA	NA	NA	NA	NA	NA	69653.6	NA
R.AIHVHQFGDLSQGCESTGPHYNPLAVPHPQHPGDFGNFAVR.D	ENST00000382120	NA	NA	409106	165722	NA	860468	NA	NA	NA	NA	NA	NA	NA	NA	NA
K.CNECGKTFNQQSHLSR.H	ENSMMUT00000014547	NA	NA	NA	NA	NA	NA	NA	NA	57987.8	NA	NA	1.53646e+06	NA	866239	55.4373
R.VSLPELPGEYSMK.V	ENSMMUT00000020932	NA	NA	NA	NA	NA	NA	NA	NA	44631.2	NA	NA	NA	NA	NA	NA
R.QACEQLYNPIGIFLPALEPVIK.E	ENSMMUT00000013516	NA	NA	NA	NA	NA	NA	NA	NA	NA	123415	NA	NA	NA	NA	NA
K.EEFCGLLSSPTGPLASCHK.L	ENSMMUT00000038509	NA	NA	NA	NA	NA	NA	NA	NA	44847.5	NA	768822	NA	18371.5	NA	8776.65
R.DLCGCYSVSSVLPGCAEPWNHGK.T	ENST00000390547	NA	NA	1.75691e+06	3.92097e+06	NA	NA	NA	NA	NA	NA	NA	NA	NA	NA	NA
K.GNLLIYTEFGK.M	ENST00000283871	NA	NA	NA	NA	NA	NA	NA	NA	NA	NA	NA	NA	NA	NA	NA
K.TLYLADTFPTNFR.D	ENST00000329597	844834	329296	960433	1.80651e+06	NA	3.87032e+06	NA	NA	NA	NA	NA	NA	NA	NA	NA
R.YSDESGNMDFDNFISCLVR.L	ENST00000246533	NA	965.853	2835.75	NA	NA	NA	NA	76791.7	NA	NA	NA	NA	NA	NA	NA
R.IAVIADLDTESR.A	ENSMMUT00000040937	NA	NA	NA	NA	NA	NA	NA	NA	183267	NA	NA	NA	NA	NA	5177.66
K.MDELQLFR.G	ENSMMUT00000028405	NA	NA	NA	NA	NA	NA	NA	NA	NA	NA	NA	NA	NA	NA	11807.2
R.LVTPGETPSWTGSGFVR.L	ENST00000305544	NA	NA	NA	593993	NA	NA	NA	NA	NA	NA	NA	NA	NA	NA	NA
Q.SLFCWEIPVQIVSHL.-	ENSMMUT00000009192	NA	NA	NA	NA	NA	NA	NA	NA	NA	9613.59	NA	NA	NA	NA	NA
R.ESVTDHVNLITQLEK.P	ENSMMUT00000009360	NA	NA	NA	NA	NA	NA	NA	NA	44707.5	NA	NA	NA	NA	NA	NA
K.SPAGLQVLNDYLADK.S	ENSMMUT00000001502	NA	NA	NA	NA	NA	NA	NA	NA	NA	NA	NA	514781	NA	482783	4225.21
R.MDQLYQGK.M	ENSMMUT00000021964	NA	NA	NA	NA	NA	NA	NA	NA	NA	84789.3	NA	NA	29856.7	NA	NA
R.AWGQLVEK.V	ENSMMUT00000045506	NA	NA	NA	NA	NA	NA	NA	NA	475562	NA	NA	NA	1383.93	NA	264.902
R.YKQESSESHNIVITEHEVAQDDHLTQQYNEDRNPIST.-	ENST00000372769	224564	NA	30102.9	NA	NA	NA	NA	NA	NA	NA	NA	NA	NA	NA	NA
R.AQLDPAFIK.T	ENSMMUT00000017315	NA	NA	NA	NA	NA	NA	NA	NA	135372	NA	43625.6	NA	NA	NA	6953.72
R.IHWESASLLR.S	ENSMMUT00000012152	NA	NA	NA	NA	NA	NA	NA	NA	13576.2	NA	NA	265104	NA	NA	10173.9
G.SQELLNYK.L	ENSMMUT00000024698	NA	NA	NA	NA	NA	NA	NA	NA	333291	NA	92708.2	NA	187584	297161	5342.65
K.SFYPEEVSSMVLTK.M	ENST00000227378	NA	NA	326594	435293	NA	780499	NA	NA	NA	NA	NA	NA	NA	81697.5	NA
R.GLEWLGR.T	ENSMMUT00000032999	NA	NA	NA	NA	NA	NA	NA	NA	NA	NA	1.05873e+06	NA	NA	905272	NA
R.GQHCDTWSYVLIPAAQPGQFTVDHGVGPGADR.E	ENSMMUT00000047204	NA	NA	NA	NA	NA	NA	NA	NA	17155	NA	NA	112802	12045	30500.4	1450.1
R.QAGVCFGDSGSPLVCNGLIHGIASFVR.G	ENST00000263621	NA	NA	70590.2	1.19299e+06	NA	NA	NA	NA	NA	NA	NA	NA	NA	NA	NA
K.LGGSQQDQIKNaNIDKLFVLFGAEILK.K	ENSMMUT00000044823	NA	NA	NA	NA	NA	NA	NA	NA	NA	275623	NA	NA	NA	NA	NA
K.STAISLFYELSENDLNFIK.Q	ENST00000309311	NA	NA	23489.2	NA	NA	NA	190144	1.33964e+06	NA	NA	NA	NA	NA	15303.3	NA
R.DPDTPLLQGIADYRPK.D	ENSMMUT00000044090	NA	NA	NA	NA	NA	NA	NA	NA	NA	NA	49351	75855.9	NA	NA	2387.8
K.ETDLLLDDSLVSIFGNR.R	ENST00000265462	NA	NA	159074	227932	NA	NA	168526	280874	57476.7	NA	NA	20962.8	NA	NA	NA
R.NHNaNLLASLTTQK.K	ENST00000262919	NA	NA	NA	NA	NA	NA	NA	NA	NA	NA	NA	NA	NA	NA	NA
K.NNSAENHTANSSMAYPSLV.A	ENSMMUT00000019551	NA	NA	NA	NA	NA	NA	NA	NA	NA	NA	99345.2	NA	NA	NA	3555.08
R.LNWATYLASTENIIVASFDGR.G	ENST00000360534	NA	NA	306943	NA	287918	NA	NA	175026	NA	214903	NA	16761.1	NA	83241.6	NA
W.YESLTDPSK.L	ENSMMUT00000011492	NA	NA	NA	NA	NA	NA	NA	NA	NA	NA	2513.3	NA	9649.53	NA	NA
K.QHLGGSQQLLNYK.Q	ENST00000372769	NA	NA	NA	NA	2.26721e+07	NA	NA	2.61528e+07	NA	NA	NA	NA	NA	NA	NA
R.VEAMLNDR.R	ENSMMUT00000020185	NA	NA	NA	NA	NA	NA	NA	NA	56297.4	NA	972.672	NA	13125.3	NA	757.334
R.YGDLANWMIPGKK.V	ENSMMUT00000047373	NA	NA	NA	NA	NA	NA	NA	NA	NA	NA	NA	NA	NA	4900.91	NA
Q.VLDLPTWEPELGTTCYASGWGSIEPEEHLTPK.K	ENSMMUT00000038399	NA	NA	NA	NA	NA	NA	NA	NA	5228.17	NA	7946.33	NA	NA	18547	NA
R.EFEGEEEYLEILGITR.E	ENST00000333617	NA	139905	NA	NA	NA	552871	NA	385916	NA	NA	NA	NA	NA	NA	NA
R.AHITLGCAADVEAVQTGLDLLEILR.Q	ENST00000393892	NA	NA	NA	109286	NA	341438	54828	NA	NA	NA	NA	34482.3	NA	NA	NA
K.SCGLHQLLR.G	ENSMMUT00000001085	NA	NA	NA	NA	NA	NA	NA	NA	6909.27	750086	NA	NA	27792.5	NA	NA
K.LGDSWDVK.L	ENST00000382280	1.22736e+06	NA	NA	NA	NA	NA	NA	NA	NA	NA	NA	NA	NA	NA	NA
R.SVTAFDSAHDTEKNLTVDTYVNENGEK.I	ENSMMUT00000046047	NA	NA	NA	NA	NA	NA	NA	NA	NA	24654.1	NA	NA	NA	NA	1.62369e+07
R.GTLGQPLNWEAATEAASR.A	ENSMMUT00000018083	NA	NA	NA	NA	NA	NA	NA	NA	NA	NA	NA	975496	1.15314e+06	NA	4994.19
K.SQPNLDTCAFHEQPELQK.K	ENST00000217423	NA	NA	NA	1.36582e+08	NA	NA	NA	NA	NA	NA	NA	NA	NA	NA	NA
K.DTVTISGPQAPVFEFVEQLR.K	ENST00000306749	NA	NA	141295	164071	NA	304457	NA	261779	NA	NA	NA	NA	NA	NA	NA
K.SPEDCDFKEDGLVK.R	ENSMMUT00000014901	NA	NA	NA	NA	NA	NA	NA	NA	5982.44	69909.8	NA	111322	4049.46	12606.6	NA
K.IYCTGGELSSLLGEDK.T	ENST00000380789	93909.2	11546.4	NA	334600	NA	NA	NA	NA	NA	NA	NA	NA	NA	NA	NA
R.FLEQELETITIPDLR.G	ENSMMUT00000013908	NA	NA	NA	NA	NA	NA	NA	NA	NA	NA	1.04987e+06	NA	NA	86670.8	NA
K.FSYDLSQCINQMK.E	ENST00000376023	NA	3450.31	131634	301207	53808	NA	NA	NA	NA	NA	NA	NA	NA	NA	NA
K.TPVLFDIYEIK.E	ENST00000265447	111184	NA	NA	108302	31918.4	NA	25041	NA	NA	NA	NA	NA	NA	NA	NA
K.VEGCFQQLLYDIR.T	ENSMMUT00000023101	NA	NA	NA	NA	NA	NA	NA	NA	20787	NA	1.12429e+06	898917	12956.7	962529	16133.7
K.ALQFLEEVK.V	ENSMMUT00000021412	NA	NA	NA	NA	NA	NA	NA	NA	NA	940202	NA	179059	NA	60041.7	NA
R.SVGGKEDLIWELLNQAQEHFGKDK.S	ENSMMUT00000012466	NA	NA	NA	NA	NA	NA	NA	NA	407419	NA	NA	NA	NA	NA	NA
K.HYGFQLYQSDPSGNYGGWK.A	ENSMMUT00000015020	NA	NA	NA	NA	NA	NA	NA	NA	3443.55	NA	NA	36212.4	NA	7499.31	4670.43
R.GLNCEQCQDFYR.D	ENST00000305544	NA	2470.83	NA	NA	110732	NA	NA	NA	NA	NA	NA	NA	NA	NA	NA
K.VDNaNLQSGNSQESVTEQDSK.D	ENST00000390237	NA	NA	1.55759e+06	2.907e+06	NA	NA	NA	905324	NA	NA	NA	NA	NA	NA	NA
R.FSITSIDHDLMLIK.L	ENSMMUT00000008307	NA	NA	NA	NA	NA	NA	NA	NA	NA	NA	266471	NA	NA	1241.46	NA
R.NGQVWEESLK.R	ENSMMUT00000003201	NA	NA	NA	NA	NA	NA	NA	NA	NA	NA	NA	135406	31406	165692	4429.09
R.DLLFGSGSWPRP.Y	ENSMMUT00000014947	NA	NA	NA	NA	NA	NA	NA	NA	NA	NA	274014	NA	NA	30657.9	NA
H.AFAPGPGLGGDAHFDEDER.W	ENSMMUT00000004818	NA	NA	NA	NA	NA	NA	NA	NA	18288.9	NA	NA	72321.9	5513.2	16995.9	2098.3
R.WNNLLQK.R	ENSMMUT00000015689	NA	NA	NA	NA	NA	NA	NA	NA	408530	NA	NA	489.091	NA	NA	5425.72
S.LMCFSCLNQK.S	ENSMMUT00000021868	NA	NA	NA	NA	NA	NA	NA	NA	NA	1.22972e+06	NA	211839	7390.21	NA	NA
R.LALGDDSPALK.E	ENSMMUT00000014487	NA	NA	NA	NA	NA	NA	NA	NA	NA	59189.3	29445.5	355771	4908.88	NA	NA
K.AAQAAVASYNMGSNSLYYFR.D	ENSMMUT00000008521	NA	NA	NA	NA	NA	NA	NA	NA	9.03094e+06	NA	3.60258e+06	NA	NA	4.6533e+06	NA
K.EIGWTDVGGWTGQGGSILGTK.R	ENSMMUT00000006964	NA	NA	NA	NA	NA	NA	NA	NA	6304.56	NA	90623.9	NA	NA	29428.5	NA
K.GDTFSCMVGHEALPLAFTQK.T	ENSMMUT00000042194	NA	NA	NA	NA	NA	NA	NA	NA	3.94962e+06	NA	NA	NA	NA	NA	NA
R.YPVNSVNILK.T	ENSMMUT00000018028	NA	NA	NA	NA	NA	NA	NA	NA	194144	NA	NA	84844	13743.2	259218	1330.37
R.SEEFLIAGK.L	ENSMMUT00000015998	NA	NA	NA	NA	NA	NA	NA	NA	760212	NA	NA	NA	NA	NA	780.586
A.YEATLEK.C	ENSMMUT00000005416	NA	NA	NA	NA	NA	NA	NA	NA	NA	NA	47.7424	5.7048e+06	1282.36	NA	NA
K.LPAQTVGDVK.C	ENSMMUT00000033432	NA	NA	NA	NA	NA	NA	NA	NA	NA	506346	9595.96	107564	31.6907	NA	53.8272
R.VSVGLLLVK.S	ENSMMUT00000022739	NA	NA	NA	NA	NA	NA	NA	NA	91779.7	NA	NA	NA	NA	NA	NA
R.HLAQHLNNDRNPLFT.-	ENST00000372781	NA	NA	NA	NA	NA	NA	NA	NA	NA	NA	NA	NA	NA	NA	NA
K.EVSAAPAICNGMLQGILSFADGCVLR.A	ENSMMUT00000008307	NA	NA	NA	NA	NA	NA	NA	NA	NA	44623.9	NA	4053.04	NA	8765.28	NA
K.LAPGTIVEVWKDNaNYPEELSK.V	ENSMMUT00000028104	NA	NA	NA	NA	NA	NA	NA	NA	1.8521e+06	746310	NA	73748	NA	82605.4	NA
R.LSPDDADFVDVLHTF.T	ENST00000311322	NA	24339.4	174758	194711	NA	NA	NA	NA	NA	NA	NA	NA	NA	NA	NA
K.VNILLVENDQQLQK.I	ENSMMUT00000026628	NA	NA	NA	NA	NA	NA	NA	NA	50784.2	293625	8235.04	4535.38	4903.03	33624.5	1083.31
K.NTLSLVNDFIIR.D	ENST00000381362	NA	104422	350758	146303	100358	322395	NA	84711.4	NA	NA	NA	NA	NA	NA	NA
R.AGYCLSLDCGLRGPFEESPLPR.R	ENSMMUT00000045819	NA	NA	NA	NA	NA	NA	NA	NA	NA	NA	NA	NA	NA	15699.6	NA
R.FQELGSETLTSEEFQK.R	ENSMMUT00000045420	NA	NA	NA	NA	NA	NA	NA	NA	NA	NA	4.07825e+07	NA	1.74901e+07	NA	1.78792e+06
R.AGLQFPVGR.V	ENSMMUT00000002045	NA	NA	NA	NA	NA	NA	NA	NA	2361.51	8.27755e+06	4.22519e+06	850363	1286.55	1181.53	546.624
K.DYAGVFSDAGLTFASSSGQQTAQR.A	ENSMMUT00000038845	NA	NA	NA	NA	NA	NA	NA	NA	NA	1.69861e+06	757048	NA	NA	32909	NA
R.CLAFTDVAPR.G	ENST00000416793	NA	11427.8	NA	272998	225499	NA	23670.8	111004	NA	NA	NA	20721.9	NA	NA	1061.56
R.TTVGVDGSLYK.T	ENSMMUT00000021461	NA	NA	NA	NA	NA	NA	NA	NA	NA	1.72411e+06	NA	36093.6	50794.5	NA	6285.02
K.ANaNQAAALYK.V	ENSMMUT00000003809	NA	NA	NA	NA	NA	NA	NA	NA	10704.5	1.74616e+06	NA	146924	6721.39	NA	NA
K.YILGNPLTPGVTQGPQIDKEQYDK.I	ENSMMUT00000018673	NA	NA	NA	NA	NA	NA	NA	NA	NA	NA	NA	NA	NA	27275.2	NA
R.CLNDIGICKK.T	ENSMMUT00000017897	NA	NA	NA	NA	NA	NA	NA	NA	NA	NA	30145	742046	247019	NA	NA
R.EKLDQVATAVYQMMDQLYQGK.M	ENST00000395307	NA	NA	138464	NA	207149	113296	69735.8	271757	NA	NA	NA	NA	NA	NA	NA
R.IEEELGSK.A	ENSMMUT00000016693	NA	NA	NA	NA	NA	NA	NA	NA	NA	195341	131553	NA	112110	NA	NA
R.AAFGQGSGPIMLDEVQCMGTEASLADCK.S	ENSMMUT00000027622	NA	NA	NA	NA	NA	NA	NA	NA	5141.17	NA	878736	11490.5	NA	346507	2872.2
K.QVYEEEYGSSLEDDVVGDTSGYYQR.M	ENST00000296511	NA	22593.1	43564	70179.6	83271.1	375352	161916	NA	NA	NA	NA	NA	NA	NA	NA
R.EQDLLSHEQ.K	ENSMMUT00000024698	NA	NA	NA	NA	NA	NA	NA	NA	NA	NA	NA	855379	NA	NA	5405.12
M.MSLQHVTTPYFRDEELSCTVVELK.Y	ENSMMUT00000039535	NA	NA	NA	NA	NA	NA	NA	NA	129635	NA	NA	372071	NA	NA	14167.9
K.IPVTDEEQTNVPYIYAIGDILEDKVELTPVAIQAGR.L	ENSMMUT00000042892	NA	NA	NA	NA	NA	NA	NA	NA	NA	41758.4	91456.4	NA	NA	NA	NA
K.EWFLQAAK.D	ENSMMUT00000008231	NA	NA	NA	NA	NA	NA	NA	NA	665124	NA	2.11089e+06	NA	NA	NA	NA
R.ADSQAQLLLSTVVGVFTAPGLHLK.Q	ENST00000366667	NA	NA	1.28226e+06	559888	NA	2.40787e+06	NA	1.06933e+06	NA	NA	NA	NA	NA	NA	NA
K.HLHYWFVESQK.D	ENSMMUT00000045002	NA	NA	NA	NA	NA	NA	NA	NA	7119.66	21066.6	NA	NA	879.045	34908.6	NA
R.VQITAIGDVLGPSINGLASLIR.M	ENST00000287097	NA	NA	236345	261722	NA	NA	233543	104595	NA	NA	NA	NA	NA	NA	NA
R.KLDSAFEEPLSK.K	ENSMMUT00000023244	NA	NA	NA	NA	NA	NA	NA	NA	NA	29187.9	1.54111e+06	NA	19523.2	17820.7	2399.02
K.VMDLPTQEPALGTTCYASGWGSIEPEEFLTPK.K	ENST00000326003	NA	379793	NA	NA	NA	NA	NA	2.49833e+07	NA	NA	NA	NA	NA	NA	NA
K.LFVVPADEAQAR.I	ENSMMUT00000008488	NA	NA	NA	NA	NA	NA	NA	NA	NA	NA	NA	8608.1	NA	6886.74	NA
R.VSFELFADK.V	ENSMMUT00000005168	NA	NA	NA	NA	NA	NA	NA	NA	NA	3.97845e+06	NA	560485	3357.59	NA	3113.01
R.LPVSEGVFVVK.D	ENSMMUT00000023692	NA	NA	NA	NA	NA	NA	NA	NA	NA	NA	NA	56214.6	2.74481e+06	NA	NA
K.ACGACPLWGK.C	ENSMMUT00000019887	NA	NA	NA	NA	NA	NA	NA	NA	NA	2.74442e+06	485255	1.09287e+06	93724.1	NA	NA
K.FEHNNCLDK.S	ENSMMUT00000017215	NA	NA	NA	NA	NA	NA	NA	NA	NA	9984.87	11870.2	NA	4194.68	NA	NA
K.FSIEGSYQLDKVLPK.L	ENSMMUT00000015692	NA	NA	NA	NA	NA	NA	NA	NA	22699.7	50583.9	NA	NA	NA	4498.95	2.80379e+06
K.IPELLASGTVDDMTK.L	ENSMMUT00000016417	NA	NA	NA	NA	NA	NA	NA	NA	NA	1.64062e+06	NA	NA	NA	NA	551.54
R.ATFDPDTGLLMEIMNMNQR.L	ENSMMUT00000023692	NA	NA	NA	NA	NA	NA	NA	NA	NA	82312.2	63719.9	16386.5	NA	NA	NA
N.ISGSFELQLYTGK.K	ENSMMUT00000046047	NA	NA	NA	NA	NA	NA	NA	NA	341293	678757	1.04116e+06	897984	41679.6	NA	3268.4
E.DQYHYLLDR.N	ENSMMUT00000015692	NA	NA	NA	NA	NA	NA	NA	NA	1.25524e+06	15079.3	1.07328e+06	NA	NA	NA	NA
R.LGGLDVLEAEFSK.T	ENSMMUT00000005003	NA	NA	NA	NA	NA	NA	NA	NA	NA	372471	NA	17135.3	11401.3	NA	NA
K.GLEWVGLIR.N	ENSMMUT00000000171	NA	NA	NA	NA	NA	NA	NA	NA	NA	981398	194953	428550	NA	NA	1539.87
K.ILVVSNPVDILTYIVWKISGLPVTR.V	ENST00000280704	NA	NA	9299.49	NA	NA	NA	NA	NA	NA	NA	NA	NA	NA	NA	NA
K.LKECCEKPLLEK.S	ENST00000380904	2.2971e+07	NA	1.80746e+07	NA	NA	NA	NA	NA	NA	NA	NA	NA	NA	NA	NA
K.KLQCVDLHVISNDVCAQVHPQK.V	ENST00000326003	NA	62790.7	NA	NA	NA	NA	NA	NA	NA	NA	NA	NA	NA	NA	NA
Y.NDYIQPICLPFDVFQILDGNTK.C	ENSMMUT00000025990	NA	NA	NA	NA	NA	NA	NA	NA	NA	8107.11	NA	NA	NA	3715.7	NA
K.LKGYTSWAIGLSVADLAESIMK.N	ENST00000422447	NA	NA	NA	NA	NA	81662.5	63856.9	NA	NA	NA	NA	NA	NA	NA	NA
K.VHAELADVLTEVVVDSVLAVR.R	ENST00000314144	NA	NA	1821.39	989.573	NA	NA	NA	NA	NA	NA	NA	NA	NA	NA	NA
R.AAAGIRPPGYLIHESACWSDTLQR.W	ENSMMUT00000040937	NA	NA	NA	NA	NA	NA	NA	NA	NA	1.52867e+06	NA	NA	NA	22525.1	700.468
P.YFYAPELLFFAK.R	ENST00000380904	NA	NA	NA	6.17801e+06	NA	NA	1.32159e+06	1.0292e+07	NA	NA	NA	NA	NA	NA	NA
Y.ILLQSPQLPEDGALMAVYDK.S	ENST00000421673	NA	483041	NA	6.31467e+06	NA	NA	NA	NA	NA	2.32988e+06	2.2174e+06	416987	NA	NA	NA
K.VNLAELFK.G	ENSMMUT00000018791	NA	NA	NA	NA	NA	NA	NA	NA	NA	NA	NA	NA	NA	NA	1336.33
K.VPMMSLQHVTTPYFRDEELSCTVVELK.Y	ENSMMUT00000039535	NA	NA	NA	NA	NA	NA	NA	NA	237625	NA	NA	NA	NA	NA	38391.4
K.QDLPNaNMNaNAEITDK.L	ENST00000256682	491138	37711.8	NA	454767	NA	NA	NA	NA	NA	NA	NA	NA	NA	16356.1	4908.74
K.VSEGLPALDFPR.E	ENSMMUT00000027932	NA	NA	NA	NA	NA	NA	NA	NA	NA	285289	NA	35687.7	NA	NA	NA
R.ALASAAPSQSIFFSPVSISMSLAMLSLGAGSSTK.M	ENST00000329597	NA	NA	NA	NA	NA	NA	NA	NA	NA	NA	NA	NA	NA	NA	NA
K.VNGVLTALPVSEANGR.I	ENSMMUT00000038509	NA	NA	NA	NA	NA	NA	NA	NA	116343	NA	NA	NA	NA	57358.2	3121.78
K.VVENGALLSWK.L	ENSMMUT00000006615	NA	NA	NA	NA	NA	NA	NA	NA	67356.7	488450	16989.4	NA	26167.3	NA	1002.85
R.VTVPGNYYQLMCGLCGNYNGDPK.D	ENST00000221347	498439	NA	NA	NA	61237.3	23730.9	NA	NA	NA	NA	NA	NA	NA	NA	NA
R.VMAVDALASSHPLSTPASEINTPAQISELFDSISYSK.G	ENSMMUT00000021009	NA	NA	NA	NA	NA	NA	NA	NA	NA	NA	1.1299e+06	NA	NA	NA	11936.9
K.LLIYDNNK.R	ENSMMUT00000010394	NA	NA	NA	NA	NA	NA	NA	NA	1.75597e+06	2.03692e+06	101896	NA	21085.5	364392	53681
R.ALSPLYSVEFSEEPFGVIVR.R	ENSMMUT00000013383	NA	NA	NA	NA	NA	NA	NA	NA	747722	2.11505e+06	NA	NA	NA	684309	10463.2
K.ALGFEAAESSLTK.D	ENSMMUT00000011844	NA	NA	NA	NA	NA	NA	NA	NA	NA	NA	403322	1.01009e+06	2.02158e+06	NA	NA
K.TLAESALQLLYTAK.E	ENSMMUT00000046424	NA	NA	NA	NA	NA	NA	NA	NA	1340.5	NA	3676.9	NA	NA	204.327	NA
R.FQSAAIGALQEASEAYLVGLFEDTNLCAIHAK.R	ENST00000254810	NA	NA	158073	NA	NA	NA	NA	NA	NA	1.93503e+06	1.92128e+06	NA	NA	19950.5	NA
K.IGYNPDTVAFVPISGWNGDNMLEPSANMPWFK.G	ENST00000316292	NA	NA	NA	NA	17614.9	NA	19223.1	56884.9	2633.94	NA	NA	NA	NA	NA	NA
K.SILTNNPTWIIDPIDGTTNFVHR.F	ENSMMUT00000003738	NA	NA	NA	NA	NA	NA	NA	NA	1731.48	299514	266661	NA	NA	NA	NA
K.LVINGNPITIFQER.D	ENST00000229239	NA	NA	1.21297e+06	3.0238e+06	NA	NA	NA	NA	NA	NA	NA	NA	NA	NA	NA
F.TFHADMCTLSEK.E	ENSMMUT00000005416	NA	NA	NA	NA	NA	NA	NA	NA	NA	NA	3.79887e+06	4.26837e+06	7140.85	NA	8902.06
R.EDYLDVYVFGVGPLVNQVNINaNLASK.K	ENST00000421235	NA	44250.2	NA	NA	NA	NA	330748	NA	NA	NA	NA	NA	NA	NA	NA
K.FDLSQNHPLGMAIFLK.N	ENST00000306749	NA	NA	191087	3020.16	NA	250227	63340.5	NA	NA	NA	NA	NA	NA	NA	NA
K.EPESILQVLSQMEK.I	ENST00000370508	NA	78897.5	NA	560099	NA	NA	NA	159907	NA	NA	NA	NA	NA	NA	NA
R.TEFLSNYLTNVDDITLVPGTLGR.I	ENSMMUT00000006925	NA	NA	NA	NA	NA	NA	NA	NA	37666.4	87534.7	232278	22253.8	NA	32800.4	2480.5
K.LPDATPTELAELVNKR.A	ENSMMUT00000042115	NA	NA	NA	NA	NA	NA	NA	NA	NA	NA	4944.8	NA	NA	NA	NA
K.SDVYCEVCEFLVK.E	ENST00000373120	NA	30937.2	2.67621e+06	7.26922e+06	NA	9.7315e+06	182790	NA	NA	NA	NA	1.00988e+06	4206.09	NA	NA
K.ELVDDSINNVR.K	ENSMMUT00000039252	NA	NA	NA	NA	NA	NA	NA	NA	NA	NA	4034.3	NA	NA	NA	7613.89
R.SPFSFVYLPK.W	ENSMMUT00000027862	NA	NA	NA	NA	NA	NA	NA	NA	NA	NA	NA	171000	NA	NA	51808.2
R.SNLCALCIGDEQGENK.C	ENST00000231751	NA	19482.5	NA	7.48125e+07	NA	NA	NA	2.9568e+07	NA	NA	NA	NA	NA	NA	NA
K.EVGPPLSQEAVPLQK.E	ENSMMUT00000008761	NA	NA	NA	NA	NA	NA	NA	NA	NA	9.78406e+06	NA	NA	NA	NA	321249
R.ELPSSSPVCIQVFNIIFR.K	ENSMMUT00000012528	NA	NA	NA	NA	NA	NA	NA	NA	NA	NA	7099.89	NA	7364.19	6821.3	NA
K.TAPYKNVNVQNFHISWKDGLAFNaNLIHR.H	ENSMMUT00000009013	NA	NA	NA	NA	NA	NA	NA	NA	NA	NA	NA	NA	NA	89170.1	1033.99
R.ALQVTVPHFLDWSGEALQPTR.I	ENST00000170150	1.94797e+06	110681	830780	545918	NA	NA	NA	NA	NA	NA	NA	NA	NA	NA	NA
R.APVILGSPDDVLEFLK.V	ENST00000375326	NA	92137.6	NA	153774	NA	NA	NA	NA	NA	NA	NA	NA	NA	NA	NA
R.VVGVPYQGNaNTALFILPSEGK.M	ENSMMUT00000015692	NA	NA	NA	NA	NA	NA	NA	NA	NA	NA	159776	NA	1.30107e+06	NA	704368
R.QSVEADINGLRR.V	ENSMMUT00000002107	NA	NA	NA	NA	NA	NA	NA	NA	NA	NA	NA	NA	NA	NA	312.383
K.AGATLDLLVENMGR.V	ENST00000307363	3.55229e+06	NA	NA	NA	NA	NA	545758	NA	NA	NA	NA	NA	NA	NA	NA
K.DLFLQGAYDTVR.W	ENST00000371579	NA	NA	179369	340007	NA	NA	NA	154243	NA	NA	NA	NA	NA	NA	NA
R.AYTDLSRPYSLFSYNTQGK.D	ENSMMUT00000009360	NA	NA	NA	NA	NA	NA	NA	NA	922836	4.28304e+06	NA	3.02164e+06	NA	NA	NA
K.KPMVLGHEASGTVEK.V	ENSMMUT00000022458	NA	NA	NA	NA	NA	NA	NA	NA	NA	44229.8	29238.7	10491.7	8982.89	NA	NA
R.SFNYIEFHCSMDGYVDSIEDLK.M	ENST00000326783	NA	NA	325647	NA	NA	615776	NA	NA	NA	NA	NA	NA	NA	NA	NA
K.QADLYISEGLHPR.I	ENSMMUT00000008978	NA	NA	NA	NA	NA	NA	NA	NA	NA	NA	NA	NA	30021.8	NA	944.26
R.HYGGLTGLNK.A	ENSMMUT00000003435	NA	NA	NA	NA	NA	NA	NA	NA	NA	5.0227e+06	NA	1.19565e+06	314701	NA	NA
K.QFVTGIIDSLTISPK.A	ENST00000254898	NA	172343	NA	916273	NA	NA	NA	666748	NA	NA	NA	NA	NA	NA	NA
R.GLHGICMTFLHNaNGK.F	ENSMMUT00000020736	NA	NA	NA	NA	NA	NA	NA	NA	1644.46	NA	NA	NA	NA	60534	NA
K.LIADAWNaNIPDNLDAVVDLQGGGHSYFFK.G	ENST00000219070	NA	NA	642233	787419	NA	NA	NA	203732	NA	NA	NA	NA	NA	NA	NA
R.VPVAVQGEDTVQSLTQGDGVAK.L	ENST00000245907	NA	27281.8	NA	887497	NA	NA	NA	NA	NA	NA	NA	NA	NA	NA	NA
K.DIFTTQDELLVYNK.N	ENST00000372769	1.99099e+08	1.68558e+08	1.0548e+08	5.21526e+08	NA	NA	NA	3.09095e+08	NA	NA	NA	NA	NA	NA	NA
K.VIEHIMEDLDTNaNDK.Q	ENST00000368738	NA	129398	NA	1.38623e+06	NA	NA	NA	NA	NA	NA	NA	NA	NA	NA	NA
M.LLQPGESLGSYSYR.S	ENSMMUT00000030162	NA	NA	NA	NA	NA	NA	NA	NA	NA	NA	1.10663e+07	NA	NA	NA	NA
Y.PNCPLDKENPTQEDQDR.G	ENSMMUT00000039535	NA	NA	NA	NA	NA	NA	NA	NA	NA	3.86933e+06	317.477	NA	120996	NA	NA
R.TLVWSEK.E	ENSMMUT00000013015	NA	NA	NA	NA	NA	NA	NA	NA	NA	NA	NA	52202.9	11748.5	NA	60.8845
K.LDLDFPNLPYLLDGK.N	ENST00000256594	NA	NA	160583	284489	NA	NA	103030	NA	NA	NA	NA	NA	NA	NA	NA
K.MIPCDFLIPVQTQHPIRK.G	ENSMMUT00000008231	NA	NA	NA	NA	NA	NA	NA	NA	60402.5	NA	NA	453909	NA	NA	28759.8
K.AGKEPGLQIWR.V	ENSMMUT00000018262	NA	NA	NA	NA	NA	NA	NA	NA	NA	136211	NA	NA	31297.5	NA	NA
K.HTLVVLD.P	ENSMMUT00000046047	NA	NA	NA	NA	NA	NA	NA	NA	2.87925e+06	NA	NA	9.45509e+06	NA	664277	153534
K.IEWLESHQDADIEDFK.A	ENST00000324460	NA	227252	NA	1.87939e+06	483691	1.2791e+06	NA	NA	NA	NA	NA	NA	NA	42162.8	430.749
K.YVLPNFEVK.I	ENSMMUT00000001085	NA	NA	NA	NA	NA	NA	NA	NA	46410.5	NA	NA	NA	NA	NA	NA
K.GGPLDGTYR.L	ENSMMUT00000020894	NA	NA	NA	NA	NA	NA	NA	NA	NA	997193	NA	129072	24011.7	NA	8106.09
R.AQIINDAFNLASAHK.V	ENST00000300060	NA	NA	NA	1.62933e+07	NA	NA	NA	NA	NA	NA	NA	NA	NA	NA	NA
R.VFDMLNR.R	ENSMMUT00000005246	NA	NA	NA	NA	NA	NA	NA	NA	NA	NA	NA	NA	324.358	1095.03	NA
K.LMSANaNSDLPLNIECFMNDLDVSSK.M	ENST00000438626	NA	NA	21691.6	54343	NA	NA	NA	NA	NA	NA	NA	NA	NA	NA	NA
K.QALSDIPQAPHDSPPVSPTPNTPPCQAR.L	ENSMMUT00000001671	NA	NA	NA	NA	NA	NA	NA	NA	NA	NA	NA	NA	NA	619770	204446
H.ISCNaNLLQDNIADAVTCAK.R	ENSMMUT00000012553	NA	NA	NA	NA	NA	NA	NA	NA	69771.8	2.0919e+06	229603	917783	NA	1.59252e+06	7811.62
K.LQLIPGVCGFR.I	ENSMMUT00000030020	NA	NA	NA	NA	NA	NA	NA	NA	NA	NA	5497.52	NA	NA	NA	NA
K.TLLAIGGWNFGTQR.F	ENSMMUT00000012171	NA	NA	NA	NA	NA	NA	NA	NA	NA	NA	NA	398019	NA	19171.6	2547.74
K.LYEQLSGK.-	ENSMMUT00000007191	NA	NA	NA	NA	NA	NA	NA	NA	NA	65916.3	6950.32	202832	79298.8	NA	NA
K.LYIEYGIQR.I	ENSMMUT00000031747	NA	NA	NA	NA	NA	NA	NA	NA	3.1157e+06	4720.35	NA	1490.43	NA	NA	20501.3
K.YQLDKDGVVLFK.K	ENSMMUT00000012916	NA	NA	NA	NA	NA	NA	NA	NA	NA	NA	157185	NA	NA	4581.31	NA
R.FRDNTPNaNIAIVQLQELSLR.L	ENSMMUT00000003818	NA	NA	NA	NA	NA	NA	NA	NA	7621.48	NA	10067.3	NA	NA	3193.72	1150.11
K.EDLHNaNDCEVQNLNQE.S	ENSMMUT00000026086	NA	NA	NA	NA	NA	NA	NA	NA	NA	NA	NA	NA	107967	NA	21961.9
K.LEMEQVWR.A	ENSMMUT00000023692	NA	NA	NA	NA	NA	NA	NA	NA	NA	NA	49810	NA	1000.07	63584.7	3977.61
R.AAAGIQPPGYLIHESACWSDTLQR.W	ENST00000302345	NA	56361.1	NA	679691	316966	NA	NA	378887	NA	NA	NA	NA	NA	NA	NA
K.ELLLEECWGKPK.V	ENSMMUT00000025644	NA	NA	NA	NA	NA	NA	NA	NA	12644.7	2.60929e+06	NA	75623	NA	NA	1775.71
G.KPQYMVLVPSLLHTETPEK.G	ENSMMUT00000020932	NA	NA	NA	NA	NA	NA	NA	NA	NA	NA	NA	NA	402086	NA	NA
K.KTQEQLALEMAELTAR.I	ENSMMUT00000021958	NA	NA	NA	NA	NA	NA	NA	NA	NA	NA	NA	33601.6	NA	8469.58	NA
K.VLEHTTHTLLVGESATK.F	ENSMMUT00000010339	NA	NA	NA	NA	NA	NA	NA	NA	84160.1	NA	31325.6	98663.6	158531	NA	519.854
R.IDSGLYLGSGYFTAIQNL.R	ENST00000231751	NA	NA	NA	NA	NA	3593.12	166262	8597.93	NA	NA	NA	NA	NA	NA	NA
R.VKDLHVGATVAPSSR.R	ENSMMUT00000015692	NA	NA	NA	NA	NA	NA	NA	NA	NA	555716	NA	2362.61	68668.4	5269.32	NA
R.ALGQNPTNaNEVLK.V	ENST00000293422	NA	NA	NA	NA	NA	NA	NA	NA	3234.52	NA	4882.48	NA	3263.04	NA	NA
K.HKLDVTSVEDYK.A	ENSMMUT00000028294	NA	NA	NA	NA	NA	NA	NA	NA	NA	NA	NA	NA	1348.89	NA	816.056
R.RPVKENFLHMSVQSDDALLGNPVNFTVILKR.K	ENSMMUT00000046047	NA	NA	NA	NA	NA	NA	NA	NA	NA	NA	NA	1.96779e+06	NA	NA	1.27866e+06
R.RAPYPNYDRDILAIDISR.V	ENSMMUT00000008761	NA	NA	NA	NA	NA	NA	NA	NA	4.95009e+06	6.17444e+06	NA	2.51866e+06	NA	2.47631e+06	291072
K.VIFLENYR.V	ENSMMUT00000012864	NA	NA	NA	NA	NA	NA	NA	NA	NA	NA	NA	NA	NA	7590.6	NA
R.EQINaNLTSFLDASFVYSSEPSLASR.L	ENST00000262290	13695.2	NA	7793.83	3650.51	NA	NA	7124.08	NA	NA	357914	NA	NA	NA	NA	NA
K.LFDSDPITVTVPVEV.S	ENSMMUT00000039083	NA	NA	NA	NA	NA	NA	NA	NA	NA	NA	NA	NA	NA	10250.3	2651.58
R.FFDIQLGIK.D	ENST00000199448	235366	2756.23	451865	153247	115081	NA	1341.67	NA	NA	NA	NA	NA	NA	NA	NA
K.VVSQSSIYSQTENLIAGK.S	ENSMMUT00000024698	NA	NA	NA	NA	NA	NA	NA	NA	1.2611e+07	4.90766e+08	38606.1	NA	NA	NA	203387
K.EFEPLLNWMK.D	ENST00000299767	NA	90795.6	NA	744284	NA	NA	NA	NA	NA	NA	NA	NA	NA	NA	NA
K.LIEEVMIGEDK.L	ENSMMUT00000015131	NA	NA	NA	NA	NA	NA	NA	NA	NA	1.40249e+06	NA	NA	12165	NA	NA
R.AECMLQQAER.L	ENST00000323076	NA	NA	NA	NA	NA	NA	NA	394272	NA	2.14489e+06	21414.5	NA	28226.2	NA	NA
K.LVVEWQLQDDKNQSLFCWEIPVQIVSHL.-	ENSMMUT00000009192	NA	NA	NA	NA	NA	NA	NA	NA	NA	4.1361e+06	3.40544e+06	NA	NA	1.04111e+06	NA
R.HVGDLGNVTAGK.D	ENSMMUT00000002415	NA	NA	NA	NA	NA	NA	NA	NA	NA	3.47279e+06	NA	NA	173896	NA	3482.42
K.LDITAEILAVR.D	ENST00000354297	NA	NA	864.766	NA	NA	NA	NA	NA	NA	NA	NA	NA	NA	NA	NA
C.SGDSGGPLVCDGVLQGITSWGSQPCALPR.R	ENSMMUT00000038399	NA	NA	NA	NA	NA	NA	NA	NA	NA	NA	NA	NA	NA	NA	NA
R.FGQCWVFAGILTTVLR.A	ENSMMUT00000046047	NA	NA	NA	NA	NA	NA	NA	NA	NA	3.75964e+06	NA	NA	NA	1.45893e+06	NA
K.GALLFNNIFSIVPAILMGCSK.V	ENSMMUT00000022903	NA	NA	NA	NA	NA	NA	NA	NA	NA	230968	NA	NA	NA	NA	NA
M.PDEDERKEYILNDTGCHYVGAAR.S	ENSMMUT00000046047	NA	NA	NA	NA	NA	NA	NA	NA	NA	464316	72489.6	NA	NA	NA	99377.8
K.KIENCNYAVELGK.N	ENSMMUT00000017391	NA	NA	NA	NA	NA	NA	NA	NA	NA	6.26695e+06	1.17375e+06	1.40243e+06	111901	636571	NA
K.LTADFREDPDPR.K	ENSMMUT00000014487	NA	NA	NA	NA	NA	NA	NA	NA	NA	NA	NA	32774.1	NA	NA	827.756
K.VLLVPGPEKEN.-	ENSMMUT00000022494	NA	NA	NA	NA	NA	NA	NA	NA	13985.4	NA	NA	14692.6	NA	127.04	1741.52
D.FTFDLYR.A	ENSMMUT00000015692	NA	NA	NA	NA	NA	NA	NA	NA	NA	NA	NA	NA	NA	NA	NA
R.LVSHFVEEFK.R	ENSMMUT00000041018	NA	NA	NA	NA	NA	NA	NA	NA	NA	NA	NA	NA	NA	5329.58	2145.33
R.TGEAIVDAALSALR.Q	ENST00000381611	292625	80148.9	113737	383633	NA	334479	NA	232063	NA	NA	NA	NA	NA	978.632	NA
R.FLFASVMADKDTTR.R	ENSMMUT00000008147	NA	NA	NA	NA	NA	NA	NA	NA	6413	NA	363284	27909.9	NA	NA	143.163
C.LNDIGICK.K	ENSMMUT00000017897	NA	NA	NA	NA	NA	NA	NA	NA	NA	2.93104e+06	NA	NA	91437.4	3.04175e+06	NA
K.QLSFEEFIMLMAR.L	ENST00000368738	NA	48325	NA	3200.62	23620.3	46749.5	NA	NA	NA	NA	NA	1.15328e+06	NA	NA	NA
R.DIVLDCPDGSTIPYQYR.H	ENSMMUT00000046928	NA	NA	NA	NA	NA	NA	NA	NA	NA	NA	NA	310192	NA	NA	NA
R.SRPSFHPLSDELVNYVNK.Q	ENSMMUT00000026987	NA	NA	NA	NA	NA	NA	NA	NA	99405.5	7.32283e+06	NA	NA	NA	32489.4	NA
R.VDEPLSCSYVLTIR.T	ENST00000315970	NA	NA	293158	496434	NA	NA	NA	NA	NA	NA	NA	NA	NA	NA	NA
R.TLYSSSPR.V	ENSMMUT00000017694	NA	NA	NA	NA	NA	NA	NA	NA	NA	8192.8	NA	NA	8376.79	NA	NA
K.AYDATYLVK.S	ENSMMUT00000005977	NA	NA	NA	NA	NA	NA	NA	NA	NA	662777	NA	NA	NA	25090.1	8036.79
R.KYSVWIGGSILASLSTFQQMWISK.Q	ENSMMUT00000001914	NA	NA	NA	NA	NA	NA	NA	NA	NA	42464.7	NA	NA	NA	NA	NA
R.YFQNYSYGGVIQDDHIPFLR.R	ENSMMUT00000023088	NA	NA	NA	NA	NA	NA	NA	NA	208790	NA	NA	NA	NA	NA	NA
R.DNCCILDER.F	ENSMMUT00000029988	NA	NA	NA	NA	NA	NA	NA	NA	9398.76	6.78554e+06	NA	NA	NA	NA	NA
R.KAYWQVHLDQVEVASGLTLCK.E	ENST00000236671	NA	NA	319974	NA	NA	NA	NA	NA	NA	NA	NA	NA	NA	NA	NA
A.GPETLCGAELVDALQFVCGDR.G	ENSMMUT00000003166	NA	NA	NA	NA	NA	NA	NA	NA	NA	NA	NA	NA	NA	6697.83	NA
R.TAGWNIPMGLLYSK.I	ENSMMUT00000012466	NA	NA	NA	NA	NA	NA	NA	NA	NA	NA	6.68042e+06	NA	NA	NA	NA
R.ILGGHLDAK.G	ENSMMUT00000000967	NA	NA	NA	NA	NA	NA	NA	NA	NA	714426	2065.7	522782	102692	NA	318.808
R.DFTFDLYR.A	ENST00000329597	NA	161489	311522	804105	NA	880041	NA	NA	1.33846e+08	NA	4.6339e+06	NA	NA	NA	NA
K.DDNPNLPPLVRPEVDVMCTAFHDNEATF.L	ENSMMUT00000005416	NA	NA	NA	NA	NA	NA	NA	NA	15787	NA	870075	NA	NA	NA	NA
L.LFNDNTECLAR.L	ENSMMUT00000020008	NA	NA	NA	NA	NA	NA	NA	NA	41344.1	NA	NA	4.73587e+06	NA	NA	482341
R.QVQHAQICTQLLTLVAPECSVSK.E	ENSMMUT00000017925	NA	NA	NA	NA	NA	NA	NA	NA	94765.1	NA	2.74219e+06	NA	NA	715845	NA
K.NVLDCCISLLTESSLKPTDR.R	ENST00000296125	NA	266858	4.79575e+06	NA	NA	NA	NA	NA	6.46185e+07	NA	NA	1.45846e+09	NA	NA	9.93779e+06
K.ALMGHLEEVVLALLK.T	ENSMMUT00000017765	NA	NA	NA	NA	NA	NA	NA	NA	NA	NA	NA	25977.1	NA	NA	NA
K.VPTADLEHVLPLAEDVTNILSK.C	ENSMMUT00000042115	NA	NA	NA	NA	NA	NA	NA	NA	NA	NA	NA	2.62341e+06	NA	NA	3444.72
K.CREILSVDCSANNPAQAQLR.R	ENSMMUT00000039083	NA	NA	NA	NA	NA	NA	NA	NA	NA	NA	NA	NA	NA	30707.1	NA
R.SPVYLTVLK.H	ENSMMUT00000008218	NA	NA	NA	NA	NA	NA	NA	NA	NA	NA	NA	175.053	9501.48	25261.4	NA
K.NEELIALCQK.S	ENST00000335186	NA	NA	NA	NA	NA	NA	NA	NA	NA	NA	NA	NA	NA	NA	NA
R.NHNaNVLASLTTQK.K	ENSMMUT00000031348	NA	NA	NA	NA	NA	NA	NA	NA	302103	NA	NA	NA	10270.5	NA	NA
K.TFSDWLESVK.E	ENSMMUT00000029578	NA	NA	NA	NA	NA	NA	NA	NA	3381.12	NA	NA	NA	NA	NA	NA
K.DNTYSLSSTLTLSSTDYQSHNVYACEVTHQGLSSPVTK.S	ENSMMUT00000029842	NA	NA	NA	NA	NA	NA	NA	NA	NA	NA	55858.3	NA	NA	35340.7	NA
K.HLHFVDVDDLHIIVQELR.G	ENST00000476993	NA	NA	NA	NA	NA	NA	NA	NA	NA	NA	NA	NA	NA	NA	NA
K.TWADECKFEHNNCLD.K	ENSMMUT00000017215	NA	NA	NA	NA	NA	NA	NA	NA	NA	NA	NA	908363	14692	661617	1854.54
N.GSDCPGTFCLFQSK.T	ENSMMUT00000020008	NA	NA	NA	NA	NA	NA	NA	NA	NA	NA	NA	NA	NA	24149.6	715.91
R.CPVPSFHVELCR.E	ENSMMUT00000000964	NA	NA	NA	NA	NA	NA	NA	NA	13438.1	NA	NA	NA	NA	6022.96	1217.22
K.HFSVEGQLEFR.A	ENST00000327934	1.81965e+06	NA	NA	2.16721e+06	NA	NA	NA	NA	NA	3.51759e+06	1.15188e+06	NA	NA	NA	101616
S.QSSYVLQTEELVANK.Q	ENST00000372781	NA	NA	8174.21	NA	NA	NA	NA	NA	NA	NA	NA	NA	NA	NA	NA
K.LQENNHCHVACSALITDDLTDAIICAR.K	ENSMMUT00000019312	NA	NA	NA	NA	NA	NA	NA	NA	28517.1	NA	NA	731614	NA	344630	NA
K.SAEAWAATCIWDHGPSYLLR.F	ENST00000260113	NA	4481.19	145391	513628	NA	276868	9710.35	NA	NA	NA	NA	NA	NA	NA	NA
G.SKDIFSTQDELLVYNK.N	ENST00000372781	1.06989e+06	1.38161e+06	NA	1.38254e+07	NA	NA	NA	NA	NA	NA	NA	NA	NA	NA	NA
K.DGNVLLQEMQIQHPTASLIAK.V	ENSMMUT00000008978	NA	NA	NA	NA	NA	NA	NA	NA	NA	NA	NA	13738.5	3597.49	NA	NA
K.TGLDSPTGIDFSDITANSF.T	ENST00000354785	NA	NA	195435	312455	NA	NA	NA	150285	NA	NA	NA	NA	NA	NA	NA
R.GISLANWVC.L	ENSMMUT00000012553	NA	NA	NA	NA	NA	NA	NA	NA	NA	NA	NA	NA	NA	NA	771.819
R.NELESYAYSLK.N	ENST00000324460	1.60433e+06	198421	NA	1.64582e+06	NA	NA	NA	NA	NA	NA	NA	NA	NA	NA	NA
S.YELTQPPSVSVSPGQTAR.I	ENSMMUT00000023320	NA	NA	NA	NA	NA	NA	NA	NA	373706	NA	9341.75	1.16193e+06	NA	NA	1077.57
K.KLNCQVIGASVDSHFCHLAWVNTPK.K	ENST00000262746	854719	NA	598892	724986	NA	NA	NA	NA	NA	NA	NA	NA	NA	NA	NA
K.TTLAWLR.D	ENSMMUT00000002810	NA	NA	NA	NA	NA	NA	NA	NA	442.1	NA	NA	NA	NA	691.471	152.031
K.KLPVGFTFSFPCQQSK.I	ENSMMUT00000021461	NA	NA	NA	NA	NA	NA	NA	NA	NA	2.41959e+06	NA	18621.1	7350.91	NA	999.066
K.ELTEEKETAFEFLSSA.-	ENSMMUT00000008622	NA	NA	NA	NA	NA	NA	NA	NA	NA	NA	2903.37	285152	NA	19308.5	125350
R.GFGEPFVLNPGTWALR.V	ENST00000252999	196628	NA	124889	250776	NA	NA	24935.5	NA	NA	NA	NA	NA	NA	NA	NA
R.YIFAYLDIQYEDHR.I	ENSMMUT00000031288	NA	NA	NA	NA	NA	NA	NA	NA	763539	NA	NA	NA	NA	NA	NA
R.ADAVTLDGGFIYEAGLAPYK.L	ENST00000231751	NA	1.44973e+06	1.30251e+07	NA	1.37454e+07	1.34488e+07	1.36811e+06	3.0226e+07	NA	NA	NA	NA	NA	NA	NA
R.ELSGSSSVLEETRPAR.Q	ENSMMUT00000013383	NA	NA	NA	NA	NA	NA	NA	NA	NA	NA	8685.77	61555.8	6143.36	NA	NA
R.IAYEVSVQEAVALYGGHTPAGMQTK.Y	ENSMMUT00000028744	NA	NA	NA	NA	NA	NA	NA	NA	NA	NA	NA	NA	NA	1.88503e+06	NA
R.YLSYTLNPDLIR.K	ENST00000300060	NA	896356	2.74696e+06	6.89774e+06	NA	NA	NA	NA	NA	968961	652877	NA	59938.8	NA	NA
R.LVGGPMDASVEEEGVRR.A	ENSMMUT00000012863	NA	NA	NA	NA	NA	NA	NA	NA	5.18591e+07	NA	6.31788e+06	NA	5.27561e+07	NA	1.12381e+07
K.ALLEVVQSGGK.N	ENST00000308268	NA	NA	NA	528363	NA	NA	NA	NA	NA	1.7073e+06	NA	NA	NA	NA	826.237
T.ALFILPSEGK.M	ENSMMUT00000015692	NA	NA	NA	NA	NA	NA	NA	NA	NA	NA	NA	NA	NA	625793	NA
R.VLSNIENLPLVTK.M	ENSMMUT00000021014	NA	NA	NA	NA	NA	NA	NA	NA	NA	692239	NA	NA	NA	NA	2901.78
K.MALDKIAFIPFSYLVDQWR.W	ENST00000290866	NA	NA	30280	NA	NA	NA	3156.5	NA	NA	230660	NA	88446.1	NA	90956	NA
K.VNQIGSVTESLQACK.L	ENST00000234590	NA	NA	NA	1.95689e+06	NA	NA	NA	NA	NA	1.27516e+07	7.86056e+06	NA	76767.3	NA	NA
R.ESAATDVLQK.K	ENSMMUT00000006619	NA	NA	NA	NA	NA	NA	NA	NA	NA	NA	NA	NA	389363	668140	9803.56
R.KAQCPCILEGYK.F	ENST00000421673	NA	NA	1.3771e+06	NA	NA	NA	NA	1.28197e+06	NA	NA	NA	NA	NA	NA	NA
K.EFADSLGIPFLETSAK.N	ENST00000260638	NA	40146.4	114323	308229	NA	NA	NA	NA	NA	NA	11065.8	NA	NA	72528.5	1524.68
K.ELLQEFIDSDAAAEAMGK.F	ENST00000244930	149811	1385.1	43677.6	NA	61373.4	84543.9	NA	184957	NA	NA	NA	NA	NA	NA	NA
K.VPMMSLQHVTTPY.F	ENSMMUT00000039535	NA	NA	NA	NA	NA	NA	NA	NA	342719	NA	NA	NA	NA	1.2201e+06	NA
K.QIVAGVNYFLDVELGR.T	ENST00000376925	1.04926e+06	1.30928e+06	1.11291e+06	NA	1.45198e+06	2.09235e+06	NA	NA	NA	NA	NA	708179	NA	NA	NA
K.TDQVIQSLIALVNDPQPEHPLR.A	ENST00000458578	NA	NA	179293	299142	NA	NA	NA	NA	65551	651753	121186	NA	NA	NA	NA
A.YVMLPVADQYNCIK.H	ENSMMUT00000000967	NA	NA	NA	NA	NA	NA	NA	NA	NA	NA	1.12909e+06	1.1592e+06	NA	476880	88318.9
R.KHGLEVIYMIEPIDEYCVQQLK.E	ENSMMUT00000017217	NA	NA	NA	NA	NA	NA	NA	NA	1.17298e+06	NA	NA	416993	NA	NA	91186.4
K.SPEQQETVLDGHLIIR.Y	ENSMMUT00000020374	NA	NA	NA	NA	NA	NA	NA	NA	4060.83	2.87618e+06	NA	1.48882e+06	NA	NA	NA
F.SLFDKDGDGTITTK.E	ENSMMUT00000008297	NA	NA	NA	NA	NA	NA	NA	NA	NA	NA	NA	NA	NA	NA	4391.15
R.YILYLVER.E	ENSMMUT00000045847	NA	NA	NA	NA	NA	NA	NA	NA	3.075e+06	1.02248e+06	164274	NA	NA	NA	NA
K.FVYHLSDLCK.K	ENSMMUT00000031083	NA	NA	NA	NA	NA	NA	NA	NA	NA	NA	NA	4.92619e+06	NA	NA	NA
K.EILSEVER.N	ENSMMUT00000045699	NA	NA	NA	NA	NA	NA	NA	NA	NA	NA	NA	NA	1475.43	19311.2	2811.66
K.VLVCGAGPIGMVTLLVAK.A	ENST00000267814	NA	10063.4	NA	2.44536e+06	NA	NA	NA	2.94104e+06	NA	NA	NA	NA	NA	NA	NA
K.YRPSQDEGLPVSR.C	ENSMMUT00000013263	NA	NA	NA	NA	NA	NA	NA	NA	30679.6	1.25113e+06	NA	NA	13857.4	NA	NA
R.DVTFDPELVDPVVAAGAVVTSSGIVFFSNPAHPEFR.V	ENST00000229725	NA	78497.1	133645	NA	179539	NA	NA	264673	NA	1289.46	NA	NA	NA	33414.3	NA
K.SRLQGGVLVNEILNHMK.R	ENST00000351273	NA	NA	NA	1.2061e+06	NA	3.32685e+06	NA	NA	NA	NA	NA	NA	NA	NA	NA
K.EVGSPHGIILDSVDAAFVCPGSSR.L	ENSMMUT00000010814	NA	NA	NA	NA	NA	NA	NA	NA	NA	NA	4.50276e+06	NA	50366.2	2.45235e+06	NA
R.QEPSQGTTTFAVTSILR.V	ENST00000390547	NA	402480	1.38414e+06	3.6857e+06	NA	2.18581e+06	NA	NA	NA	NA	NA	NA	NA	NA	NA
A.CCVVGVCGPGLWER.Q	ENST00000382120	825331	NA	477412	387442	NA	NA	NA	NA	19624.2	NA	NA	248006	NA	NA	5250.53
R.STSQSTAALGCLVK.D	ENSMMUT00000001458	NA	NA	NA	NA	NA	NA	NA	NA	NA	6.30953e+07	9.92678e+06	NA	NA	NA	NA
R.QALAQISLPR.I	ENSMMUT00000003203	NA	NA	NA	NA	NA	NA	NA	NA	NA	1.42784e+06	NA	NA	NA	NA	NA
R.LCHCPVGYTGPFCDLDTK.A	ENSMMUT00000027845	NA	NA	NA	NA	NA	NA	NA	NA	NA	NA	40262.8	37799.2	NA	NA	20361.4
K.LMSNLDSNR.D	ENSMMUT00000015358	NA	NA	NA	NA	NA	NA	NA	NA	686.96	14908.9	397.113	NA	2464.28	NA	NA
K.LENLFEALNNK.N	ENST00000221740	NA	NA	NA	18313.8	NA	NA	NA	NA	NA	NA	NA	NA	NA	NA	NA
K.GDDITMVLILPKPEK.S	ENSMMUT00000000904	NA	NA	NA	NA	NA	NA	NA	NA	3221.6	NA	NA	14111.8	NA	NA	NA
K.SYPDGWNLPGGGVQR.G	ENST00000256999	NA	7381.98	NA	NA	NA	NA	NA	NA	NA	NA	NA	NA	NA	NA	NA
P.GLCSVGQCPANQVYQECGSACVK.T	ENST00000421673	NA	NA	548079	NA	NA	2.8955e+06	NA	604319	NA	NA	NA	NA	NA	NA	NA
K.FAMTLFEQCVCTSCGATSDPLPFIQMVHYI.S	ENSMMUT00000002563	NA	NA	NA	NA	NA	NA	NA	NA	10051.4	NA	15725.8	NA	3910.69	NA	1700.56
K.VGLSGMAIADVTLLSGFHALR.A	ENST00000375177	NA	NA	120277	334966	NA	NA	NA	NA	NA	NA	NA	NA	NA	NA	NA
K.DKPELQFPFLQDEDTVATLLECK.T	ENST00000393892	NA	32825.8	9922.98	167513	NA	NA	38356.2	97342.5	NA	NA	NA	NA	NA	NA	NA
E.LSESLQVAER.L	ENSMMUT00000039083	NA	NA	NA	NA	NA	NA	NA	NA	44299.2	7.15648e+06	NA	NA	53182.3	NA	27804.1
R.LYQVEYAFK.A	ENSMMUT00000023236	NA	NA	NA	NA	NA	NA	NA	NA	NA	NA	979346	NA	NA	22793.4	NA
K.DYADFVNLSTNLVGMDK.A	ENSMMUT00000008229	NA	NA	NA	NA	NA	NA	NA	NA	NA	NA	9.30083e+06	NA	126954	6.78497e+06	NA
K.QTQIFTTYSDNQPGVLIQVYEGER.A	ENST00000375650	NA	86655.5	63278.3	79866.2	NA	NA	NA	NA	NA	NA	NA	NA	NA	NA	NA
K.TQTVCNFTDGALVQHQEWDGK.E	ENST00000297258	232942	83373.7	NA	371214	NA	NA	17186.1	NA	NA	NA	NA	NA	NA	NA	NA
R.GLSKEQASASGAQK.G	ENSMMUT00000024698	NA	NA	NA	NA	NA	NA	NA	NA	NA	31422.9	NA	395746	409024	NA	NA
Y.PEVESDLR.I	ENSMMUT00000010446	NA	NA	NA	NA	NA	NA	NA	NA	NA	NA	NA	331634	47313.2	NA	NA
R.VVSNFILQALQGEPLTVYGSGSQTR.A	ENSMMUT00000002398	NA	NA	NA	NA	NA	NA	NA	NA	NA	NA	NA	NA	NA	NA	NA
R.DVYLLHESYDDVQQSFFLAETLK.Y	ENST00000368468	NA	NA	NA	NA	NA	NA	11115.4	NA	NA	NA	NA	NA	NA	NA	NA
K.YLGPQYVTAITNLK.K	ENSMMUT00000020008	NA	NA	NA	NA	NA	NA	NA	NA	NA	NA	NA	6.49607e+07	NA	NA	NA
K.YTCSCENSQDCLCTILGNYVK.A	ENSMMUT00000026194	NA	NA	NA	NA	NA	NA	NA	NA	NA	NA	NA	6784.57	5627.22	NA	NA
R.WSAGLTNSQVDLYIPK.V	ENSMMUT00000010206	NA	NA	NA	NA	NA	NA	NA	NA	NA	NA	NA	14911.6	NA	4079.64	NA
K.SLGLPENHIVF.S	ENSMMUT00000041537	NA	NA	NA	NA	NA	NA	NA	NA	2.61954e+06	NA	NA	NA	90441.4	1.44113e+07	NA
M.PFLELDTNLPANR.V	ENST00000403386	NA	NA	NA	NA	NA	878304	229140	NA	NA	NA	NA	NA	NA	NA	NA
R.ICTQLLTLVAPECSVSK.E	ENST00000421673	NA	3.32956e+06	1.446e+07	3.03301e+07	2.63743e+07	NA	NA	NA	NA	NA	NA	NA	NA	NA	NA
K.DMYSFLEDMGLK.A	ENST00000318602	NA	NA	1166.22	155790	NA	NA	NA	NA	NA	NA	NA	NA	NA	NA	NA
H.CYNGLLR.L	ENSMMUT00000029619	NA	NA	NA	NA	NA	NA	NA	NA	NA	NA	NA	NA	NA	53489.8	6236.45
K.FSDLTEEEFR.T	ENST00000310325	NA	NA	NA	501670	214294	NA	80173.4	NA	NA	NA	NA	NA	NA	NA	NA
K.FWQDPALCCYLSPGDEQVNCFNINYLR.N	ENSMMUT00000008761	NA	NA	NA	NA	NA	NA	NA	NA	NA	1.06492e+07	3.31543e+07	NA	NA	NA	6584.64
R.YYSLDELSEK.G	ENSMMUT00000003287	NA	NA	NA	NA	NA	NA	NA	NA	112600	NA	423411	NA	NA	113327	2833.65
K.TPGAVNaNCHLSCSALLQDNIADAVACAK.R	ENST00000261267	NA	NA	NA	3.60251e+06	NA	NA	NA	NA	NA	NA	NA	NA	NA	NA	NA
K.TGLDSPTGIDFSDITANSFTVH.W	ENST00000354785	NA	NA	1.03039e+06	2.84286e+06	NA	NA	2.18454e+06	1.31008e+06	NA	NA	NA	NA	NA	NA	NA
R.NSLTGLPPGLFQASATLDTLVLK.E	ENSMMUT00000033357	NA	NA	NA	NA	NA	NA	NA	NA	NA	1.26605e+06	580812	305780	NA	NA	NA
R.GCGSGLPGK.N	ENSMMUT00000024980	NA	NA	NA	NA	NA	NA	NA	NA	1952.76	NA	12552.3	2904.01	646.729	NA	57.3421
R.KAPDAGGCLHADPDLGVLCPTGCQLQEALLQQER.P	ENSMMUT00000029981	NA	NA	NA	NA	NA	NA	NA	NA	23857.2	NA	51183.4	18119.6	NA	NA	18780.1
K.GVNLPGAAVDLPAVSEK.D	ENST00000419739	NA	NA	NA	472586	NA	NA	NA	NA	NA	NA	266013	48715.4	3747.54	NA	NA
R.RLQQEDGISFEYHR.Y	ENST00000261510	1.18458e+06	NA	NA	NA	NA	NA	NA	920604	NA	NA	NA	NA	NA	NA	NA
R.LYDAYELK.H	ENSMMUT00000012857	NA	NA	NA	NA	NA	NA	NA	NA	451773	NA	NA	NA	NA	NA	40806.3
R.DFALLSLQVPLK.D	ENST00000375177	NA	24640.8	NA	569762	NA	NA	NA	NA	NA	NA	NA	NA	NA	22305	NA
R.NLWVLVVGR.F	ENST00000338356	NA	NA	426515	NA	NA	NA	NA	55216.4	NA	NA	NA	NA	NA	NA	NA
K.VVYTLQTDVHSIARTLACINR.R	gi|9790345|ref|NP_062908.1|	NA	NA	NA	NA	NA	NA	NA	NA	10187.1	NA	NA	NA	868791	4347.26	2848.05
R.FAELVGPVIPQDWSTECMTTNS.H	ENST00000351273	NA	NA	113627	31701.7	52785.1	NA	NA	126560	NA	NA	NA	NA	NA	NA	NA
R.IQQCPGTETAEYQSLCPHGR.G	ENSMMUT00000029261	NA	NA	NA	NA	NA	NA	NA	NA	NA	1.93052e+06	NA	NA	7870.78	NA	2042.98
P.RLVGGPMDASVEEEGVR.R	ENST00000376925	NA	NA	NA	NA	NA	NA	NA	2.94892e+06	1.43069e+06	2.35224e+06	NA	NA	430941	NA	98488.9
R.QSEDSTFYLGER.T	ENSMMUT00000007785	NA	NA	NA	NA	NA	NA	NA	NA	NA	1.15756e+06	74586	19445.7	4916.51	NA	NA
K.YEIQYLTCPNDQK.C	ENSMMUT00000044648	NA	NA	NA	NA	NA	NA	NA	NA	NA	NA	NA	NA	NA	15111.7	NA
R.GPEPELPLHTLFFNTWR.M	ENSMMUT00000003201	NA	NA	NA	NA	NA	NA	NA	NA	NA	441434	11415.3	NA	NA	NA	NA
K.HFVALSTNTTK.V	ENST00000415930	NA	NA	NA	NA	NA	NA	NA	NA	NA	2.0938e+06	NA	1.18813e+06	22078.8	NA	NA
K.ELGCLLGSDTCLTPAGSSCITLH.I	ENSMMUT00000022005	NA	NA	NA	NA	NA	NA	NA	NA	NA	1.53519e+06	2.19992e+06	2.61095e+06	NA	323480	NA
K.AQLDAAVTFGPSQVAR.G	ENST00000395624	NA	NA	NA	343177	NA	NA	NA	NA	NA	NA	NA	NA	NA	NA	NA
K.SLVASLAEPDFVMTDFAK.F	ENSMMUT00000024510	NA	NA	NA	NA	NA	NA	NA	NA	NA	NA	61755.4	NA	NA	2167.3	NA
K.NSLFDYQK.N	ENSMMUT00000029982	NA	NA	NA	NA	NA	NA	NA	NA	NA	NA	NA	NA	NA	108466	NA
K.VDLSFSPSQSLPASHAHLR.V	ENST00000318602	NA	NA	NA	766935	NA	NA	NA	NA	NA	NA	NA	NA	NA	NA	NA
R.IEDGFSLK.E	ENSMMUT00000000904	NA	NA	NA	NA	NA	NA	NA	NA	38759.4	NA	NA	NA	NA	NA	908.663
R.YVEPIEDVPCGNIVGLVGVDQFLVK.T	ENST00000309311	NA	3892.83	31718.5	146041	NA	NA	11136.9	NA	NA	NA	NA	NA	NA	NA	NA
K.EYILNDTGCH.Y	ENSMMUT00000046047	NA	NA	NA	NA	NA	NA	NA	NA	NA	NA	NA	NA	NA	87044.6	281.399
R.LVGGPMDASVEEEGVR.R	ENST00000376925	NA	NA	NA	5.28365e+06	NA	NA	NA	5.91592e+06	NA	NA	2.16901e+06	NA	3.19526e+06	NA	484359
R.LQIHSMADQVLPPGWQEEQAITWAR.K	ENSMMUT00000028744	NA	NA	NA	NA	NA	NA	NA	NA	NA	NA	NA	NA	NA	11789.3	1044.18
R.DDGLFSGDPNWFPK.K	ENST00000368096	14069.8	3547.99	NA	NA	NA	8628.24	NA	NA	25382.1	NA	NA	NA	NA	8822.59	NA
K.DDSLIFK.K	ENSMMUT00000011165	NA	NA	NA	NA	NA	NA	NA	NA	5.35397e+06	NA	NA	2.28623e+06	NA	NA	52070.8
K.LSGFHDKDLFGIWSK.I	ENSMMUT00000045420	NA	NA	NA	NA	NA	NA	NA	NA	1.80654e+06	1.28358e+06	NA	8.07124e+06	NA	NA	11831.4
G.DQTVSDNELQEMSNQGSK.Y	ENST00000316403	NA	NA	7.61746e+06	NA	1.55719e+07	NA	NA	2.49189e+07	NA	NA	NA	NA	NA	NA	NA
K.NYCGLPGEYWLGNDK.I	ENSMMUT00000029981	NA	NA	NA	NA	NA	NA	NA	NA	NA	NA	12477.5	150444	3893.45	4660.73	7364.66
R.YCDMTESNPLER.R	ENSMMUT00000005949	NA	NA	NA	NA	NA	NA	NA	NA	NA	4.41485e+06	NA	NA	14513.9	NA	NA
R.LQIHSMADQVLPPGWQEEQAITWAR.T	ENST00000416793	NA	NA	488251	NA	NA	90869.5	NA	NA	NA	NA	NA	NA	NA	NA	NA
R.GLCGNFNGDTTDDFTTSMGIAEGTASLFVDSWR.A	ENST00000421673	NA	1551.55	909343	NA	1.12084e+06	NA	4688.03	634139	NA	NA	NA	NA	NA	NA	NA
K.HEKEDGAISTIVLR.G	ENSMMUT00000004280	NA	NA	NA	NA	NA	NA	NA	NA	NA	NA	NA	NA	NA	NA	1637.3
K.GKIEEDSEVLMMIK.T	ENSMMUT00000040809	NA	NA	NA	NA	NA	NA	NA	NA	NA	NA	NA	NA	84206.5	NA	30409.1
R.GVGGSQPPDIDRTELVEPTEYLVVHLR.G	ENSMMUT00000021009	NA	NA	NA	NA	NA	NA	NA	NA	NA	NA	NA	NA	NA	334094	NA
K.SIQEIQELDKDDESLRK.Y	ENSMMUT00000013890	NA	NA	NA	NA	NA	NA	NA	NA	20012.9	NA	NA	71593.9	NA	NA	9010.66
K.LENCNYAVELGK.N	ENSMMUT00000008944	NA	NA	NA	NA	NA	NA	NA	NA	50383.2	NA	625343	8720.62	NA	67030.4	5395.22
R.IENIDHLGFFIYR.L	ENST00000378565	NA	NA	413960	309009	NA	NA	NA	NA	NA	288816	522699	NA	NA	NA	NA
R.RKPEDVLDDDDAGSAPLK.S	ENSMMUT00000026339	NA	NA	NA	NA	NA	NA	NA	NA	NA	489023	1.50524e+06	95301.4	23296.1	NA	5297.88
R.ENYNQYDLNR.N	ENST00000338356	NA	NA	NA	NA	NA	418191	NA	NA	NA	NA	NA	NA	NA	NA	NA
R.LQAMAPEEILQEQQR.L	ENSMMUT00000011428	NA	NA	NA	NA	NA	NA	NA	NA	NA	NA	NA	NA	NA	NA	NA
K.MINLSVPDTIDER.T	ENST00000323076	NA	NA	359700	1.78158e+06	NA	1.89157e+06	NA	NA	NA	NA	2.42718e+06	NA	NA	NA	32646
R.LGPGMADMCK.N	ENSMMUT00000018187	NA	NA	NA	NA	NA	NA	NA	NA	NA	NA	41345.6	39119.6	22186	NA	NA
K.ASHQQLDTVWENaNK.A	ENSMMUT00000029398	NA	NA	NA	NA	NA	NA	NA	NA	9960.32	NA	NA	99907.7	43035.9	NA	704.896
R.KTAALQNVNISGSFELQLYTGKK.V	ENSMMUT00000046047	NA	NA	NA	NA	NA	NA	NA	NA	1.58327e+06	NA	NA	4.59101e+06	NA	899621	NA
K.ASSFAGYVGMLTGFKPGLFSLTLNER.F	ENST00000381733	NA	NA	NA	311706	NA	NA	420135	189210	NA	NA	NA	NA	NA	NA	NA
R.VTMDQLSTVHHEMGHIQYYLQYK.D	ENST00000290866	NA	NA	NA	799812	300199	NA	NA	NA	NA	NA	NA	NA	NA	NA	NA
R.GGTLGTPQTGSENDALYEYLR.Q	ENSMMUT00000026878	NA	NA	NA	NA	NA	NA	NA	NA	NA	1.21695e+06	NA	242790	NA	120528	68972.9
K.NMGEIEPTFYVTLYGTNaNDSQTLPLEIVER.I	ENST00000261292	NA	NA	79857.4	NA	NA	NA	62686.7	NA	NA	NA	NA	NA	NA	NA	NA
R.QDEEKPLHALLHGR.G	ENST00000233813	NA	NA	3.30679e+06	NA	NA	NA	NA	1.14932e+07	NA	NA	NA	NA	NA	8622.18	358.543
K.VDFTLSSDR.D	ENSMMUT00000001085	NA	NA	NA	NA	NA	NA	NA	NA	23901.5	612942	NA	NA	1674.79	NA	640.108
Y.EKPQCQSDWQCLGK.K	ENSMMUT00000014459	NA	NA	NA	NA	NA	NA	NA	NA	NA	508714	1745.33	615311	3772.18	NA	803.831
R.LIYWDCTDHGEAFGK.K	ENSMMUT00000025218	NA	NA	NA	NA	NA	NA	NA	NA	64522.9	NA	7.82656e+06	466619	NA	613531	NA
R.CIESLIAVFQK.Y	ENST00000271638	1.49998e+06	NA	NA	1.02212e+06	NA	1.70926e+06	2.28622e+06	NA	NA	NA	NA	672792	NA	19714.3	NA
R.GPGLCSVGQCPANQVYQECGSACVK.T	ENSMMUT00000017925	NA	NA	NA	NA	NA	NA	NA	NA	NA	NA	1.70823e+06	217246	16500.4	92969.3	1065.85
K.DLDLEDIVR.N	ENST00000265074	NA	NA	16277.6	NA	NA	348265	7826.47	NA	NA	NA	NA	NA	NA	NA	NA
K.LLIVSNPVDILTYVAWK.I	ENSMMUT00000030208	NA	NA	NA	NA	NA	NA	NA	NA	NA	4.36213e+06	NA	NA	NA	617486	NA
K.SLDDVIKR.A	ENSMMUT00000018673	NA	NA	NA	NA	NA	NA	NA	NA	199813	NA	NA	NA	1230.46	NA	NA
K.EELLPAQDIK.A	ENSMMUT00000001051	NA	NA	NA	NA	NA	NA	NA	NA	NA	NA	2.1814e+06	NA	NA	99232.8	1312.58
R.CTPACQFCQNLIR.C	ENSMMUT00000018385	NA	NA	NA	NA	NA	NA	NA	NA	NA	NA	32900.2	1.20425e+06	2.59801e+06	NA	NA
K.CYNELTGCTK.I	ENSMMUT00000024211	NA	NA	NA	NA	NA	NA	NA	NA	9002.9	15911	7587.67	307727	1725.81	NA	NA
K.CLANLVSNaNPYNR.L	ENSMMUT00000010752	NA	NA	NA	NA	NA	NA	NA	NA	708937	NA	NA	NA	NA	47063	NA
R.GGGAGFISGLSYLELDNPAGNKR.R	ENSMMUT00000019887	NA	NA	NA	NA	NA	NA	NA	NA	707758	4.98758e+06	742948	1.61703e+06	NA	NA	NA
K.LEYHQVIQQMEQK.K	ENST00000323688	NA	NA	NA	NA	NA	NA	NA	2.77178e+06	NA	NA	NA	NA	NA	NA	NA
K.SINPDEAVAYGAAVQAAILSGDK.S	ENST00000227378	895169	90578	NA	671899	NA	921422	NA	696780	NA	1.31812e+06	NA	NA	NA	118659	NA
K.VTEFMLCAGSWMGGK.S	ENSMMUT00000038399	NA	NA	NA	NA	NA	NA	NA	NA	NA	NA	NA	14083.2	NA	NA	NA
R.LACIHTSPINR.F	ENSMMUT00000006974	NA	NA	NA	NA	NA	NA	NA	NA	NA	141084	1559.22	1670.55	NA	NA	NA
R.MLLADQGQSWK.E	ENST00000398606	NA	NA	NA	NA	NA	NA	NA	1.04714e+06	NA	NA	NA	NA	NA	NA	NA
R.YGFLLPATQIIPTAQETWMALR.T	ENSMMUT00000041803	NA	NA	NA	NA	NA	NA	NA	NA	NA	35262.4	NA	823569	NA	NA	NA
K.VFLENVIR.D	ENSMMUT00000002050	NA	NA	NA	NA	NA	NA	NA	NA	7340.02	NA	NA	NA	NA	NA	NA
R.LTPHQQLGFQSVYNaNGCDCQILPCLLCWR.N	ENSMMUT00000031702	NA	NA	NA	NA	NA	NA	NA	NA	NA	NA	NA	1.94909e+06	NA	2.28738e+06	NA
K.LSQDDIK.G	ENSMMUT00000004818	NA	NA	NA	NA	NA	NA	NA	NA	NA	NA	NA	NA	94211.8	NA	NA
R.GGGHILPYDQPLR.A	ENSMMUT00000028399	NA	NA	NA	NA	NA	NA	NA	NA	164041	NA	NA	NA	7107.97	NA	5960.37
R.YALLPHLYTLFHQAHVAGETVAR.P	ENSMMUT00000013383	NA	NA	NA	NA	NA	NA	NA	NA	501862	NA	NA	NA	NA	NA	10437
K.LLIEMEQR.L	ENST00000348956	NA	NA	NA	1.30659e+06	NA	NA	NA	NA	NA	NA	NA	NA	NA	NA	NA
K.YEELQITAGR.H	ENST00000252244	NA	NA	NA	NA	NA	NA	NA	NA	178903	1.5551e+06	NA	NA	31172.7	NA	3771.91
K.NLLHVTDTGVGMTR.E	ENST00000299767	NA	NA	NA	NA	NA	NA	NA	NA	54049.7	NA	NA	17788.8	370600	16265.9	120918
R.VLEVSR.A	ENSMMUT00000021248	NA	NA	NA	NA	NA	NA	NA	NA	NA	NA	18.1653	85.5698	14.7742	NA	NA
K.FYPAGDVLSVTLEPYNVAQLQSSLDLSGSK.V	ENSMMUT00000031979	NA	NA	NA	NA	NA	NA	NA	NA	35805.3	NA	NA	NA	NA	58633	NA
R.YADLTEDQLPSCESLK.D	ENST00000334828	280778	NA	65278	201106	NA	NA	NA	NA	NA	NA	376949	NA	NA	67742.7	9617.39
K.SINGILFPGGSVDLR.R	ENST00000260118	112180	NA	44137.7	434230	NA	NA	NA	NA	NA	NA	1.51074e+06	594579	NA	NA	NA
R.IPDWTPQAYDPLDVLVPYFVPDTPAAR.A	ENSMMUT00000004037	NA	NA	NA	NA	NA	NA	NA	NA	NA	11500.1	NA	117256	NA	167122	NA
R.SANLVAATLGAILNR.L	ENSMMUT00000021461	NA	NA	NA	NA	NA	NA	NA	NA	NA	884608	NA	NA	NA	NA	4999.47
K.NLQHYYSYDGSLTTPPCTENVHWF.V	ENSMMUT00000047603	NA	NA	NA	NA	NA	NA	NA	NA	NA	NA	NA	NA	34450.2	8178.78	NA
K.QCTTVNLEDLVVAHHEMGHIQYFMQYK.D	ENSMMUT00000017679	NA	NA	NA	NA	NA	NA	NA	NA	137820	NA	149724	386542	NA	NA	NA
K.ELPSLQQPSE.Q	ENSMMUT00000008761	NA	NA	NA	NA	NA	NA	NA	NA	1.34584e+06	NA	NA	23224.6	6932.25	NA	NA
L.GDQTVSDNELQEMSNQGSK.Y	ENST00000316403	NA	NA	NA	1.66862e+06	NA	NA	NA	NA	NA	NA	NA	NA	NA	NA	NA
R.SVHPYEVAEVIALPVEQGNFPYLQWVR.Q	ENST00000374500	NA	NA	354429	NA	NA	NA	NA	307270	NA	NA	NA	NA	NA	NA	NA
K.DFACVHQALK.G	ENSMMUT00000017694	NA	NA	NA	NA	NA	NA	NA	NA	NA	3.02555e+07	290160	4.18526e+06	NA	NA	29758
C.MMLKPPNYCEMDGQCER.D	ENSMMUT00000014459	NA	NA	NA	NA	NA	NA	NA	NA	NA	NA	5898.29	2.27745e+06	9424.26	3.9971e+06	NA
K.AWRPALYLAALDCAEETNSAVCR.D	ENST00000367602	NA	22107.7	468309	NA	NA	NA	116206	326040	NA	NA	NA	NA	NA	NA	NA
K.YVRPGGGFVPNFQLFEK.G	ENSMMUT00000006533	NA	NA	NA	NA	NA	NA	NA	NA	1.24073e+06	NA	3.16855e+06	NA	163203	NA	NA
R.QLGCGWATSAPGSAR.F	ENSMMUT00000029732	NA	NA	NA	NA	NA	NA	NA	NA	NA	NA	NA	NA	NA	29149.3	NA
R.IPGTGQLIFTIVIDR.L	ENSMMUT00000015697	NA	NA	NA	NA	NA	NA	NA	NA	NA	6.42904e+06	249676	NA	NA	NA	2432.88
K.EDVNLMMSSGQILGIRFLDK.L	ENSMMUT00000030966	NA	NA	NA	NA	NA	NA	NA	NA	NA	NA	1.07692e+06	NA	NA	NA	NA
R.IQLVEEELDR.A	ENSMMUT00000002245	NA	NA	NA	NA	NA	NA	NA	NA	NA	NA	NA	NA	NA	NA	NA
R.EEALALMNR.N	ENSMMUT00000021146	NA	NA	NA	NA	NA	NA	NA	NA	547166	2.14862e+06	545841	1.34932e+06	7418.75	294076	NA
K.TMSGLECQAWDSQSPHAHGYIPSK.F	ENSMMUT00000023806	NA	NA	NA	NA	NA	NA	NA	NA	NA	NA	146621	NA	NA	NA	NA
N.LTQGEDQYYLR.V	ENSMMUT00000039083	NA	NA	NA	NA	NA	NA	NA	NA	NA	1.29362e+06	256159	903634	NA	NA	9513.17
K.VICLPEPVNLQASVTASHDLK.I	ENSMMUT00000001288	NA	NA	NA	NA	NA	NA	NA	NA	10647	NA	NA	29467.7	NA	NA	NA
R.AGIISTVEVLK.V	ENSMMUT00000008218	NA	NA	NA	NA	NA	NA	NA	NA	NA	NA	NA	102750	NA	NA	NA
K.HQMDLMATLSR.L	ENSMMUT00000003379	NA	NA	NA	NA	NA	NA	NA	NA	988532	NA	880989	2.58971e+07	139514	586497	62255
R.FSCFQEEAPQPHYQLR.A	ENST00000369049	NA	NA	NA	NA	NA	NA	NA	NA	NA	NA	NA	NA	15346.3	NA	NA
R.VLPEFDTPGHTLSWGK.G	ENSMMUT00000028104	NA	NA	NA	NA	NA	NA	NA	NA	3.89334e+06	NA	NA	NA	NA	NA	115019
K.VVLHPNYSQVDIGLIK.L	ENST00000355906	NA	NA	NA	NA	NA	NA	NA	NA	NA	NA	NA	286904	NA	NA	19652.7
K.TYMLAFDVNDEK.N	ENST00000259396	NA	NA	425836	331551	NA	NA	NA	NA	NA	NA	NA	NA	NA	NA	NA
K.VGTASENVYVNTAHLK.N	ENSMMUT00000031143	NA	NA	NA	NA	NA	NA	NA	NA	NA	907947	NA	NA	218657	NA	13512
R.DLEEPINFR.L	ENSMMUT00000031747	NA	NA	NA	NA	NA	NA	NA	NA	184206	NA	451720	NA	NA	NA	5047.79
R.IIATSQGLLIR.S	ENSMMUT00000016516	NA	NA	NA	NA	NA	NA	NA	NA	NA	NA	NA	NA	NA	NA	435.086
F.TTTEDYDHEITGLR.V	ENSMMUT00000022739	NA	NA	NA	NA	NA	NA	NA	NA	NA	NA	NA	NA	NA	791491	NA
D.SGGPLVCDGVLQGITSWGSQPCALPR.R	ENSMMUT00000038399	NA	NA	NA	NA	NA	NA	NA	NA	NA	NA	NA	NA	NA	1.55746e+06	NA
A.HTDLSGKVFVFPR.E	ENSMMUT00000009360	NA	NA	NA	NA	NA	NA	NA	NA	122552	2.10731e+06	NA	NA	159111	10005.5	450.93
K.LHLETDSLALVALGALDTALYAAGSK.S	ENST00000375177	NA	NA	186773	649107	249468	NA	71649.5	NA	NA	NA	NA	NA	NA	NA	NA
R.AIGSASEGAQSSLQEVYHK.S	ENSMMUT00000008148	NA	NA	NA	NA	NA	NA	NA	NA	NA	NA	2.71909e+06	NA	35233.8	NA	NA
R.PSAYNFDNSPVLQEWVTATDIR.V	ENST00000258341	421257	124853	134885	360497	NA	NA	NA	NA	NA	NA	NA	NA	NA	NA	NA
R.VVDLMAHMASKE.-	ENSMMUT00000011916	NA	NA	NA	NA	NA	NA	NA	NA	NA	NA	NA	NA	NA	82540.1	NA
R.HVLVTLGEK.M	ENSMMUT00000001174	NA	NA	NA	NA	NA	NA	NA	NA	NA	NA	712.694	NA	446.933	NA	1994.99
K.LGLGADVAQVTGALR.S	ENST00000372330	NA	16794.1	NA	482114	NA	100804	NA	NA	NA	NA	NA	NA	NA	NA	NA
K.LGLGADVAQVTGALR.R	ENSMMUT00000023244	NA	NA	NA	NA	NA	NA	NA	NA	NA	1.24577e+06	NA	2.53135e+06	NA	NA	NA
K.GIDPFSLDALSK.E	ENSMMUT00000021412	NA	NA	NA	NA	NA	NA	NA	NA	NA	NA	NA	NA	NA	11193.4	2081.15
R.FAELVGPVIPQDWSTECMTTNSH.Q	ENST00000351273	NA	NA	320214	NA	NA	NA	19896.8	NA	NA	NA	NA	NA	NA	NA	NA
K.ILDSVGIEADDDRLNK.V	ENSMMUT00000029022	NA	NA	NA	NA	NA	NA	NA	NA	227547	NA	300488	144492	3821.81	22711.7	2812.95
R.LSAEERDQLLPNLR.A	ENSMMUT00000012278	NA	NA	NA	NA	NA	NA	NA	NA	17758.6	NA	40040.7	NA	NA	NA	NA
R.IIPGGIYNaNDLNDEWVQR.A	ENST00000304749	NA	NA	NA	1.48588e+06	NA	1.6509e+06	113862	NA	NA	NA	NA	NA	NA	NA	NA
K.SQSTIIQEVQVITLENWETTNaNINEVQK.I	ENSMMUT00000001392	NA	NA	NA	NA	NA	NA	NA	NA	2.54495e+06	NA	3.4732e+06	1.70757e+07	NA	107116	NA
Y.FYAPELLFFAAR.Y	ENSMMUT00000005416	NA	NA	NA	NA	NA	NA	NA	NA	50146.9	1.78556e+07	2.9782e+06	NA	NA	NA	1649.89
K.DEGTAFLVYGAPGFSK.D	ENSMMUT00000005296	NA	NA	NA	NA	NA	NA	NA	NA	131047	NA	NA	NA	NA	55473.6	392.543
K.AYGSPCYALFLSPK.S	ENST00000272324	NA	18066.9	61543.1	429343	NA	NA	29551.3	NA	NA	NA	NA	NA	NA	NA	NA
K.ATAGDTHLGGEDFDNR.L	ENST00000309758	NA	NA	NA	NA	NA	NA	NA	NA	NA	3.4956e+06	NA	358258	NA	NA	184.866
R.GTYDILVTK.D	ENSMMUT00000000115	NA	NA	NA	NA	NA	NA	NA	NA	NA	1.78486e+06	NA	73269.5	NA	NA	NA
R.DNSALDPIIHGLK.G	ENSMMUT00000017518	NA	NA	NA	NA	NA	NA	NA	NA	292742	NA	NA	NA	NA	136343	NA
K.SSEEQLHRGFQQLLQELNQPR.D	ENSMMUT00000015692	NA	NA	NA	NA	NA	NA	NA	NA	2.31203e+06	NA	86079.2	3.87696e+06	512375	766141	162967
K.DNaNYPEELSK.V	ENSMMUT00000028104	NA	NA	NA	NA	NA	NA	NA	NA	1.91306e+06	NA	508494	1.37139e+06	NA	NA	1060.64
K.RQILEGLGLDLQK.S	ENSMMUT00000015692	NA	NA	NA	NA	NA	NA	NA	NA	NA	NA	2.42977e+06	NA	7.23143e+06	1.40682e+07	NA
K.AKEIGADLVLQISK.E	ENSMMUT00000022458	NA	NA	NA	NA	NA	NA	NA	NA	41896.6	NA	NA	NA	NA	NA	NA
K.LTISPDYAYGATGHPGIIPPHATLVFDVELLK.L	ENSMMUT00000023119	NA	NA	NA	NA	NA	NA	NA	NA	33112.6	NA	16589.9	NA	NA	NA	NA
K.ICGDLKDPCK.L	ENSMMUT00000025640	NA	NA	NA	NA	NA	NA	NA	NA	NA	NA	NA	NA	17890.6	NA	NA
H.GILMGVPVPFPIPEPDGCK.S	ENSMMUT00000009192	NA	NA	NA	NA	NA	NA	NA	NA	NA	1.46423e+06	NA	NA	NA	NA	2698.1
K.SKDYEFMWNPHLGYILTCPSNLGTGLR.A	ENST00000348956	NA	117296	839848	NA	440498	582126	121592	455434	NA	NA	NA	NA	NA	NA	NA
K.LQTSLHPAHQDR.L	ENST00000372769	NA	NA	NA	NA	NA	NA	NA	NA	NA	NA	NA	NA	NA	NA	NA
K.QTWTVQNNGHSVMMLLGNK.A	ENSMMUT00000011085	NA	NA	NA	NA	NA	NA	NA	NA	1.54778e+06	2.92349e+06	3.53754e+06	605237	413197	544209	104966
V.LLVAGGYSGRPR.G	ENSMMUT00000020945	NA	NA	NA	NA	NA	NA	NA	NA	38214.3	NA	NA	NA	620949	NA	69433.2
R.LLDSLPSDTRLVLLNaNIYLSAKWK.T	ENSMMUT00000017694	NA	NA	NA	NA	NA	NA	NA	NA	130708	NA	5335.95	NA	NA	3494.98	NA
K.IPIFSAAGLPHNEIAAQICR.Q	ENSMMUT00000002951	NA	NA	NA	NA	NA	NA	NA	NA	122738	NA	29759.5	5305.24	30108.5	NA	4835.98
K.VQLSNDFDEYIMAIEQTIK.S	ENST00000245907	NA	31226.5	138766	269439	NA	NA	28510.6	62749.8	NA	NA	NA	NA	NA	NA	NA
R.NFACLTTGDVIAINYNEK.I	ENSMMUT00000044289	NA	NA	NA	NA	NA	NA	NA	NA	NA	NA	NA	NA	72449.8	NA	482.045
L.SGPEAPWRDPELLEGTCTPVQLVALIR.H	ENST00000371996	213832	NA	200277	281890	NA	150650	NA	NA	NA	NA	NA	NA	NA	NA	NA
R.ESTVFEDLSDEAERDEYELLCPDNTR.K	ENST00000231751	NA	NA	3.25079e+07	1.096e+08	NA	NA	341949	NA	NA	NA	NA	NA	NA	NA	NA
R.HLFMGVVSLR.S	ENSMMUT00000024712	NA	NA	NA	NA	NA	NA	NA	NA	NA	NA	NA	2819.1	NA	5678.95	NA
K.GQLSSGSSR.F	ENSMMUT00000024701	NA	NA	NA	NA	NA	NA	NA	NA	NA	120752	NA	NA	7552.28	NA	NA
R.CPLLVESQGLVQEQYEGR.L	ENSMMUT00000015697	NA	NA	NA	NA	NA	NA	NA	NA	3.36397e+06	NA	5.06018e+06	NA	778504	NA	871051
R.SWRLFTGCCVNPR.K	ENSMMUT00000010361	NA	NA	NA	NA	NA	NA	NA	NA	5.9487e+06	NA	NA	NA	NA	1.13323e+06	NA
R.LLGASVAQAEVLTFLDAHCECFHGWLEPLLAR.I	ENSMMUT00000032585	NA	NA	NA	NA	NA	NA	NA	NA	NA	16207.6	NA	NA	NA	NA	NA
K.MEFDICYTSVLK.R	ENSMMUT00000003435	NA	NA	NA	NA	NA	NA	NA	NA	1398.31	137433	222737	NA	NA	68735.9	2491.44
K.FTTDDSVCVLGISK.R	ENSMMUT00000006964	NA	NA	NA	NA	NA	NA	NA	NA	13291.9	NA	512095	49428.4	5348.84	NA	6497.97
S.GDNFLTGLGHR.S	ENSMMUT00000005370	NA	NA	NA	NA	NA	NA	NA	NA	296425	NA	NA	NA	NA	183532	37387.5
K.QCQDLGTFTENMVVFGCPN.-	ENSMMUT00000012152	NA	NA	NA	NA	NA	NA	NA	NA	NA	6.02077e+06	NA	1.65428e+06	NA	NA	NA
K.GADFLVTEVENGGSLGSK.K	ENST00000419739	NA	NA	NA	973593	NA	NA	NA	NA	65909.1	NA	667518	331529	12943.7	NA	10639.9
C.YPNCPLDK.E	ENSMMUT00000039535	NA	NA	NA	NA	NA	NA	NA	NA	NA	NA	57381.1	1.58047e+06	7046.99	NA	NA
K.TEWLDGK.H	ENSMMUT00000001574	NA	NA	NA	NA	NA	NA	NA	NA	370101	NA	NA	147377	NA	NA	1947.63
K.LFVTNDAATILR.E	ENSMMUT00000004280	NA	NA	NA	NA	NA	NA	NA	NA	NA	2.40955e+06	24469.4	34617.5	NA	NA	2426.35
K.HLQDFHLNGFDHNFCLK.G	ENSMMUT00000015407	NA	NA	NA	NA	NA	NA	NA	NA	NA	775832	144993	NA	131852	NA	NA
T.KIPSITDPNFINNCLDAHNEWR.G	ENSMMUT00000017215	NA	NA	NA	NA	NA	NA	NA	NA	NA	NA	2.78211e+06	NA	NA	145338	NA
K.SREPWNPCELYQGMCR.N	ENSMMUT00000044648	NA	NA	NA	NA	NA	NA	NA	NA	NA	NA	NA	NA	1855.4	NA	1494.12
R.PSLSHLLSQYYGAGVAR.D	ENSMMUT00000038693	NA	NA	NA	NA	NA	NA	NA	NA	NA	NA	NA	218980	151889	NA	NA
R.YSYVCPDLVK.E	ENSMMUT00000021073	NA	NA	NA	NA	NA	NA	NA	NA	NA	1.54833e+06	NA	NA	6241.26	NA	3929.05
R.ESELCSSSIYHQNDPWDPPVVFEK.F	ENSMMUT00000028744	NA	NA	NA	NA	NA	NA	NA	NA	NA	NA	11936.6	NA	NA	NA	NA
K.ADLEMQIESLTEELAYLK.K	ENST00000269576	NA	9589.83	NA	NA	7845.94	654425	13083.8	357393	NA	NA	NA	NA	NA	NA	NA
N.WQATLQNESGK.E	ENSMMUT00000046047	NA	NA	NA	NA	NA	NA	NA	NA	NA	19884.1	NA	815810	NA	NA	1320.62
R.EYQDLLNVK.M	ENSMMUT00000000918	NA	NA	NA	NA	NA	NA	NA	NA	177121	NA	234417	NA	NA	NA	NA
K.QAAQKLEQFVSILMASIPLPDK.A	ENST00000361505	NA	NA	71757.6	NA	151521	NA	NA	NA	NA	NA	NA	NA	NA	NA	NA
K.GQGVLVGNWTGDYQDGTAPYKWTGSAPILQQYYSTK.Q	ENSMMUT00000046047	NA	NA	NA	NA	NA	NA	NA	NA	NA	25641.2	31182.3	14621	NA	NA	NA
K.GEMMDLQHGSLFLQTPK.I	ENST00000350669	391913	NA	84406.9	NA	NA	NA	NA	NA	NA	NA	NA	NA	NA	NA	NA
R.DGLEDPLEDTGLVQQQLDQLSTIGR.C	ENSMMUT00000002875	NA	NA	NA	NA	NA	NA	NA	NA	45059.7	118616	NA	NA	NA	NA	NA
K.LISVDTEHSNIYLQNGPDR.I	ENSMMUT00000007785	NA	NA	NA	NA	NA	NA	NA	NA	NA	2.88068e+06	180739	NA	25595.4	NA	4537.45
R.FYTIEILKVE.-	ENST00000291009	NA	NA	8.59286e+07	NA	NA	NA	3.34968e+07	NA	NA	NA	NA	NA	NA	NA	NA
K.VLSVETPLSIQAHPNK.E	ENSMMUT00000007360	NA	NA	NA	NA	NA	NA	NA	NA	NA	NA	NA	NA	NA	NA	490.636
R.LTLVCASAPGPITMDLTGDLEALKK.E	ENSMMUT00000025324	NA	NA	NA	NA	NA	NA	NA	NA	8615.12	NA	NA	NA	NA	18646.8	NA
K.SVVSEQCNHLQAVFASR.Y	ENSMMUT00000004885	NA	NA	NA	NA	NA	NA	NA	NA	4113.36	254768	NA	7614.6	NA	NA	NA
R.GGGALLGDR.W	ENSMMUT00000012442	NA	NA	NA	NA	NA	NA	NA	NA	NA	673142	6703.47	36832.2	125837	NA	NA
R.KPDGEVLVTDESIIS.E	ENSMMUT00000010674	NA	NA	NA	NA	NA	NA	NA	NA	NA	NA	NA	7.42742e+06	8980.22	NA	NA
K.MYLGYEYVTAIR.N	ENST00000264998	NA	485341	NA	NA	NA	4.53531e+06	NA	NA	NA	NA	NA	NA	NA	NA	NA
R.FSGSGSGTDFTLTISR.L	ENST00000390270	NA	NA	206606	NA	NA	NA	NA	132501	NA	NA	NA	NA	NA	NA	NA
M.GSELETAMETLINVFHAHSGK.E	ENSMMUT00000011379	NA	NA	NA	NA	NA	NA	NA	NA	NA	3965.01	154681	NA	NA	13530.4	NA
K.GVEIEGPLSAETNWDIAHMISGFE.-	ENSMMUT00000029425	NA	NA	NA	NA	NA	NA	NA	NA	NA	NA	NA	NA	NA	2587.59	NA
K.EHAVEGDCDFQLLK.V	ENSMMUT00000024712	NA	NA	NA	NA	NA	NA	NA	NA	NA	NA	557656	NA	37815.9	NA	24846.7
K.MEEVEAMLLPETLK.R	ENSMMUT00000039535	NA	NA	NA	NA	NA	NA	NA	NA	1.13056e+06	1.99489e+07	NA	2.44827e+06	119216	9.83615e+06	NA
K.YNELLQSYQWK.M	ENSMMUT00000039083	NA	NA	NA	NA	NA	NA	NA	NA	2.00714e+07	NA	NA	NA	9.62243e+06	NA	NA
K.LCAGYSENTFTEYK.K	ENSMMUT00000042115	NA	NA	NA	NA	NA	NA	NA	NA	NA	NA	163562	NA	10555	143791	4901.66
K.VVLIGDSGVGK.S	ENSMMUT00000011193	NA	NA	NA	NA	NA	NA	NA	NA	NA	NA	NA	2079.26	NA	NA	305.512
R.LDPQLQLHCSDEISSLCAEEAAAQEQTGQVEECLK.V	ENST00000205061	NA	NA	5678.43	NA	NA	NA	NA	NA	NA	NA	NA	NA	NA	NA	NA
K.DTCLVPGK.W	ENSMMUT00000011085	NA	NA	NA	NA	NA	NA	NA	NA	NA	7.21072e+06	3.34474e+06	1.29647e+06	56627	NA	NA
T.GSAPILQQYYSTK.Q	ENSMMUT00000046047	NA	NA	NA	NA	NA	NA	NA	NA	NA	72593.4	NA	NA	NA	NA	NA
K.NGSGAVFPVAGADVQTLR.E	ENST00000367602	304715	176929	NA	513590	NA	NA	NA	245058	NA	NA	NA	NA	NA	NA	NA
R.LPIDENQLALEMNK.V	ENST00000360490	NA	NA	NA	1.1186e+06	NA	NA	NA	NA	168565	NA	699734	NA	8319.02	NA	2705.43
R.NNNaNIPVVGEGLHAAHQAILQQGGPVGFQPYR.R	ENSMMUT00000013627	NA	NA	NA	NA	NA	NA	NA	NA	202227	NA	NA	NA	NA	2088.46	7205.34
A.SDVLELTDDNFESR.I	ENST00000300289	NA	132282	237346	786468	NA	NA	NA	350016	NA	NA	NA	NA	NA	NA	NA
R.QVVDCQLADVNNIGK.Y	ENSMMUT00000008051	NA	NA	NA	NA	NA	NA	NA	NA	11147.3	1.3542e+06	557935	NA	12486.4	NA	3300.81
R.VNHLYSDLSDALVIFQLYEK.I	ENST00000323076	NA	NA	300131	NA	NA	NA	244508	122558	NA	NA	NA	NA	NA	726498	NA
R.DEQGACAVLAVHLNTLLGERPVQHR.E	ENSMMUT00000003809	NA	NA	NA	NA	NA	NA	NA	NA	NA	NA	NA	25395.1	NA	NA	862.978
R.CVGTVILNQAR.D	ENSMMUT00000014901	NA	NA	NA	NA	NA	NA	NA	NA	NA	NA	952773	NA	NA	NA	NA
R.LSFQHDPETSVLVLR.K	ENST00000346178	NA	74099.7	276168	300630	NA	203488	NA	NA	NA	NA	NA	NA	NA	NA	NA
L.LVCNCIFR.N	ENSMMUT00000046047	NA	NA	NA	NA	NA	NA	NA	NA	13755.6	NA	NA	9928.39	NA	NA	NA
K.KLVGYLDR.N	ENSMMUT00000018187	NA	NA	NA	NA	NA	NA	NA	NA	82923	16982.9	NA	203481	4506.78	52610.6	359.281
R.FLLNQQICPVLYHAGTVLLNaNLLDTVPVR.S	ENSMMUT00000013908	NA	NA	NA	NA	NA	NA	NA	NA	NA	NA	NA	3452.95	NA	NA	NA
R.VDLDVAGTK.N	ENSMMUT00000028744	NA	NA	NA	NA	NA	NA	NA	NA	NA	NA	NA	NA	1315.68	NA	NA
R.DTIKDLLPNVCAFPMEK.G	ENST00000217428	NA	231008	2.3833e+06	6.68576e+06	NA	NA	NA	NA	NA	NA	NA	NA	NA	NA	NA
R.LDVMMETENR.L	ENSMMUT00000013383	NA	NA	NA	NA	NA	NA	NA	NA	NA	NA	2.01606e+06	NA	57278.4	NA	30195.6
K.LSSVTAADTAVYYCAR.-	ENSMMUT00000000517	NA	NA	NA	NA	NA	NA	NA	NA	NA	2.11132e+06	48368.3	NA	33655	NA	NA
R.PNSMVVEHPEFLK.A	ENSMMUT00000018262	NA	NA	NA	NA	NA	NA	NA	NA	NA	2.17981e+06	69379	58771.4	NA	54145.9	204.721
R.SSFYVNGLTLGGQK.C	ENST00000225655	417431	NA	NA	447199	NA	NA	NA	NA	NA	NA	157875	NA	NA	NA	30495.2
K.SQQYYLNaNQHK.T	ENSMMUT00000024701	NA	NA	NA	NA	NA	NA	NA	NA	NA	3.82234e+06	NA	NA	204513	NA	NA
R.THGFDGLDLAWLYPGR.R	ENSMMUT00000012174	NA	NA	NA	NA	NA	NA	NA	NA	NA	NA	NA	NA	NA	NA	2433.35
K.HTWSNNLAVLECLQDVR.E	ENST00000205061	NA	NA	NA	NA	NA	NA	NA	NA	NA	NA	NA	NA	NA	NA	NA
K.YLECSALTQR.G	ENST00000249071	NA	751716	NA	NA	NA	NA	NA	NA	NA	1.6288e+06	NA	269493	106066	NA	NA
K.NLQHYYSYDGSLTTPPCTENVHWFVLADFVK.L	ENSMMUT00000047603	NA	NA	NA	NA	NA	NA	NA	NA	11870.2	NA	NA	32443.9	NA	NA	NA
R.VVPQTQESQPDSNLCSSHL.A	ENSMMUT00000002873	NA	NA	NA	NA	NA	NA	NA	NA	28077.5	104369	NA	NA	NA	105488	NA
R.AILVDLEPGTMDSVR.S	ENSMMUT00000033336	NA	NA	NA	NA	NA	NA	NA	NA	206505	NA	NA	98708.9	25899.5	23244	67568.6
R.EKIEAELQDICNDVLELLDK.Y	ENST00000353703	NA	16030.5	191911	112165	NA	NA	NA	NA	NA	1.095e+06	NA	NA	NA	120379	NA
R.EILSVDCSAN.N	ENSMMUT00000039083	NA	NA	NA	NA	NA	NA	NA	NA	NA	NA	NA	NA	6357.69	NA	2463.59
R.GIAAQPLYAGYCNHENV.-	ENSMMUT00000028104	NA	NA	NA	NA	NA	NA	NA	NA	NA	4.34045e+06	1.76641e+07	1.31146e+06	NA	2.12598e+06	118091
R.NLLELLINIK.A	ENSMMUT00000011048	NA	NA	NA	NA	NA	NA	NA	NA	NA	188997	75028.5	NA	NA	10934	NA
R.HNLFEPEDTGQR.V	ENST00000325321	NA	228185	NA	NA	1.27341e+06	NA	NA	NA	NA	NA	NA	NA	NA	NA	NA
D.PNFINNCLDAHNEWR.G	ENSMMUT00000017215	NA	NA	NA	NA	NA	NA	NA	NA	NA	2.01264e+06	849857	261036	30353.5	NA	9881.73
R.GALISDQWVLTAAHCFR.D	ENSMMUT00000001046	NA	NA	NA	NA	NA	NA	NA	NA	NA	NA	NA	320219	NA	81976	NA
R.FLQEIYNTNNQK.I	ENSMMUT00000029988	NA	NA	NA	NA	NA	NA	NA	NA	NA	NA	NA	NA	148290	NA	NA
K.SPEQEDFLQAQK.Y	ENSMMUT00000007485	NA	NA	NA	NA	NA	NA	NA	NA	NA	NA	NA	NA	NA	37418.1	2377.71
P.LSSMCPTIMVGQDGQVR.M	ENSMMUT00000003239	NA	NA	NA	NA	NA	NA	NA	NA	618375	504976	1.54649e+06	NA	NA	NA	NA
G.LELYCQK.G	ENSMMUT00000005046	NA	NA	NA	NA	NA	NA	NA	NA	207258	NA	2.4287e+06	NA	NA	NA	NA
R.FAELVGPVIPQDWSTECM.T	ENST00000351273	NA	7155.75	NA	NA	NA	NA	NA	366813	NA	NA	NA	NA	NA	NA	NA
R.YYSSEYHYVGGFYGGCNEALMK.L	ENSMMUT00000031143	NA	NA	NA	NA	NA	NA	NA	NA	NA	NA	113548	NA	NA	NA	NA
K.EQLGEFYEALDCLCIPR.S	ENST00000431067	1.17693e+06	113853	NA	1.4454e+06	NA	NA	NA	NA	NA	NA	NA	NA	NA	NA	NA
R.LEFFDHK.G	ENSMMUT00000003020	NA	NA	NA	NA	NA	NA	NA	NA	NA	NA	193223	75889.3	66109.2	NA	613.303
A.NCNYNDISTLLK.E	ENSMMUT00000008474	NA	NA	NA	NA	NA	NA	NA	NA	NA	NA	1.86191e+06	NA	NA	2.05372e+06	NA
K.GHHEAEIKPLAQSHATK.H	ENSMMUT00000007093	NA	NA	NA	NA	NA	NA	NA	NA	NA	NA	NA	NA	4514.76	NA	NA
K.AYYHLLEQVAPK.G	ENST00000323076	NA	NA	NA	3.05731e+06	NA	NA	NA	NA	2.05728e+06	1.01154e+07	NA	3.43672e+06	94676.3	NA	NA
K.IFDDSSCSLTAK.T	ENSMMUT00000005299	NA	NA	NA	NA	NA	NA	NA	NA	NA	NA	NA	79341.6	NA	179727	NA
R.AGYIIPLQGPGLTTTESR.Q	ENST00000302262	NA	63734.8	94676.7	491624	NA	NA	NA	NA	NA	NA	NA	NA	NA	NA	NA
R.VHITSLLPTPEDNLEIVLHR.W	ENST00000277508	NA	8.34239e+06	NA	1.35844e+08	NA	NA	NA	NA	NA	NA	NA	NA	NA	NA	NA
R.MGPTELLIEMEDWK.G	ENSMMUT00000029981	NA	NA	NA	NA	NA	NA	NA	NA	NA	4.67248e+06	NA	21232.1	NA	12793.2	3671.78
K.IFTAEELEAEIGR.Y	ENST00000285667	262334	NA	NA	501854	NA	NA	NA	724271	NA	NA	NA	NA	NA	NA	NA
K.ASSPVPLPPVTHLDLTPSPDVPLTIMK.R	ENST00000334869	NA	NA	78001.6	NA	NA	NA	194722	NA	NA	NA	NA	NA	NA	NA	NA
K.QAVCFGQCWVFAGILTTVLR.A	ENST00000296125	NA	NA	3000.16	3164.24	NA	4567.8	NA	NA	NA	NA	NA	NA	NA	NA	NA
K.DQLIHNLLK.E	ENSMMUT00000001047	NA	NA	NA	NA	NA	NA	NA	NA	NA	NA	NA	NA	3022.74	214888	747.706
K.VPDSITSWVGEAVALSTSQGLGIAEPSLLK.T	ENST00000443236	NA	NA	1964.46	NA	3806.32	NA	NA	NA	NA	NA	NA	NA	NA	NA	NA
R.RLNSGEK.G	ENSMMUT00000024701	NA	NA	NA	NA	NA	NA	NA	NA	NA	NA	NA	NA	175211	NA	NA
K.ACANPAPGSVILLENLR.F	ENST00000304801	NA	NA	NA	1.79527e+06	NA	NA	41412.6	NA	NA	NA	NA	NA	NA	NA	NA
K.EQFLDGDGWTSR.W	ENST00000316448	NA	NA	NA	784471	NA	122787	NA	NA	NA	NA	NA	NA	NA	NA	NA
K.CTEEGQWSPGIPVCAPITCPPPSVPMFATLR.V	ENSMMUT00000018681	NA	NA	NA	NA	NA	NA	NA	NA	NA	NA	102208	127617	NA	NA	NA
K.ILTPLVSLDTPGK.A	ENSMMUT00000015985	NA	NA	NA	NA	NA	NA	NA	NA	NA	457607	NA	163529	NA	NA	30580.7
K.LEGDSTDLSDQIAELQAQIAELK.M	ENST00000216181	NA	NA	165711	NA	NA	157179	40849.1	NA	NA	163678	124280	24088	NA	10664	NA
K.ITSWMAPIVKFPGAVEGATYILLMVDPDAPSR.A	ENSMMUT00000025780	NA	NA	NA	NA	NA	NA	NA	NA	NA	NA	NA	7510	NA	NA	NA
K.RCESFVFSGCDGNLNNFK.L	ENSMMUT00000025640	NA	NA	NA	NA	NA	NA	NA	NA	NA	NA	NA	NA	NA	NA	NA
L.RYEKPQCQSDWQCLGK.K	ENSMMUT00000014459	NA	NA	NA	NA	NA	NA	NA	NA	52029.2	287175	NA	6.40165e+06	11528.1	NA	NA
K.LLDNWDSVTSTFSK.L	ENST00000236850	NA	NA	678976	337792	NA	NA	110394	NA	NA	NA	NA	NA	NA	NA	NA
K.CNFYDNKDPECVTNLQEVAR.I	ENSMMUT00000045002	NA	NA	NA	NA	NA	NA	NA	NA	NA	NA	203015	21040.4	NA	23312.2	NA
K.EITALAPSTMK.I	ENST00000224784	4.39469e+06	NA	NA	NA	NA	NA	NA	NA	879318	NA	NA	538980	NA	NA	NA
K.ILLAELEQLK.G	ENST00000224237	NA	22271.1	NA	775752	NA	NA	NA	NA	NA	NA	NA	38652.8	NA	NA	845.915
R.VDIISWGCTITALEVK.D	ENSMMUT00000015407	NA	NA	NA	NA	NA	NA	NA	NA	620304	NA	73629.3	NA	NA	99891.6	19053.8
K.ADGLYPNPR.E	ENSMMUT00000012171	NA	NA	NA	NA	NA	NA	NA	NA	NA	6.28617e+06	NA	NA	1.57167e+06	NA	72042
R.SLTPDDDVFQYLAHTYASR.N	ENST00000338356	NA	425968	1.97894e+06	842236	2.69644e+06	NA	NA	1.54831e+06	NA	NA	NA	NA	NA	NA	NA
V.TLVISQPK.E	ENSMMUT00000005281	NA	NA	NA	NA	NA	NA	NA	NA	NA	NA	3576.3	NA	293381	1.52365e+06	25638.2
R.DVVICPDASLEDAKK.E	ENSMMUT00000027633	NA	NA	NA	NA	NA	NA	NA	NA	732755	NA	NA	3.73457e+06	NA	1.07132e+06	44194
R.AAMVGMLANFLGFR.I	ENST00000366667	NA	NA	265408	NA	NA	346467	NA	NA	NA	NA	NA	147193	NA	NA	NA
K.LMNIFLK.D	ENSMMUT00000038845	NA	NA	NA	NA	NA	NA	NA	NA	651924	NA	1.28758e+06	NA	NA	514922	NA
K.AGTYLPQSYLIHEHMVITDR.I	ENSMMUT00000011048	NA	NA	NA	NA	NA	NA	NA	NA	22551.7	NA	13487	135121	NA	NA	NA
R.FTEEIEWLK.F	ENSMMUT00000011690	NA	NA	NA	NA	NA	NA	NA	NA	1556.45	124981	NA	10788.5	10199.4	NA	375.037
K.TLMEDVENSFFLNVNSQVTTVCQALAK.D	ENST00000372783	NA	2401.47	NA	NA	NA	NA	NA	74596.7	NA	NA	NA	NA	NA	NA	NA
R.LLCGATLIAPR.W	ENST00000319756	2.75771e+06	3597.88	NA	1.61994e+06	NA	NA	NA	NA	NA	NA	NA	NA	NA	NA	NA
R.VLIAAHGNSLR.G	ENSMMUT00000003435	NA	NA	NA	NA	NA	NA	NA	NA	NA	29540.7	55705.3	339173	13337.2	NA	NA
K.LVILANNCPALR.K	ENSMMUT00000028225	NA	NA	NA	NA	NA	NA	NA	NA	NA	NA	NA	NA	NA	NA	1284.46
K.DIASGLIGPLIICK.K	ENST00000264613	NA	NA	257609	542550	NA	NA	2909.64	229564	4698.84	NA	NA	NA	NA	NA	2683.74
R.TFVPGSQPGEFTLGNIQNHPGL.T	ENSMMUT00000041537	NA	NA	NA	NA	NA	NA	NA	NA	23046.5	NA	327025	123923	NA	62808.2	NA
R.EQILAFSQK.L	ENSMMUT00000011085	NA	NA	NA	NA	NA	NA	NA	NA	2.20651e+06	4.27409e+06	2.23073e+07	NA	5176.26	871255	NA
R.TLAPLLASLLSPGSVLVLNaNR.N	ENSMMUT00000013240	NA	NA	NA	NA	NA	NA	NA	NA	NA	28233.9	NA	NA	NA	68272.9	NA
R.IYPHGLVLLDLQSYDGDAQGKEEIDSILNK.V	ENST00000404933	152584	58068.5	NA	236419	NA	570230	258608	NA	NA	NA	NA	NA	NA	NA	NA
R.FLDTGVVQSDR.S	ENSMMUT00000020945	NA	NA	NA	NA	NA	NA	NA	NA	103879	283257	NA	42886.3	NA	NA	3560.51
K.WYVVGLSGNaNVGRK.D	ENSMMUT00000041537	NA	NA	NA	NA	NA	NA	NA	NA	12981	33009.2	NA	NA	NA	6035.11	54193.2
R.KPLLCAQIDKPR.C	ENSMMUT00000005382	NA	NA	NA	NA	NA	NA	NA	NA	9230.62	553125	NA	36454.3	2734.01	NA	NA
R.IVPSPDWFVGVDSLDLCDGDR.W	ENST00000290902	NA	4755.72	37121.3	197222	NA	NA	NA	118933	NA	NA	NA	NA	NA	NA	NA
K.STELLIR.K	ENSMMUT00000002040	NA	NA	NA	NA	NA	NA	NA	NA	NA	NA	NA	NA	10213.3	NA	NA
K.LPFPIIDDR.N	ENST00000340385	NA	NA	NA	NA	NA	4565.51	NA	NA	NA	NA	NA	NA	NA	NA	NA
R.AHALELGADFSQVPSVDHVLHR.L	ENSMMUT00000000295	NA	NA	NA	NA	NA	NA	NA	NA	1.73402e+06	NA	NA	NA	NA	211456	NA
R.LPRPLPAVPGELTEATPNR.Y	ENSMMUT00000013099	NA	NA	NA	NA	NA	NA	NA	NA	NA	NA	NA	NA	NA	NA	669.537
R.VFALDQK.M	ENSMMUT00000001085	NA	NA	NA	NA	NA	NA	NA	NA	75898.6	4.29836e+06	242350	NA	101914	79110.4	8743.82
K.LTFSCLGGSDNFK.H	ENSMMUT00000019329	NA	NA	NA	NA	NA	NA	NA	NA	14080.2	839255	NA	71640.2	29142.9	32915.9	14947.9
R.HPYFYAPELLFF.A	ENSMMUT00000005416	NA	NA	NA	NA	NA	NA	NA	NA	10077.8	4.48235e+06	650473	NA	NA	NA	NA
R.AFYAELYHIISSNLEK.I	ENSMMUT00000017487	NA	NA	NA	NA	NA	NA	NA	NA	84595.8	1.1175e+06	NA	NA	NA	84369.6	3930.2
Y.VSGFHPSDIEVDLLK.N	ENSMMUT00000005322	NA	NA	NA	NA	NA	NA	NA	NA	1597.81	NA	4686.14	61458.2	1531.68	NA	190.293
M.ALQEACEAYLVGLFEDTNLCAIHAK.R	ENSMMUT00000002040	NA	NA	NA	NA	NA	NA	NA	NA	45304.8	NA	88448.6	NA	NA	22079.4	NA
P.QDSYHFLPFSLPHR.R	ENSMMUT00000039083	NA	NA	NA	NA	NA	NA	NA	NA	NA	NA	NA	3575.34	NA	NA	NA
R.ALATKPGLDTYSLGGGGAAR.V	ENSMMUT00000013099	NA	NA	NA	NA	NA	NA	NA	NA	725820	NA	NA	159982	6859.5	NA	27726.2
R.SHDECQSNCCTTNSLDPHTLCTPK.T	ENSMMUT00000045330	NA	NA	NA	NA	NA	NA	NA	NA	52966.5	34190.3	NA	NA	NA	30783.6	34661.1
K.VATAQDDITGDGTTSNVLIIGELLK.Q	ENST00000275603	NA	NA	11160.7	NA	NA	NA	NA	NA	NA	NA	NA	NA	NA	NA	NA
K.NLKPIKPMQFLGDEETVR.K	ENSMMUT00000014773	NA	NA	NA	NA	NA	NA	NA	NA	NA	NA	NA	NA	NA	4435.31	NA
K.AALSYVSEIGK.A	ENST00000170150	NA	26347.1	NA	NA	NA	NA	NA	NA	18325.2	NA	2.96826e+06	7.91654e+06	1395.56	NA	NA
K.VTASGPGLSSYGVPASLPVDFAIDAR.D	ENST00000490882	67095.5	NA	NA	NA	NA	208772	123321	NA	NA	NA	NA	NA	NA	NA	NA
R.DTINLLDQHEK.R	ENSMMUT00000002686	NA	NA	NA	NA	NA	NA	NA	NA	NA	NA	NA	1.34852e+06	96190.4	NA	NA
K.HQFLLTGDTQGR.Y	ENSMMUT00000017466	NA	NA	NA	NA	NA	NA	NA	NA	NA	NA	874865	832103	NA	400830	NA
R.ILNVHVPR.L	ENSMMUT00000013146	NA	NA	NA	NA	NA	NA	NA	NA	2809.34	3856.61	2194.35	996508	1829.96	NA	NA
R.QVMDHAFLL.L	ENSMMUT00000046047	NA	NA	NA	NA	NA	NA	NA	NA	NA	NA	738436	NA	NA	NA	NA
K.LWCPTTENMDK.D	ENSMMUT00000009590	NA	NA	NA	NA	NA	NA	NA	NA	24947.1	1.82322e+06	2.25249e+06	67805.7	6191.61	NA	1894.14
K.DGQCPLFPVTGR.K	ENSMMUT00000005382	NA	NA	NA	NA	NA	NA	NA	NA	299948	1.31443e+06	NA	NA	NA	80497.2	5110.89
K.LMLLLEVISGER.L	ENSMMUT00000003550	NA	NA	NA	NA	NA	NA	NA	NA	NA	11187.9	NA	NA	NA	NA	NA
R.STLNEIYFGK.T	ENSMMUT00000009635	NA	NA	NA	NA	NA	NA	NA	NA	NA	NA	376155	NA	NA	NA	2089.97
R.SIHDFCLVSK.V	ENST00000301244	NA	NA	NA	NA	NA	NA	NA	614846	NA	NA	NA	NA	NA	NA	NA
L.NKPEVLEVTLNRPFLFAVYDQSATALHFLGR.V	ENST00000366667	NA	NA	NA	NA	NA	NA	26275	30683.2	NA	NA	NA	NA	NA	NA	NA
R.VTISTDTSKNQFSLK.L	ENSMMUT00000027562	NA	NA	NA	NA	NA	NA	NA	NA	48810.4	NA	NA	39431.8	NA	NA	31496.5
K.GSEHSLDGEHFAMEVH.I	ENSMMUT00000011085	NA	NA	NA	NA	NA	NA	NA	NA	684450	NA	NA	NA	NA	NA	NA
K.AYLPVNESFGFTADLR.S	ENST00000309311	397428	NA	NA	NA	556137	531792	NA	NA	29668.6	291115	NA	NA	NA	71349.5	1394.4
R.QLYEFDIKVPLLVR.G	ENSMMUT00000009088	NA	NA	NA	NA	NA	NA	NA	NA	6753.23	7574.68	NA	1021.74	NA	1609.71	NA
K.TFFLEALR.G	ENSMMUT00000015379	NA	NA	NA	NA	NA	NA	NA	NA	NA	NA	NA	NA	NA	90751	NA
K.CPFPLRPDNGFVNYPAKPVLYYK.D	ENSMMUT00000018681	NA	NA	NA	NA	NA	NA	NA	NA	NA	NA	1.17335e+06	NA	NA	1.492e+06	71081.3
K.VAVPYSPAAGVDFELESFSER.K	ENST00000261510	NA	680471	2.88279e+06	4.05259e+06	2.27158e+06	1.21953e+07	NA	2.4489e+06	NA	NA	NA	NA	NA	NA	NA
R.QESESVLTLK.G	ENSMMUT00000020266	NA	NA	NA	NA	NA	NA	NA	NA	NA	NA	364257	NA	NA	NA	NA
Y.ELPDGQVITIGNER.F	ENST00000224784	991925	NA	NA	2.42888e+06	NA	NA	NA	NA	6392.72	NA	NA	6105.19	6705.86	11629.1	1010.91
K.DVFLGM.F	ENSMMUT00000005416	NA	NA	NA	NA	NA	NA	NA	NA	146120	NA	NA	611434	NA	NA	NA
R.KVLEHTTHTLLVGESATK.F	ENSMMUT00000010339	NA	NA	NA	NA	NA	NA	NA	NA	NA	41470.8	477279	139159	13330.8	NA	205.719
R.QQLDYGIYVINQAGDTIFNR.A	ENST00000379731	NA	237536	NA	641563	404506	NA	NA	463818	NA	NA	NA	NA	NA	NA	NA
K.VVPQQSLVAK.L	ENSMMUT00000000295	NA	NA	NA	NA	NA	NA	NA	NA	NA	NA	NA	NA	NA	NA	NA
K.SLLLELPILLCCFR.A	ENST00000305738	NA	NA	NA	NA	NA	2781.13	9391.76	NA	NA	NA	NA	NA	NA	NA	NA
K.VQSGMGLILQGYESGSEEEGEIHEKAR.N	ENSMMUT00000019674	NA	NA	NA	NA	NA	NA	NA	NA	NA	NA	150382	NA	NA	417631	145924
R.VPQLEPAFLSR.F	ENSMMUT00000047131	NA	NA	NA	NA	NA	NA	NA	NA	887020	NA	2.76532e+06	2647.4	NA	NA	8084.69
K.MQQVENGLSEK.T	ENST00000329597	NA	NA	NA	NA	NA	NA	NA	NA	NA	1.45652e+07	180864	1.74486e+07	98392.4	NA	53622.2
R.AFLLSLAALR.D	ENSMMUT00000008488	NA	NA	NA	NA	NA	NA	NA	NA	NA	NA	NA	NA	NA	3764.28	NA
R.TPSDHHNWQATLQNESGK.E	ENSMMUT00000046047	NA	NA	NA	NA	NA	NA	NA	NA	NA	2.80244e+08	NA	NA	1.0382e+07	NA	2.05753e+06
L.GMEQHYELGEYIR.K	ENST00000351273	NA	NA	NA	NA	NA	NA	NA	NA	NA	NA	NA	NA	NA	NA	NA
K.CVAELGPEAMGALK.T	ENSMMUT00000026280	NA	NA	NA	NA	NA	NA	NA	NA	15947.9	NA	NA	1.22356e+06	NA	523513	NA
R.ESATITCLVTGFSPADIFVQWMQR.G	ENSMMUT00000021319	NA	NA	NA	NA	NA	NA	NA	NA	NA	199663	NA	15432.1	NA	15626.9	NA
K.MLVDDIGDVTITNDGATILK.L	ENSMMUT00000018028	NA	NA	NA	NA	NA	NA	NA	NA	NA	61197.2	81321.8	7368.45	29428.6	10954.7	NA
P.LPPTSAHGNVAEGETKPDPDVTER.C	ENSMMUT00000010814	NA	NA	NA	NA	NA	NA	NA	NA	NA	1.5631e+07	NA	NA	1.36077e+06	NA	NA
K.TYINSLAILDDEPVIR.G	ENST00000296125	NA	1.53729e+06	NA	NA	1.98088e+06	NA	NA	NA	1.18666e+08	1.92995e+08	4.61706e+08	5.70808e+08	NA	NA	2.33839e+07
A.LGTTCYASGWGSIEPEEFLTPK.K	ENST00000326003	NA	13409.7	805429	717925	NA	1.07237e+06	NA	NA	NA	NA	NA	NA	NA	NA	NA
K.SVLGQLGITK.V	ENST00000355814	NA	NA	NA	2.20365e+06	NA	NA	NA	NA	NA	NA	NA	NA	NA	NA	NA
K.EWSGLLEELAR.N	ENSMMUT00000006964	NA	NA	NA	NA	NA	NA	NA	NA	NA	NA	456173	NA	NA	NA	NA
R.LKPDTVPAPCCVPASYNPMVLIQK.T	ENST00000252809	NA	3055.24	NA	2.16997e+06	74751.7	NA	NA	134033	NA	NA	NA	NA	NA	NA	NA
Q.TVSDNELQEMSDQGSK.Y	ENSMMUT00000039083	NA	NA	NA	NA	NA	NA	NA	NA	164851	NA	NA	NA	NA	11877.9	1276.12
K.VLIEGSINSVR.V	ENSMMUT00000046716	NA	NA	NA	NA	NA	NA	NA	NA	NA	2.22312e+06	124848	67628.3	3215.63	8384.37	299.871
R.NTFAEVTGLSPGVTYYFK.V	ENST00000354785	NA	337235	2.30175e+06	8.97463e+06	NA	1.52015e+07	4.14851e+06	2.44318e+06	NA	NA	NA	NA	1966.3	NA	NA
K.FPGAVEGATYILLMVDPDAPSR.A	ENSMMUT00000025780	NA	NA	NA	NA	NA	NA	NA	NA	NA	2.97017e+06	1.17368e+07	NA	NA	892144	NA
K.VHLVGIDIFTGK.K	ENST00000295822	NA	NA	NA	NA	NA	NA	NA	NA	1328.18	1.05285e+06	32078.5	NA	NA	NA	178.458
R.KGLVSGGLYDSHVGCRPY.S	ENSMMUT00000026987	NA	NA	NA	NA	NA	NA	NA	NA	15655.9	2.54574e+07	6.3951e+06	1.64193e+06	136735	88046.1	NA
K.TQQVSLCYR.L	ENSMMUT00000043716	NA	NA	NA	NA	NA	NA	NA	NA	105466	NA	NA	74643	NA	NA	325.253
R.GTFGIPLWVQVLGPLIGVQVPEEK.V	ENST00000290765	NA	NA	75356.9	827.483	NA	142759	NA	NA	NA	NA	NA	NA	NA	NA	NA
K.LIPHTINDLVEPPK.H	ENSMMUT00000022242	NA	NA	NA	NA	NA	NA	NA	NA	NA	NA	8.36809e+07	NA	NA	NA	NA
K.VLQTLGVLLTTCR.D	ENST00000265195	NA	NA	421632	388625	NA	NA	NA	NA	NA	NA	NA	NA	NA	NA	NA
K.TEDTIFLR.E	ENST00000259396	NA	NA	NA	1.89493e+06	NA	NA	NA	NA	NA	1.03803e+07	1.05708e+06	2.35927e+06	3538.55	243916	6542.61
R.NIPVFDENLPCKR.G	ENSMMUT00000026194	NA	NA	NA	NA	NA	NA	NA	NA	NA	NA	NA	NA	NA	136693	4984.9
K.LYGSGDQEAWQK.G	ENSMMUT00000008051	NA	NA	NA	NA	NA	NA	NA	NA	111204	960932	NA	NA	21056.2	NA	NA
R.SMEAIFLAHGPSFK.E	ENSMMUT00000040029	NA	NA	NA	NA	NA	NA	NA	NA	NA	163718	NA	NA	142592	NA	18500.8
K.FGVTDFPSCYLLFR.N	ENST00000367602	NA	NA	917022	1.00372e+06	NA	NA	NA	504434	289488	NA	102544	521109	NA	427542	2776.27
N.AYVWVQNPLK.V	ENSMMUT00000002351	NA	NA	NA	NA	NA	NA	NA	NA	NA	NA	NA	NA	NA	8039.44	NA
R.LAGAPSEDPQFPK.V	ENST00000367602	NA	NA	NA	NA	NA	932284	NA	NA	1.20134e+06	NA	320780	1.27801e+06	722728	NA	45088.3
R.LDIDSPPITAR.N	ENST00000419739	NA	NA	926922	NA	NA	NA	NA	NA	309783	9.32541e+06	1.20081e+06	546590	39152.2	179438	NA
K.ATVASGIPPGWMGLDCGPESNK.N	ENSMMUT00000016801	NA	NA	NA	NA	NA	NA	NA	NA	NA	1.21917e+06	NA	NA	NA	NA	NA
R.SAGWNIPIGLLYCDLPEPR.K	ENST00000264998	NA	NA	NA	3.78234e+06	NA	NA	46918.6	6.6543e+06	749471	5.45657e+07	1.65054e+07	NA	NA	962900	43770.5
R.LCLGTCVAYGDGHFITFDGDR.Y	ENST00000406844	NA	NA	NA	NA	NA	NA	8846.28	NA	NA	NA	NA	NA	NA	NA	NA
E.AQVSVQPNFQPDKFLGR.W	ENSMMUT00000030162	NA	NA	NA	NA	NA	NA	NA	NA	NA	NA	NA	NA	NA	196322	422207
K.IHLISTQSAIPYALR.V	ENSMMUT00000029988	NA	NA	NA	NA	NA	NA	NA	NA	7706.24	NA	NA	20778.6	NA	NA	2154.28
R.EMEDTLNHLK.F	ENSMMUT00000019327	NA	NA	NA	NA	NA	NA	NA	NA	NA	1.4919e+06	NA	NA	NA	NA	38571.8
R.AQPVQVAEGSEPDGFWEALGGK.A	ENSMMUT00000018262	NA	NA	NA	NA	NA	NA	NA	NA	100591	NA	357361	NA	NA	NA	NA
K.LVVLGSGGVGK.S	ENSMMUT00000016016	NA	NA	NA	NA	NA	NA	NA	NA	NA	NA	299710	289554	10374.7	NA	NA
R.QAELLLPGAEFHHYVGGPTETHVVR.S	ENST00000453338	1.25218e+06	NA	NA	2.22229e+06	1.67301e+06	NA	NA	NA	NA	NA	NA	NA	NA	NA	NA
R.SAESWAESCLWEHGPASLLPSIGQNLGAHWGR.Y	ENST00000262207	NA	7987.28	NA	NA	NA	726588	NA	378719	NA	NA	NA	NA	NA	NA	NA
R.RPDFCPFQCPAHSHYELCGDSCPVSCPSLSAPEGCESACR.E	ENSMMUT00000038510	NA	NA	NA	NA	NA	NA	NA	NA	NA	NA	NA	NA	NA	NA	2191.74
K.QSLEASLAETEGR.Y	ENSMMUT00000002112	NA	NA	NA	NA	NA	NA	NA	NA	NA	433238	698.677	51747.1	NA	NA	5049.74
R.LDTDILLGVTCGLK.T	ENSMMUT00000039654	NA	NA	NA	NA	NA	NA	NA	NA	NA	27955.9	319861	NA	NA	40357.9	NA
R.SCSVIEDDGLQAAFTTAHELGHVFNMPHDDAK.Q	ENST00000284984	NA	NA	1.98334e+06	726655	3.76546e+06	5.21768e+06	NA	1.74867e+06	NA	NA	NA	NA	NA	NA	NA
R.VFENTDASLPFISYPQILTL.S	ENSMMUT00000029169	NA	NA	NA	NA	NA	NA	NA	NA	NA	9756.21	NA	NA	NA	22399.8	NA
R.GDSGGPLIVHK.R	ENSMMUT00000001051	NA	NA	NA	NA	NA	NA	NA	NA	NA	177483	514.269	NA	4606.75	NA	84.1578
R.TDCPGDALFHLLR.T	ENSMMUT00000038693	NA	NA	NA	NA	NA	NA	NA	NA	2852.6	NA	53877.5	1562.39	NA	16889.3	NA
K.NSLISYLEQIHR.G	ENST00000261510	NA	888317	5.21106e+06	9.55255e+06	NA	NA	NA	NA	NA	NA	NA	NA	NA	NA	NA
K.KLTLDKLDVR.G	ENSMMUT00000016801	NA	NA	NA	NA	NA	NA	NA	NA	13585.5	NA	NA	NA	NA	NA	122893
K.FTASAGIQVVGDDLTVTNPKR.I	ENSMMUT00000032304	NA	NA	NA	NA	NA	NA	NA	NA	NA	68754.8	NA	NA	114303	NA	NA
R.AENYPEVSIDQVGQVLTCSLETGLTCK.N	ENST00000406844	NA	NA	NA	NA	NA	NA	NA	1.477e+06	NA	NA	NA	NA	NA	NA	NA
K.ELNYFAK.A	ENSMMUT00000019271	NA	NA	NA	NA	NA	NA	NA	NA	751324	NA	260188	NA	86233.2	NA	NA
R.YIVHLGQHNLQK.E	ENST00000319756	NA	NA	1.01868e+06	NA	2.51185e+06	NA	NA	NA	NA	NA	NA	NA	NA	NA	NA
R.EQVHLIQNaNIIESR.L	ENSMMUT00000021964	NA	NA	NA	NA	NA	NA	NA	NA	8646.8	NA	NA	NA	NA	2536.97	NA
K.DGNGYISAAELR.H	ENSMMUT00000008297	NA	NA	NA	NA	NA	NA	NA	NA	NA	NA	658806	NA	10528.9	51698.1	4539.11
P.ALWPLPLSVK.M	ENSMMUT00000028104	NA	NA	NA	NA	NA	NA	NA	NA	NA	NA	NA	NA	837257	5.2695e+06	NA
R.DAQNVAAAPELAMGALELEGR.N	ENSMMUT00000016874	NA	NA	NA	NA	NA	NA	NA	NA	202723	NA	NA	16717	NA	NA	NA
R.SLQCVSLHLLSNDMCAR.A	ENST00000325321	NA	144618	NA	7.62762e+06	NA	NA	NA	NA	NA	NA	NA	NA	NA	NA	NA
K.AWEDTLDK.Y	ENSMMUT00000008761	NA	NA	NA	NA	NA	NA	NA	NA	NA	NA	NA	NA	NA	NA	NA
K.GFPIKEDFLEQSER.L	ENSMMUT00000003379	NA	NA	NA	NA	NA	NA	NA	NA	NA	NA	NA	2.3818e+06	NA	NA	283130
R.AVALSSSVMCPDAR.S	ENSMMUT00000033432	NA	NA	NA	NA	NA	NA	NA	NA	NA	816167	NA	47316.9	10612.1	NA	3733.46
R.NWLLPPGTLDQFFCLSR.A	ENSMMUT00000047204	NA	NA	NA	NA	NA	NA	NA	NA	NA	463353	757802	NA	NA	NA	NA
C.DIQMSQSPSSLSASVGDR.V	ENSMMUT00000032128	NA	NA	NA	NA	NA	NA	NA	NA	8251.76	1.00293e+06	NA	17946.1	18798.4	NA	NA
R.CVFWDLGR.N	ENSMMUT00000048148	NA	NA	NA	NA	NA	NA	NA	NA	1426.07	750747	NA	NA	NA	NA	531.976
K.LHFGIDPDDTAITDLP.-	ENSMMUT00000019415	NA	NA	NA	NA	NA	NA	NA	NA	NA	NA	NA	NA	23417.9	NA	739.279
K.ESSWPQGFGQLTQLGMEQHYELGEYIR.K	ENST00000351273	NA	121105	NA	3.11791e+07	1.11349e+06	3.72061e+06	903756	NA	NA	NA	NA	NA	NA	NA	NA
R.LTVEDPVTVEYITR.Y	ENST00000308268	NA	40279.4	59876.9	333489	NA	475756	NA	NA	NA	NA	NA	NA	NA	NA	NA
K.DGTVLCELINaNLYPEGQAPVK.K	ENST00000368096	NA	NA	13313.7	NA	NA	144157	NA	NA	NA	1.00511e+06	NA	9379.25	NA	NA	NA
R.TQTSDPAMLPTMIGLLAEAGVR.L	ENST00000369409	NA	NA	NA	13343.1	NA	NA	29027	86732.8	NA	NA	NA	NA	NA	NA	NA
R.LEGTPECNLR.Y	ENSMMUT00000023044	NA	NA	NA	NA	NA	NA	NA	NA	NA	247330	753243	NA	NA	NA	NA
R.CRPPVGCEELVR.E	ENST00000269593	NA	NA	897310	NA	NA	NA	NA	907008	NA	NA	NA	NA	NA	NA	NA
K.DNENVVNEYSSDLEK.H	ENSMMUT00000029981	NA	NA	NA	NA	NA	NA	NA	NA	NA	3.94461e+06	26010.4	11370	9693.87	11484.9	NA
R.LPSEGPQPAHVVVGDVLQAADVDK.T	ENSMMUT00000021882	NA	NA	NA	NA	NA	NA	NA	NA	NA	NA	15444.3	NA	4362.17	NA	1132.5
K.SYELPDGQVITIGNER.F	ENST00000224784	NA	NA	4.5629e+07	6.68412e+06	NA	NA	NA	NA	3.40082e+06	NA	NA	2.00279e+06	NA	1.36767e+06	NA
K.EAESCDCLQGFQLTHSLGGGTGSGMGTLLLSK.I	ENSMMUT00000017590	NA	NA	NA	NA	NA	NA	NA	NA	NA	NA	NA	NA	NA	92240.9	5659.53
M.VGERQDLSPDDPQVQK.A	ENSMMUT00000008521	NA	NA	NA	NA	NA	NA	NA	NA	NA	NA	267.836	5018.26	38470.5	NA	NA
K.DGLTYQYLIR.L	ENSMMUT00000005423	NA	NA	NA	NA	NA	NA	NA	NA	NA	839188	36724.6	36214	NA	NA	4104.37
K.KLDTNSDGQLDFSEFLNLIGGLAMACHDSFLK.A	ENST00000271638	NA	NA	263736	NA	248631	NA	124947	NA	NA	NA	NA	NA	NA	NA	NA
K.DTVVVQDLGNIFTR.L	ENSMMUT00000045002	NA	NA	NA	NA	NA	NA	NA	NA	44673.8	NA	228691	85280.6	NA	118492	2107.71
D.SDFQMNQLR.G	ENSMMUT00000012466	NA	NA	NA	NA	NA	NA	NA	NA	NA	NA	NA	NA	NA	12514.4	21476.6
R.RIDIALSSVK.C	ENSMMUT00000027622	NA	NA	NA	NA	NA	NA	NA	NA	381737	NA	1.92877e+06	NA	669.197	NA	450.795
R.RELDESLQVAER.L	ENST00000316403	5.47083e+06	NA	1.55255e+06	NA	NA	2.96332e+06	NA	4.96197e+06	NA	NA	NA	NA	NA	NA	NA
K.ALVLIAFAQYLQQCPFEDHVK.L	ENST00000380904	NA	NA	NA	4.78625e+07	9.80128e+07	7.14846e+07	NA	4.01041e+07	NA	NA	NA	NA	NA	NA	NA
K.LICQATGFSPR.Q	ENSMMUT00000021319	NA	NA	NA	NA	NA	NA	NA	NA	NA	764473	191335	77384.8	59066.2	NA	55733.8
K.LCTNPCIYYDEYTDCSLEVR.F	ENSMMUT00000005949	NA	NA	NA	NA	NA	NA	NA	NA	NA	NA	3.76736e+06	NA	9725.65	NA	1345.15
K.VSTVEYIITHPSYLQEGSQGDIALLQLSSPVTF.S	ENSMMUT00000002873	NA	NA	NA	NA	NA	NA	NA	NA	NA	NA	NA	7041.44	NA	6024.5	NA
M.FIVDNDILFLGK.V	ENSMMUT00000015692	NA	NA	NA	NA	NA	NA	NA	NA	NA	NA	1693.69	NA	NA	NA	NA
R.YLDSALQEK.E	ENSMMUT00000030164	NA	NA	NA	NA	NA	NA	NA	NA	NA	NA	NA	65503.6	NA	16855.7	9062.37
H.GSHGGLDIVIIEQEDDSDR.H	ENST00000372781	1.35195e+06	NA	2.78944e+06	NA	NA	1.43384e+06	NA	NA	NA	NA	NA	NA	NA	NA	NA
K.LVTDLPNVQEEIVNIHNaNL.R	ENST00000335847	NA	NA	93290.6	124936	NA	NA	NA	264807	NA	NA	NA	NA	NA	NA	NA
R.SVNGKEDAIWNLLR.Q	ENST00000231751	NA	NA	6.94643e+06	4.84996e+07	NA	NA	NA	NA	NA	NA	NA	NA	NA	NA	NA
K.INLNSEEEALFKK.S	ENSMMUT00000044013	NA	NA	NA	NA	NA	NA	NA	NA	NA	1.31589e+06	NA	NA	NA	40133.8	53097.2
K.NVGCLQEALQLATSFAQLR.L	ENST00000418685	NA	NA	NA	29156	NA	6613.41	6226	NA	NA	NA	NA	NA	NA	NA	NA
L.HDFLLVPR.E	ENSMMUT00000013383	NA	NA	NA	NA	NA	NA	NA	NA	NA	NA	NA	263755	103892	NA	NA
R.LLIYDASSR.A	ENSMMUT00000027815	NA	NA	NA	NA	NA	NA	NA	NA	NA	NA	19656	NA	NA	13140.2	3109.62
K.KITIADCGQLE.-	ENSMMUT00000006482	NA	NA	NA	NA	NA	NA	NA	NA	NA	NA	NA	NA	NA	NA	NA
R.YVSEVVIGAPYAVTAELLSHFK.V	ENST00000331285	NA	NA	NA	NA	NA	NA	NA	NA	NA	NA	NA	NA	NA	NA	NA
R.ISALVPGFPCHFPFNYK.N	ENSMMUT00000009590	NA	NA	NA	NA	NA	NA	NA	NA	NA	NA	3.55135e+07	NA	NA	2.16013e+07	5216.69
K.IIYLNQLLQEDSLNVADLTSLR.S	ENST00000429021	NA	NA	75962.3	78894.5	NA	NA	NA	96748.6	NA	NA	NA	NA	NA	NA	NA
K.GSQFIICTAKTEWLDGKHVVFGK.V	ENSMMUT00000044877	NA	NA	NA	NA	NA	NA	NA	NA	NA	NA	NA	48248.7	NA	NA	NA
K.VYLLTTSNaNPYCMHHSLVEFHLK.Q	ENSMMUT00000001288	NA	NA	NA	NA	NA	NA	NA	NA	NA	NA	NA	27992.6	5555.78	NA	378.236
R.GGHFCGATLIAPNFVMSAAHCVANVNVR.A	ENST00000263621	NA	NA	7988.65	NA	NA	NA	NA	NA	NA	NA	NA	NA	NA	NA	NA
R.VNGVLTALPVSVADGR.I	ENST00000221347	NA	206643	487608	912281	NA	1.67705e+06	NA	NA	NA	NA	NA	NA	NA	NA	NA
K.DSGFQMNQLR.G	ENST00000264998	NA	NA	NA	2.05917e+06	NA	NA	NA	NA	NA	NA	NA	NA	NA	NA	NA
K.ENLVWCATSYNYDQDHTWVYC.-	ENSMMUT00000009590	NA	NA	NA	NA	NA	NA	NA	NA	10717.7	2.22274e+06	1.13027e+06	NA	2878.11	NA	1035.76
R.LGVEPSDDDCVSVQHVCTIVSFR.S	ENSMMUT00000021461	NA	NA	NA	NA	NA	NA	NA	NA	NA	38053.3	NA	21250.2	12463.6	NA	4722.28
K.GLGTDEESILTLLTSR.S	ENST00000296511	NA	NA	759035	1.00803e+06	NA	NA	NA	1.29166e+06	555719	1.72345e+06	264297	NA	NA	233281	NA
R.RYAGLKPGELPTCESLK.D	ENSMMUT00000003435	NA	NA	NA	NA	NA	NA	NA	NA	99613.7	329329	NA	NA	21083.1	278790	1913.17
K.VVDKFLEDVKK.L	ENSMMUT00000018772	NA	NA	NA	NA	NA	NA	NA	NA	NA	1.69477e+06	NA	130458	30643.9	60670.6	7005.39
K.ATLVCLISDFYPGVVK.V	ENSMMUT00000009775	NA	NA	NA	NA	NA	NA	NA	NA	NA	1.5125e+08	1.98221e+07	NA	NA	2.11896e+07	NA
K.HTTCNHVVEQLLPTSAWGTHYVVPTLASQSR.Y	ENSMMUT00000031979	NA	NA	NA	NA	NA	NA	NA	NA	NA	NA	NA	NA	NA	7.44419e+06	NA
K.EISEVFPDQFIHLGGDEVEFK.C	ENST00000261416	NA	528609	1.25275e+06	3.83125e+06	NA	3.43968e+06	NA	NA	NA	NA	NA	5.02382e+06	NA	6.87637e+06	NA
R.ITLWNR.D	ENSMMUT00000013383	NA	NA	NA	NA	NA	NA	NA	NA	607502	835553	NA	NA	32093.4	NA	NA
R.VMPICLPSK.D	ENSMMUT00000000967	NA	NA	NA	NA	NA	NA	NA	NA	517969	9.62501e+06	NA	NA	NA	NA	NA
K.TNLESILSYPK.D	ENST00000403558	NA	NA	537666	1.44736e+06	NA	NA	18278.4	NA	NA	NA	NA	NA	NA	NA	NA
K.VEIATLTR.E	ENSMMUT00000015020	NA	NA	NA	NA	NA	NA	NA	NA	NA	1.51733e+06	910737	324403	3707.28	NA	NA
R.VLEDNSALDK.M	ENST00000360534	NA	NA	808693	NA	NA	NA	NA	1.63173e+06	NA	NA	1264.3	22634.8	100169	NA	14799.4
K.TYSVSFDSLFSAVK.N	ENST00000256999	NA	NA	73014.1	122204	NA	NA	NA	33991.6	NA	NA	NA	NA	NA	NA	NA
K.YTPSGHAGAAASESLFVSNHAY.-	ENSMMUT00000001402	NA	NA	NA	NA	NA	NA	NA	NA	132449	1.47639e+06	NA	130610	31171.7	118737	15206.1
P.GGIIEDSCVLR.G	ENSMMUT00000045699	NA	NA	NA	NA	NA	NA	NA	NA	NA	NA	NA	55141.9	103792	NA	16943.4
K.NTLYLQMSSLK.T	ENSMMUT00000000171	NA	NA	NA	NA	NA	NA	NA	NA	NA	1.09042e+06	NA	NA	NA	354435	4481.1
R.LIVDEAINEDNSVVSLSQPK.M	ENSMMUT00000028405	NA	NA	NA	NA	NA	NA	NA	NA	NA	NA	NA	NA	NA	11359.2	NA
K.EISLWFKPEELVDYK.S	ENSMMUT00000002745	NA	NA	NA	NA	NA	NA	NA	NA	NA	NA	NA	NA	NA	NA	NA
K.VVWTVFQEPIQLHR.E	ENSMMUT00000011085	NA	NA	NA	NA	NA	NA	NA	NA	NA	NA	4.09106e+07	3.09156e+06	NA	NA	NA
R.VEYELSEEGDEPQYLDLPSTATSVNIPDLLPGRK.Y	ENST00000354785	NA	46681.2	NA	1.19582e+06	NA	NA	NA	296649	NA	NA	NA	NA	NA	NA	NA
K.EGNPEEDLTADK.A	ENSMMUT00000003809	NA	NA	NA	NA	NA	NA	NA	NA	NA	3.05589e+06	1979.88	169256	NA	NA	NA
R.VPVLMESR.S	ENSMMUT00000016874	NA	NA	NA	NA	NA	NA	NA	NA	NA	1.49498e+06	NA	275067	192073	17007	12551.2
K.YFLTMEMGSTDCRK.T	ENSMMUT00000008521	NA	NA	NA	NA	NA	NA	NA	NA	NA	23344.7	NA	NA	NA	NA	3506.88
R.VLEDNSALDKMLQNVQMPSK.T	ENSMMUT00000011731	NA	NA	NA	NA	NA	NA	NA	NA	NA	NA	NA	1.35102e+06	NA	1.79651e+06	1106.98
R.QIEETLAHFHLTK.D	ENSMMUT00000021461	NA	NA	NA	NA	NA	NA	NA	NA	NA	NA	NA	26833.8	1568.29	NA	1364.26
R.GNILIPGINEAVAAVTEEEHK.L	ENST00000324262	2.40843e+06	244307	1.17309e+06	1.76191e+06	NA	NA	NA	NA	NA	NA	NA	NA	NA	NA	NA
K.QVKEINaNQKIVLITK.-	ENSMMUT00000046047	NA	NA	NA	NA	NA	NA	NA	NA	16863.7	NA	NA	1555.92	NA	NA	NA
K.LVLCEVFK.Y	ENSMMUT00000032212	NA	NA	NA	NA	NA	NA	NA	NA	NA	1.34318e+06	NA	NA	NA	104290	NA
K.IIVDELKQEVISTSSK.A	ENSMMUT00000005104	NA	NA	NA	NA	NA	NA	NA	NA	74242	NA	6490.61	8422.87	72066	NA	34610.8
S.SIYSQTENLIAGK.S	ENSMMUT00000024698	NA	NA	NA	NA	NA	NA	NA	NA	NA	NA	7253.29	NA	NA	NA	NA
R.KTLQALEFHTVPFQLLAR.Y	ENSMMUT00000027622	NA	NA	NA	NA	NA	NA	NA	NA	NA	NA	NA	872482	NA	NA	23792
R.LDENYQPR.G	ENSMMUT00000003201	NA	NA	NA	NA	NA	NA	NA	NA	NA	31036.9	NA	NA	394731	NA	NA
R.LGTFEVEDQIEAAR.Q	ENST00000360534	1.09799e+06	62941.3	749307	2.03531e+06	NA	NA	NA	NA	771884	NA	NA	NA	NA	336387	NA
R.FRPSEPHFTLDGNSFYK.I	ENST00000360534	307374	NA	NA	804756	NA	512562	NA	NA	NA	NA	NA	NA	NA	NA	NA
K.HCPDAASTCSTLWCTGTSGGVLVCQTK.H	ENST00000284984	995257	NA	306644	NA	NA	396568	NA	NA	NA	NA	NA	NA	NA	NA	NA
K.DIFTTQNELLVYNK.N	ENSMMUT00000024701	NA	NA	NA	NA	NA	NA	NA	NA	NA	NA	20442.2	NA	NA	3.74149e+06	NA
K.LTYENGLLK.M	ENSMMUT00000039885	NA	NA	NA	NA	NA	NA	NA	NA	NA	NA	17950.2	NA	NA	NA	67443.9
K.VLLVDFLKQENaNVSHHTWEFQTSNPVFR.R	ENSMMUT00000046047	NA	NA	NA	NA	NA	NA	NA	NA	24864.5	NA	NA	668386	3.05872e+07	26298.8	NA
R.HLACLPR.E	ENSMMUT00000015998	NA	NA	NA	NA	NA	NA	NA	NA	NA	7888.31	NA	295.523	244.484	NA	NA
R.THTQDAVPLTLGQEFSGYVQQVK.Y	ENST00000366560	NA	343512	11063.2	NA	NA	1.56925e+06	NA	394652	NA	NA	NA	NA	NA	NA	NA
K.GQLPSGSSQFPQR.Q	ENSMMUT00000024698	NA	NA	NA	NA	NA	NA	NA	NA	NA	NA	NA	1.48393e+06	7.99117e+06	7.62569e+06	NA
R.DYFGAHTYELLAK.P	ENSMMUT00000032405	NA	NA	NA	NA	NA	NA	NA	NA	NA	NA	NA	NA	NA	362093	2.49564e+06
R.LTGSSGFVTDGPGNYK.Y	ENST00000262919	NA	NA	NA	NA	NA	NA	NA	NA	383981	NA	NA	162297	78734.9	1.62759e+06	NA
R.TFVPGSQPGEFTLGNIQNHPGLTSYVVR.V	ENSMMUT00000041537	NA	NA	NA	NA	NA	NA	NA	NA	NA	NA	NA	6.5287e+07	NA	5.94015e+07	591580
R.DVYTGDALR.I	ENSMMUT00000027981	NA	NA	NA	NA	NA	NA	NA	NA	857842	NA	NA	NA	NA	NA	391.323
R.IILLAEGR.L	ENSMMUT00000007239	NA	NA	NA	NA	NA	NA	NA	NA	28208	NA	304950	NA	2844.12	NA	NA
K.YAVDDVQYVDEIASVLTSQKPSVLLTLR.G	ENST00000244137	NA	NA	NA	74817.7	NA	NA	38411.5	40293.8	NA	NA	NA	NA	NA	NA	NA
H.MSVQSDDALLGNPVNFTVILK.R	ENSMMUT00000046047	NA	NA	NA	NA	NA	NA	NA	NA	NA	NA	1.34221e+06	2.60813e+06	NA	1.29027e+06	NA
K.HIVLSGGSTMYPGLPSR.L	ENSMMUT00000023477	NA	NA	NA	NA	NA	NA	NA	NA	12009.5	NA	NA	702330	2.93404e+06	24688.7	455299
K.TYIGEIFTQILVLPYVGK.E	ENST00000316782	NA	NA	1935.42	NA	NA	NA	NA	NA	NA	NA	NA	NA	NA	NA	NA
K.SGGTRTSSSVSSTSATINGGLRR.E	ENSMMUT00000001403	NA	NA	NA	NA	NA	NA	NA	NA	NA	NA	NA	1.32326e+06	NA	NA	12487.4
R.HLVLLDTAQAAAAGHR.L	ENSMMUT00000023692	NA	NA	NA	NA	NA	NA	NA	NA	NA	NA	NA	1.26423e+06	NA	NA	95821.8
Y.LQQCPFEEHVK.L	ENSMMUT00000005416	NA	NA	NA	NA	NA	NA	NA	NA	NA	NA	NA	991039	48133.7	NA	NA
R.FHGTCTYILLQSPQLPEDGALMAVYDK.S	ENST00000421673	NA	144148	NA	NA	NA	NA	NA	1.06405e+06	NA	NA	NA	NA	NA	NA	NA
R.HQHGSHGALD.V	ENSMMUT00000024698	NA	NA	NA	NA	NA	NA	NA	NA	NA	560818	NA	20294.5	52846	79268.5	NA
R.IENLNMEADPGK.Y	ENSMMUT00000026339	NA	NA	NA	NA	NA	NA	NA	NA	57512.7	NA	NA	NA	NA	190808	3143.2
Y.VAACQAAGAQLGEWR.R	ENSMMUT00000038509	NA	NA	NA	NA	NA	NA	NA	NA	NA	154407	NA	NA	NA	NA	5664.59
R.AIENIDTLTNLESLFLGK.N	ENST00000234038	NA	NA	NA	378804	NA	NA	NA	NA	NA	702576	540878	NA	NA	NA	NA
R.ALPFWNEEIVPQIK.E	ENST00000297283	NA	549167	903088	3.85593e+06	NA	NA	NA	NA	2.25445e+06	NA	1.36182e+07	NA	NA	NA	NA
L.LDNLGSDLSNVVNELKPILHDGLETVDNTLK.G	ENSMMUT00000013737	NA	NA	NA	NA	NA	NA	NA	NA	NA	25024.5	NA	NA	NA	197210	NA
K.HTSTELTIEPEVPSDR.S	ENSMMUT00000004676	NA	NA	NA	NA	NA	NA	NA	NA	395898	NA	NA	NA	NA	NA	100817
K.FKLDLDFPNLPYLLDGK.N	ENST00000256594	NA	NA	864204	840091	NA	NA	NA	897143	NA	NA	NA	NA	NA	NA	NA
K.ISDSLILDVK.A	ENSMMUT00000013737	NA	NA	NA	NA	NA	NA	NA	NA	1.93982e+06	269178	31680.3	NA	NA	NA	NA
K.KLDEAVAEAHLGK.L	ENST00000217426	NA	158325	312084	NA	NA	NA	NA	NA	NA	303478	3789.09	121021	NA	74234.9	72.7725
K.VVLDDKDYFLFR.D	ENSMMUT00000011301	NA	NA	NA	NA	NA	NA	NA	NA	2288.45	NA	NA	NA	NA	NA	NA
R.QSLFFYPSYPDEVR.G	ENST00000395624	260765	104579	99702.7	356626	NA	NA	182501	NA	NA	NA	NA	NA	NA	NA	NA
K.DGLVLTPASLWKPSSTVSQ.-	ENSMMUT00000011844	NA	NA	NA	NA	NA	NA	NA	NA	NA	NA	14829.6	NA	NA	NA	1111.48
R.KVNaNEGSVDSVFSQVCTHLDALK.-	ENSMMUT00000019646	NA	NA	NA	NA	NA	NA	NA	NA	NA	NA	NA	18996.5	NA	NA	5806.41
R.VIQGDGVDINTLQEIVEGMK.Q	ENST00000222553	NA	NA	39294.6	133630	NA	NA	NA	85103.8	NA	NA	NA	NA	NA	NA	NA
K.AISGLTIDGHAVGAK.L	ENSMMUT00000031979	NA	NA	NA	NA	NA	NA	NA	NA	NA	878173	NA	717916	6009.15	NA	NA
R.RPCFSALELDEAYVPK.A	ENSMMUT00000005416	NA	NA	NA	NA	NA	NA	NA	NA	145924	3.33573e+07	NA	NA	NA	NA	NA
R.AELATEEFLPVTPILEGFVILR.K	ENST00000310118	NA	NA	NA	NA	5020.07	NA	NA	NA	NA	NA	NA	NA	NA	NA	NA
K.AIQLSYNPDESSKPNTIDTATLK.S	ENSMMUT00000029988	NA	NA	NA	NA	NA	NA	NA	NA	NA	NA	NA	242758	NA	19283.4	1600.28
R.SWSEEELQGVLR.G	ENST00000268793	NA	NA	54599.8	473647	NA	NA	NA	NA	NA	NA	NA	NA	NA	NA	NA
K.HYLMWGLSSDFWGEKPNLSYIIGK.D	ENSMMUT00000012152	NA	NA	NA	NA	NA	NA	NA	NA	NA	NA	81766.6	NA	NA	4061.8	NA
K.YMEEEILGFGK.S	ENST00000229243	NA	225163	NA	1.6245e+06	NA	NA	NA	NA	458415	1.73855e+06	856401	NA	NA	149254	NA
N.CFNGDTLLAIQAPSGTQLEVPIPEMGQNGQK.K	ENSMMUT00000008948	NA	NA	NA	NA	NA	NA	NA	NA	NA	NA	NA	NA	NA	NA	1247.99
K.LTSDLTFAYER.L	ENST00000457859	273718	111909	NA	589398	NA	NA	NA	NA	344141	1.23696e+06	NA	NA	NA	NA	2707.49
R.GELFFFK.A	ENSMMUT00000012726	NA	NA	NA	NA	NA	NA	NA	NA	NA	NA	NA	NA	NA	NA	71.931
K.SVQEFANCHLAR.A	ENSMMUT00000012466	NA	NA	NA	NA	NA	NA	NA	NA	218547	4.0279e+07	129496	13223.8	25360.1	NA	1544.71
K.LFDTLNEDLFQK.I	ENST00000285667	NA	NA	467584	NA	306655	187854	NA	NA	NA	NA	NA	NA	NA	NA	NA
R.GMVLYTSK.D	ENSMMUT00000022739	NA	NA	NA	NA	NA	NA	NA	NA	NA	81776.6	NA	335607	NA	9194.73	486.794
K.TPAQYDASELK.A	ENST00000332680	NA	49799.1	86717.1	NA	NA	NA	248580	NA	NA	939119	NA	371644	29517.9	NA	NA
A.EVSADQVATVMWDYFSQLSNNaNK.E	ENST00000357780	NA	12989.6	60223.9	NA	NA	NA	NA	90266.7	NA	NA	NA	NA	NA	NA	NA
K.LYVYNDGYLLNYDLSVLQKPQ.-	ENST00000219022	NA	71666.9	NA	199066	NA	NA	NA	290849	NA	NA	NA	NA	NA	NA	NA
I.NSLAILDDEPVIR.G	ENSMMUT00000046047	NA	NA	NA	NA	NA	NA	NA	NA	NA	NA	NA	NA	NA	NA	NA
R.SDLVVPSELALLK.A	ENSMMUT00000027622	NA	NA	NA	NA	NA	NA	NA	NA	712353	NA	NA	NA	NA	NA	NA
K.EGILNDDIYCPPETAVLLASYAVQSK.Y	ENSMMUT00000021958	NA	NA	NA	NA	NA	NA	NA	NA	NA	1.93062e+06	NA	13978.6	NA	NA	NA
R.VVGGLVALR.G	ENSMMUT00000027845	NA	NA	NA	NA	NA	NA	NA	NA	NA	1.10375e+06	NA	NA	NA	NA	NA
K.GLFISLPQLPPSAVPAEFAWTIK.L	ENST00000374479	NA	NA	NA	482937	NA	1.83568e+06	547419	337196	NA	NA	NA	NA	NA	NA	NA
R.AAYEDFNVQLR.R	ENST00000406844	491833	53358.4	12391.7	NA	NA	101336	NA	NA	NA	NA	NA	NA	NA	NA	NA
R.EAVYQPQPHPQPAPYGHCVTDSGVVYSVGMQWLK.T	ENSMMUT00000017323	NA	NA	NA	NA	NA	NA	NA	NA	NA	NA	19489.2	NA	NA	NA	NA
R.ELLLNLIEYLCK.N	ENST00000225719	NA	13892.2	NA	115051	NA	157469	NA	NA	NA	NA	NA	NA	NA	NA	NA
R.MFPGVPLDTHDVFQYQEK.A	ENSMMUT00000023244	NA	NA	NA	NA	NA	NA	NA	NA	4538.23	NA	88882.8	NA	NA	4228.46	1056.93
R.ASTVQEATFQMELPK.K	ENSMMUT00000020374	NA	NA	NA	NA	NA	NA	NA	NA	8632.61	NA	NA	9001.58	NA	NA	NA
K.LVDQNIFSFYLNR.D	ENSMMUT00000005490	NA	NA	NA	NA	NA	NA	NA	NA	605439	NA	NA	NA	NA	NA	NA
R.FHLGEPEASTQFMTQNYQDSPT.L	ENSMMUT00000025780	NA	NA	NA	NA	NA	NA	NA	NA	NA	NA	515003	NA	NA	11950.5	NA
K.TFTDCFNCLPIAAIVDEK.I	ENSMMUT00000019185	NA	NA	NA	NA	NA	NA	NA	NA	NA	NA	NA	NA	NA	43357.3	NA
K.DPVQEAWAEDVDLR.V	ENST00000419739	NA	NA	184202	479055	NA	NA	NA	420874	7156.3	1.24497e+06	NA	130874	NA	NA	NA
K.FSLSRDYDLEDVLR.Q	ENSMMUT00000039535	NA	NA	NA	NA	NA	NA	NA	NA	43826.4	NA	6718.5	NA	20229.6	NA	26659.7
R.CILLTSPGPHALLLVVPLGR.Y	ENSMMUT00000015945	NA	NA	NA	NA	NA	NA	NA	NA	NA	529064	5084.97	NA	NA	7460.74	3424.62
R.LGEHNIEVLEGNEQFINaNAK.I	ENST00000311757	495773	NA	NA	NA	NA	NA	NA	NA	NA	NA	NA	NA	NA	NA	NA
S.ALELDEAYVPK.A	ENSMMUT00000005416	NA	NA	NA	NA	NA	NA	NA	NA	NA	5.08602e+06	830133	558060	17270.4	270352	843.306
K.AACNLLQR.G	ENSMMUT00000006964	NA	NA	NA	NA	NA	NA	NA	NA	13633.9	NA	NA	NA	NA	NA	577.193
R.SFLNEDGVFVIP.P	ENSMMUT00000022242	NA	NA	NA	NA	NA	NA	NA	NA	NA	55872.8	NA	NA	NA	860405	NA
R.WTQLGAFYPF.M	ENSMMUT00000013383	NA	NA	NA	NA	NA	NA	NA	NA	1869.48	NA	492126	NA	NA	NA	NA
R.HQHGSHGGLDIVIIEQEDDSDRHLAQHL.N	ENST00000372781	NA	NA	NA	NA	NA	NA	NA	2.71455e+06	NA	NA	NA	NA	NA	NA	NA
K.SYEPLEDPGVK.S	ENSMMUT00000044823	NA	NA	NA	NA	NA	NA	NA	NA	NA	NA	228393	232910	NA	68157.3	NA
Q.FAVLQENVAWGNGR.V	ENSMMUT00000031979	NA	NA	NA	NA	NA	NA	NA	NA	NA	941945	NA	NA	NA	NA	1755.01
K.RCLNDIGICK.K	ENSMMUT00000017897	NA	NA	NA	NA	NA	NA	NA	NA	62586.6	3.102e+06	NA	652983	NA	938791	7691.38
K.TMQTLLSLVR.Q	ENSMMUT00000011614	NA	NA	NA	NA	NA	NA	NA	NA	11428.3	NA	NA	338802	NA	NA	NA
A.VGPVSLPR.R	ENSMMUT00000040245	NA	NA	NA	NA	NA	NA	NA	NA	333608	NA	46049.2	NA	NA	NA	23074.6
K.SGTIFDNFLITNDEAYAEEFGNETWGVTK.A	ENST00000316448	NA	NA	48093.1	NA	87841.9	NA	NA	100989	NA	NA	NA	NA	NA	NA	NA
K.VSHVSTGGGASLE.L	ENSMMUT00000016801	NA	NA	NA	NA	NA	NA	NA	NA	NA	NA	107818	9809.88	3837.19	NA	NA
K.TAFDEAIAELDTLNEDSYK.D	ENST00000238081	NA	NA	365810	642429	NA	NA	NA	NA	2907.86	NA	6678.97	29948	NA	2271.12	NA
K.LALLEEAR.T	ENSMMUT00000010223	NA	NA	NA	NA	NA	NA	NA	NA	NA	981290	NA	286436	33140.6	NA	NA
R.GFLIDGYPR.E	ENSMMUT00000019646	NA	NA	NA	NA	NA	NA	NA	NA	311392	NA	NA	1225.82	NA	5333.99	448.695
K.SYNVTSILFR.Q	ENSMMUT00000041537	NA	NA	NA	NA	NA	NA	NA	NA	NA	623202	NA	NA	NA	NA	1361.49
R.ETIFPYLEDIPDPQVNWIPCQDSHR.F	ENSMMUT00000021150	NA	NA	NA	NA	NA	NA	NA	NA	587888	NA	665731	NA	NA	NA	NA
K.QVTVLGSPVPVNVFLGVPFAAPPLGSLR.F	ENST00000290567	NA	NA	42281.6	95756.6	NA	NA	NA	NA	NA	NA	NA	NA	NA	NA	NA
-.EVQLVESGGGLVKPGGSLR.L	ENSMMUT00000042894	NA	NA	NA	NA	NA	NA	NA	NA	NA	7.68307e+06	NA	NA	NA	417160	3491.91
K.LGHPDTLNQGEFK.E	ENST00000368738	NA	NA	NA	NA	NA	NA	110536	NA	NA	NA	NA	NA	NA	NA	NA
K.SLGPAEPLTFTPAAR.A	ENSMMUT00000000295	NA	NA	NA	NA	NA	NA	NA	NA	171666	NA	741129	NA	18606.4	221561	2511.97
R.EPQVYTLPPSR.E	ENSMMUT00000008641	NA	NA	NA	NA	NA	NA	NA	NA	NA	NA	NA	NA	13150	NA	2011.93
K.SCNCLLLK.V	ENSMMUT00000016693	NA	NA	NA	NA	NA	NA	NA	NA	568771	8.91421e+06	128993	NA	NA	NA	NA
K.GVVDSDDLPLNVSR.E	ENST00000299767	1.25832e+06	NA	NA	1.63715e+06	NA	NA	NA	NA	NA	331149	NA	34959.4	NA	47871.4	1905.59
K.DCHLAQVPSHTVVAR.S	ENST00000264998	NA	9.68457e+06	NA	NA	NA	NA	NA	NA	NA	NA	NA	NA	NA	NA	NA
K.AFCSFQIYAVPWQGTMTLSK.S	ENST00000376925	NA	121964	4.39346e+06	8.48481e+06	8.06128e+06	9.52566e+06	293882	6.72925e+06	NA	NA	NA	NA	NA	NA	NA
K.NTVFLIEMLLPK.K	ENSMMUT00000028744	NA	NA	NA	NA	NA	NA	NA	NA	NA	7152.2	NA	NA	NA	NA	NA
K.CASLQK.F	ENSMMUT00000005416	NA	NA	NA	NA	NA	NA	NA	NA	198.009	NA	NA	NA	51108.9	NA	8345.55
K.KLYHSEAFSVNFEDTEEAKK.Q	ENSMMUT00000018772	NA	NA	NA	NA	NA	NA	NA	NA	NA	NA	13489.7	138466	NA	40513.3	NA
K.IISNaNSCTTNCLAPLAK.V	ENST00000229239	NA	NA	NA	NA	2.575e+06	NA	NA	NA	NA	NA	NA	NA	NA	NA	NA
K.LGHPDTLNR.R	ENSMMUT00000009602	NA	NA	NA	NA	NA	NA	NA	NA	28750.2	NA	NA	NA	2207.72	NA	NA
K.TCGGGSKPPTCPPCPAPEL.L	ENSMMUT00000008641	NA	NA	NA	NA	NA	NA	NA	NA	NA	217125	NA	NA	11505.1	NA	NA
R.VVNSDYTQFALMLSR.R	ENSMMUT00000047204	NA	NA	NA	NA	NA	NA	NA	NA	159302	229659	NA	794442	144758	886032	NA
K.DSPVLVDFFEDTESYR.K	ENSMMUT00000026586	NA	NA	NA	NA	NA	NA	NA	NA	NA	NA	NA	650179	NA	NA	NA
K.DGNYWVTDVALHQVFK.L	ENSMMUT00000010987	NA	NA	NA	NA	NA	NA	NA	NA	4688.56	NA	NA	NA	NA	8311.98	NA
R.GQISEPLK.T	ENSMMUT00000021461	NA	NA	NA	NA	NA	NA	NA	NA	NA	NA	421.762	33324.9	1418.98	NA	26.1261
R.ETYSQLGKVSVPEEELDAMLQEGK.G	ENSMMUT00000003446	NA	NA	NA	NA	NA	NA	NA	NA	NA	NA	NA	NA	NA	NA	2391.64
K.LGEIVTTIPTIGFNVETVEYK.N	ENST00000000233	NA	114399	280862	NA	370171	NA	430898	525436	NA	NA	NA	NA	NA	NA	NA
R.EAGGMSELQWK.Q	ENSMMUT00000004818	NA	NA	NA	NA	NA	NA	NA	NA	1.92427e+06	NA	NA	NA	NA	NA	NA
F.MLCAGSWMGGK.S	ENSMMUT00000038399	NA	NA	NA	NA	NA	NA	NA	NA	NA	NA	3.4103e+06	NA	NA	1.49977e+06	4631.12
K.NRYLGPGDDSSHDLMLLR.L	ENSMMUT00000038399	NA	NA	NA	NA	NA	NA	NA	NA	NA	NA	NA	167543	NA	NA	279967
R.YYQSLQAHLK.V	ENSMMUT00000002386	NA	NA	NA	NA	NA	NA	NA	NA	299914	349712	NA	3877.15	NA	NA	22.6486
R.FLHVPDTFEGHFDGVPVISK.G	ENSMMUT00000022435	NA	NA	NA	NA	NA	NA	NA	NA	NA	NA	14186	0.0262475	NA	3582.4	209.437
R.EYPGQVLVDDVLQYLPFQAADGQVQVFR.Q	ENSMMUT00000031979	NA	NA	NA	NA	NA	NA	NA	NA	NA	NA	NA	NA	NA	NA	NA
K.GGPGSAVSPYPTFNPSSDVAALHK.A	ENST00000257497	NA	117815	NA	1.19037e+06	NA	NA	NA	NA	NA	1.31941e+06	9291.21	NA	13711.6	NA	2665.37
R.SLDFTDLEVAAEK.I	ENSMMUT00000008230	NA	NA	NA	NA	NA	NA	NA	NA	NA	NA	198172	NA	NA	NA	NA
K.DIFTTQNEL.L	ENSMMUT00000024701	NA	NA	NA	NA	NA	NA	NA	NA	1131.65	NA	NA	NA	NA	NA	NA
R.STYLGDWYSVNWMEDSDVEDLTKETLHK.Q	ENSMMUT00000019609	NA	NA	NA	NA	NA	NA	NA	NA	2958.97	NA	298883	NA	NA	3318.81	NA
K.ASGATILSTLANLEGEETFEAAMLGQAEEVVQER.I	ENST00000321394	NA	NA	17895.2	NA	NA	NA	NA	NA	NA	1.95995e+06	183249	NA	NA	15372.1	NA
K.SYYDILGVPK.S	ENST00000249356	NA	NA	NA	609990	NA	358401	NA	NA	NA	NA	NA	NA	NA	NA	NA
R.VFVHYTGWLLDGTK.F	ENST00000001008	NA	NA	285922	265612	NA	NA	NA	NA	NA	NA	NA	NA	NA	NA	NA
R.DSFHLDEQFTVPVEMMQAR.T	ENSMMUT00000003379	NA	NA	NA	NA	NA	NA	NA	NA	NA	NA	621405	NA	686236	870683	129519
K.TLNEEEIEK.V	ENSMMUT00000008285	NA	NA	NA	NA	NA	NA	NA	NA	NA	NA	NA	NA	NA	13598.3	NA
K.AQSQLVAGIK.Y	ENSMMUT00000008521	NA	NA	NA	NA	NA	NA	NA	NA	4.39572e+07	1.34139e+07	1.04091e+07	NA	251718	NA	140925
K.LNMGMTDLLGLR.L	ENSMMUT00000001085	NA	NA	NA	NA	NA	NA	NA	NA	NA	NA	NA	789698	NA	227799	NA
K.FEDENFILK.H	ENSMMUT00000023383	NA	NA	NA	NA	NA	NA	NA	NA	461299	5.77353e+06	NA	766763	15874.2	NA	6050.13
R.EPFLSCCQFAESLR.K	ENSMMUT00000001085	NA	NA	NA	NA	NA	NA	NA	NA	NA	NA	NA	959148	11899.4	176784	4932.99
R.ETCDVVINTLGK.R	ENSMMUT00000015697	NA	NA	NA	NA	NA	NA	NA	NA	36329	NA	5.02977e+06	NA	NA	NA	5854.61
K.EQTMSECEAGALR.C	ENSMMUT00000019887	NA	NA	NA	NA	NA	NA	NA	NA	11685.1	8521.03	NA	650741	NA	6396.7	1043.91
R.FLGPEIFFHPEFANPDFTQPISEVVDEVIQNCPIDVR.R	ENSMMUT00000021073	NA	NA	NA	NA	NA	NA	NA	NA	NA	461431	NA	NA	NA	2491.07	NA
R.IVLVDNK.C	ENSMMUT00000031083	NA	NA	NA	NA	NA	NA	NA	NA	16267.7	4.5777e+06	865921	2.53756e+06	1015.9	NA	NA
K.RFEELGVK.F	ENSMMUT00000002316	NA	NA	NA	NA	NA	NA	NA	NA	NA	151837	NA	NA	NA	NA	32.2482
K.RLYGSEAFATDFQDSAVAK.K	ENSMMUT00000039535	NA	NA	NA	NA	NA	NA	NA	NA	289665	NA	NA	NA	NA	NA	NA
R.VDAIPFTYEQLDVLK.H	ENSMMUT00000001203	NA	NA	NA	NA	NA	NA	NA	NA	NA	35924.3	NA	25350.3	NA	NA	9307.57
A.CTCVLPHPQTAFCNSDLVIR.A	ENSMMUT00000015998	NA	NA	NA	NA	NA	NA	NA	NA	NA	271135	NA	NA	NA	NA	19668.1
K.LLIVSNPVDILTYVAWKISGFPK.N	ENSMMUT00000030208	NA	NA	NA	NA	NA	NA	NA	NA	NA	1.54554e+06	NA	NA	NA	NA	NA
R.LLDSLPSDTRLVLLNaNIYLSAK.W	ENSMMUT00000017694	NA	NA	NA	NA	NA	NA	NA	NA	832069	354323	NA	14426.5	NA	NA	8389.35
R.AVLDGCSCCLVCAR.Q	ENST00000259526	NA	65927.1	82693.2	NA	NA	291152	NA	NA	NA	NA	NA	NA	NA	NA	NA
K.GVAGGSVAVLCPYNPK.E	ENSMMUT00000015697	NA	NA	NA	NA	NA	NA	NA	NA	NA	NA	NA	NA	98401.5	NA	17678.2
R.CICVLGICR.L	ENSMMUT00000025010	NA	NA	NA	NA	NA	NA	NA	NA	12612.5	904400	NA	NA	NA	NA	1262.87
R.WVLTAAHCFVGK.N	ENSMMUT00000007868	NA	NA	NA	NA	NA	NA	NA	NA	NA	NA	NA	949710	NA	NA	NA
K.TAALQNVN.I	ENSMMUT00000046047	NA	NA	NA	NA	NA	NA	NA	NA	NA	2.55692e+06	NA	NA	98679.2	NA	NA
R.RVIIEPGMPLYDR.E	ENSMMUT00000022242	NA	NA	NA	NA	NA	NA	NA	NA	NA	NA	9.54556e+06	NA	NA	467834	NA
R.DTADGILTDVILK.G	ENSMMUT00000018431	NA	NA	NA	NA	NA	NA	NA	NA	NA	NA	NA	NA	NA	NA	NA
-.DIVMTQTPLSLPVTLGEPASISCR.S	ENSMMUT00000026611	NA	NA	NA	NA	NA	NA	NA	NA	NA	NA	NA	64618.9	NA	5895.04	NA
R.LTPHQQLGFQSVYNaNGCDCQILPC.L	ENSMMUT00000031702	NA	NA	NA	NA	NA	NA	NA	NA	NA	NA	4.00914e+06	NA	NA	354289	NA
K.YREWHHFLVVNMK.G	ENSMMUT00000007191	NA	NA	NA	NA	NA	NA	NA	NA	NA	NA	6303.61	NA	NA	204266	64870.6
R.LACCVVGVCGPGLWER.Q	ENSMMUT00000003714	NA	NA	NA	NA	NA	NA	NA	NA	NA	NA	NA	NA	7553.79	NA	NA
K.AFLDSR.T	ENSMMUT00000003201	NA	NA	NA	NA	NA	NA	NA	NA	NA	NA	2575.47	NA	7286.97	NA	NA
R.FQVIVYNPLGR.K	ENSMMUT00000023692	NA	NA	NA	NA	NA	NA	NA	NA	225096	568734	NA	159046	NA	NA	12234
R.IIQWLEAEIIPDGWFSK.G	ENST00000295633	192413	NA	449031	NA	NA	NA	27216.2	72668.8	NA	NA	NA	NA	NA	NA	NA
R.KLDPGSEETQTLVR.E	ENSMMUT00000009232	NA	NA	NA	NA	NA	NA	NA	NA	NA	1.01918e+06	4899.89	NA	NA	NA	NA
K.YSLEPVAVELK.S	ENST00000373316	NA	NA	NA	762436	NA	NA	NA	NA	NA	2.59036e+06	NA	1.15067e+06	2697.87	NA	NA
R.ALLFVPR.R	ENSMMUT00000017217	NA	NA	NA	NA	NA	NA	NA	NA	NA	NA	NA	NA	NA	362453	NA
R.KPDQHFKPYLTPDLPK.R	ENSMMUT00000040029	NA	NA	NA	NA	NA	NA	NA	NA	NA	NA	758154	NA	NA	NA	NA
R.TNTNVNCPIECFMPLDVQADREDSRE.-	ENST00000354785	NA	1484.46	NA	NA	107087	NA	9208.72	NA	NA	NA	NA	NA	NA	NA	NA
K.CLVNLIEKVASYGVKPR.Y	ENSMMUT00000001051	NA	NA	NA	NA	NA	NA	NA	NA	532.803	NA	NA	NA	NA	2689.25	NA
K.FSLESLGISSLQ.T	ENSMMUT00000046047	NA	NA	NA	NA	NA	NA	NA	NA	NA	NA	NA	NA	NA	210455	6148.73
K.KLIMVQHWPETVCEK.I	ENSMMUT00000039858	NA	NA	NA	NA	NA	NA	NA	NA	NA	NA	1233.18	NA	5076.34	NA	1158.86
K.LLCLDGSR.K	ENSMMUT00000012466	NA	NA	NA	NA	NA	NA	NA	NA	NA	NA	NA	NA	NA	295923	NA
R.LAVYQAGAR.E	ENSMMUT00000020072	NA	NA	NA	NA	NA	NA	NA	NA	NA	1.20243e+07	NA	NA	149367	NA	NA
F.VLEYLHL.-	ENSMMUT00000023088	NA	NA	NA	NA	NA	NA	NA	NA	NA	NA	NA	159080	NA	NA	40.9371
R.QQLDYGIYVINQAGDTMFNR.A	ENSMMUT00000002948	NA	NA	NA	NA	NA	NA	NA	NA	423080	NA	NA	NA	NA	96245.4	NA
R.FCLEGMEESGSEGLDELIFAR.K	ENST00000324262	NA	5558.45	NA	85374	68855.5	199785	89525.2	145365	NA	NA	NA	NA	NA	NA	NA
L.FQPSIQLAR.Q	ENSMMUT00000003239	NA	NA	NA	NA	NA	NA	NA	NA	301759	NA	NA	5.20837e+06	1228.77	NA	NA
K.DMLLEVK.K	ENSMMUT00000021461	NA	NA	NA	NA	NA	NA	NA	NA	NA	NA	NA	310334	53486.5	NA	62028.9
K.QLGGSVELVDIGK.Q	ENST00000324262	NA	NA	NA	739841	NA	NA	NA	NA	6611.84	43603.9	2856.13	NA	NA	NA	614.127
R.EGSLQVGNEAPVTGSSPLGATQLDTDGALWLGGLPELPVGPALPK.A	ENST00000379370	NA	NA	NA	152297	55603.5	246433	NA	NA	NA	NA	NA	NA	NA	NA	NA
K.ELQVLHIDFLNQDNaNVSHHTWEFQTSSPVFR.R	ENST00000296125	NA	2.52795e+06	NA	NA	NA	NA	1.01103e+07	2.54492e+06	NA	NA	NA	NA	NA	NA	NA
K.KYPVAHFIDQTLK.A	ENSMMUT00000017694	NA	NA	NA	NA	NA	NA	NA	NA	NA	NA	1.85624e+06	4.16817e+06	NA	963165	15321.7
R.GTGELTQLLNSLCTAVKAISSAVRK.A	ENSMMUT00000031711	NA	NA	NA	NA	NA	NA	NA	NA	NA	7547.17	NA	NA	NA	NA	NA
F.WQDPALCCYLSPGDEQVNCFNINYLR.N	ENSMMUT00000008761	NA	NA	NA	NA	NA	NA	NA	NA	50562.3	NA	1.00182e+06	NA	NA	NA	NA
R.VLFDSSIGPLLFADQFLQLSTR.L	ENST00000475668	NA	NA	45114.4	NA	79550.6	NA	65544.6	NA	NA	NA	NA	NA	NA	NA	NA
R.VLDELTLAR.A	ENST00000167586	NA	NA	NA	273443	NA	NA	NA	NA	NA	NA	NA	NA	NA	NA	NA
K.LSPIYNLVPVK.M	ENSMMUT00000027932	NA	NA	NA	NA	NA	NA	NA	NA	968447	4.56084e+06	NA	73146.6	NA	NA	461.135
K.DDNPNLPPLVRPEVDVM.C	ENSMMUT00000005416	NA	NA	NA	NA	NA	NA	NA	NA	246892	59440.7	NA	NA	NA	9.37419e+06	NA
K.ITSEALLVTQQLVK.V	ENSMMUT00000011609	NA	NA	NA	NA	NA	NA	NA	NA	62315.8	NA	NA	95675.1	NA	NA	NA
R.TAPVYLAAVIEYLTAK.V	ENST00000354461	NA	NA	2264.65	199050	NA	NA	NA	NA	NA	NA	NA	NA	NA	NA	NA
K.SKENNIFYSPISITSALGMVLLGAK.D	ENST00000283752	NA	NA	2516.85	4084.28	NA	88047.4	NA	NA	NA	NA	NA	NA	NA	NA	NA
K.DCLVLAWSLCSVLQADPSRIPAPR.H	ENSMMUT00000038936	NA	NA	NA	NA	NA	NA	NA	NA	NA	NA	NA	NA	NA	NA	NA
R.NFLLAERIMR.S	ENSMMUT00000017943	NA	NA	NA	NA	NA	NA	NA	NA	1.50014e+07	NA	NA	NA	NA	113872	2.15107e+06
Y.SQTENLIAGK.S	ENSMMUT00000024698	NA	NA	NA	NA	NA	NA	NA	NA	3.0334e+07	3.89038e+07	NA	8.77023e+06	3.45887e+07	NA	NA
K.GSFSEQGINEFLR.E	ENST00000381611	NA	NA	NA	NA	86163.2	NA	95258	NA	NA	NA	NA	NA	NA	NA	NA
K.MENaNELDVPIQSVFTR.D	ENSMMUT00000008436	NA	NA	NA	NA	NA	NA	NA	NA	135456	22023.6	NA	47834.3	NA	83856	688.347
R.AKLPDATPTELAELVNKR.A	ENSMMUT00000042115	NA	NA	NA	NA	NA	NA	NA	NA	NA	NA	NA	NA	NA	1.09543e+06	NA
K.DASIVGFFDDSFSEAHSEFLK.A	ENST00000300289	NA	75061.9	142047	497095	141919	NA	94467	NA	NA	NA	NA	NA	NA	NA	NA
R.AVHLFVDSLVNQDKPSFAFQCTDSNR.F	ENST00000261292	477033	9625.33	1.05615e+06	967691	NA	NA	NA	1.35863e+06	NA	NA	NA	NA	NA	NA	NA
R.LFDADKDR.F	ENSMMUT00000008231	NA	NA	NA	NA	NA	NA	NA	NA	NA	NA	NA	NA	7172.57	NA	NA
K.LDGCFSTAEER.A	ENSMMUT00000000005	NA	NA	NA	NA	NA	NA	NA	NA	NA	502562	NA	985527	18464.4	246952	NA
K.FSSALQPGTLLDLLQVEGMK.I	ENST00000301765	NA	10006.5	29156	143389	NA	NA	53046.9	NA	NA	NA	NA	NA	NA	NA	NA
K.ATLVCLISDFYPGAVEV.A	ENSMMUT00000000093	NA	NA	NA	NA	NA	NA	NA	NA	NA	47164	NA	NA	NA	NA	NA
K.DTCGGDSGGPLVCNGVLQGITSWGPEPC.A	ENST00000325321	NA	8653.64	250337	210584	62814.4	NA	NA	272380	NA	NA	NA	NA	NA	NA	NA
R.VENVESLAFDWISK.N	ENSMMUT00000024102	NA	NA	NA	NA	NA	NA	NA	NA	82978	NA	258606	9689.82	NA	80619.1	2104.43
K.LNCQVIGASVDSHFCHLAWVNTPK.K	ENST00000262746	NA	174155	896078	NA	NA	NA	NA	NA	NA	NA	NA	NA	NA	NA	NA
K.NaNDMSEEMQQDSVECATQALEK.Y	ENSMMUT00000001693	NA	NA	NA	NA	NA	NA	NA	NA	NA	672061	430031	7388.59	NA	9321.09	1186
T.MLLQPGESLGSYSYR.S	ENSMMUT00000030162	NA	NA	NA	NA	NA	NA	NA	NA	84580.8	223150	1.01592e+07	1.08167e+06	NA	441748	NA
K.LTVYTTLIDVTK.G	ENST00000381733	NA	NA	2.24041e+06	3.69682e+06	NA	4.07345e+06	NA	NA	NA	NA	NA	NA	NA	NA	NA
R.IIDGGSGYLCEMEPVAHFGLGK.D	ENST00000370597	NA	153192	NA	550236	NA	962008	197924	NA	NA	NA	NA	NA	NA	NA	NA
K.EIGADLVLQISK.E	ENST00000267814	NA	NA	189426	NA	NA	NA	1.0346e+06	NA	283559	NA	NA	NA	NA	651446	NA
K.DVFLGMF.L	ENSMMUT00000005416	NA	NA	NA	NA	NA	NA	NA	NA	NA	NA	NA	NA	NA	NA	NA
R.SIESTLDDLFR.N	ENST00000379370	NA	31234.9	123936	266172	NA	NA	NA	104529	NA	NA	NA	NA	NA	NA	NA
K.GSPMEISLPIALSK.N	ENSMMUT00000013015	NA	NA	NA	NA	NA	NA	NA	NA	79015.7	344263	3722.25	101626	19585.7	NA	NA
K.SASSTAALGGVK.V	ENSMMUT00000005490	NA	NA	NA	NA	NA	NA	NA	NA	NA	1.90187e+06	NA	1.09028e+06	24073.2	NA	NA
R.VYLTFDELR.E	ENSMMUT00000016516	NA	NA	NA	NA	NA	NA	NA	NA	NA	NA	NA	NA	61662.7	NA	NA
K.GYLGPEQLPDCLK.G	ENSMMUT00000013849	NA	NA	NA	NA	NA	NA	NA	NA	214843	NA	NA	NA	NA	NA	NA
R.YLGTLPSAGSTTLPQCH.A	ENSMMUT00000003572	NA	NA	NA	NA	NA	NA	NA	NA	NA	NA	31919.6	2.60047e+06	NA	NA	NA
R.FYYLIASETPGK.N	ENSMMUT00000015689	NA	NA	NA	NA	NA	NA	NA	NA	NA	NA	NA	NA	NA	1.29764e+06	NA
K.SLSNVIAHEISHSWTGNLVTNK.T	ENSMMUT00000013015	NA	NA	NA	NA	NA	NA	NA	NA	NA	1.47818e+06	129217	431981	32025.2	NA	NA
R.PSSMLMEAR.V	ENSMMUT00000007868	NA	NA	NA	NA	NA	NA	NA	NA	NA	NA	NA	NA	NA	NA	1640.6
R.NLQNLLILTAIK.A	ENST00000263200	NA	NA	172209	NA	NA	NA	474086	NA	3201.54	NA	NA	NA	NA	2299.52	NA
K.STCSGDSGGPLVCNGVLQGITSWGSEPCALPERPSLYTK.V	ENST00000326003	NA	NA	6.06416e+07	NA	NA	NA	NA	NA	NA	NA	NA	NA	NA	NA	NA
K.LGISNVFTSH.A	ENSMMUT00000015692	NA	NA	NA	NA	NA	NA	NA	NA	NA	982175	72903	379908	5621.22	2.56417e+06	561.619
K.HYGIGWVSMANaNGPDTNGSQFFITLTKPTWLDGK.H	ENSMMUT00000014896	NA	NA	NA	NA	NA	NA	NA	NA	99724.1	NA	159073	NA	NA	NA	NA
K.GILFVGSGVSGGEEGAR.Y	ENSMMUT00000032405	NA	NA	NA	NA	NA	NA	NA	NA	86721	NA	NA	NA	NA	NA	46132.8
R.VFAIPPSFASIFLTK.S	ENSMMUT00000021319	NA	NA	NA	NA	NA	NA	NA	NA	8101.02	895818	NA	69346.7	NA	NA	NA
R.KLSTLNIWLQEHSYNPGELWGDIEDIIIK.T	ENSMMUT00000014212	NA	NA	NA	NA	NA	NA	NA	NA	NA	NA	10821	NA	NA	NA	NA
R.IVASTLSNPELFEEWTGNVK.T	ENST00000370508	NA	88848.7	67291.2	351583	NA	NA	NA	NA	NA	NA	NA	NA	NA	NA	NA
K.VLATAFDPTLGGR.K	ENSMMUT00000013123	NA	NA	NA	NA	NA	NA	NA	NA	5926.14	NA	NA	NA	NA	NA	452.272
K.NTGREEFLTAFLQNYQLAYSK.A	ENST00000221347	NA	165025	56875.8	NA	193591	35927.7	112304	NA	NA	NA	NA	NA	NA	NA	NA
K.AGKDFMLETIK.L	ENSMMUT00000008023	NA	NA	NA	NA	NA	NA	NA	NA	NA	NA	NA	31289.5	NA	NA	138.096
Q.LELYLPK.F	ENSMMUT00000015692	NA	NA	NA	NA	NA	NA	NA	NA	NA	NA	NA	2.48662e+06	2171.54	1.72089e+06	NA
K.EDLIWELLNQAQEHFGK.D	ENST00000264998	NA	NA	NA	1.14312e+06	NA	5.44684e+06	1.90384e+06	2.20168e+06	NA	2.05416e+07	NA	NA	NA	NA	NA
R.ALNYEIK.G	ENSMMUT00000009360	NA	NA	NA	NA	NA	NA	NA	NA	NA	5.49073e+06	1.89509e+07	NA	2.70465e+06	1.93356e+06	115328
D.PCGCYSVSSVLPGCAEPWNNR.V	ENSMMUT00000042194	NA	NA	NA	NA	NA	NA	NA	NA	9374.63	NA	NA	281861	NA	2808.53	NA
K.SIEDFAHSSFQMALSK.G	ENST00000345146	NA	425478	NA	2.39622e+06	NA	NA	NA	NA	260382	NA	NA	NA	NA	NA	NA
R.LYEEPVSELLR.R	ENSMMUT00000005293	NA	NA	NA	NA	NA	NA	NA	NA	NA	20681.3	NA	NA	NA	NA	1219.11
R.KVESLQEEIAFLK.K	ENSMMUT00000004524	NA	NA	NA	NA	NA	NA	NA	NA	NA	5.65305e+06	372942	20093.2	6862.03	24317.9	1200.21
R.KAGVFSDLSNQELK.A	ENSMMUT00000028744	NA	NA	NA	NA	NA	NA	NA	NA	NA	9319.05	NA	59521.6	2081.91	NA	1030.37
R.SIHLFIDSLLNEENPSK.A	ENST00000311322	NA	761835	939941	NA	2.05286e+06	NA	NA	NA	NA	NA	NA	NA	NA	NA	NA
N.IKYPGQTTTLTGLDIR.D	ENSMMUT00000047603	NA	NA	NA	NA	NA	NA	NA	NA	NA	NA	NA	NA	NA	86700.7	NA
K.LGGSAVISLEGKPL.-	ENSMMUT00000026720	NA	NA	NA	NA	NA	NA	NA	NA	76089.2	NA	NA	285889	45354.2	273461	21527.2
K.KEPAVLELEGK.K	ENSMMUT00000012844	NA	NA	NA	NA	NA	NA	NA	NA	NA	NA	60777.5	NA	5238.93	NA	NA
R.TTIEKPVWLGFLGPIIK.A	ENSMMUT00000007785	NA	NA	NA	NA	NA	NA	NA	NA	NA	NA	641934	NA	NA	35686.2	NA
Y.SIFMASDDLNR.I	ENSMMUT00000047131	NA	NA	NA	NA	NA	NA	NA	NA	37559.6	NA	277396	NA	NA	25976	NA
R.VFIPHGLIMDR.T	ENSMMUT00000011614	NA	NA	NA	NA	NA	NA	NA	NA	NA	NA	NA	NA	3805.68	NA	NA
K.GIEILTDMSRPVELSDR.E	ENSMMUT00000004489	NA	NA	NA	NA	NA	NA	NA	NA	919355	NA	NA	NA	9341.19	767841	NA
K.VHCDVHFGLVCR.N	ENST00000406844	NA	NA	NA	NA	NA	NA	NA	1.06133e+06	NA	NA	NA	NA	NA	NA	NA
K.VFDEFKPLVEEPQNLIK.Q	ENST00000380904	NA	3.22052e+07	1.80274e+08	2.34549e+08	NA	NA	NA	NA	NA	NA	NA	NA	NA	NA	NA
R.EADDIVNWLK.K	ENSMMUT00000012916	NA	NA	NA	NA	NA	NA	NA	NA	NA	NA	NA	NA	NA	NA	65702.1
K.QNCELFEQLGEYK.F	ENST00000380904	NA	171682	NA	5.39869e+07	NA	NA	NA	NA	NA	4.42567e+08	NA	NA	NA	NA	70633.5
K.ITMLGIQGDLK.W	ENST00000374479	817632	NA	620116	1.09584e+06	NA	NA	NA	NA	NA	NA	NA	NA	NA	NA	NA
K.IGACPSAHKPLLGTEK.C	ENST00000373120	NA	432639	4.15876e+06	NA	NA	NA	NA	3.41714e+06	NA	3854.11	75060	36530.5	868.782	NA	847.808
K.ILVIHDEQKGPEVTSNaNALTLR.N	ENST00000284984	NA	NA	NA	NA	NA	NA	NA	NA	NA	NA	NA	NA	NA	NA	NA
R.LIDDMVAQAMK.S	ENST00000345146	NA	NA	NA	2.88844e+06	NA	4.9069e+06	NA	NA	500108	NA	568538	NA	NA	NA	47835.4
K.TLYLADSFPTNFGDSAGALKQINDYVAKQTK.G	ENSMMUT00000015692	NA	NA	NA	NA	NA	NA	NA	NA	NA	NA	NA	NA	NA	9579.91	NA
K.LVVEWQLQDDKNQSLFCWEIPVQIVSH.L	ENSMMUT00000009192	NA	NA	NA	NA	NA	NA	NA	NA	NA	NA	NA	NA	NA	6949.65	NA
R.NEALIALLR.E	ENSMMUT00000023950	NA	NA	NA	NA	NA	NA	NA	NA	NA	NA	1.06492e+06	NA	NA	NA	NA
K.SLGPNSCSANGPGLYLIHGPNLYCYSDVEK.L	ENST00000265983	NA	NA	540391	NA	1.02425e+06	NA	78123.3	NA	NA	NA	NA	NA	NA	1.67178e+06	NA
R.GPLLVQDVVFTDEMAHFDR.E	ENSMMUT00000003454	NA	NA	NA	NA	NA	NA	NA	NA	NA	1.55904e+06	257092	625374	NA	NA	NA
K.DLTGFPEPLNDQDDEDCVNR.H	ENSMMUT00000020932	NA	NA	NA	NA	NA	NA	NA	NA	5513.32	NA	NA	17041.1	NA	NA	NA
R.CSGQESYLWNCPHRG.W	ENSMMUT00000029732	NA	NA	NA	NA	NA	NA	NA	NA	NA	NA	NA	NA	NA	NA	472.937
R.LGWDPKPGEGHLDALLR.G	ENSMMUT00000008218	NA	NA	NA	NA	NA	NA	NA	NA	NA	NA	NA	151923	NA	286646	NA
R.ITGLDPAGPMFEGADIHK.R	ENST00000261292	1.60275e+06	605298	2.19778e+06	1.99011e+06	NA	NA	NA	NA	NA	NA	NA	NA	NA	NA	NA
C.GPSPLTAIR.K	ENSMMUT00000046047	NA	NA	NA	NA	NA	NA	NA	NA	NA	NA	163354	162383	NA	975.157	NA
K.GLVSGGLYDSHVGCRPY.S	ENSMMUT00000026987	NA	NA	NA	NA	NA	NA	NA	NA	124413	2.12042e+07	4.48891e+06	1.42406e+06	62000	NA	9457.47
P.TANVSVVDLTCR.L	ENSMMUT00000011916	NA	NA	NA	NA	NA	NA	NA	NA	NA	NA	NA	NA	NA	NA	NA
K.ILTQDTPEFFTDQGHAR.V	ENSMMUT00000011844	NA	NA	NA	NA	NA	NA	NA	NA	6.3976e+06	1.0719e+06	700484	NA	NA	NA	99359.8
K.YGEYNVLNSR.R	ENSMMUT00000026194	NA	NA	NA	NA	NA	NA	NA	NA	NA	NA	408382	NA	NA	NA	NA
R.SLPLLLSQAGVR.T	ENSMMUT00000004037	NA	NA	NA	NA	NA	NA	NA	NA	NA	NA	NA	28171.2	6445.69	NA	12383.8
R.GSQPTGVGLEAAK.T	ENSMMUT00000033244	NA	NA	NA	NA	NA	NA	NA	NA	NA	839018	905.842	462137	4594.1	NA	33.9321
R.SSPVVIDASTAIDAPSNLR.F	ENST00000354785	NA	314188	NA	1.29378e+07	NA	NA	NA	NA	NA	NA	NA	NA	NA	NA	NA
K.SWIEEQAMGSFLSVAK.G	ENSMMUT00000008051	NA	NA	NA	NA	NA	NA	NA	NA	NA	1.39518e+06	372777	909976	NA	224064	22649.5
K.AMDYDLLLR.L	ENST00000305544	NA	154020	NA	502344	NA	NA	NA	NA	NA	NA	NA	NA	NA	NA	NA
K.MEDWQGPLEHPILALLPYR.S	ENSMMUT00000030762	NA	NA	NA	NA	NA	NA	NA	NA	111819	NA	532623	NA	NA	93091.1	NA
R.GFEVVYMTEPIDEYCVQQLK.E	ENSMMUT00000031917	NA	NA	NA	NA	NA	NA	NA	NA	NA	695795	261729	148596	NA	NA	3461.99
K.VAALANDYK.M	ENSMMUT00000026194	NA	NA	NA	NA	NA	NA	NA	NA	NA	7482.4	521.976	396550	2627.75	NA	71.1709
R.GELFWDDGESLEVLER.G	ENST00000302262	NA	42609.8	NA	196865	38204.7	181816	NA	145680	NA	NA	NA	NA	NA	NA	NA
K.VAHALAEGLGVIAC.I	ENSMMUT00000007313	NA	NA	NA	NA	NA	NA	NA	NA	116012	NA	NA	91367.8	NA	224745	82959.9
R.IMFVDPSLTVR.A	ENST00000223274	NA	NA	176189	599784	NA	NA	NA	NA	NA	NA	NA	NA	NA	NA	NA
R.ALDLFSDNaNPPPELLEIINEDIAK.R	ENST00000381611	NA	NA	71523.8	364037	NA	NA	113193	159550	NA	408136	NA	8096.61	NA	NA	NA
R.LAACFLDSMATLGLAAYGYGIR.Y	ENST00000164139	NA	NA	51445	16954.1	NA	15910.2	5493.56	75806.9	NA	NA	NA	NA	NA	NA	NA
K.KIEPELDGSAQVTSHDASTNGLINFIK.Q	ENSMMUT00000008231	NA	NA	NA	NA	NA	NA	NA	NA	2.29333e+06	NA	4.01774e+06	4.58472e+06	NA	NA	130893
K.LAPGTIVEVWK.D	ENST00000261416	NA	NA	NA	5.34172e+06	NA	NA	NA	NA	NA	1.23236e+07	NA	2.77709e+06	NA	2.82686e+06	8133.76
R.AVCDNSLNVPDDILQLLK.K	ENSMMUT00000023163	NA	NA	NA	NA	NA	NA	NA	NA	36800.4	NA	6.04502e+06	NA	NA	363492	NA
K.NNCEKNEELTSFCQK.S	ENSMMUT00000010458	NA	NA	NA	NA	NA	NA	NA	NA	NA	75941.7	NA	NA	3284.33	NA	NA
K.QEDVSVQLEALDIMADMLSR.Q	ENST00000299218	NA	NA	5290.8	NA	NA	NA	NA	NA	NA	7412.8	NA	NA	NA	2534.21	NA
R.AYGYSGVSLK.V	ENSMMUT00000033244	NA	NA	NA	NA	NA	NA	NA	NA	NA	1.56037e+06	20058.8	443616	NA	16691.1	613.205
R.FAELVGPVIPQDWPTECMTTSSHQGTEDS.T	ENSMMUT00000045420	NA	NA	NA	NA	NA	NA	NA	NA	NA	NA	1.93284e+06	2.00162e+06	NA	NA	NA
K.VYFDLR.I	ENSMMUT00000029709	NA	NA	NA	NA	NA	NA	NA	NA	NA	NA	NA	269955	NA	540194	10678.6
F.TDHGSTGILVFPNEDLHVK.D	ENSMMUT00000019609	NA	NA	NA	NA	NA	NA	NA	NA	NA	NA	NA	NA	NA	4309.99	NA
K.NLLFNDNTECLAR.L	ENST00000231751	NA	NA	NA	2.44705e+08	NA	NA	NA	NA	176028	NA	NA	1.57169e+08	NA	NA	10366.5
R.QYMPWEAALSSLSYFK.L	ENST00000300060	NA	NA	NA	NA	NA	NA	923426	994467	NA	NA	NA	NA	NA	NA	NA
R.HSYTASYDIYDLNKR.Q	ENST00000360534	726527	NA	NA	1.72065e+06	367393	NA	NA	557666	2.32691e+06	NA	NA	NA	NA	NA	77964.7
K.IQPSGGTNINEALLR.A	ENSMMUT00000022435	NA	NA	NA	NA	NA	NA	NA	NA	18570	1.08945e+06	NA	NA	NA	NA	NA
R.HLVPGAPFLLQALVR.E	ENSMMUT00000001085	NA	NA	NA	NA	NA	NA	NA	NA	NA	1.26068e+07	1.01279e+06	6.36926e+06	NA	NA	NA
R.KPVDEYKDCHLAQVPSHTVVAR.S	ENST00000264998	NA	5740.25	703962	NA	NA	NA	29582.2	1.2581e+06	NA	NA	NA	NA	NA	NA	NA
R.LVLLSER.A	ENSMMUT00000007452	NA	NA	NA	NA	NA	NA	NA	NA	NA	NA	467678	NA	NA	86359	953.662
I.FTTQDELLVYNK.N	ENST00000372769	5.15068e+06	NA	NA	2.55319e+07	NA	NA	NA	NA	NA	NA	NA	NA	NA	NA	NA
R.QSLFFYPSDPDEVR.G	ENSMMUT00000022861	NA	NA	NA	NA	NA	NA	NA	NA	83402.5	NA	131520	NA	62157.4	NA	NA
R.LSEELSGGR.I	ENSMMUT00000021073	NA	NA	NA	NA	NA	NA	NA	NA	NA	583083	NA	NA	36846.3	NA	6910.43
R.DFHINLFQVLPWLK.E	ENST00000421235	NA	158192	409583	1.75557e+06	NA	NA	NA	117088	NA	NA	NA	NA	NA	NA	NA
P.YYPEVESDLR.I	ENSMMUT00000010446	NA	NA	NA	NA	NA	NA	NA	NA	4.97367e+06	10458.9	NA	NA	NA	5.08202e+06	NA
K.ASISGGGLPAR.Y	ENSMMUT00000011085	NA	NA	NA	NA	NA	NA	NA	NA	NA	6.80662e+06	1.01572e+06	NA	NA	NA	NA
R.HQHGSHGALDVVIVEHEGDGNHHLVQR.R	ENSMMUT00000024698	NA	NA	NA	NA	NA	NA	NA	NA	4.76849e+06	4.52395e+07	NA	NA	4.70575e+06	NA	NA
K.ATCIGNNSAAAVSMLK.Q	ENST00000044462	NA	59156.7	336296	184495	NA	NA	NA	NA	87964.3	NA	NA	NA	NA	229373	19177.6
R.NQINaNLTSFVDASMVYGSEEPLAR.N	ENST00000340482	NA	NA	33171.1	NA	NA	NA	8223.65	50343.8	26721.8	1.1653e+06	NA	NA	NA	25982.2	3275.51
R.VVGFHVLGPNaNGEVTQGFAAALK.C	ENSMMUT00000042892	NA	NA	NA	NA	NA	NA	NA	NA	11024.1	741990	215246	238208	3837.96	42151.5	NA
R.GISLANWVCLAK.W	ENSMMUT00000012553	NA	NA	NA	NA	NA	NA	NA	NA	196152	NA	1.05079e+07	NA	18801.2	6.52882e+07	7234.29
K.DSAEPNSDLAESIR.D	ENSMMUT00000003714	NA	NA	NA	NA	NA	NA	NA	NA	771103	NA	212381	NA	13190.5	NA	6966.5
K.SITLFVQEDR.A	ENSMMUT00000008436	NA	NA	NA	NA	NA	NA	NA	NA	NA	NA	486352	NA	NA	NA	NA
R.CPEALFQPSFLGMESCGIHETTFNSIMK.C	ENST00000331789	NA	518923	930729	1.78462e+06	NA	NA	NA	2.05126e+06	NA	NA	1.64652e+06	766860	NA	NA	NA
K.LAEQAER.Y	ENSMMUT00000001037	NA	NA	NA	NA	NA	NA	NA	NA	NA	NA	7887.75	NA	678.376	NA	NA
K.CLDPVDTPNPTR.R	ENST00000338380	3.47675e+07	135097	6.78783e+06	1.5528e+07	NA	1.19325e+07	NA	8.55552e+06	NA	NA	NA	NA	NA	NA	NA
P.YECGPSLDVCAR.D	ENSMMUT00000019887	NA	NA	NA	NA	NA	NA	NA	NA	5971.74	NA	55109.9	176134	4288.37	33440.7	1049.9
K.GDNLAQVPIGWTVSN.T	ENSMMUT00000029619	NA	NA	NA	NA	NA	NA	NA	NA	NA	NA	NA	NA	NA	25895.8	NA
K.ALCCHLSYK.M	ENSMMUT00000021146	NA	NA	NA	NA	NA	NA	NA	NA	NA	313047	2984.64	NA	10437.7	NA	1055.44
K.INVNEIFYDLVR.Q	ENST00000250559	NA	NA	NA	241277	NA	NA	181999	169214	10950.4	715460	NA	85284.2	NA	47474.1	NA
R.LHCSGHDLSEWLK.G	ENST00000304270	NA	60233.2	62290.4	624944	NA	NA	NA	NA	NA	NA	NA	NA	NA	NA	NA
K.LCGACGNFDGDQTNDWR.D	ENSMMUT00000038510	NA	NA	NA	NA	NA	NA	NA	NA	80058.6	NA	NA	NA	NA	26515.5	66331
R.FGIVEGLMTTVHSYTATQK.T	ENSMMUT00000001206	NA	NA	NA	NA	NA	NA	NA	NA	NA	1.49131e+07	950720	107863	NA	NA	NA
K.FMETVVEKALQEYR.K	ENSMMUT00000039083	NA	NA	NA	NA	NA	NA	NA	NA	NA	NA	NA	NA	NA	9403.26	NA
K.QGPISDNYLFTPGK.A	ENSMMUT00000007452	NA	NA	NA	NA	NA	NA	NA	NA	206495	NA	1.06532e+06	14672.9	6981.19	220709	17455.8
K.AGAAPYVQAFDSLLAGPVAEYLK.I	ENST00000372805	NA	NA	NA	833435	NA	NA	367840	NA	NA	NA	NA	272430	NA	204070	NA
K.IANDNSLNHEYLPILGLAEFR.S	ENST00000370508	NA	565024	NA	2.23214e+06	NA	NA	NA	NA	NA	NA	561641	NA	NA	NA	NA
M.YLGYEYITAIR.N	ENSMMUT00000012466	NA	NA	NA	NA	NA	NA	NA	NA	2307.51	NA	NA	NA	25770.3	NA	NA
R.DGVTGPGFTLSGSCCQGSR.C	ENSMMUT00000024980	NA	NA	NA	NA	NA	NA	NA	NA	NA	NA	NA	305056	NA	NA	NA
R.ALLSAPWYLNR.I	ENSMMUT00000014947	NA	NA	NA	NA	NA	NA	NA	NA	161608	NA	NA	NA	NA	NA	NA
R.YLCGAHSDGQLQEGSPIQAWQLF.V	ENST00000356495	NA	NA	1.11363e+06	1.64485e+06	NA	NA	NA	818497	NA	NA	NA	NA	NA	NA	NA
R.EDIFMETLK.D	ENST00000292401	NA	305367	NA	5.91978e+06	NA	1.1202e+07	NA	NA	NA	NA	NA	NA	NA	NA	NA
R.QVFGEAIKQPGITFIAAKFDGILGMAYPR.I	ENSMMUT00000005490	NA	NA	NA	NA	NA	NA	NA	NA	149193	1.04785e+06	29051	NA	NA	39982.4	25102.9
K.YAGEFLLQIPR.A	ENSMMUT00000004445	NA	NA	NA	NA	NA	NA	NA	NA	210801	NA	2.29173e+06	NA	NA	287438	2665.85
K.HLHSLNLLSSEGGSDEHDINFLMK.M	ENST00000290866	NA	962383	396928	1.01706e+06	NA	NA	NA	NA	NA	NA	NA	NA	NA	NA	NA
K.DNELVVYKER.V	ENSMMUT00000009360	NA	NA	NA	NA	NA	NA	NA	NA	NA	10894.9	3948.05	91922.3	206290	NA	1934.76
K.HCLQTVWNKPTVK.S	ENST00000373120	NA	NA	5.80461e+06	NA	NA	NA	NA	NA	NA	1.99417e+06	2.71693e+06	NA	8932.6	NA	NA
K.LSNDEIK.R	ENSMMUT00000029634	NA	NA	NA	NA	NA	NA	NA	NA	NA	NA	NA	NA	94211.8	NA	NA
R.FTPFTLGK.E	ENSMMUT00000045847	NA	NA	NA	NA	NA	NA	NA	NA	4.87971e+06	990576	252160	822103	NA	NA	186033
R.ASPDGLCQVSLQQGR.V	ENST00000252999	NA	NA	102078	NA	NA	NA	NA	NA	NA	NA	NA	NA	NA	NA	NA
K.LFNHLSAVSESIQALGWVAMAPKPGPYVK.E	ENSMMUT00000012844	NA	NA	NA	NA	NA	NA	NA	NA	NA	NA	46226.3	NA	NA	275436	NA
R.GSFGELALMYNTPR.A	ENSMMUT00000000115	NA	NA	NA	NA	NA	NA	NA	NA	NA	NA	NA	NA	6134.18	96988.9	2360.56
K.FCETNEYGGNSLSKPC.I	ENSMMUT00000009590	NA	NA	NA	NA	NA	NA	NA	NA	NA	NA	NA	8595.74	6888.58	NA	NA
K.EIETYHNLLEGGQEDFESSGAGK.I	ENST00000246662	NA	21828.7	12236.6	NA	NA	38195.2	NA	NA	NA	NA	NA	NA	NA	NA	NA
K.KVGTASENVYVNTAHLK.N	ENSMMUT00000031143	NA	NA	NA	NA	NA	NA	NA	NA	540827	103123	41223.6	45877.3	50317.9	NA	35.2215
R.ATLITFLCDR.D	ENST00000356956	NA	NA	NA	442170	NA	647387	NA	NA	NA	NA	NA	339464	38545.9	NA	NA
A.NEDKDPAFTALLTTQTQVQR.E	ENSMMUT00000015147	NA	NA	NA	NA	NA	NA	NA	NA	539454	NA	NA	1.10456e+07	NA	832630	422720
R.VLDELTLTK.A	ENST00000269576	NA	12567.3	NA	NA	417793	NA	NA	NA	197400	NA	NA	NA	NA	NA	40018
Q.SSIYSQTENLIAGK.S	ENSMMUT00000024698	NA	NA	NA	NA	NA	NA	NA	NA	NA	1.23892e+06	NA	NA	261918	NA	NA
K.SSPDENENEDSADFVSFFPDFVWTLR.D	ENSMMUT00000000954	NA	NA	NA	NA	NA	NA	NA	NA	NA	NA	NA	NA	NA	4955.76	NA
K.DEAPLKMYATIYELK.E	ENSMMUT00000041537	NA	NA	NA	NA	NA	NA	NA	NA	NA	982599	NA	NA	7176.55	NA	NA
K.MVHNGIEYGDMQLICEAYHLMK.D	ENSMMUT00000032405	NA	NA	NA	NA	NA	NA	NA	NA	NA	461691	113025	NA	5663.36	NA	1409.79
R.ELSELSLLSLYGIHK.Q	ENST00000351273	NA	6.32421e+07	389174	3.38551e+08	NA	1.22967e+07	1.73656e+06	NA	NA	1.46765e+07	NA	7.61913e+07	NA	NA	NA
R.HSLFHPEDTGQVFQVSHSFPHPLYDMS.L	ENST00000326003	NA	NA	2.74987e+06	2.47843e+06	NA	NA	NA	NA	NA	NA	NA	NA	NA	NA	NA
R.LGVQDLFDSSK.A	ENSMMUT00000016417	NA	NA	NA	NA	NA	NA	NA	NA	NA	NA	NA	NA	NA	NA	10255
R.ELTVGINGFGR.I	ENSMMUT00000001206	NA	NA	NA	NA	NA	NA	NA	NA	24447.1	NA	NA	62958.5	NA	NA	NA
R.TLREEVLR.N	ENSMMUT00000018403	NA	NA	NA	NA	NA	NA	NA	NA	NA	NA	NA	NA	NA	NA	28.168
R.VAAGAFQGLR.Q	ENSMMUT00000033357	NA	NA	NA	NA	NA	NA	NA	NA	NA	5978.93	NA	9905.3	NA	2551.39	400.093
K.QLVVLAVEHTALALMEIK.V	ENST00000357389	NA	NA	231596	177046	NA	NA	179844	NA	NA	NA	NA	NA	NA	NA	NA
M.PADLPSLAADFVESK.D	ENST00000380904	NA	NA	1.52192e+06	1.35404e+06	NA	1.13191e+06	84243.8	NA	NA	NA	NA	NA	NA	NA	NA
R.GECQAEGILFFQGDHK.W	ENSMMUT00000010814	NA	NA	NA	NA	NA	NA	NA	NA	60305.3	NA	2.5899e+06	4.2219e+06	NA	NA	1659.65
R.ELGFSSNLLCSSCDLLGQFNLLQLDPDCR.G	ENST00000331835	NA	NA	31089	NA	NA	NA	NA	NA	NA	357724	NA	NA	NA	14179.3	NA
F.SATGALEGQMFR.K	ENSMMUT00000000265	NA	NA	NA	NA	NA	NA	NA	NA	NA	NA	NA	199492	5301.05	NA	1861.63
R.FILNLPTFSVR.I	ENSMMUT00000018360	NA	NA	NA	NA	NA	NA	NA	NA	NA	NA	NA	NA	NA	1865.34	332.3
R.STSESTAALGCLVK.D	ENST00000390543	NA	NA	NA	NA	NA	NA	NA	NA	NA	1.73269e+08	NA	6.03583e+07	58788.6	NA	85899.3
K.DGPLNMILDDGGDLTNLIHTK.Y	ENST00000217426	NA	NA	NA	2.55628e+06	NA	NA	308295	4.85745e+06	NA	NA	NA	NA	NA	30243.1	NA
V.LQDFGLDGYR.G	ENSMMUT00000015978	NA	NA	NA	NA	NA	NA	NA	NA	NA	NA	NA	169120	NA	NA	14679.8
R.WFMLEQPEIQVAHFPFK.N	ENSMMUT00000003379	NA	NA	NA	NA	NA	NA	NA	NA	NA	NA	532546	91348.5	NA	56172.3	1111.95
K.TPSAAYLWVGTGASEAEK.T	ENSMMUT00000018262	NA	NA	NA	NA	NA	NA	NA	NA	NA	NA	184617	520058	24956.7	NA	NA
K.DASANTGILR.I	ENSMMUT00000010393	NA	NA	NA	NA	NA	NA	NA	NA	NA	941659	NA	58680.4	NA	16016.1	465.237
K.DLMVLNDVYR.V	ENST00000300060	NA	546650	7.47313e+06	NA	NA	NA	NA	NA	NA	NA	NA	NA	NA	NA	NA
K.LMDEVAGIVAAR.H	ENSMMUT00000005809	NA	NA	NA	NA	NA	NA	NA	NA	368524	NA	NA	NA	NA	NA	NA
R.GAHGDPYPFDGPGNTLAH.A	ENSMMUT00000004818	NA	NA	NA	NA	NA	NA	NA	NA	32584.4	2.21317e+06	NA	NA	NA	NA	2271.54
K.TLHPDLGTDKDKEQWK.E	ENSMMUT00000030208	NA	NA	NA	NA	NA	NA	NA	NA	NA	4.71135e+06	NA	NA	NA	NA	836.429
K.TVEEAADLSLGYMK.S	ENSMMUT00000019415	NA	NA	NA	NA	NA	NA	NA	NA	1.50745e+06	95658.9	940344	NA	7157.79	NA	2782.07
K.IGEHTPSALAIMENaNVLAR.Y	ENST00000395248	3.56879e+06	690202	NA	3.61904e+06	NA	NA	NA	NA	2.46346e+06	7.55202e+06	NA	2.32837e+06	215674	1.21892e+06	NA
R.VYALPEDLVEVNPK.M	ENST00000323076	NA	NA	627884	2.78446e+06	NA	NA	NA	NA	NA	8.26564e+06	NA	3.20813e+06	287716	NA	16693.3
R.LSSTSSEETQLFHIPR.V	ENSMMUT00000000295	NA	NA	NA	NA	NA	NA	NA	NA	NA	NA	636671	1.26086e+06	21350	NA	NA
K.DSQYEMDSEFEGELADDLAGFYR.S	ENST00000300060	NA	NA	155984	NA	136105	473004	311507	288269	NA	NA	NA	NA	NA	NA	NA
K.HFCPNVPIILVGNKK.D	ENSMMUT00000018171	NA	NA	NA	NA	NA	NA	NA	NA	NA	NA	NA	113705	NA	NA	NA
R.SVVGDALEFGNSWK.L	ENST00000406844	NA	3108.24	12330.1	NA	NA	NA	NA	NA	NA	NA	NA	NA	NA	NA	NA
R.KAPDAGGCLHADPDLGVLCPTGCQLQEALLQQERPIR.S	ENSMMUT00000029981	NA	NA	NA	NA	NA	NA	NA	NA	228189	1.68656e+06	NA	NA	26839.1	94334.4	4934.7
K.RPDLPKGYDGWQAVDATPQER.S	ENSMMUT00000046047	NA	NA	NA	NA	NA	NA	NA	NA	NA	NA	NA	NA	21414.2	NA	299831
K.KLLGLYGTPDNIDIWIGAIAEPLVER.G	ENSMMUT00000003201	NA	NA	NA	NA	NA	NA	NA	NA	NA	5124.88	NA	26955.5	NA	137258	NA
K.SGAQATWTELPWPHEK.V	ENST00000265983	1.83697e+06	250894	2.64268e+06	NA	NA	NA	NA	NA	NA	NA	NA	4.97697e+06	NA	NA	155434
K.EEIFGPVMSILSFDTEAEVLER.A	ENST00000354775	NA	NA	NA	16452.1	NA	NA	NA	NA	NA	NA	NA	NA	NA	NA	NA
K.HQMDLVATLSQLGLQELFQAPDLR.G	ENST00000324015	NA	NA	199986	234783	277751	NA	85424.4	NA	NA	NA	NA	NA	NA	NA	NA
K.LEPGSVCAVFGLGGVGLAVIMGCK.V	ENST00000296412	NA	NA	NA	NA	NA	NA	NA	NA	NA	NA	NA	NA	NA	NA	NA
R.DPTAQPGGELMLGGTDSK.Y	ENSMMUT00000005490	NA	NA	NA	NA	NA	NA	NA	NA	NA	2.08e+06	NA	NA	61755.1	NA	NA
K.VLQPTVFPVVPR.L	ENSMMUT00000017054	NA	NA	NA	NA	NA	NA	NA	NA	1856.01	NA	NA	NA	NA	1821.29	NA
R.FQTFEGDLK.W	ENSMMUT00000023244	NA	NA	NA	NA	NA	NA	NA	NA	NA	700810	NA	NA	NA	NA	NA
K.TITLEVEPSDTIENVK.A	ENST00000272317	1.71064e+07	NA	NA	2.21379e+07	NA	NA	NA	NA	1.13324e+07	NA	NA	NA	NA	NA	NA
K.SVPGSEGVALVVAQTK.A	ENSMMUT00000031979	NA	NA	NA	NA	NA	NA	NA	NA	NA	1.30934e+06	NA	NA	6652.65	NA	1715.58
K.LGSAADFLLDISETDLSSLTASIK.A	ENST00000490882	NA	NA	NA	NA	NA	NA	96317.1	NA	NA	NA	NA	NA	NA	NA	NA
K.TLLSNLEEAKK.K	ENSMMUT00000039083	NA	NA	NA	NA	NA	NA	NA	NA	NA	NA	NA	NA	846011	NA	83867.6
K.YNSATEGNDIALVK.I	ENSMMUT00000007868	NA	NA	NA	NA	NA	NA	NA	NA	NA	1.00482e+06	1.04268e+06	NA	90220.7	NA	5159.52
K.DYEILFK.S	ENSMMUT00000012791	NA	NA	NA	NA	NA	NA	NA	NA	NA	NA	NA	199869	NA	NA	NA
K.VNQGLIR.M	ENSMMUT00000003575	NA	NA	NA	NA	NA	NA	NA	NA	NA	342320	NA	223055	15989.1	NA	NA
K.EDAIWELLR.Q	ENSMMUT00000020008	NA	NA	NA	NA	NA	NA	NA	NA	NA	NA	NA	NA	NA	414101	84576.6
R.RLWWLDLK.S	ENSMMUT00000010814	NA	NA	NA	NA	NA	NA	NA	NA	NA	NA	662660	NA	680366	911055	NA
K.LFPYLDPFDSASELMEPGR.Q	ENSMMUT00000000964	NA	NA	NA	NA	NA	NA	NA	NA	NA	13320.9	3704.46	NA	NA	NA	NA
K.YEGGQEHFAHLLILR.D	ENSMMUT00000011212	NA	NA	NA	NA	NA	NA	NA	NA	NA	NA	2.15472e+06	NA	1.17131e+06	NA	NA
R.RPWNVASLIYETK.G	ENSMMUT00000027932	NA	NA	NA	NA	NA	NA	NA	NA	200070	NA	534951	4822.99	15185.6	NA	NA
K.LTGYETQEGEFPMVNNGHTVQISLPSTMR.M	ENSMMUT00000047603	NA	NA	NA	NA	NA	NA	NA	NA	8860.85	299180	NA	19515.5	5819.12	NA	3197.65
R.VMAVDALASSHPLSTPASEINTPAQISELFDAISYSK.G	ENST00000300060	NA	NA	NA	NA	NA	NA	NA	3.57053e+06	NA	NA	NA	NA	NA	NA	NA
K.QGGSQSSYVLQTEELVANK.Q	ENST00000372781	NA	1.31923e+08	9.14709e+06	1.18334e+08	NA	NA	NA	NA	NA	NA	NA	NA	NA	NA	NA
R.CPPGAHACGPCLQPFQEDQQGLCVPR.M	ENST00000371600	NA	NA	188836	NA	NA	590722	NA	NA	NA	NA	NA	NA	NA	NA	NA
K.TSTEQLAQELEGLAQAQGNSVLGQQLQEEAHGLR.N	ENSMMUT00000000295	NA	NA	NA	NA	NA	NA	NA	NA	NA	NA	709592	NA	NA	NA	NA
K.STCSGDSGGPLVCDGVLQGITSWGSQPC.A	ENSMMUT00000038399	NA	NA	NA	NA	NA	NA	NA	NA	NA	NA	2.91296e+06	1.98344e+06	NA	NA	NA
K.LNWLSVDFNNWK.D	ENSMMUT00000019329	NA	NA	NA	NA	NA	NA	NA	NA	NA	NA	190031	NA	NA	NA	NA
A.LPFWNEEIVPQIK.E	ENSMMUT00000003435	NA	NA	NA	NA	NA	NA	NA	NA	NA	30992.9	NA	NA	3012.99	NA	NA
E.YILNDTGCHYVGAAR.S	ENSMMUT00000046047	NA	NA	NA	NA	NA	NA	NA	NA	NA	3.58751e+06	NA	3.35404e+06	NA	NA	18811.9
R.VLELSIPASAEQIQHLAGAIAER.V	ENST00000305544	NA	216085	873449	1.19158e+06	NA	NA	NA	1.18909e+06	NA	NA	NA	NA	NA	NA	NA
K.SGVSHSETSLVAVVYLSR.Q	ENST00000421673	NA	NA	NA	NA	NA	1.88609e+06	NA	958682	NA	NA	NA	NA	NA	NA	NA
K.VSLQDHLDK.S	ENSMMUT00000008023	NA	NA	NA	NA	NA	NA	NA	NA	NA	1.35019e+07	NA	47475	12646	NA	194.043
K.LGIKPSINYYQVADFK.D	ENST00000428859	NA	620471	NA	5.08114e+06	NA	NA	NA	NA	NA	7.32782e+06	1.13389e+07	NA	NA	NA	NA
R.TCIGETTESTQCEDEELEHLR.L	ENSMMUT00000019887	NA	NA	NA	NA	NA	NA	NA	NA	NA	2.72269e+06	NA	NA	24693.1	117395	3800.31
K.NLDSNaNVLVMVNYIFFK.A	ENSMMUT00000015692	NA	NA	NA	NA	NA	NA	NA	NA	NA	9869.22	NA	8531.59	NA	NA	NA
K.IEAELQDICNDVLELLDK.Y	ENST00000353703	NA	2518.71	9102.37	81457.4	NA	NA	NA	NA	NA	579544	NA	NA	NA	NA	NA
R.SGSAADTQAVADAVTYQLGFHSIELNEPPLVHTAASLFK.E	ENST00000270586	283418	NA	119967	399470	137861	NA	66984.7	NA	35773.4	NA	NA	NA	NA	NA	NA
K.TPNaNVVGHYTQVVWYSSYLVGCGIAYCPNQAVLK.Y	ENSMMUT00000015147	NA	NA	NA	NA	NA	NA	NA	NA	NA	NA	NA	NA	NA	NA	9107.09
K.TAWLDGK.H	ENSMMUT00000029709	NA	NA	NA	NA	NA	NA	NA	NA	194416	NA	NA	NA	NA	NA	271.786
R.ALLVTASQCQQPADNK.L	ENSMMUT00000012844	NA	NA	NA	NA	NA	NA	NA	NA	NA	NA	NA	174823	20445	NA	3409.15
K.VEDMAELTCLNEASVLHNLK.E	ENSMMUT00000008531	NA	NA	NA	NA	NA	NA	NA	NA	28609.3	NA	NA	NA	NA	NA	NA
R.SDSSEGFLQLPHQDSQD.S	ENSMMUT00000004267	NA	NA	NA	NA	NA	NA	NA	NA	NA	NA	NA	NA	NA	172097	NA
R.KSPQELLCGASLISDR.W	ENSMMUT00000027637	NA	NA	NA	NA	NA	NA	NA	NA	80145.5	NA	NA	NA	NA	NA	3699.95
K.LIIVSNPVDILTYVAWK.L	ENST00000307144	NA	NA	636003	608044	NA	NA	411713	NA	NA	NA	NA	NA	NA	NA	NA
R.LFYHGPGNLGIRPDQTSEPK.K	ENST00000299498	NA	NA	NA	NA	NA	233423	NA	NA	NA	NA	NA	NA	NA	NA	NA
K.ITPNLAEFAFSLYR.Q	ENST00000355814	NA	NA	NA	NA	NA	NA	NA	NA	NA	NA	NA	NA	NA	NA	NA
R.VGQLLVCNC.I	ENSMMUT00000046047	NA	NA	NA	NA	NA	NA	NA	NA	NA	NA	NA	NA	46546.4	1.2013e+06	13648.1
K.VTCLSCELNPER.C	ENST00000360534	NA	17336.7	NA	NA	NA	NA	NA	NA	NA	NA	NA	NA	NA	NA	NA
R.ACPSHQPDISSGLELPFPPGAPTLDNIK.N	ENSMMUT00000008761	NA	NA	NA	NA	NA	NA	NA	NA	NA	NA	NA	2.70911e+07	NA	NA	NA
K.KFIIKLSSK.Q	ENSMMUT00000046047	NA	NA	NA	NA	NA	NA	NA	NA	NA	NA	1109.33	NA	52629.5	NA	2922.56
R.DGFQLSLGN.A	ENSMMUT00000015692	NA	NA	NA	NA	NA	NA	NA	NA	NA	NA	114425	NA	NA	NA	NA
K.YFVLQVHYGDISAFR.D	ENSMMUT00000010987	NA	NA	NA	NA	NA	NA	NA	NA	NA	NA	NA	NA	NA	NA	NA
K.VVTYGMANLLTGPK.R	ENSMMUT00000022494	NA	NA	NA	NA	NA	NA	NA	NA	NA	1.25928e+06	2045.83	14181.8	3995.29	6866.8	924.324
R.LHEAFSPDSYQHDLALLR.L	ENSMMUT00000027845	NA	NA	NA	NA	NA	NA	NA	NA	12855.8	2.03946e+06	46157.5	27110.2	NA	NA	NA
R.LLEALLR.A	ENSMMUT00000044421	NA	NA	NA	NA	NA	NA	NA	NA	NA	NA	NA	NA	NA	1.01464e+07	NA
H.CSALLQDIFSPLEEEVK.L	ENSMMUT00000000954	NA	NA	NA	NA	NA	NA	NA	NA	NA	NA	9154.75	NA	NA	93566.3	5245.19
K.IACLDFSLQK.P	ENSMMUT00000018028	NA	NA	NA	NA	NA	NA	NA	NA	NA	99380.7	NA	42272.3	3917.67	NA	NA
R.FFGEIDPSLMR.H	ENST00000356860	NA	66916.2	219674	405452	NA	NA	184469	NA	NA	NA	NA	NA	NA	NA	NA
K.YLETPGDENEHAHFQK.A	ENSMMUT00000020185	NA	NA	NA	NA	NA	NA	NA	NA	209973	859832	960.783	NA	9065.15	NA	NA
R.FDTSILPICK.D	ENST00000282223	NA	NA	735966	1.28242e+06	NA	NA	NA	NA	NA	NA	NA	NA	NA	NA	NA
K.CGLVPVLAENYK.S	ENST00000231751	NA	NA	3.79424e+07	1.24238e+08	NA	NA	NA	NA	NA	NA	NA	NA	NA	NA	NA
R.ATFQAYQILIGK.D	ENSMMUT00000025292	NA	NA	NA	NA	NA	NA	NA	NA	2364.11	19408.2	NA	NA	NA	NA	NA
K.CGLVPVLAENYK.P	ENSMMUT00000020008	NA	NA	NA	NA	NA	NA	NA	NA	NA	NA	NA	31300.6	1905.66	27607.2	NA
-.EVQLVESGGGLVQPGGSLR.L	ENST00000354689	260773	56564.8	NA	NA	NA	NA	NA	NA	NA	NA	NA	NA	NA	NA	NA
K.LAVEALSSLDGDLAGR.Y	ENST00000348956	3.19899e+06	822446	NA	1.86894e+06	NA	NA	1.8764e+06	NA	NA	NA	NA	NA	NA	NA	NA
R.LVITPLTDR.C	ENSMMUT00000007803	NA	NA	NA	NA	NA	NA	NA	NA	1965.33	NA	167062	NA	NA	NA	375.173
R.SVNGKEDAIWELLR.Q	ENSMMUT00000020008	NA	NA	NA	NA	NA	NA	NA	NA	570594	3.12434e+07	NA	2.21726e+07	NA	181748	55459.3
R.ALEHFTDLYDIK.R	ENSMMUT00000014704	NA	NA	NA	NA	NA	NA	NA	NA	NA	NA	NA	7880.86	NA	NA	NA
R.LGPLVEQGR.V	ENSMMUT00000020072	NA	NA	NA	NA	NA	NA	NA	NA	615092	1.90046e+07	136932	NA	195255	NA	18531.6
R.CLNDIGICK.K	ENSMMUT00000017897	NA	NA	NA	NA	NA	NA	NA	NA	NA	2.17237e+08	4.25094e+07	NA	NA	NA	26455.4
K.LVEALCAEHQINLIK.V	ENSMMUT00000009063	NA	NA	NA	NA	NA	NA	NA	NA	137487	2.50739e+06	NA	NA	24897.9	42121.8	NA
K.IHSLSPW.C	ENSMMUT00000009590	NA	NA	NA	NA	NA	NA	NA	NA	15043.8	NA	NA	91409.6	1050.9	384134	390.976
K.WSTDPDKGLLISLPQLPPSAVPAEFAWTIK.L	ENSMMUT00000005987	NA	NA	NA	NA	NA	NA	NA	NA	NA	54913.2	76545.7	NA	NA	NA	NA
K.LVPLLDTGDIIIDGGNSEYR.D	ENST00000270776	NA	177246	NA	870780	NA	NA	NA	399969	465645	NA	410569	1.2467e+06	NA	472433	NA
R.NTLAIPLTDVK.F	ENSMMUT00000046047	NA	NA	NA	NA	NA	NA	NA	NA	2.64464e+08	NA	NA	NA	NA	3.47282e+08	9.92061e+07
R.IDSGLYLGSGYLTAIQNLRK.S	ENSMMUT00000020008	NA	NA	NA	NA	NA	NA	NA	NA	NA	NA	2.39305e+06	2.96773e+06	5535.41	15567.5	750.07
C.NGVLQGITSWGSEPCALPERPSLYTK.V	ENST00000326003	NA	396491	2.86769e+06	6.1665e+06	NA	1.03822e+07	NA	NA	NA	NA	NA	NA	NA	NA	NA
R.LSYLLMCLESAVHR.G	ENST00000205061	NA	32381.1	NA	NA	NA	569893	127396	NA	NA	NA	NA	NA	NA	NA	NA
K.AVLFCLSEDKK.N	ENSMMUT00000026720	NA	NA	NA	NA	NA	NA	NA	NA	NA	1.09853e+07	441847	2.39494e+06	182060	NA	NA
K.YKPAVNQIECHPYLTQEK.L	ENST00000285930	1.58194e+06	NA	1.15832e+06	NA	NA	443627	NA	NA	NA	1.42425e+07	24204.5	3.17217e+06	451700	6.22598e+06	152253
R.AVCGGVLVHPQ.W	ENSMMUT00000038399	NA	NA	NA	NA	NA	NA	NA	NA	4.44636e+06	1.22499e+06	156217	389933	922011	782696	NA
D.TGEGDFLAEGGGVR.G	ENSMMUT00000029982	NA	NA	NA	NA	NA	NA	NA	NA	28162.4	656802	46508.1	69278.1	NA	NA	3894.93
K.YVVLTTK.H	ENSMMUT00000005987	NA	NA	NA	NA	NA	NA	NA	NA	NA	623689	5687.09	NA	3558.84	NA	NA
K.WSGPLSLQEVDEQPQHPLHVTYAGAALDELGK.V	ENSMMUT00000007191	NA	NA	NA	NA	NA	NA	NA	NA	NA	NA	NA	1.4037e+06	NA	NA	339681
E.HSCKPGQVCQPSGGVLSCITK.G	ENSMMUT00000038509	NA	NA	NA	NA	NA	NA	NA	NA	6366.89	730262	721911	NA	NA	NA	3283.89
L.GPGDDSSHDLMLLR.L	ENSMMUT00000038399	NA	NA	NA	NA	NA	NA	NA	NA	NA	32459.4	1.08475e+06	783913	NA	NA	9977.93
S.YVLQTEELVVNK.Q	ENST00000372769	8.73771e+07	NA	NA	1.31374e+08	NA	NA	NA	NA	NA	NA	NA	NA	NA	NA	NA
R.ACEPIIQNFCHDVADNQIDSGDLMECLIQNK.H	ENST00000205061	171799	21800.9	102111	NA	NA	NA	NA	NA	NA	NA	NA	NA	NA	NA	NA
K.MSASDPNSSIFLTDTAK.Q	ENSMMUT00000019465	NA	NA	NA	NA	NA	NA	NA	NA	NA	NA	NA	NA	NA	35376.1	NA
K.VTLTCVAPLSGVDFQLR.R	ENST00000263100	NA	NA	NA	118136	NA	NA	NA	237810	NA	NA	NA	NA	NA	NA	NA
K.LSSLPFQK.I	ENSMMUT00000010889	NA	NA	NA	NA	NA	NA	NA	NA	69331	NA	NA	NA	NA	155648	142.338
R.GKDSHETSQLDDHSAETHSHK.H	ENSMMUT00000042016	NA	NA	NA	NA	NA	NA	NA	NA	68.6316	NA	NA	NA	60.5582	NA	NA
R.LLGPGPAADFSVSVER.A	ENSMMUT00000013099	NA	NA	NA	NA	NA	NA	NA	NA	309143	NA	NA	NA	157409	111324	20978.3
K.VIPLFTPQCGK.C	ENSMMUT00000022454	NA	NA	NA	NA	NA	NA	NA	NA	NA	NA	NA	NA	NA	3707.53	1.33959
K.VTVSCSGGMSLEGPSTFLCGSSLK.W	ENSMMUT00000019887	NA	NA	NA	NA	NA	NA	NA	NA	348905	NA	NA	NA	NA	NA	47769.5
R.WKDSLEFR.H	ENSMMUT00000039535	NA	NA	NA	NA	NA	NA	NA	NA	NA	NA	55698.5	658256	NA	NA	85770.4
K.ELAFFANaNLEEVSIETIEAGFMTK.D	ENST00000345146	NA	NA	11426.9	NA	NA	NA	NA	NA	NA	NA	NA	NA	NA	NA	NA
K.TEIICCTLIATPVGYDKK.K	ENSMMUT00000011226	NA	NA	NA	NA	NA	NA	NA	NA	15819.6	NA	NA	NA	NA	NA	105632
R.FLLESFNNDR.L	ENSMMUT00000044483	NA	NA	NA	NA	NA	NA	NA	NA	NA	NA	236534	209836	552620	NA	247635
R.LDGFPPGRPSPDNLNQICLPNR.Q	ENST00000369049	641199	22670.4	NA	3.23519e+06	NA	NA	NA	NA	NA	NA	NA	NA	NA	NA	NA
R.SFYVLGVR.Y	ENSMMUT00000023163	NA	NA	NA	NA	NA	NA	NA	NA	16388.9	NA	418702	NA	4255.71	NA	212.405
R.FSTEYELQQLEQFKK.D	ENST00000300060	NA	NA	6.54404e+06	3.58459e+06	NA	4.46406e+06	NA	NA	14560.4	NA	NA	641638	3952.78	NA	NA
T.LEQIDLIR.R	ENSMMUT00000023163	NA	NA	NA	NA	NA	NA	NA	NA	NA	NA	328984	NA	NA	NA	627.016
R.TILFYPWEPTSK.N	ENST00000226578	NA	NA	241068	NA	NA	NA	NA	NA	NA	NA	NA	NA	NA	NA	NA
K.SYPYLFK.G	ENSMMUT00000031567	NA	NA	NA	NA	NA	NA	NA	NA	3094.72	NA	NA	NA	336.995	5098.63	688.15
K.LFEASIETGDR.V	ENSMMUT00000008051	NA	NA	NA	NA	NA	NA	NA	NA	NA	NA	NA	NA	NA	149474	1527.46
R.TILFYPWEPTSK.S	ENSMMUT00000005293	NA	NA	NA	NA	NA	NA	NA	NA	NA	NA	568312	NA	NA	NA	NA
K.LLNVGFR.E	ENSMMUT00000002948	NA	NA	NA	NA	NA	NA	NA	NA	1.02967e+06	NA	NA	NA	NA	NA	NA
R.QDLCGSQTCDTLGMADVGTVCDPSR.S	ENST00000284984	NA	5134	NA	NA	NA	NA	NA	NA	NA	NA	NA	NA	NA	NA	NA
F.QTPQHPSFLFQDK.R	ENSMMUT00000027622	NA	NA	NA	NA	NA	NA	NA	NA	NA	NA	NA	NA	NA	30088.1	720.74
K.LPFPIIDDK.N	ENSMMUT00000012261	NA	NA	NA	NA	NA	NA	NA	NA	NA	NA	692421	182117	1540.24	NA	NA
[truncated: 4,519 more rows]

## Sheet: Table S4
Peptide	Ensemble	hu_1_mean	hu_2_mean	hu_3_mean	hu_4_mean	hu_5_mean	hu_6_mean	hu_7_mean	hu_8_mean	dr_1_mean	dr_2_mean	rh_1_mean	rh_2_mean	rh_3_mean	rh_4_mean	rh_6_mean	cy_1_mean	cy_2_mean	ve_1_mean	ve_2_mean
K.TYINSLAILDDEPVIR.G	ENST00000296125	403163	1.3289e+07	794680	841014	4.97465e+06	1.48561e+06	5.34363e+06	6.8896e+06	2.60617e+07	8.42255e+06	2.2877e+08	9.21055e+07	7.86465e+08	3.24213e+08	NA	2.99921e+07	4.86475e+07	5.88491e+07	4.74159e+07
K.GIVVTAYSPLGSPDRPWAKPEDPSLLEDPR.I	ENST00000285930	890813	1.58271e+06	1.09072e+06	1.17543e+06	2.78933e+06	562637	392271	1.6672e+06	NA	284728	5.05391e+06	NA	3.3103e+06	NA	9.49077e+06	NA	NA	3.36057e+07	2.45351e+07
K.TAFDEAIAELDTLNEDSYK.D	ENST00000238081	1.07843e+06	1.18995e+06	576438	419984	864224	1.3358e+06	NA	836301	NA	NA	5605.9	NA	19903.7	53822.2	10422.7	9300.5	105493	NA	NA
R.SGSAHEYSSSPDDAIFQSLAR.A	ENST00000261510	5.6993e+06	1.22045e+07	7.49782e+06	6.50084e+06	8.6824e+06	2.0068e+07	1.72933e+07	4.12752e+06	NA	NA	54189.9	13973.5	744154	21183.5	51687.7	NA	NA	NA	NA
K.HTLVVLDPR.T	ENST00000296125	432437	1.11388e+07	NA	1.05549e+06	6.54692e+06	1.71474e+06	NA	1.00896e+07	1.52459e+07	5.90883e+06	3.36348e+08	NA	1.07683e+09	9.47751e+08	7.5591e+08	NA	NA	NA	3.51131e+07
R.QVMDHAFLLLSSER.E	ENST00000296125	NA	1.35307e+07	813981	806719	7.33856e+06	NA	6.85929e+06	5.99133e+06	1.63182e+07	8.0024e+06	NA	NA	NA	6.13903e+08	NA	1.97979e+07	2.38306e+07	5.60049e+07	4.88158e+07
R.AITVFSPDGHLFQVEYAQEAVK.K	ENST00000308268	5.23179e+06	NA	1.05485e+07	7.04146e+06	8.75727e+06	1.65612e+07	1.68601e+07	2.6331e+06	NA	NA	NA	NA	NA	NA	124170	11535.6	57096.4	1.39221e+06	349417
R.VLTILEQIPGMVVVADK.T	ENST00000280800	193719	NA	191004	218429	NA	491868	218144	159163	NA	NA	884416	NA	2.71352e+06	233731	1.60826e+06	NA	NA	744240	576137
K.GVTSVSQIFHSPDLAIR.D	ENST00000403558	1.28573e+06	NA	1.79562e+06	2.9355e+06	NA	NA	NA	768583	3.66049e+06	5.96809e+06	3.63555e+07	7.13146e+07	NA	4.10262e+07	8.71183e+07	NA	NA	1.18616e+07	NA
R.SDYLNTFEFMDK.L	ENST00000345146	1.79286e+06	1.31385e+06	857046	959716	1.92844e+06	2.22378e+06	2.26055e+06	904677	NA	NA	388774	377126	756408	NA	1.26924e+06	NA	NA	697541	337434
K.STAGDTHLGGEDFDNR.M	ENST00000227378	3.66175e+06	4.07243e+06	1.03438e+06	1.88785e+06	1.96242e+06	1.41313e+06	3.32685e+06	1.67265e+06	NA	NA	234016	1.44243e+06	2139.33	252613	NA	NA	NA	1.04715e+06	13759.4
R.GLDLHGLLAFIQLQQCAQDR.C	ENST00000244333	151009	31883	NA	180237	319613	215035	41724.2	61617.5	NA	NA	NA	215198	3.73623e+06	1.57774e+06	1.91909e+06	NA	NA	832825	251027
K.DGDLVDWWTQQSASNFK.E	ENST00000360490	1.11344e+06	NA	477586	679756	409172	1.7346e+06	602117	862200	NA	NA	23657.4	35832.8	419444	31378.5	79647.9	NA	NA	NA	NA
R.KEYILNDTGCHYVGAAR.S	ENST00000296125	237659	1.39433e+06	970951	191204	3.85967e+06	940754	NA	8.03431e+06	1.73277e+06	NA	6.44631e+07	NA	NA	NA	NA	1.45363e+07	2.42544e+06	2.80574e+07	2.25891e+07
K.VPLQQNFQDNQFQGK.W	ENST00000372998	67495.5	1.15831e+06	166355	1.7075e+06	433590	NA	254772	NA	5.01511e+07	5.78255e+07	1.28143e+08	7.38268e+07	NA	1.41753e+08	1.05768e+08	3.26752e+06	9.75603e+06	NA	NA
K.EYILNDTGCHYVGAAR.S	ENST00000296125	688007	3.29357e+06	2.40191e+06	NA	9.85716e+06	NA	NA	1.72987e+07	3.6478e+06	9.95532e+06	1.35139e+08	NA	NA	NA	9.53691e+08	3.74069e+07	5.64729e+06	5.85901e+07	4.86316e+07
K.LADDVDLEQVANETHGHVGADLAALCSEAALQAIR.K	ENST00000358901	560635	NA	NA	148811	735166	874182	442567	383697	NA	NA	38365.8	NA	NA	79237.4	86210.9	NA	NA	360055	38022.9
K.YWCLWEGAQNGR.C	ENST00000356495	125816	NA	40211.6	460940	1.40272e+06	261552	NA	332585	NA	NA	NA	3.8696e+06	3.19919e+06	NA	636893	NA	NA	3.40607e+07	2.1871e+07
K.GGYTLVSGYPK.R	ENST00000265983	622932	391740	844424	453926	948866	1.50884e+06	937717	253955	NA	NA	853698	2.26052e+06	2.43122e+06	4.2088e+06	2.49925e+06	NA	NA	NA	NA
K.VFQEPLFYEAPR.S	ENST00000343150	419550	2.30027e+06	374003	556916	1.47118e+06	742744	NA	408648	NA	693406	2.06448e+06	1.61886e+06	NA	1.91649e+06	NA	NA	NA	4.45111e+06	6.46355e+06
K.ILSGDPYCEK.D	ENST00000383778	571323	164733	509219	429563	717252	985466	46529.4	362611	NA	NA	NA	666730	6.35613e+06	2.8626e+06	NA	NA	NA	1.3658e+06	848444
K.GLGTDEESILTLLTSR.S	ENST00000296511	1.76645e+06	2.19168e+06	791669	662791	1.42694e+06	2.79582e+06	2.59123e+06	1.43957e+06	NA	NA	573639	822505	787621	NA	1.07059e+06	57003.7	232254	NA	NA
K.VIVVGNPANTNCLTASK.S	ENST00000233114	1.34299e+06	126725	627753	892897	1.48125e+06	NA	403324	547291	NA	NA	1.25588e+06	1.39469e+06	5.8953e+06	NA	3.91458e+06	NA	NA	2.74735e+06	1.35511e+06
K.LVNEVTEFAK.T	ENST00000380904	1.04545e+08	2.66239e+08	1.37033e+08	1.00304e+08	3.50706e+08	NA	2.43385e+08	1.90741e+08	2.68317e+07	6.25236e+07	2.94692e+08	6.84556e+08	7.87272e+08	3.63953e+08	3.06191e+08	NA	NA	1.86341e+08	1.95682e+08
R.DPPDYWTIHGLWPDK.S	ENST00000428859	484553	NA	950684	702036	686725	1.66479e+06	NA	741740	NA	NA	NA	923405	1.28221e+07	NA	3.85111e+06	NA	NA	3.4019e+06	2.00058e+06
K.DGSFSVVITGLR.K	ENST00000356495	912168	1.32721e+06	NA	1.37427e+06	2.82391e+06	759640	822427	832530	NA	NA	NA	NA	7.10105e+06	5.04212e+06	1.09284e+06	NA	NA	8.20312e+07	5.07505e+07
K.GSYSLSHVYTPNDVR.M	ENST00000261416	1.59354e+06	3.83598e+06	1.09911e+06	2.28955e+06	NA	2.68802e+06	NA	827557	2.75153e+06	2.09481e+06	1.33391e+07	7.46959e+06	NA	3.72815e+06	1.43223e+07	NA	NA	6.96125e+06	1.35043e+06
K.VPSTEAEALASSLMGLFEK.R	ENST00000380131	897970	1.9499e+06	517181	632569	1.28993e+06	989280	1.54985e+06	588772	NA	NA	NA	NA	NA	NA	1.15873e+06	8555.34	100944	146557	280718
K.SLHTLFGDK.L	ENST00000380904	2.97695e+07	4.05995e+06	3.90156e+07	2.82177e+07	7.21798e+07	NA	NA	5.68356e+07	NA	1.54446e+07	NA	1.58575e+08	1.91121e+08	7.67757e+07	NA	NA	NA	5.12193e+07	4.24849e+07
K.TLSDLKLDYLDLYLIHWPTGFKPGK.E	ENST00000285930	NA	1.20836e+06	1.339e+06	NA	2.02191e+06	136886	380973	NA	449561	NA	2.76771e+06	NA	1.04026e+06	NA	4.18179e+06	NA	NA	7.75803e+06	1.8315e+07
R.SQGVFCCGPSPLTAIR.K	ENST00000296125	NA	102647	226562	423837	NA	815773	339152	4.00827e+06	NA	2.33957e+06	4.08505e+07	NA	2.97719e+08	1.53552e+08	2.4233e+08	1.00831e+07	125314	NA	NA
R.FTNPQPASPWDNLR.E	ENST00000290567	37021.6	135272	21914.1	NA	550250	NA	NA	18259.7	1.56145e+06	900160	2.56961e+07	8.32578e+06	5.34858e+07	NA	1.75255e+07	8707.43	738977	1.37065e+07	1.2569e+06
R.ALEESNYELEGK.I	ENST00000269576	1.8207e+07	908639	NA	1.00423e+07	5.29988e+06	NA	545219	6.1263e+06	699108	889069	405193	15567.4	NA	NA	135767	430433	808299	NA	8.28073e+06
R.QVEGMEDWKQDSQLQK.A	ENST00000292401	1.42345e+07	1.61875e+07	4.85688e+06	9.66008e+06	1.10319e+07	2.10177e+07	2.35016e+07	3.20038e+06	NA	NA	1.02311e+06	NA	NA	636289	904582	NA	NA	1.18638e+07	8.46871e+06
K.SLNNQFASFIDK.V	ENST00000252244	NA	58246.5	295665	130288	NA	308337	61958.1	678422	555327	266726	496917	NA	NA	441218	NA	438439	686464	NA	4.12608e+06
K.ESLDVYELDAK.Q	ENST00000381733	1.10794e+06	NA	1.54889e+06	1.76401e+06	2.99104e+06	1.79528e+06	4.19858e+06	960236	NA	NA	725495	34286.2	NA	204596	687871	NA	NA	2.79846e+06	NA
K.INVNEIFYDLVR.Q	ENST00000250559	306503	NA	NA	159398	308642	412098	388275	188838	NA	NA	11303.5	341448	NA	153272	91503.6	NA	NA	NA	69928.9
R.LLQEGQALEYVCPSGFYPYPVQTR.T	ENST00000421235	127755	NA	71095.4	983212	NA	275838	96243.2	NA	NA	474119	NA	NA	2.37963e+06	489052	445166	NA	NA	2.30974e+06	965895
R.KFGVTDFPSCYLLFR.N	ENST00000367602	463335	NA	NA	868642	2.26733e+06	1.53433e+06	522759	NA	NA	1.11398e+06	NA	872037	NA	2.13614e+06	3.51945e+06	NA	NA	4.3738e+06	6.2838e+06
R.LYIGLAGLATDVQTVAQR.L	ENST00000225426	677128	NA	504877	394338	625628	877309	841840	381635	NA	NA	160231	NA	2.00143e+06	397604	129926	16341.7	137120	NA	242251
K.EEGSEQAPLMSEDELINIIDGVLR.D	ENST00000319466	363689	1.21227e+06	633030	203445	1.5076e+06	883856	873978	1.23542e+06	NA	NA	NA	108762	NA	3093.66	174645	NA	NA	952315	534431
R.YYPYQSFQTPQHPSFLFQDK.R	ENST00000262776	8.71599e+06	NA	6.12394e+06	9.84815e+06	1.75939e+07	1.6241e+07	1.01216e+07	5.05438e+06	NA	NA	NA	2.40851e+06	NA	1.70363e+06	1.91914e+06	NA	NA	1.09775e+07	5.12204e+06
K.LAPGTIVEVWK.D	ENST00000261416	NA	4.24094e+06	NA	3.53627e+06	NA	3.14072e+06	2.95107e+06	1.33425e+06	2.80559e+06	2.03925e+06	NA	5.88135e+06	NA	4.99096e+06	1.16486e+07	NA	NA	5.73256e+06	1.39804e+06
Y.VLQTEELVANK.Q	ENST00000372781	9.31629e+08	4.66938e+09	5.94265e+08	1.57797e+09	4.83531e+09	3.80213e+09	1.12492e+09	NA	4.17379e+07	2.53705e+06	NA	1.93679e+06	18831.5	NA	3.08379e+06	NA	NA	2.68048e+09	4.43852e+08
K.ILLANFLAQTEALMR.G	ENST00000415930	1.24769e+06	NA	807125	1.6528e+06	2.84781e+06	2.1377e+06	1.76404e+06	855533	423205	442008	NA	5.27828e+06	1.31109e+07	NA	6.33932e+06	NA	399911	4.72279e+06	NA
K.LYTLVLTDPDAPSR.K	ENST00000261313	2.07563e+06	2.93639e+06	1.13481e+06	1.13129e+06	1.90661e+06	2.46473e+06	2.71215e+06	942733	NA	NA	1.3442e+06	NA	NA	920138	2.13164e+06	73279.3	702321	NA	NA
R.LQGGVLVNEILNHMK.R	ENST00000351273	4.43403e+08	7.3375e+08	3.90354e+08	1.97365e+08	NA	1.11722e+09	NA	2.06288e+08	2.9629e+07	1.03709e+07	5.07402e+07	9.95534e+06	1.07998e+08	NA	2.05761e+08	2.22916e+07	1.19199e+07	2.7624e+08	NA
R.IDSLLENDR.Q	ENST00000316403	4.57989e+07	7.30799e+07	3.2852e+07	5.41998e+07	6.42504e+07	3.72984e+07	NA	7.14492e+07	NA	NA	2.23681e+07	5.94889e+08	2.48939e+07	2.06819e+07	2.16681e+07	NA	NA	NA	NA
K.YKPAVNQIECHPYLTQEK.L	ENST00000285930	1.17735e+06	494082	1.46438e+06	1.5289e+06	2.91853e+06	522103	NA	2.70468e+06	NA	NA	4.88616e+06	6.79711e+06	72130.9	5.70099e+06	1.20002e+07	NA	NA	NA	NA
K.ALENPVRPFLAILGGAK.V	ENST00000304801	1.09122e+06	NA	164750	1.59077e+06	3.34695e+06	1.17299e+06	1.50623e+06	890638	1.02357e+06	682442	2.68465e+06	1.26603e+07	3.26236e+07	NA	2.16599e+07	82870.3	1.7652e+06	1.19274e+07	589394
K.AALSYVSEIGK.A	ENST00000170150	1.0321e+06	170520	16622.7	68346.4	NA	300206	615796	527080	NA	NA	18916.1	NA	8.84558e+06	4.49651e+06	864767	38043.3	824910	9.42353e+06	1.50215e+07
R.EVQGFESATFLGYFK.S	ENST00000373818	100317	NA	128425	169192	210376	145095	NA	113939	NA	NA	99344.5	NA	NA	232766	480419	NA	NA	235391	248463
R.WTQLGAFYPFMR.N	ENST00000302262	NA	NA	60561.1	121145	388441	260834	311521	176520	NA	NA	NA	NA	2.74069e+06	357483	1.47227e+06	NA	NA	597260	91996.7
K.INLNSEEEALFK.K	ENST00000280704	2.90745e+06	8.3706e+06	769578	2.49923e+06	NA	1.88737e+06	2.18274e+06	1.11834e+06	274305	NA	305467	2.46384e+06	7.14016e+06	390712	1.29055e+06	7842.97	231343	NA	15639.3
R.FLEQQNQVLQTK.W	ENST00000252244	582064	253872	593586	NA	NA	517615	262142	786470	1.21945e+06	835616	448850	NA	NA	811310	626631	840976	1.61151e+06	NA	7.85276e+06
K.DYTGEDVTPQNFLAVLR.G	ENST00000334869	716932	NA	801591	911639	1.56486e+06	1.92393e+06	2.24942e+06	728277	1.57883e+06	629344	NA	2.56253e+06	7.83504e+06	907494	4.50536e+06	NA	101328	7.12146e+06	NA
K.VSHVSTGGGASLELLEGK.I	ENST00000304801	NA	3.8227e+06	506828	541222	1.68939e+06	NA	2.0088e+06	506066	808477	410920	3.3976e+06	3.61656e+06	1.56655e+07	NA	NA	177441	2.41616e+06	6.54336e+06	780988
K.HSTIFENLANK.A	ENST00000264998	6.0097e+06	8.58592e+06	NA	3.39363e+06	1.83759e+07	1.02539e+07	NA	8.00175e+06	NA	NA	1.75936e+06	2.95754e+07	NA	NA	2.98015e+06	NA	NA	2.04145e+06	4.01091e+06
K.VNQIGSVTESLQACK.L	ENST00000234590	1.7203e+06	449770	NA	1.29135e+06	2.57454e+06	NA	335288	1.11615e+06	NA	NA	1.9644e+06	6.08559e+06	2.34249e+07	NA	4.19872e+06	NA	NA	1.02699e+06	935687
K.SLTNDWEDHLAVK.H	ENST00000334701	NA	9.14617e+06	2.03155e+06	3.45253e+06	5.23405e+06	3.09989e+06	5.22366e+06	2.66109e+06	435457	124641	2.17215e+06	6.04744e+06	1.87435e+07	5.24785e+06	3.18923e+06	NA	NA	NA	NA
K.ETDLLLDDSLVSIFGNR.R	ENST00000265462	284108	632611	NA	150674	373446	471764	361619	314005	NA	NA	59330.1	NA	NA	NA	NA	7770.38	249174	728153	230560
K.LRELSELSLLSLYGIHK.Q	ENST00000351273	4.98831e+07	NA	5.65689e+07	3.65528e+07	7.76784e+07	9.63414e+07	1.39767e+08	1.62811e+07	3.94808e+06	1.41274e+06	1.74486e+07	NA	1.49574e+07	NA	6.71324e+07	4.38425e+06	1.33656e+06	3.38516e+07	2.79261e+07
K.LVWEEAMSR.F	ENST00000369049	3.02452e+06	3.29883e+06	1.37933e+06	4.9439e+06	7.83662e+06	4.29862e+06	1.77842e+06	3.11648e+06	623292	849243	1.07059e+06	1.92802e+07	1.91475e+08	NA	2.43371e+07	NA	NA	1.23998e+07	590108
R.LGEHNIDVLEGNEQFINaNA.K	gi|136429|sp|P00761|TRYP_PIG	825960	NA	1.25709e+06	986294	NA	1.17337e+06	1.28409e+06	1.37764e+06	1.20938e+06	976394	540662	NA	NA	1.148e+06	1.91249e+06	NA	NA	309690	256421
K.NLAFYWILK.A	ENST00000262288	116915	NA	341915	NA	406442	191825	265501	236089	123231	17333.3	152236	NA	351666	2155.99	443049	NA	NA	664146	564726
K.GLGTDEDSLIEIICSR.T	ENST00000332680	640976	443055	288406	360103	660942	723581	595053	793721	NA	NA	92958	625713	497137	25847.5	42312.6	NA	NA	886319	372938
K.NRPTSISWDGLDSGK.L	ENST00000261313	1.97666e+06	3.22141e+06	1.28902e+06	1.10959e+06	2.24202e+06	NA	3.09636e+06	906835	240997	141872	955043	NA	1.18245e+06	577717	1.93623e+06	62455.1	519329	1.14305e+06	1.02717e+06
K.LFDSDPITVTVPVEVSR.K	ENST00000316403	NA	1.39651e+08	NA	6.51186e+07	NA	6.01296e+07	6.71432e+07	NA	4.72177e+06	2.5924e+06	1.9117e+07	NA	4.51488e+07	NA	3.1333e+07	937349	1.17522e+07	NA	NA
R.GLETFSQLVWK.S	ENST00000457859	508953	NA	577657	568024	NA	816895	968003	547534	NA	NA	NA	NA	2.78425e+06	451577	1.13893e+06	NA	NA	1.32255e+06	617647
K.EVNVSPCPTQPCQLSK.G	ENST00000434013	3.0445e+07	127250	1.85113e+07	NA	3.39518e+07	3.00467e+07	78047.3	NA	NA	NA	692758	7.57407e+07	5.05429e+08	NA	2.79249e+08	NA	NA	NA	1.32705e+07
K.LTFINDLCGPR.R	ENST00000369049	3.62329e+06	NA	1.83776e+06	4.92569e+06	NA	4.47751e+06	NA	3.10941e+06	NA	988203	NA	NA	4.10261e+06	1.5682e+07	2.99898e+07	NA	NA	1.31835e+07	551292
K.LGDVYVNDAFGTAHR.A	ENST00000304801	2.49038e+06	9.57932e+06	1.48373e+06	905161	4.70702e+06	3.37662e+06	4.175e+06	1.11463e+06	1.14558e+06	728148	NA	1.19235e+07	NA	NA	2.18975e+07	246320	2.90124e+06	1.09686e+07	1.65959e+06
K.VLSIAQAHSPAFSCEQVR.A	ENST00000302014	400865	705794	181648	421235	869489	560592	NA	566666	NA	NA	319756	3.32445e+06	3.56011e+06	492715	1.05759e+06	NA	NA	NA	NA
K.ETMLSDGLNSLTYQVLDVQR.Y	ENST00000379731	499845	NA	424651	432597	1.05193e+06	602905	919742	585472	NA	NA	986173	669761	NA	354790	1.13362e+06	NA	NA	1.29706e+06	NA
K.LGIKPSINYYQVADFK.D	ENST00000428859	1.67322e+06	7.05661e+06	2.38021e+06	3.33295e+06	NA	5.26115e+06	3.57302e+06	2.19214e+06	NA	594562	1.90797e+06	3.49715e+06	3.37906e+07	NA	7.85734e+06	NA	263472	1.49237e+07	6.19268e+06
R.GQWGTVCDNLWDLTDASVVCR.A	ENST00000262776	6.51679e+06	1.08614e+07	4.16382e+06	5.64567e+06	1.36822e+07	1.14839e+07	3.18239e+06	5.81884e+06	NA	NA	3.05733e+06	NA	9.68024e+06	860440	NA	NA	NA	6.73623e+06	5.43072e+06
K.GCSFLPDPYQK.Q	ENST00000373120	1.34692e+06	126368	1.82228e+06	1.70384e+06	6.03833e+06	2.56941e+06	353935	1.0484e+06	NA	NA	573900	NA	NA	935781	1.00476e+06	NA	NA	1.47211e+06	632367
R.VPTANVSVVDLTCR.L	ENST00000229239	185652	359630	173622	430366	1.20888e+06	NA	85161.7	591440	NA	NA	2.28447e+06	8.63023e+06	7.11174e+06	NA	NA	148183	356982	NA	418529
R.LQGGVLVNEILNHMKR.A	ENST00000351273	2.81206e+07	6.90822e+07	1.40928e+07	2.56913e+07	4.54206e+07	5.93892e+07	3.32643e+07	1.38818e+07	771455	NA	2.10058e+07	NA	NA	1.39411e+07	3.02555e+07	NA	NA	1.52005e+07	9.76771e+06
K.QNCELFEQLGEYK.F	ENST00000380904	4.90599e+07	1.91415e+06	6.03904e+07	3.53934e+07	1.30239e+08	1.41271e+08	1.40197e+06	7.44481e+07	593147	NA	NA	2.11212e+08	NA	NA	1.26118e+08	1.22206e+06	NA	7.51371e+07	7.80052e+07
K.TLDAMAFNK.F	ENST00000261416	2.05507e+06	1.12129e+07	1.87611e+06	1.73652e+06	2.24312e+06	2.79817e+06	1.99913e+06	1.02837e+06	468245	487955	2.06876e+06	1.70113e+06	1.64115e+07	2.59792e+06	3.91297e+06	NA	NA	2.10513e+06	752088
K.VIHDNFGIVEGLMTTVHAITATQK.T	ENST00000229239	2.13121e+06	NA	1.49943e+06	2.30083e+06	9.26008e+06	3.43694e+06	1.51485e+06	4.85423e+06	378513	NA	2.05251e+06	NA	1.05196e+07	5.08457e+06	1.30153e+07	119691	801053	1.01264e+07	6.23621e+06
M.VNPTVFFDIAVDGEPLGR.V	ENST00000468812	1.20473e+06	NA	754409	721651	1.38622e+06	1.82799e+06	1.61777e+06	796437	NA	NA	710742	2.64489e+06	2.21119e+06	1.17479e+06	1.98134e+06	NA	NA	NA	NA
K.LPVLVWFPGGAFK.T	ENST00000290567	99846.3	NA	127739	199153	1.14419e+06	NA	257843	NA	2.12922e+06	988981	2.53529e+07	NA	NA	NA	NA	20847.2	576804	7.56722e+06	1.22245e+06
R.LAGAPSEDPQFPK.V	ENST00000367602	NA	6.30929e+06	899275	1.26946e+06	1.56117e+06	NA	1.9935e+06	759491	1.86046e+06	1.84317e+06	2.31599e+06	NA	955943	2.29684e+06	NA	NA	NA	1.71902e+06	3.46277e+06
K.YMEEEILGFGK.S	ENST00000229243	255290	2.70864e+06	110151	1.06946e+06	1.16459e+06	299724	773717	269700	NA	NA	473197	829711	2.55213e+06	NA	684964	NA	NA	2.0846e+06	NA
N.FNGNTLDNDIMLIK.L	gi|136429|sp|P00761|TRYP_PIG	512120	618356	811928	629328	867376	762175	426319	721613	333756	NA	422352	NA	1.30031e+06	NA	1.49197e+06	NA	NA	973918	495043
K.IGLIQFCLSAPK.T	ENST00000394440	163404	139089	51163.2	77656.9	NA	69161.5	NA	117589	NA	NA	16434.9	594106	938191	9835.5	30061.2	NA	NA	NA	12282.6
K.ADRDQYELLCLDNTR.K	ENST00000264998	2.48806e+06	417587	2.86767e+06	2.35388e+06	1.52987e+07	3.99319e+06	1.3317e+06	3.93974e+06	NA	NA	62010.7	2.47226e+07	3.54325e+07	2.68706e+07	2.99094e+06	NA	NA	1.99006e+06	3.54191e+06
K.IGEHTPSALAIMENaNVLAR.Y	ENST00000395248	3.27445e+06	7.20373e+06	1.99253e+06	2.38305e+06	6.01838e+06	4.14587e+06	5.68586e+06	2.17859e+06	NA	NA	2.5429e+06	3.60415e+06	NA	4.18452e+06	5.02278e+06	144507	424834	NA	NA
K.LVVEWQLQDDK.N	ENST00000434013	1.53633e+06	4.97526e+06	1.28097e+06	2.35229e+06	3.10134e+06	3.53865e+06	4.02568e+06	1.16018e+06	1.65999e+06	1.85693e+06	5.35167e+06	NA	NA	3.31333e+06	1.16782e+07	NA	221461	1.2676e+07	1.22383e+06
K.LDEEAENLVATVVPTHLAAAVPEVAVYLK.E	ENST00000452489	377341	NA	91213.9	275551	NA	354049	339180	170875	NA	NA	NA	692738	1.39287e+06	NA	1.0485e+06	11370.7	213017	NA	NA
R.KTVTAMDVVYALK.R	ENST00000289352	89928.2	6433.46	83782.8	361662	NA	4993.31	NA	65623.4	NA	NA	2987.11	1.4262e+06	4.77457e+06	745464	16248.4	NA	NA	NA	NA
R.STSESTAALGCLVK.D	ENST00000390543	1.49472e+06	170930	1.57606e+06	1.19829e+06	4.0628e+06	3.21139e+06	NA	1.25881e+06	NA	6.84688e+06	221958	8.26915e+07	NA	3.42828e+07	8.38584e+07	633432	NA	NA	NA
R.GFQQLLQELNQPR.D	ENST00000329597	1.85212e+06	NA	2.48434e+06	2.57647e+06	7.4472e+06	5.95236e+06	3.5178e+06	2.19187e+06	5.65012e+07	NA	837185	NA	2.11983e+08	5.3557e+07	NA	2.63798e+06	1.33831e+07	NA	NA
R.TTGIVMDSGDGVTHTVPIYEGYALPH.A	ENST00000331789	1.28424e+06	947165	987291	1.44922e+06	2.08327e+06	1.65124e+06	877094	1.58824e+06	NA	NA	107770	NA	7.78061e+06	NA	2.27929e+06	NA	NA	2.28654e+06	953972
P.RLVGGPMDASVEEEGVR.R	ENST00000376925	2.07658e+06	4.35339e+06	2.79108e+06	2.04262e+06	5.96808e+06	4.33358e+06	2.85889e+06	2.77922e+06	NA	809479	2.00812e+06	1.12259e+06	NA	NA	1.4458e+07	NA	NA	9.187e+06	8.44228e+06
R.HVFGESDELIGQK.V	ENST00000229270	1.62103e+06	2.12541e+06	703211	1.07779e+06	1.84397e+06	2.01005e+06	NA	802582	NA	NA	NA	1.70846e+06	NA	1.07657e+06	1.30986e+06	51880.9	756720	1.88188e+06	1.49004e+06
R.LVGGPMDASVEEEGVR.R	ENST00000376925	3.90288e+06	1.09513e+07	5.14515e+06	3.47386e+06	1.41485e+07	8.62225e+06	1.33118e+07	5.51603e+06	1.34079e+06	NA	2.09733e+07	NA	3.69467e+06	6.41407e+06	3.55627e+07	1.5604e+06	808494	1.93805e+07	1.98529e+07
K.SYELPDGQVITIGNER.F	ENST00000224784	3.20721e+06	8.2257e+06	4.75908e+07	4.39951e+06	NA	3.75312e+06	NA	NA	NA	178149	3.51049e+06	NA	NA	3.5994e+06	6.27659e+06	145822	1.42667e+06	7.82611e+06	NA
R.YNEDLELEDAIHTAILTLK.E	ENST00000223321	477210	NA	215656	410694	604467	631613	574852	NA	NA	NA	162219	1.07171e+06	4.55471e+06	780132	NA	NA	NA	577475	295764
K.FSHEEIAMATVTALR.R	ENST00000395248	1.57734e+06	3.26216e+06	1.17363e+06	1.04614e+06	2.94098e+06	2.38665e+06	2.70912e+06	1.06464e+06	NA	NA	1.30556e+06	NA	5.8549e+06	2.29958e+06	4.43257e+06	NA	NA	1.66159e+06	1.52537e+06
K.NaNLESYAFNMK.S	ENST00000375650	919951	1.55568e+06	448126	600809	1.00328e+06	862850	1.12655e+06	524823	NA	NA	NA	NA	NA	1.06694e+06	1.71639e+06	108551	249508	NA	463524
R.LGTFEVEDQIEAAR.Q	ENST00000360534	818205	541368	781523	1.33984e+06	1.76268e+06	1.98673e+06	2.17097e+06	1.0897e+06	NA	NA	796774	NA	NA	77665.7	648366	NA	NA	3.11965e+06	1.24572e+06
K.IYMADLESALHYILR.I	ENST00000367602	218692	NA	624507	277045	832606	867902	437441	302477	NA	NA	91052.6	474871	491740	NA	NA	NA	NA	1.96114e+06	4.29952e+06
K.VDTDGNGYISFNELNDLFK.A	ENST00000323076	537061	NA	298146	599310	1.13668e+06	811087	848615	512856	NA	NA	NA	1.37848e+06	5.61979e+06	768000	1.20984e+06	NA	NA	328849	119294
R.LDVPVWDVEATLNFLK.A	ENST00000367602	1.19542e+06	NA	2.22272e+06	NA	3.6008e+06	4.17132e+06	5.06659e+06	1.79549e+06	1.56051e+06	2.57492e+06	NA	2.58473e+06	1.22027e+06	1.41052e+06	4.59511e+06	2679.58	91048.8	1.23143e+07	NA
K.LQHLENELTHDIITK.F	ENST00000355814	NA	4.20442e+07	NA	630274	2.44876e+07	NA	1.55147e+06	7.40094e+06	986975	2.05279e+06	6.7281e+06	5.07477e+07	NA	4.81489e+06	2.07898e+07	45829.9	1.62553e+06	3.3334e+07	1.31094e+07
K.VVLAYEPVWAIGTGK.T	ENST00000229270	2.23412e+06	3.21486e+06	1.17704e+06	1.5703e+06	NA	3.44411e+06	2.86041e+06	1.07716e+06	NA	NA	882537	2.98028e+06	3.98382e+06	1.65951e+06	1.92963e+06	87594.3	1.07823e+06	1.90957e+06	2.14349e+06
K.FGVTDFPSCYLLFR.N	ENST00000367602	386216	677735	956449	664017	1.72935e+06	1.3004e+06	NA	560273	NA	839973	298822	NA	305588	936531	1.9621e+06	NA	NA	6.51592e+06	7.76744e+06
K.TFVNITPAEVGVLVGK.D	ENST00000225655	596172	NA	NA	841574	1.37509e+06	1.49952e+06	1.11868e+06	618117	NA	NA	NA	NA	1.13889e+06	619125	1.11338e+06	NA	1.07182e+06	703594	216893
K.SLADELALVDVLEDK.L	ENST00000350669	1.06822e+06	1.28733e+06	722190	645453	1.87726e+06	1.82225e+06	1.21007e+06	629438	NA	NA	NA	1.01523e+06	5.50557e+06	NA	1.93186e+06	76314.7	391965	3.93662e+06	1.52015e+06
K.NMCGLAACASYPIPLV.-	ENST00000220166	253050	227798	NA	202039	671761	497359	131991	266087	NA	NA	44529.9	NA	NA	154219	210457	NA	NA	497265	665532
K.LIAPVAEEEATVPNNK.I	ENST00000350669	1.56417e+06	1.80517e+06	943196	870352	2.21842e+06	NA	1.98301e+06	538636	NA	NA	1.54514e+06	NA	NA	1.91396e+06	1.90806e+06	127414	736177	NA	NA
K.LMIEMDGTENK.S	ENST00000234590	975081	5.22549e+06	NA	NA	1.89055e+06	1.65193e+06	787035	570759	NA	NA	1.0476e+06	NA	7.95931e+06	1.05797e+06	1.65224e+06	NA	NA	NA	794832
R.SLDLDSIIAEVK.A	ENST00000252244	816145	NA	654808	526483	2.27421e+06	822291	465579	1.76982e+06	1.26563e+06	843421	512702	NA	NA	NA	976632	747546	1.09559e+06	905358	6.94854e+06
K.VTVAGLAGKDPVQCSR.D	ENST00000338639	913918	73083.8	217184	626655	637442	762485	47511.7	315218	NA	NA	505692	204299	224042	925556	704085	NA	NA	NA	NA
R.VYALPEDLVEVNPK.M	ENST00000323076	1.29211e+06	2.06633e+06	654880	1.84967e+06	2.21059e+06	1.85394e+06	1.66387e+06	780761	NA	NA	2.17884e+06	3.94472e+06	NA	1.82218e+06	NA	NA	NA	1.76004e+06	227872
K.TAFDEAIAELDTLSEESYK.D	ENST00000353245	2.46665e+06	3.79343e+06	1.16044e+06	1.46499e+06	3.03445e+06	3.1415e+06	3.65873e+06	2.13733e+06	NA	NA	NA	4.32116e+06	1.09167e+07	NA	NA	54113.9	331893	3.68256e+06	NA
R.DFTPVCTTELGR.A	ENST00000340385	857589	207684	NA	889987	1.51607e+06	1.32799e+06	NA	1.06458e+06	NA	NA	36045.1	1.14288e+06	1.51251e+06	622361	1.18318e+06	NA	NA	969212	528526
K.VEADIAGHGQEVLIR.L	P68082|MYG_HORSE	696877	399345	587301	601283	NA	561638	559712	624248	655230	567942	579664	590086	494226	NA	320624	646202	722144	445843	595464
R.LGEHNIDVLEGNEQFINaNAK.I	gi|136429|sp|P00761|TRYP_PIG	1.53283e+08	2.6425e+08	1.80745e+08	1.76768e+08	NA	1.90318e+08	1.89914e+08	1.69108e+08	1.61095e+08	1.89082e+08	1.82061e+08	1.78833e+08	2.14168e+08	NA	3.33298e+08	1.63337e+08	1.46408e+08	2.37335e+08	1.78603e+08
K.TITLEVEPSDTIENVK.A	ENST00000272317	NA	1.94276e+07	7.98819e+06	1.45695e+07	NA	1.85503e+07	1.85214e+07	1.05902e+07	1.60184e+06	1.11352e+06	1.16978e+07	NA	NA	NA	2.20481e+07	706547	3.02808e+06	1.76301e+07	6.22916e+06
K.LLDEVFFSEK.I	ENST00000044462	655853	1.21702e+06	317874	NA	660120	801440	798734	313860	NA	NA	310396	NA	3.07383e+06	NA	302011	NA	NA	1.19874e+06	357527
K.DCGATWVVLGHSER.R	ENST00000229270	1.19265e+06	39381.7	564717	850754	1.36154e+06	1.32632e+06	NA	642351	NA	NA	309011	1.96808e+06	2.18969e+06	854453	315456	NA	NA	NA	NA
K.KVPQVSTPTLVEVSR.N	ENST00000380904	1.14101e+08	3.41832e+08	1.70001e+08	1.24543e+08	4.4166e+08	NA	2.61485e+08	2.1364e+08	4.1968e+07	7.99691e+07	3.35076e+08	3.91695e+06	9.22799e+08	4.10113e+08	3.96905e+08	3.59326e+06	2.00575e+07	2.41765e+08	2.53712e+08
R.ELSELSLLSLYGIHK.Q	ENST00000351273	NA	NA	613255	2.23265e+08	4.53649e+08	1.08474e+07	6.02938e+06	2.14902e+08	1.46686e+07	NA	3.05503e+07	7.00426e+06	NA	NA	2.19822e+08	2.57743e+07	7.70676e+06	2.88176e+08	1.78333e+08
R.VMLGETNPADSKPGTIR.G	ENST00000013034	1.23675e+06	1.47227e+06	653143	794259	1.62864e+06	1.93356e+06	1.66307e+06	714627	NA	NA	1.95279e+06	NA	1.10857e+06	1.23655e+06	NA	NA	NA	2.52545e+06	370556
K.GILAADESTGSIAK.R	ENST00000395248	2.91066e+06	4.11736e+06	1.54756e+06	1.66589e+06	3.9298e+06	2.98388e+06	NA	1.58005e+06	269349	130293	2.05995e+06	NA	5.03855e+06	NA	3.2867e+06	154892	694453	2.06387e+06	1.93259e+06
R.SAGWNIPIGLLYCDLPEPR.K	ENST00000264998	4.00272e+06	203788	4.42095e+06	2.48978e+06	2.17569e+07	8.66509e+06	NA	7.45091e+06	NA	NA	773639	2.60411e+07	4.9187e+07	NA	4.41899e+06	NA	NA	1.93662e+06	NA
K.IITHPNFNGNTLDNDIMLIK.L	gi|136429|sp|P00761|TRYP_PIG	9.90655e+07	1.35906e+08	9.9972e+07	1.14651e+08	NA	1.3066e+08	6.91878e+07	1.07183e+08	6.36213e+07	1.19577e+08	7.9158e+07	NA	NA	1.06248e+08	NA	NA	4.17561e+07	1.50116e+08	1.1879e+08
K.LISWYDNEFGYSNR.V	ENST00000229239	383805	2.16901e+06	NA	690415	2.35673e+06	929627	533509	1.63078e+06	NA	NA	1.22113e+06	4.81562e+06	NA	NA	3.16671e+06	26056.1	225278	1.54522e+06	1.29148e+06
R.VSGWLQTEFLSFQDGDFPTK.I	ENST00000229243	NA	1.54507e+06	12267.6	528669	771441	86772.5	NA	316160	NA	NA	43274.1	26221.8	1.69148e+06	NA	NA	NA	NA	1.14622e+06	41165.4
K.YDPSLKPLSVSYDQATSLR.I	ENST00000285379	600169	1.55124e+06	318995	776482	1.02165e+06	NA	NA	598308	NA	NA	NA	NA	NA	NA	725770	23322.9	94907.6	2.21352e+06	1.17049e+06
R.FFNQQVEILGR.R	ENST00000046087	533264	1.41366e+06	158177	1.04797e+06	NA	NA	730775	382607	NA	NA	246739	1.00534e+06	3.24692e+06	231756	826765	NA	NA	NA	NA
R.AEGSDVANaNVLDGADCIMLSGETAK.G	ENST00000419739	771607	NA	268774	534643	1.35719e+06	1.23956e+06	NA	955827	NA	NA	NA	2.44679e+06	2.50502e+06	266327	519192	NA	NA	598307	569095
K.EVDEQMLNVQNK.N	ENST00000259818	256885	542450	99775.7	324835	464995	251644	951157	655717	NA	NA	101436	800035	664469	128493	263970	NA	NA	NA	NA
R.YISPDQLADLYK.S	ENST00000234590	1.96898e+06	4.55797e+06	908123	2.03779e+06	NA	2.74438e+06	2.33728e+06	1.12015e+06	NA	197578	3.14036e+06	NA	2.16484e+07	NA	NA	87879	1.00132e+06	2.02796e+06	NA
K.IAFIPFSYLVDQWR.W	ENST00000290866	241434	557494	NA	152694	638600	545659	705972	158871	NA	NA	NA	429823	1.108e+07	317071	1.18624e+06	NA	NA	173857	103453
K.TVDNFVALATGEK.G	ENST00000300026	3.57981e+06	2.06557e+07	NA	3.36015e+06	NA	1.32793e+07	5.98737e+06	4.93762e+06	330015	566497	3.75842e+06	NA	1.99444e+07	752285	NA	66584.5	NA	2.39764e+07	4.34272e+06
R.LQQDVLQFQK.N	ENST00000376023	1.84508e+06	3.20416e+06	1.42108e+06	1.62453e+06	1.78886e+06	6.5148e+06	3.30363e+06	536598	931885	348544	1.34069e+06	NA	4.63446e+06	2.17488e+06	1.57497e+06	NA	NA	NA	1.0629e+06
R.TTGIVMDSGDGVTHTVPIYEGYALPHAILR.L	ENST00000331789	4.88964e+06	8.93907e+06	3.96216e+06	8.33936e+06	1.45737e+07	6.40917e+06	5.23914e+06	8.28068e+06	404928	362674	2.57392e+06	NA	2.58194e+07	NA	7.96631e+06	158779	NA	9.42825e+06	4.36905e+06
K.LNDLEDALQQAK.E	ENST00000252244	NA	122351	390088	NA	1.10855e+06	934458	NA	1.27875e+06	791567	497863	233231	NA	1.57159e+06	289929	348997	607746	1.01636e+06	703237	4.70868e+06
R.FFHPEEWADLFQAAGAK.Y	ENST00000374479	667126	2.14333e+06	1.0144e+06	569210	1.85435e+06	1.78946e+06	2.20055e+06	456971	NA	NA	343476	804270	5.99447e+06	NA	1.83834e+06	NA	NA	1.61935e+06	1.22955e+06
R.HIADLAGNSEVILPVPAFNVINGGSHAGNK.L	ENST00000234590	2.95586e+06	5.4695e+06	1.21239e+06	2.22473e+06	5.45491e+06	4.66483e+06	3.22747e+06	1.69006e+06	NA	NA	2.00462e+06	4.94007e+06	2.63394e+07	122946	4.79865e+06	NA	NA	NA	1.94869e+06
K.LVPLLDTGDIIIDGGNSEYR.D	ENST00000270776	527919	NA	NA	571967	873522	651608	621236	445021	NA	NA	480660	NA	1.22352e+06	708111	910588	19009.2	226517	NA	NA
E.LSELSLLSLYGIHK.Q	ENST00000351273	2.49064e+06	NA	1.36936e+06	267987	982254	NA	522526	475277	NA	NA	487.277	56689.6	1.70297e+06	NA	1.89934e+06	NA	NA	1.5834e+06	749979
R.IENIDHLGFFIYR.L	ENST00000378565	195885	NA	431758	203006	623263	550654	NA	366463	NA	NA	NA	137835	1.55767e+06	NA	361547	NA	NA	610078	238727
R.ELSNTAAYQSVR.I	ENST00000263593	623676	1.31268e+06	447020	632477	665393	1.29333e+06	1.28144e+06	301163	403148	NA	3.03239e+06	613811	6920.81	NA	NA	NA	NA	1.1637e+06	646833
K.NMQNVEHVPLSLDR.A	ENST00000262193	465374	689919	204417	NA	537642	631582	477083	228360	NA	NA	NA	750656	NA	465080	146423	NA	NA	1.12405e+06	397679
K.DLADELALVDVIEDK.L	ENST00000422447	728867	NA	394299	498681	1.18293e+06	1.22685e+06	1.03309e+06	451581	NA	NA	152387	2.75322e+06	7.0964e+06	NA	863191	8627.27	NA	NA	NA
K.WVESIFLIFLLNFTESR.T	ENSMMUT00000005422	NA	NA	NA	NA	NA	NA	NA	NA	NA	NA	NA	NA	NA	NA	55275.5	NA	NA	NA	NA
K.ALGISNFNHFQIEK.L	CCDS5832.1_1	NA	NA	NA	NA	NA	NA	NA	NA	NA	NA	NA	NA	NA	NA	NA	NA	NA	NA	NA
K.IWHHTFYNELR.V	ENST00000290378	1.27885e+06	3.0171e+06	2.04306e+06	NA	5.41929e+06	1.42308e+06	2.03624e+06	1.51231e+06	203678	206330	665769	1.36195e+07	NA	NA	NA	NA	NA	1.49452e+06	1.69312e+06
K.SYPGLTSYLVR.V	ENST00000372998	NA	NA	289546	5.24003e+06	NA	1.80561e+06	NA	NA	NA	NA	NA	NA	NA	NA	NA	NA	NA	NA	NA
K.YLDESSGGWR.D	ENST00000222219	273798	23682.6	274280	251278	228004	468558	NA	112994	NA	NA	NA	NA	8100.56	172380	NA	NA	NA	NA	NA
R.LNKPYSVR.V	ENSMMUT00000032933	NA	NA	NA	NA	NA	NA	NA	NA	NA	NA	836012	NA	NA	888446	NA	NA	NA	NA	NA
R.IHGFDLAAINTQR.C	ENSMMUT00000003201	NA	NA	NA	NA	NA	NA	NA	NA	373461	127874	3.97808e+06	NA	NA	NA	1.2418e+07	NA	NA	4.40588e+07	2.49063e+07
G.QVTLSVPR.L	ENSMMUT00000004765	NA	NA	NA	NA	NA	NA	NA	NA	NA	NA	3.50073e+07	NA	NA	NA	8.87728e+06	NA	NA	NA	NA
R.SGETEDTFIADLVVGLCTGQIK.T	ENST00000229277	829775	12439	562780	NA	1.43127e+06	1.33451e+06	258253	756088	NA	NA	NA	NA	1.06192e+07	NA	1.55492e+06	NA	NA	671011	539111
K.IEPPDTGLYYDEYLK.Q	ENST00000323688	2.04226e+06	9.65687e+06	3.4159e+06	2.38299e+06	5.81849e+06	2.25648e+06	2.27627e+06	3.81023e+06	NA	NA	NA	NA	NA	NA	NA	NA	NA	NA	NA
R.LYWVDAYFDK.I	ENSMMUT00000024102	NA	NA	NA	NA	NA	NA	NA	NA	NA	NA	NA	NA	NA	45700.3	36959.8	NA	NA	NA	NA
K.YIKDDVILNEPSADAPAALYQTIEENIK.I	ENSMMUT00000011048	NA	NA	NA	NA	NA	NA	NA	NA	NA	NA	NA	NA	15202.3	18477.8	65057.9	NA	NA	NA	NA
K.QSIWTSTISSHLATK.H	CCDS3421.1_1	NA	NA	NA	NA	NA	NA	NA	NA	NA	NA	NA	NA	NA	NA	NA	NA	NA	NA	219295
G.EIVLTQSPAFR.S	ENSMMUT00000012942	NA	NA	NA	NA	NA	NA	NA	NA	NA	NA	NA	722892	224643	NA	85504.6	NA	NA	NA	NA
R.VQSSIAFLCGK.T	ENSMMUT00000039885	NA	NA	NA	NA	NA	NA	NA	NA	NA	NA	NA	NA	NA	NA	NA	NA	NA	NA	2.16045e+06
R.LVLLNaNIYLSAK.W	ENSMMUT00000017694	NA	NA	NA	NA	NA	NA	NA	NA	800826	NA	593770	333907	1.69322e+06	NA	NA	NA	721425	NA	661669
R.TFLVGER.V	ENSMMUT00000009232	NA	NA	NA	NA	NA	NA	NA	NA	NA	NA	NA	NA	28814	2511.6	NA	NA	NA	NA	NA
K.NLNEKDYELLCLDGTR.K	ENST00000264998	2.47919e+06	721625	1.83169e+06	1.5564e+06	8.85879e+06	3.41251e+06	357017	2.80131e+06	NA	NA	NA	NA	NA	NA	NA	NA	NA	NA	NA
R.GALQNIIPASTGAAK.A	ENSMMUT00000011916	NA	NA	NA	NA	NA	NA	NA	NA	NA	NA	2.21171e+06	NA	NA	NA	NA	NA	NA	3.50421e+06	2.14749e+06
K.FTVHGKPTVEDLEEFSEK.F	ENSMMUT00000008023	NA	NA	NA	NA	NA	NA	NA	NA	NA	NA	NA	NA	NA	162424	804470	NA	NA	NA	NA
H.CHAAAATYILEAGKHR.A	ENSMMUT00000001251	NA	NA	NA	NA	NA	NA	NA	NA	NA	NA	653332	NA	NA	1.13398e+06	2.89656e+06	NA	NA	NA	NA
K.LYSNaNYLNDLAGCIK.T	ENST00000297785	129052	261017	104369	55182.4	384647	134848	78614.9	153391	NA	NA	1.47364e+06	NA	NA	80468.5	NA	NA	NA	NA	1.73914e+06
D.IFTTQNELLVYNK.N	ENSMMUT00000024701	NA	NA	NA	NA	NA	NA	NA	NA	NA	NA	NA	1.01124e+06	NA	26733.8	37457.7	NA	NA	NA	NA
H.HNPWNCNCDILWLSWWIK.D	ENSMMUT00000011114	NA	NA	NA	NA	NA	NA	NA	NA	NA	NA	1.92765e+06	NA	NA	NA	NA	NA	NA	NA	NA
K.GFELPSEIQR.E	ENSMMUT00000006048	NA	NA	NA	NA	NA	NA	NA	NA	337703	NA	1.15011e+06	1.31042e+06	192273	551449	1.34539e+06	NA	NA	NA	NA
K.NVLQDVNLR.N	ENSMMUT00000023163	NA	NA	NA	NA	NA	NA	NA	NA	NA	NA	348003	NA	NA	173543	816825	NA	NA	619277	6707.94
K.NLNQDQQHGR.K	ENST00000372781	NA	1.74942e+06	NA	NA	NA	NA	NA	758315	NA	NA	NA	NA	NA	NA	NA	NA	NA	NA	NA
R.GEGTCITQNSQQCMLK.K	ENST00000315608	518023	68839.5	NA	1.22807e+06	1.36351e+06	NA	35717.5	365367	NA	NA	NA	NA	NA	492137	217402	NA	NA	NA	NA
R.TQVGSQTNYVLQTEELVANKQ.Q	CCDS13345.1_1	NA	NA	NA	NA	NA	NA	NA	NA	NA	NA	NA	NA	NA	NA	NA	NA	NA	NA	232044
K.ERGPEEEHLGILGPVIWAEVGDTIR.V	ENSMMUT00000007785	NA	NA	NA	NA	NA	NA	NA	NA	NA	NA	19282.3	595799	NA	NA	NA	NA	NA	NA	NA
R.THNLEPYFESFINNLR.R	ENST00000252244	264089	NA	643643	134074	1.79974e+06	808080	NA	1.14274e+06	NA	NA	NA	NA	NA	592126	NA	354403	365455	NA	6.26068e+06
R.FSCFKEEAPQPHYQLR.A	CCDS953.1_1	NA	NA	NA	NA	NA	NA	NA	NA	NA	NA	NA	NA	NA	NA	NA	NA	NA	2.49848e+06	NA
R.KQNWFQAFEILDK.L	ENSMMUT00000028399	NA	NA	NA	NA	NA	NA	NA	NA	NA	NA	22549.3	NA	10585.2	NA	6817.93	NA	NA	NA	NA
K.SLEDLQLTHNK.I	ENSMMUT00000023883	NA	NA	NA	NA	NA	NA	NA	NA	NA	NA	NA	NA	NA	NA	NA	NA	NA	NA	NA
R.AIAANEADAVTLDAGLVYDAYLAPNNLKPVVAEFYGSK.E	ENST00000264998	NA	4.42501e+06	2.97175e+06	987906	9.4519e+06	5.37125e+06	NA	NA	NA	NA	550949	1.47706e+07	1.53828e+07	NA	NA	NA	NA	NA	2.04657e+06
K.VYLSECK.T	ENSMMUT00000023806	NA	NA	NA	NA	NA	NA	NA	NA	NA	NA	NA	1.30151e+06	NA	203527	NA	NA	NA	NA	NA
K.LDSLQDIGMDHQALLK.Q	ENST00000323688	1.79148e+06	5.88803e+06	3.62099e+06	2.56907e+06	NA	3.57507e+06	3.43373e+06	4.50374e+06	NA	NA	NA	NA	NA	NA	NA	NA	NA	NA	NA
K.EYLGAICSCTCFGGQR.G	ENST00000354785	NA	60603.6	1.7276e+06	989890	NA	2.00366e+06	NA	566893	NA	NA	NA	NA	NA	NA	NA	NA	NA	NA	NA
R.FLEDTFGSDGRPR.V	ENSMMUT00000023692	NA	NA	NA	NA	NA	NA	NA	NA	928477	1.09354e+06	518031	NA	NA	NA	778867	NA	NA	NA	NA
R.DLEEPINFR.L	ENSMMUT00000031747	NA	NA	NA	NA	NA	NA	NA	NA	NA	NA	355120	NA	1.34615e+06	NA	NA	NA	NA	2.14485e+06	1.0888e+06
R.YAGLKPGELPTCESLKDTIAR.A	ENSMMUT00000003435	NA	NA	NA	NA	NA	NA	NA	NA	NA	NA	661265	NA	NA	NA	2.69806e+06	NA	NA	NA	NA
K.ELHINLIPNK.Q	ENSMMUT00000002944	NA	NA	NA	NA	NA	NA	NA	NA	NA	NA	9118.96	825488	NA	NA	NA	NA	NA	NA	NA
K.TCQTINLLMWVVSQITHPR.L	ENSMMUT00000015490	NA	NA	NA	NA	NA	NA	NA	NA	NA	NA	20517.5	NA	NA	NA	1.09474e+07	NA	NA	NA	NA
R.LLTIEINPDYAAITQR.M	ENSMMUT00000044266	NA	NA	NA	NA	NA	NA	NA	NA	NA	NA	NA	NA	NA	NA	NA	24100.3	270610	NA	NA
K.AELNEFLTR.E	ENSMMUT00000012602	NA	NA	NA	NA	NA	NA	NA	NA	NA	NA	2.08796e+06	316593	383577	38058.1	5.42265e+06	NA	NA	NA	NA
K.YSLQPVAAELK.S	ENSMMUT00000016801	NA	NA	NA	NA	NA	NA	NA	NA	678982	398420	NA	3.60702e+06	1.48526e+07	1.79196e+06	NA	NA	NA	5.72539e+06	275254
Q.SSLSFQTEK.L	CCDS13346.1_1	NA	NA	NA	NA	NA	NA	NA	NA	NA	NA	NA	NA	NA	NA	NA	NA	NA	NA	944856
R.EWFWDLATGTMK.E	ENST00000265983	165664	NA	573814	204900	1.11277e+06	655266	484377	173794	NA	NA	NA	NA	NA	NA	NA	NA	NA	NA	NA
R.EIGEATEHLTQLEADLTDVQDENFNaNHALSGLER.D	ENST00000305544	285847	NA	NA	289129	647775	452571	368634	293127	NA	NA	NA	NA	NA	NA	NA	NA	NA	NA	NA
K.TLQALEFHTVPFQLLAR.Y	ENST00000262776	1.65913e+07	NA	1.0016e+07	2.13488e+07	3.38215e+07	2.61979e+07	3.6051e+07	1.03171e+07	NA	NA	2.2112e+06	3.70117e+06	NA	2.57831e+06	NA	NA	NA	NA	NA
K.ELHINLIPNKQDR.R	ENSMMUT00000002944	NA	NA	NA	NA	NA	NA	NA	NA	NA	NA	NA	NA	1.34383e+06	49642.4	NA	NA	NA	NA	NA
L.NCYVSGFHPSDIEVDLLK.N	ENST00000396754	2.22478e+06	33548.4	NA	2.70786e+06	3.51807e+06	1.08037e+07	NA	1.83914e+06	NA	NA	NA	NA	NA	NA	NA	NA	NA	NA	NA
R.FTTLVQDLANaNFQQEAQTSGK.E	ENST00000367229	NA	20399	7994.51	NA	NA	NA	22784.7	NA	NA	NA	NA	NA	NA	NA	NA	NA	NA	NA	NA
K.CLDPVDTPSPTRR.K	ENSMMUT00000014459	NA	NA	NA	NA	NA	NA	NA	NA	NA	NA	204136	NA	7275.54	NA	NA	NA	NA	NA	NA
K.ADFDNTVAIHPTSSEELVTLR.-	ENST00000221130	561208	NA	NA	322892	370406	461618	491152	233864	NA	NA	NA	NA	NA	NA	NA	NA	NA	NA	NA
K.TAFDEAIAELDTLNEESYK.D	ENST00000353703	NA	NA	313576	500907	579645	NA	NA	702152	NA	NA	NA	NA	NA	NA	NA	11920.1	116403	699388	340527
R.VVSVLTVTHQDWLNGKEYTCK.V	ENSMMUT00000000614	NA	NA	NA	NA	NA	NA	NA	NA	NA	NA	NA	NA	NA	16841.9	343368	NA	NA	NA	NA
K.NWGVSVYADKPETTEEQLGEFYEALDCLR.I	ENSMMUT00000011212	NA	NA	NA	NA	NA	NA	NA	NA	NA	NA	NA	1.13149e+06	576740	NA	501031	NA	NA	NA	NA
K.LILSENYLTELPK.D	ENST00000327564	NA	NA	NA	NA	29995.2	10287.8	81803.9	NA	NA	NA	NA	NA	NA	NA	NA	NA	NA	NA	NA
K.IITHPNFNGNTLDNDIMLIKLSSPATLNSR.V	gi|136429|sp|P00761|TRYP_PIG	NA	NA	471551	331317	133353	130354	131906	127943	NA	1.45702e+06	135141	NA	153780	2.41225e+06	NA	NA	NA	NA	1.14054e+06
R.LVLSDCATSDESLR.V	CCDS13218.1_1	NA	NA	NA	NA	NA	NA	NA	NA	NA	NA	NA	NA	NA	NA	NA	NA	NA	NA	991636
K.DGFFGNPLAPNPADK.C	ENST00000258341	246020	435103	104016	NA	NA	382419	NA	NA	NA	NA	NA	NA	NA	NA	NA	NA	NA	NA	NA
K.CGENLYMSSAPNSWSQAIQSWFDEYKDFDFGVGPK.T	CCDS4929.1_1	NA	NA	NA	NA	NA	NA	NA	NA	NA	NA	NA	NA	NA	NA	NA	NA	NA	NA	NA
R.VPSGLPDLK.L	ENSMMUT00000012999	NA	NA	NA	NA	NA	NA	NA	NA	NA	NA	NA	NA	1.33479e+06	NA	NA	NA	NA	NA	NA
R.KAFCSFQIYAVPWQGTMTLSK.S	ENST00000376925	795707	NA	NA	1.89544e+06	6.53808e+06	3.0518e+06	274327	1.53613e+06	NA	NA	NA	NA	NA	NA	NA	NA	NA	NA	NA
K.GVVCQEHSCKPGQVCQPSGGVLSCITK.G	ENSMMUT00000038509	NA	NA	NA	NA	NA	NA	NA	NA	NA	NA	NA	85520.6	2.54571e+06	NA	188041	NA	NA	NA	NA
K.SGTASVVCLLNNFYPR.E	ENST00000390237	3.19939e+06	823019	5.54547e+06	5.29619e+06	1.77219e+07	8.52578e+06	405510	4.498e+06	NA	NA	NA	NA	NA	NA	NA	NA	NA	NA	NA
K.ALMLCEGLFVADVTDFEGWK.A	ENST00000262776	NA	NA	954122	NA	NA	NA	102152	177538	NA	NA	NA	NA	NA	NA	NA	NA	NA	NA	NA
R.ILQAVQAAEDAAGQALQQADHTWATVVR.Q	ENST00000252999	684579	1.16461e+06	489157	422748	784701	1.1822e+06	786816	583156	NA	NA	NA	NA	NA	NA	NA	NA	NA	NA	NA
R.IVIGLFGK.V	CCDS4133.1_1	NA	NA	NA	NA	NA	NA	NA	NA	NA	NA	NA	NA	NA	NA	NA	NA	NA	NA	NA
K.PTSENLGHGYFK.Y	ENSMMUT00000011855	NA	NA	NA	NA	NA	NA	NA	NA	NA	NA	264155	NA	617130	NA	NA	NA	NA	NA	NA
K.AVYTCNEGYQLLGEINYR.E	CCDS1385.1_1	NA	NA	NA	NA	NA	NA	NA	NA	NA	NA	NA	NA	NA	NA	NA	NA	NA	5.34549e+06	4.32227e+06
R.QHVVYGPWNLPQSSYSHLTR.Q	ENST00000369049	1.95744e+06	1.36901e+07	1.62704e+06	5.09749e+06	8.20672e+06	3.42265e+06	7.97502e+06	4.02558e+06	NA	NA	NA	NA	NA	NA	NA	NA	NA	NA	NA
K.VHTECCHGDLLECADDRADLAK.Y	ENST00000380904	NA	1.5605e+06	4.92594e+07	3.52397e+07	1.47867e+08	9.2018e+07	291166	7.03399e+07	NA	NA	NA	2.86314e+08	NA	NA	1.56425e+08	NA	NA	6.7791e+07	7.35795e+07
K.ICVNGDDAHPLWK.W	ENSMMUT00000038932	NA	NA	NA	NA	NA	NA	NA	NA	NA	NA	8718.42	369328	NA	NA	17356.6	NA	NA	NA	NA
R.GATHCYDGYIHLSGGGLSTK.M	ENST00000450286	3.5593e+06	499320	1.80104e+06	1.50416e+06	4.41891e+06	2.54297e+06	NA	NA	NA	NA	NA	NA	NA	NA	NA	NA	NA	NA	NA
K.VAVEWDKDHGVLESHLAEK.G	ENSMMUT00000040937	NA	NA	NA	NA	NA	NA	NA	NA	NA	NA	45138.3	NA	NA	63363.9	NA	NA	NA	2.77301e+06	1.30018e+06
R.LYQTDPSGTYHAWK.A	ENSMMUT00000025794	NA	NA	NA	NA	NA	NA	NA	NA	NA	NA	285070	878264	1.52685e+06	340675	142589	NA	NA	676279	241963
K.NTMILEICTR.Y	ENSMMUT00000012152	NA	NA	NA	NA	NA	NA	NA	NA	NA	NA	NA	NA	2.54451e+06	3.32372e+06	436688	NA	NA	NA	NA
R.GFDTYFGYLLGSEDYYSHER.C	CCDS4043.1_1	NA	NA	NA	NA	NA	NA	NA	NA	NA	NA	NA	NA	NA	NA	NA	NA	NA	NA	NA
R.VVLGAHNLQQQER.T	ENSMMUT00000013509	NA	NA	NA	NA	NA	NA	NA	NA	NA	NA	NA	949637	NA	89971.4	NA	NA	NA	NA	NA
K.ALIAAQYSGAQVR.V	ENSMMUT00000009232	NA	NA	NA	NA	NA	NA	NA	NA	NA	NA	NA	380082	356290	12086.8	22887.1	NA	NA	NA	NA
K.VAQLEEQCQEPCKDTVQIHDITGK.D	ENSMMUT00000029988	NA	NA	NA	NA	NA	NA	NA	NA	NA	NA	54265.1	5.12602e+06	1.67435e+06	879280	NA	NA	NA	NA	NA
K.VKEFIVDILQFLDIGPDVTR.V	ENST00000254898	NA	442858	158252	NA	NA	NA	132938	NA	NA	NA	NA	NA	NA	NA	NA	NA	NA	NA	NA
K.AFLLVQDIMEDTMR.F	ENSMMUT00000003818	NA	NA	NA	NA	NA	NA	NA	NA	NA	NA	58528.6	61043	51447.3	NA	23546.1	NA	NA	NA	175376
K.KDPPPYNLTMFTGNaNYIVASR.D	CCDS10172.1_1	NA	NA	NA	NA	NA	NA	NA	NA	NA	NA	NA	NA	NA	NA	NA	NA	NA	3.71833e+06	1.37303e+06
L.HMSVQSDDALLGNPVNFTVILK.R	ENSMMUT00000046047	NA	NA	NA	NA	NA	NA	NA	NA	NA	NA	NA	NA	5.89707e+06	NA	247050	NA	NA	NA	NA
K.LYHAFSAMK.K	ENSMMUT00000017694	NA	NA	NA	NA	NA	NA	NA	NA	NA	NA	3.02391e+06	2.03704e+06	624864	NA	NA	NA	NA	NA	NA
K.GTEWVDPEDPTVIAENELLGAAAAIEAAAK.K	ENST00000314888	NA	11081.9	NA	NA	NA	NA	NA	1986.46	NA	NA	NA	NA	NA	NA	NA	NA	NA	NA	NA
K.INGFPVFLK.G	ENSMMUT00000005293	NA	NA	NA	NA	NA	NA	NA	NA	NA	NA	109711	NA	NA	45891	NA	NA	NA	NA	NA
R.QAAPCVLFFDELDSIAK.A	ENST00000358901	440958	35906.7	NA	192818	NA	NA	NA	391775	NA	NA	21865.8	NA	519978	14473.6	NA	NA	NA	NA	NA
K.VSTLPTITLK.L	ENSMMUT00000005490	NA	NA	NA	NA	NA	NA	NA	NA	NA	NA	NA	6.78605e+06	NA	2.64173e+06	1.31453e+06	NA	NA	NA	NA
K.HQTVLQNTEGK.N	ENSMMUT00000012466	NA	NA	NA	NA	NA	NA	NA	NA	NA	NA	NA	926037	NA	NA	NA	NA	NA	NA	NA
R.FPTDQLTPDQER.S	ENSMMUT00000003203	NA	NA	NA	NA	NA	NA	NA	NA	NA	NA	NA	216280	364158	390617	NA	NA	NA	NA	NA
R.KSQQYDLNaNLHK.T	ENST00000372769	NA	8.00964e+08	6.81534e+06	2.22468e+07	1.49673e+08	NA	NA	2.57645e+07	NA	NA	NA	NA	NA	NA	NA	NA	NA	NA	NA
K.VDFTLSSDRDFALLSLQVPLK.D	ENSMMUT00000001085	NA	NA	NA	NA	NA	NA	NA	NA	NA	NA	29440.1	NA	585790	2.54938e+06	NA	NA	NA	NA	NA
K.TEIICCTL.I	ENSMMUT00000011226	NA	NA	NA	NA	NA	NA	NA	NA	NA	NA	NA	NA	NA	NA	2.78879e+06	NA	NA	NA	NA
K.YNELLQSY.Q	ENSMMUT00000039083	NA	NA	NA	NA	NA	NA	NA	NA	NA	NA	NA	NA	NA	NA	115741	NA	NA	NA	NA
R.LLLQSVVDANMNTLR.V	ENSMMUT00000005293	NA	NA	NA	NA	NA	NA	NA	NA	NA	NA	153535	NA	2.54098e+06	NA	3.71741e+06	NA	NA	NA	NA
K.KLNVTEQEK.I	ENSMMUT00000016693	NA	NA	NA	NA	NA	NA	NA	NA	NA	NA	NA	16964.7	439.075	NA	NA	NA	NA	NA	NA
K.VMDLPTQEPALGTTCYASGWGSIEPEEFLT.P	ENST00000326003	561717	NA	287263	NA	851768	1.43031e+06	NA	237192	NA	NA	NA	NA	NA	NA	NA	NA	NA	NA	NA
R.KTYTLTDYLK.N	CCDS2216.1_1	NA	NA	NA	NA	NA	NA	NA	NA	NA	NA	NA	NA	NA	NA	NA	NA	NA	NA	NA
R.PLFLEFPK.D	CCDS32760.1_1	NA	NA	NA	NA	NA	NA	NA	NA	NA	NA	NA	NA	NA	NA	NA	NA	NA	657923	57343.7
R.HITVVELVGVFPTLIGR.I	ENSMMUT00000018431	NA	NA	NA	NA	NA	NA	NA	NA	NA	NA	NA	261354	672.914	NA	NA	NA	NA	NA	NA
R.LPPLPVTPGMEGAGVVIAVGEGVSDR.K	ENSMMUT00000022494	NA	NA	NA	NA	NA	NA	NA	NA	NA	NA	NA	185099	291199	NA	45182	NA	NA	NA	NA
K.DFLLQQTMLR.V	ENST00000373365	2.87828e+06	NA	NA	1.25316e+06	3.02384e+06	4.43441e+06	516565	563952	NA	NA	NA	NA	NA	NA	NA	NA	NA	NA	NA
R.LNEINYEDHK.L	CCDS4729.1_1	NA	NA	NA	NA	NA	NA	NA	NA	NA	NA	NA	NA	NA	NA	NA	NA	NA	NA	NA
R.ALDFAVSEYNK.A	ENSMMUT00000012863	NA	NA	NA	NA	NA	NA	NA	NA	5.76407e+06	6.0084e+06	NA	NA	NA	NA	1.58302e+08	NA	3.29102e+06	8.28031e+07	6.23695e+07
K.GIGYFFVLQPK.V	ENST00000284984	296055	NA	NA	74787.5	NA	335937	697208	315686	NA	NA	NA	NA	NA	NA	NA	NA	NA	NA	NA
R.KLPIDVTEGEVISLGLPFGK.V	ENSMMUT00000023106	NA	NA	NA	NA	NA	NA	NA	NA	NA	NA	NA	NA	27431.8	NA	NA	NA	NA	NA	NA
R.KFSYDLSQCISQMK.E	ENSMMUT00000002686	NA	NA	NA	NA	NA	NA	NA	NA	NA	NA	NA	NA	1.22254e+06	NA	779675	NA	NA	265542	NA
K.IETELRDICNDVLSLLEK.F	ENSMMUT00000009098	NA	NA	NA	NA	NA	NA	NA	NA	NA	NA	NA	NA	9954.37	NA	NA	NA	NA	NA	NA
K.DVSQSSLSFQTEK.L	ENSMMUT00000024701	NA	NA	NA	NA	NA	NA	NA	NA	4.43642e+07	5.8679e+06	1.56054e+07	NA	NA	NA	4.76558e+06	NA	NA	4.1169e+08	4.05804e+08
K.VLLAPLGDDFR.Y	CCDS34209.1_1	NA	NA	NA	NA	NA	NA	NA	NA	NA	NA	NA	NA	NA	NA	NA	NA	NA	328455	1739.59
R.GSQELLNYKQEGR.D	CCDS13346.1_1	NA	NA	NA	NA	NA	NA	NA	NA	NA	NA	NA	NA	NA	NA	NA	NA	NA	NA	105679
R.YDPQQNLNDLVLLQLDR.E	ENSMMUT00000038938	NA	NA	NA	NA	NA	NA	NA	NA	NA	NA	28862.1	NA	NA	NA	NA	NA	NA	NA	NA
R.AGALQLSLVGDKVPHDLDILLR.A	ENSMMUT00000013908	NA	NA	NA	NA	NA	NA	NA	NA	NA	NA	269264	NA	NA	NA	64756.2	NA	NA	NA	NA
R.LIDQYGTHFLQSGSLGGEYR.V	ENSMMUT00000019887	NA	NA	NA	NA	NA	NA	NA	NA	NA	NA	470677	NA	837680	1.41819e+06	NA	NA	NA	NA	NA
D.GVLQGITSWGSQPCALPQKPALYTK.V	CCDS12807.1_1	NA	NA	NA	NA	NA	NA	NA	NA	NA	NA	NA	NA	NA	NA	NA	NA	NA	NA	87338
K.ASITALEAK.I	ENSMMUT00000008531	NA	NA	NA	NA	NA	NA	NA	NA	NA	NA	637444	NA	NA	60956.5	NA	NA	NA	NA	NA
P.MMSLQHVTTPYFR.D	ENSMMUT00000039535	NA	NA	NA	NA	NA	NA	NA	NA	NA	NA	NA	2.72861e+06	NA	361862	NA	NA	NA	NA	NA
K.MYATIYELK.E	ENST00000372998	NA	734188	NA	2.50997e+06	1.43154e+06	NA	NA	NA	1.65548e+07	2.87735e+07	7.37182e+07	6.72444e+07	NA	5.85806e+07	1.34473e+08	1.35288e+06	3.36512e+06	NA	NA
R.FQLNELQGLK.S	ENSMMUT00000020008	NA	NA	NA	NA	NA	NA	NA	NA	NA	NA	343081	NA	NA	1.59641e+08	1.52589e+06	NA	NA	NA	NA
R.VILDLTPNYR.G	ENSMMUT00000028625	NA	NA	NA	NA	NA	NA	NA	NA	NA	NA	NA	NA	355605	195257	224689	NA	NA	NA	NA
K.LHIVQVVCK.K	ENSMMUT00000022036	NA	NA	NA	NA	NA	NA	NA	NA	NA	NA	2811.76	292591	NA	NA	25503.7	NA	NA	NA	NA
R.AQLDPAFIK.T	ENSMMUT00000017315	NA	NA	NA	NA	NA	NA	NA	NA	NA	NA	139737	NA	130007	NA	NA	NA	NA	NA	NA
K.LFEVGGSPSNTR.Y	ENSMMUT00000020266	NA	NA	NA	NA	NA	NA	NA	NA	NA	NA	NA	188302	NA	30663.7	NA	NA	NA	NA	NA
R.VGDYSLYIGR.Q	ENSMMUT00000009360	NA	NA	NA	NA	NA	NA	NA	NA	334473	NA	1.1411e+07	NA	NA	4.44405e+06	9.99414e+06	NA	424949	4.06205e+06	1.70321e+06
R.SLMFMQWGQLLDHDLDFTPEPAAR.A	ENSMMUT00000003203	NA	NA	NA	NA	NA	NA	NA	NA	NA	NA	34039.9	NA	NA	NA	NA	NA	NA	NA	NA
R.STPDGTENGDFLALDLGGTNFR.V	ENSMMUT00000021461	NA	NA	NA	NA	NA	NA	NA	NA	NA	NA	119700	244387	922056	18709.5	115241	NA	NA	NA	NA
K.TIYTPGSTVLCR.I	CCDS32883.1_1	NA	NA	NA	NA	NA	NA	NA	NA	NA	NA	NA	NA	NA	NA	NA	NA	NA	734381	645543
K.SEDLQVVAH.F	ENSMMUT00000010712	NA	NA	NA	NA	NA	NA	NA	NA	NA	NA	331301	208613	NA	150037	NA	NA	NA	NA	NA
R.YNPALEGLK.L	CCDS30578.1_1	NA	NA	NA	NA	NA	NA	NA	NA	NA	NA	NA	NA	NA	NA	NA	NA	NA	6.82673e+06	2.15606e+06
K.VLILNDNLLLSLPSNVFR.F	ENSMMUT00000013572	NA	NA	NA	NA	NA	NA	NA	NA	NA	NA	NA	13339.7	34538.4	32793.9	NA	NA	NA	NA	NA
K.GIVVTAYSPLGSPDRPWAK.P	CCDS5831.1_1	NA	NA	NA	NA	NA	NA	NA	NA	NA	NA	NA	NA	NA	NA	NA	NA	NA	1.57019e+06	1.29129e+06
R.ATEVSEDFPAQEENVKLENK.L	ENSMMUT00000015160	NA	NA	NA	NA	NA	NA	NA	NA	NA	NA	NA	780538	NA	NA	1.29935e+06	NA	NA	1.15983e+06	NA
R.IVSRPEELREDDVGTGAGLLEIK.K	CCDS1140.2_1	NA	NA	NA	NA	NA	NA	NA	NA	NA	NA	NA	NA	NA	NA	NA	NA	NA	NA	NA
K.VFSNGADLSGITEEAPLK.L	ENSMMUT00000018772	NA	NA	NA	NA	NA	NA	NA	NA	NA	NA	4.54281e+06	NA	3.02134e+06	5.53885e+06	NA	46699.5	464585	NA	NA
R.HGPALLGHQLPHGPPLHVGAHHTH.P	CCDS35172.1_1	NA	NA	NA	NA	NA	NA	NA	NA	NA	NA	NA	NA	NA	NA	NA	NA	NA	NA	NA
R.DPIYFTGLASEPGAR.S	ENSMMUT00000008147	NA	NA	NA	NA	NA	NA	NA	NA	NA	NA	470386	NA	NA	115567	NA	NA	NA	NA	NA
K.NDIQHAGVQYILDSVISALLADPTR.R	ENSMMUT00000023692	NA	NA	NA	NA	NA	NA	NA	NA	229563	514992	NA	118091	NA	67120.9	NA	NA	NA	NA	221252
R.LKPYQEVNSSGLAAGGIVAVSSSAIVTSNPE.V	CCDS32391.1_1	NA	NA	NA	NA	NA	NA	NA	NA	NA	NA	NA	NA	NA	NA	NA	NA	NA	NA	NA
K.EGILQYCQEVYPELQITNVVEANQPVTIQNWCK.R	ENST00000346798	NA	NA	NA	13332.5	NA	NA	NA	NA	NA	NA	NA	NA	NA	NA	NA	NA	NA	NA	NA
R.LAADDFR.V	CCDS11372.1_1	NA	NA	NA	NA	NA	NA	NA	NA	NA	NA	NA	NA	NA	NA	NA	NA	NA	NA	3.33454e+06
K.MLLDPMGGIVMTNDGNaNILR.E	ENSMMUT00000045699	NA	NA	NA	NA	NA	NA	NA	NA	NA	NA	NA	NA	194763	NA	97071.9	NA	NA	NA	NA
K.SLHLELTETCLDMMAR.Y	ENSMMUT00000004006	NA	NA	NA	NA	NA	NA	NA	NA	NA	NA	129906	NA	NA	1.04377e+06	1.68394e+06	NA	NA	NA	NA
K.FVAASQAALA.-	ENSMMUT00000005416	NA	NA	NA	NA	NA	NA	NA	NA	1.13796e+07	2.20748e+07	5.97318e+07	NA	2.79744e+08	1.28613e+08	1.34139e+08	NA	NA	7.09639e+07	7.52304e+07
R.VPFDAATLHTSTAMAAQHGMDDDGTGQK.Q	ENSMMUT00000018262	NA	NA	NA	NA	NA	NA	NA	NA	NA	NA	153887	1.57885e+06	NA	116879	213337	NA	NA	NA	648845
R.TSSWLVLR.N	ENSMMUT00000016704	NA	NA	NA	NA	NA	NA	NA	NA	NA	NA	1.07321e+06	NA	NA	1.5518e+06	1.84091e+06	NA	NA	NA	NA
R.VGPLLACIIGTQFR.K	ENST00000340482	6223.56	NA	NA	542779	181865	136336	34768.7	33268.9	NA	NA	NA	NA	NA	NA	NA	NA	NA	NA	NA
R.LGGPNQDLTVLEMK.R	ENST00000315970	NA	NA	1.25256e+06	NA	NA	NA	NA	2.38893e+06	NA	NA	NA	NA	NA	NA	NA	NA	NA	NA	NA
K.IGNTGGMLDNILASK.L	ENST00000401700	210791	NA	566424	NA	NA	NA	296851	NA	NA	NA	NA	NA	NA	NA	NA	NA	NA	NA	NA
R.TMEAQPYSTVGNSNNYLHLSVPR.A	CCDS32883.1_1	NA	NA	NA	NA	NA	NA	NA	NA	NA	NA	NA	NA	NA	NA	NA	NA	NA	NA	445048
K.VTNYLDWIR.D	ENST00000220809	NA	NA	NA	NA	11356.9	NA	474432	NA	NA	NA	NA	NA	NA	NA	NA	NA	NA	NA	NA
K.VSNGAGTMSVSLVADENPFAQGALK.S	ENSMMUT00000018262	NA	NA	NA	NA	NA	NA	NA	NA	NA	NA	NA	287200	85033.9	116067	NA	NA	NA	NA	NA
K.DSTSELVPIATQTYEAWLGQEYLHAMK.G	CCDS3325.1_1	NA	NA	NA	NA	NA	NA	NA	NA	NA	NA	NA	NA	NA	NA	NA	NA	NA	NA	NA
K.LLDNLNQDAPDTYHYVVSEPLGR.N	ENSMMUT00000030765	NA	NA	NA	NA	NA	NA	NA	NA	NA	NA	NA	NA	80886.2	NA	NA	NA	NA	NA	NA
R.YMGLPTPEDNLDHYR.N	CCDS2216.1_1	NA	NA	NA	NA	NA	NA	NA	NA	NA	NA	NA	NA	NA	NA	NA	NA	NA	NA	1.13365e+06
K.NFATSLYSMIK.G	ENST00000296511	615059	561000	285729	230361	NA	900151	976162	405672	NA	NA	193473	NA	NA	NA	512052	NA	NA	NA	NA
R.SHDLCNEDL.-	ENSMMUT00000028431	NA	NA	NA	NA	NA	NA	NA	NA	NA	NA	30938.2	693583	3.08711e+06	NA	NA	NA	NA	NA	NA
K.IQEEGTVVELTGK.K	ENSMMUT00000020932	NA	NA	NA	NA	NA	NA	NA	NA	NA	NA	16923.5	352449	NA	NA	NA	NA	NA	NA	NA
K.ITLDNaNYMEK.C	ENST00000419739	NA	917874	456799	NA	1.27377e+06	NA	833276	NA	NA	NA	NA	NA	2.13656e+06	599572	NA	NA	NA	NA	NA
K.FSLVGIGGQDLNEGNR.T	ENST00000323076	586937	860320	242282	869285	936165	818588	806906	415967	NA	NA	1.6927e+06	2.81357e+06	NA	NA	NA	NA	NA	1.05139e+06	100364
R.SNTIMNELVHVTSEGAGLQLQK.V	CCDS32760.1_1	NA	NA	NA	NA	NA	NA	NA	NA	NA	NA	NA	NA	NA	NA	NA	NA	NA	3.85308e+06	631978
R.AQEENTWFSYLK.K	ENST00000302345	7103.63	266.745	122229	NA	NA	NA	NA	NA	NA	NA	NA	NA	NA	NA	239860	NA	NA	1.01455e+06	443920
R.HSLFHPEDTGQVFQVSHSFPHPL.Y	ENST00000326003	687773	NA	1.36249e+06	755841	1.11762e+06	2.49826e+06	1.48015e+06	460011	NA	NA	NA	NA	NA	NA	NA	NA	NA	NA	NA
M.ALDVYNGLLPPYASCHLTELYFEK.G	ENST00000351273	9.8792e+06	1.40281e+06	1.19818e+07	3.98404e+06	1.32548e+07	3.33348e+07	2.14938e+06	5.69124e+06	NA	NA	NA	NA	NA	NA	NA	NA	NA	NA	NA
R.KFSYDLSQCINQMK.E	ENST00000376023	413171	80464.4	NA	448835	390689	NA	34491.3	NA	NA	NA	NA	NA	NA	NA	NA	NA	NA	NA	NA
K.TTPPVLDSDGSYFLY.S	ENSMMUT00000000614	NA	NA	NA	NA	NA	NA	NA	NA	NA	NA	14438	1.8287e+06	NA	NA	1.48399e+06	NA	NA	NA	NA
R.LAILSNFPETTSPHEYSVLLPEACFNGDSL.M	CCDS1685.1_1	NA	NA	NA	NA	NA	NA	NA	NA	NA	NA	NA	NA	NA	NA	NA	NA	NA	1.13705e+07	1.42018e+07
K.VQPSVLQVVNLPIVER.S	ENSMMUT00000027637	NA	NA	NA	NA	NA	NA	NA	NA	NA	NA	5233.22	NA	34819.1	5536.4	NA	NA	NA	NA	NA
R.TLLGPAFAECHALVDSTAYLAACAQDLCR.C	ENST00000406844	1.24733e+06	227367	NA	NA	NA	1.48707e+06	NA	2.22568e+06	NA	NA	NA	NA	NA	NA	NA	NA	NA	NA	NA
K.LDHHPEWFNVYNK.V	ENSMMUT00000012278	NA	NA	NA	NA	NA	NA	NA	NA	NA	NA	199782	NA	NA	NA	1.34424e+06	NA	NA	NA	1.50459e+06
R.APYPNYDRDILAIDISR.V	ENSMMUT00000008761	NA	NA	NA	NA	NA	NA	NA	NA	NA	NA	1.41373e+06	NA	1.34283e+07	865872	588355	NA	NA	NA	NA
Y.SCVSIISLFR.V	CCDS33925.1_1	NA	NA	NA	NA	NA	NA	NA	NA	NA	NA	NA	NA	NA	NA	NA	NA	NA	663629	NA
R.SRPSFHPLSDELVNYVNK.Q	ENSMMUT00000026987	NA	NA	NA	NA	NA	NA	NA	NA	NA	NA	NA	3.49477e+06	NA	NA	141326	NA	NA	NA	NA
R.VTWAPPPSIDLTNFLVR.Y	ENST00000354785	2.89208e+07	5.99362e+06	9.84216e+06	1.12059e+07	7.71965e+06	3.67452e+07	2.74775e+07	6.98131e+06	NA	NA	8963.28	1.35624e+06	713209	NA	748758	NA	NA	NA	NA
K.VYACEVTHQGLSSPVTK.S	ENST00000390237	1.10291e+07	484113	1.47916e+07	1.23008e+07	3.45481e+07	2.35465e+07	NA	8.9173e+06	NA	NA	NA	NA	NA	NA	NA	NA	NA	NA	NA
R.ETCDVVINTLGQR.D	CCDS1474.1_1	NA	NA	NA	NA	NA	NA	NA	NA	NA	NA	NA	NA	NA	NA	NA	NA	NA	NA	8.37328e+07
R.LALEQIDLIR.R	ENSMMUT00000023163	NA	NA	NA	NA	NA	NA	NA	NA	NA	NA	1.05267e+06	NA	NA	NA	NA	NA	NA	NA	NA
R.ASQDPLCGLCGNFNGNMK.D	ENST00000421673	1.87489e+06	235100	1.256e+06	1.44549e+06	3.17965e+06	3.54818e+06	144377	528780	NA	NA	NA	NA	NA	NA	NA	NA	NA	NA	NA
P.AVGIDLGTTYSCVGVFQHGK.V	ENSMMUT00000006633	NA	NA	NA	NA	NA	NA	NA	NA	NA	NA	20743.3	NA	NA	NA	NA	NA	NA	NA	NA
R.ATVAPEDVSEVIFGHVLAAGCGQNPVR.Q	ENST00000367048	459838	NA	NA	277552	449803	791676	143889	301061	NA	NA	NA	NA	NA	NA	NA	NA	NA	NA	NA
K.IGPALSCGNTVVVKPAEQTPLTALHVASLIK.E	ENST00000297785	380416	108879	NA	NA	1.17778e+06	374958	95430.1	418302	NA	NA	9192.91	NA	NA	NA	262560	NA	NA	2.18848e+06	1.60226e+06
R.ELSGSSSVLEETRPAR.Q	ENSMMUT00000013383	NA	NA	NA	NA	NA	NA	NA	NA	NA	NA	28368.4	NA	25884.1	110628	NA	NA	NA	NA	NA
R.VYALPEDLVEVKPK.M	ENSMMUT00000008944	NA	NA	NA	NA	NA	NA	NA	NA	NA	NA	NA	NA	NA	NA	9.03378e+07	NA	NA	NA	NA
K.CLLGGLGLGEEVIAYLR.D	ENST00000381362	159619	32366.4	279031	22611.1	167609	272553	NA	NA	NA	NA	NA	NA	NA	NA	NA	NA	NA	3.41381e+06	4.68806e+06
R.VIFGLFGK.T	ENSMMUT00000029709	NA	NA	NA	NA	NA	NA	NA	NA	171030	NA	NA	NA	NA	NA	3.0075e+06	NA	NA	9.76968e+06	NA
K.ALENDPDCR.H	ENSMMUT00000008944	NA	NA	NA	NA	NA	NA	NA	NA	NA	NA	14337.4	42311.4	NA	2449.36	NA	NA	NA	NA	NA
K.VLLSICSLLCDPNPDDPLVPEIAR.I	ENSMMUT00000015672	NA	NA	NA	NA	NA	NA	NA	NA	NA	NA	22455.9	NA	330883	30059.7	NA	NA	NA	NA	NA
K.SSALQWLTPEQTSGK.E	ENSMMUT00000013015	NA	NA	NA	NA	NA	NA	NA	NA	NA	NA	NA	NA	NA	NA	NA	9846.07	140131	NA	NA
E.MEGKPVLSGEAAEAVHSGTSVK.S	ENSMMUT00000006177	NA	NA	NA	NA	NA	NA	NA	NA	NA	NA	5204.25	NA	8.81488e+06	616795	NA	NA	NA	NA	NA
R.VIISAPSADAPMFVMGVNHEKYDNSLK.I	ENSMMUT00000011916	NA	NA	NA	NA	NA	NA	NA	NA	NA	NA	2723.89	NA	NA	24247.3	35118	NA	NA	NA	NA
K.FQLQSDLLR.V	ENSMMUT00000015407	NA	NA	NA	NA	NA	NA	NA	NA	NA	NA	1.42126e+06	NA	NA	NA	1.2495e+06	NA	NA	NA	NA
R.AQMALWTVLAAPLLMSTDLR.T	ENST00000396398	NA	136049	111913	NA	NA	NA	NA	NA	NA	NA	NA	309640	1.07742e+06	NA	766290	1220.8	NA	671160	555766
R.CFELQEAGPPDCR.C	CCDS6329.1_1	NA	NA	NA	NA	NA	NA	NA	NA	NA	NA	NA	NA	NA	NA	NA	NA	NA	312680	454485
K.EVGPPLPQEAVPLQK.E	ENST00000369049	3.96691e+06	1.46432e+07	983163	3.34675e+06	9.57295e+06	5.12006e+06	2.69595e+06	983514	NA	NA	NA	NA	NA	NA	NA	NA	NA	NA	NA
K.CPLLKPWALTFSYGR.A	ENST00000395248	242101	NA	NA	997177	NA	NA	491304	219634	NA	NA	NA	NA	NA	2.67017e+06	616729	NA	NA	NA	NA
R.VAWVSHDSTVCLADADKK.M	ENSMMUT00000002058	NA	NA	NA	NA	NA	NA	NA	NA	NA	NA	NA	1.62545e+06	NA	NA	NA	NA	NA	NA	NA
K.EQLTPLVK.K	ENSMMUT00000006398	NA	NA	NA	NA	NA	NA	NA	NA	NA	NA	11072.3	NA	NA	28400.1	7951.46	NA	NA	NA	NA
K.EGGLGPLNIPLLADVTR.R	ENST00000301522	244534	NA	57361.5	NA	272146	370463	348352	178888	NA	NA	NA	NA	NA	NA	NA	NA	NA	NA	NA
K.LTFVDFLTYDILDQNR.I	ENST00000256594	503932	821039	522203	225945	509176	426895	763783	408506	NA	NA	NA	30732.3	NA	NA	470702	NA	NA	NA	NA
K.ALHQVFEHMLDVSK.L	ENSMMUT00000001046	NA	NA	NA	NA	NA	NA	NA	NA	NA	NA	NA	NA	1.24744e+06	NA	1.19728e+06	NA	NA	NA	NA
R.AGKPVICATQMLESMIK.K	ENST00000419739	548265	38605.6	NA	342792	364613	800639	110377	587599	NA	NA	NA	NA	NA	NA	NA	NA	NA	NA	NA
K.LNVITVGPR.G	ENSMMUT00000003454	NA	NA	NA	NA	NA	NA	NA	NA	NA	NA	NA	754695	NA	913231	NA	NA	NA	NA	NA
R.GLCGNFNGDTTDDFTTSVGIAEGTASLFVDSWR.A	ENSMMUT00000017925	NA	NA	NA	NA	NA	NA	NA	NA	NA	NA	NA	14598.5	1.08456e+06	NA	17849.2	NA	NA	NA	NA
F.SVEGQLEFR.A	ENSMMUT00000011492	NA	NA	NA	NA	NA	NA	NA	NA	NA	NA	15518.9	NA	NA	288726	NA	NA	NA	NA	NA
K.NGSDCPGTFCLFQSK.T	ENSMMUT00000020008	NA	NA	NA	NA	NA	NA	NA	NA	NA	1.34659e+06	48739.6	1.18746e+07	NA	NA	NA	NA	NA	NA	NA
R.LIALLEVLSQK.K	ENSMMUT00000001021	NA	NA	NA	NA	NA	NA	NA	NA	NA	NA	2559.38	NA	NA	NA	9234.19	NA	NA	NA	NA
K.EKLQDEDLGFL.-	ENSMMUT00000001051	NA	NA	NA	NA	NA	NA	NA	NA	NA	260823	403815	1.4076e+06	NA	NA	NA	NA	NA	NA	NA
R.SVHPYEVAEVIALPVEQGNFPYLQWVR.Q	ENST00000374500	410013	1.05064e+06	558504	344879	1.27582e+06	982543	691864	340207	NA	NA	NA	NA	NA	NA	NA	NA	NA	364445	237539
R.RELSESLQVAER.L	ENSMMUT00000039083	NA	NA	NA	NA	NA	NA	NA	NA	NA	NA	1.33017e+06	NA	NA	750390	NA	NA	NA	NA	NA
R.IKGGLFADIASHPWQAAIFAK.H	ENST00000220809	NA	19939.8	23757.2	NA	NA	72397	465427	NA	NA	NA	NA	NA	NA	NA	NA	NA	NA	NA	NA
K.IENLSNLHQLQMLELGSNR.I	ENST00000234038	340312	NA	NA	280410	NA	332589	359986	164940	NA	NA	NA	NA	NA	78275.2	NA	NA	NA	NA	NA
K.ELTSELK.E	ENSMMUT00000041537	NA	NA	NA	NA	NA	NA	NA	NA	1.32745e+07	NA	2.31986e+07	3.54661e+07	2.37906e+07	7.01135e+07	NA	NA	NA	NA	NA
K.NSLESYAFNMK.A	ENSMMUT00000006633	NA	NA	NA	NA	NA	NA	NA	NA	NA	NA	190565	NA	NA	28272.8	NA	NA	NA	NA	866909
P.NSPLDEENLTQENQDR.G	ENST00000393080	887793	1.47105e+06	436121	1.51759e+06	2.3828e+06	1.51226e+06	1.11706e+06	1.01769e+06	NA	NA	NA	NA	NA	NA	NA	NA	NA	NA	NA
K.EICALVGFCDEVK.E	ENST00000373120	3.10665e+06	410533	2.95251e+06	2.5177e+06	NA	NA	NA	NA	NA	NA	NA	NA	NA	NA	NA	NA	NA	NA	NA
R.LCNNPTPQFGGK.D	ENSMMUT00000008436	NA	NA	NA	NA	NA	NA	NA	NA	NA	NA	NA	537028	4.66627e+06	1.30338e+06	NA	NA	NA	NA	NA
R.IDMVNLDGSYR.V	ENSMMUT00000024102	NA	NA	NA	NA	NA	NA	NA	NA	NA	NA	NA	32709	164619	62723.7	NA	NA	NA	NA	NA
R.VDNaNEKLEKPPENQK.K	ENSMMUT00000006184	NA	NA	NA	NA	NA	NA	NA	NA	NA	NA	NA	NA	NA	NA	481446	NA	NA	NA	NA
K.VGEIHEIGCLSGK.L	ENSMMUT00000017901	NA	NA	NA	NA	NA	NA	NA	NA	NA	NA	NA	636477	NA	310048	858738	NA	NA	NA	NA
K.YLDFSLFK.H	ENSMMUT00000020730	NA	NA	NA	NA	NA	NA	NA	NA	NA	NA	1190.78	NA	591968	36646.6	NA	NA	NA	NA	NA
R.VVEESELAR.T	ENSMMUT00000027932	NA	NA	NA	NA	NA	NA	NA	NA	NA	NA	870534	1.52768e+06	671378	169615	NA	NA	NA	NA	NA
R.EAVTEILGIEPDREK.G	ENSMMUT00000029703	NA	NA	NA	NA	NA	NA	NA	NA	NA	NA	NA	NA	1.16318e+06	NA	NA	NA	NA	NA	NA
K.GILTVDELLAIR.I	ENST00000434600	2.41048e+06	234357	1.74112e+06	1.50989e+06	2.5573e+06	3.83894e+06	301214	1.29113e+06	NA	NA	NA	NA	NA	NA	NA	NA	NA	NA	NA
K.HGGLYYESMR.R	ENSMMUT00000019847	NA	NA	NA	NA	NA	NA	NA	NA	NA	NA	540256	1.10095e+06	NA	201135	NA	NA	NA	NA	NA
Y.VLLAYLTAQPAPTSEDLTSATNVVK.W	ENSMMUT00000020932	NA	NA	NA	NA	NA	NA	NA	NA	NA	NA	NA	NA	730617	25236.2	NA	NA	NA	NA	NA
K.SLQTDTIVEEK.K	ENSMMUT00000016640	NA	NA	NA	NA	NA	NA	NA	NA	NA	NA	24352.1	27166.8	NA	32667.2	NA	NA	NA	NA	NA
Y.FYAPELLFFAK.R	ENST00000380904	2.71535e+06	NA	8.87403e+06	2.78443e+06	1.02978e+07	1.48345e+07	2.41031e+06	6.30221e+06	NA	NA	NA	NA	NA	NA	NA	NA	NA	NA	NA
R.LGNGVQCLAMGWGLLGR.N	ENST00000263621	NA	49749.9	183101	321142	NA	155076	NA	NA	NA	NA	NA	NA	NA	NA	NA	NA	NA	NA	NA
K.GITWGEDTLMEYLENPKK.Y	CCDS5393.1_1	NA	NA	NA	NA	NA	NA	NA	NA	NA	NA	NA	NA	NA	NA	NA	NA	NA	3.7294e+06	NA
R.VGDSPCLGAGGYADNDIGAVSTTGHGESILK.V	ENST00000301776	NA	98527.5	NA	NA	NA	69823.8	NA	NA	NA	NA	NA	NA	NA	NA	NA	NA	NA	NA	NA
K.LLANMVYQYK.G	ENSMMUT00000008401	NA	NA	NA	NA	NA	NA	NA	NA	NA	NA	NA	NA	NA	206130	NA	NA	NA	NA	NA
R.AGAFDDLTELTYLYLDHNK.V	ENSMMUT00000024227	NA	NA	NA	NA	NA	NA	NA	NA	NA	NA	NA	NA	NA	NA	128729	NA	NA	476488	432577
R.GIAAQPLYAGYCNHENM.-	ENST00000261416	189511	31885.5	NA	150603	NA	371711	NA	123274	NA	NA	NA	NA	NA	NA	NA	NA	NA	NA	NA
R.ALCLFEMPTGVPLR.R	ENST00000416793	NA	NA	4747.2	NA	649653	456337	NA	NA	NA	NA	31275.3	NA	NA	NA	NA	NA	NA	NA	NA
K.VPPLTLLK.L	ENSMMUT00000003379	NA	NA	NA	NA	NA	NA	NA	NA	NA	NA	2.08529e+06	3.59809e+06	1.08275e+06	NA	5.48447e+06	NA	NA	NA	NA
K.NQSLFCWEIPVQIVSH.L	ENSMMUT00000009192	NA	NA	NA	NA	NA	NA	NA	NA	NA	NA	NA	252931	NA	NA	NA	NA	NA	NA	NA
K.TDTSHHDQDHPTLNK.I	ENSMMUT00000018772	NA	NA	NA	NA	NA	NA	NA	NA	NA	NA	NA	2.49618e+06	NA	NA	NA	NA	NA	NA	NA
K.DNaNYPEELSK.V	ENSMMUT00000028104	NA	NA	NA	NA	NA	NA	NA	NA	1.508e+06	NA	3.68808e+06	NA	1.51534e+06	2.46465e+06	6.34048e+06	NA	NA	3.31355e+06	1.02211e+06
K.ISGGSVVELQGDEMTR.I	ENSMMUT00000022610	NA	NA	NA	NA	NA	NA	NA	NA	NA	NA	275618	NA	NA	NA	NA	NA	NA	NA	NA
K.IELHSNIETTLLR.F	ENSMMUT00000011074	NA	NA	NA	NA	NA	NA	NA	NA	NA	NA	166283	NA	NA	NA	NA	NA	NA	NA	NA
R.GSTDNLMDDIER.A	ENSMMUT00000004280	NA	NA	NA	NA	NA	NA	NA	NA	NA	NA	11938.3	NA	271463	NA	15663.7	NA	NA	NA	NA
K.VCVTQDYQTALCVSR.K	ENST00000282223	279594	112901	NA	183146	140757	854063	NA	NA	NA	NA	NA	NA	NA	NA	NA	NA	NA	NA	NA
M.MVDCTCLGEGSGR.I	ENST00000354785	2.37344e+06	16537.3	722344	593913	288893	2.74662e+06	NA	474611	NA	NA	NA	NA	NA	NA	NA	NA	NA	NA	NA
R.YLTVAAVFR.G	ENSMMUT00000017039	NA	NA	NA	NA	NA	NA	NA	NA	NA	NA	33684.4	NA	NA	114612	NA	NA	NA	NA	NA
K.LLDIACWLHR.K	CCDS7725.1_1	NA	NA	NA	NA	NA	NA	NA	NA	NA	NA	NA	NA	NA	NA	NA	NA	NA	1.50801e+06	NA
K.TLLGVLTMFG.-	ENSMMUT00000026280	NA	NA	NA	NA	NA	NA	NA	NA	NA	NA	NA	11631.8	NA	622095	2.75389e+06	NA	NA	2.4052e+07	2.18693e+07
K.FIYITPEELAAVANFIR.Q	CCDS13050.1_1	NA	NA	NA	NA	NA	NA	NA	NA	NA	NA	NA	NA	NA	NA	NA	NA	NA	170554	NA
R.ELSLPYVPSGTPELEVPTR.G	ENSMMUT00000012171	NA	NA	NA	NA	NA	NA	NA	NA	NA	NA	11522.5	NA	459027	73909.2	NA	NA	NA	NA	NA
K.STCSGDSGGPLVCNGVLQGITSWGSEPCALPERPSLY.T	ENST00000326003	2.49765e+06	NA	3.61404e+06	1.89413e+06	3.47739e+06	NA	42717	1.54233e+06	NA	NA	NA	NA	NA	NA	NA	NA	NA	NA	NA
K.IQTQLQTDHLAIPVINR.A	ENSMMUT00000021009	NA	NA	NA	NA	NA	NA	NA	NA	NA	NA	415244	656345	4.75266e+06	NA	NA	NA	NA	1.26602e+06	737105
T.SFQYPEFSIELPNTGR.I	ENST00000296125	41803.3	NA	272607	51682.8	107879	19295.8	2.32872e+06	3.46298e+06	NA	NA	NA	NA	NA	NA	NA	NA	NA	NA	NA
R.ANNTFYGLSAGVFTNDIDK.A	ENSMMUT00000018673	NA	NA	NA	NA	NA	NA	NA	NA	NA	NA	NA	NA	NA	NA	NA	1323.23	NA	NA	NA
K.EKDYELLCLDGSR.K	CCDS3080.1_1	NA	NA	NA	NA	NA	NA	NA	NA	NA	NA	NA	NA	NA	NA	NA	NA	NA	1.82373e+06	2.63721e+06
Y.LSPGDEQVNCFNINYLR.N	ENSMMUT00000008761	NA	NA	NA	NA	NA	NA	NA	NA	NA	NA	29712.8	NA	NA	NA	1.60269e+06	NA	NA	NA	NA
K.NLDSNaNVVVMVNYIFFK.A	CCDS9928.1_1	NA	NA	NA	NA	NA	NA	NA	NA	NA	NA	NA	NA	NA	NA	NA	NA	NA	NA	2.98586e+06
K.SENVQDLLLLDVTPLSLGIETAGGVMTPLIK.R	ENST00000247207	NA	790098	4950.64	NA	NA	185156	NA	NA	NA	NA	NA	NA	NA	NA	NA	NA	NA	NA	NA
R.DPDQTDGLGLSYLSSHIANVER.V	ENSMMUT00000018262	NA	NA	NA	NA	NA	NA	NA	NA	NA	NA	NA	NA	62005.3	41590.8	NA	NA	NA	NA	NA
R.FSGWYDADLSPAGHEEAKR.G	ENSMMUT00000014773	NA	NA	NA	NA	NA	NA	NA	NA	NA	NA	NA	413877	778714	310952	255592	NA	NA	NA	NA
R.GLFIIDDK.G	ENSMMUT00000008701	NA	NA	NA	NA	NA	NA	NA	NA	NA	NA	745683	NA	NA	3.36171e+06	853861	NA	NA	2.43285e+06	688728
R.THLPEVFLVK.V	ENSMMUT00000042115	NA	NA	NA	NA	NA	NA	NA	NA	NA	NA	71362.5	2.35186e+06	640452	NA	NA	NA	NA	NA	NA
K.ELEQVCNPIISGLYQGAGGPGPGGFGAQGPK.G	ENST00000375650	337780	NA	141641	195631	NA	NA	145394	NA	NA	NA	NA	NA	NA	NA	NA	NA	NA	NA	NA
K.LDYSDFQIVK.-	ENSMMUT00000004431	NA	NA	NA	NA	NA	NA	NA	NA	NA	NA	94607.7	NA	NA	8432.86	NA	NA	NA	NA	NA
R.KCNQWSGLSEGSVTCSSASTTEDCIALVLK.G	ENST00000231751	3.20254e+06	2.28847e+06	4.44778e+06	6.757e+06	1.12047e+07	5.37615e+06	1.8663e+06	4.32026e+06	NA	NA	NA	NA	NA	NA	NA	NA	NA	NA	NA
R.EFWQLLR.D	CCDS13881.1_1	NA	NA	NA	NA	NA	NA	NA	NA	NA	NA	NA	NA	NA	NA	NA	NA	NA	NA	NA
R.FKLEESYTLNSDLAR.L	ENSMMUT00000016417	NA	NA	NA	NA	NA	NA	NA	NA	NA	NA	193954	671109	NA	NA	213835	NA	NA	NA	NA
K.SPGADLLQVLTK.A	ENSMMUT00000003834	NA	NA	NA	NA	NA	NA	NA	NA	NA	NA	NA	NA	1.48317e+06	NA	NA	1874.37	142408	NA	NA
R.DICNDVLSLLEK.F	ENST00000353245	2.00171e+06	2.28124e+06	NA	1.3723e+06	2.43139e+06	2.27845e+06	1.74891e+06	1.54376e+06	NA	NA	376773	NA	9.64772e+06	NA	NA	NA	NA	NA	632006
K.DSTYSLSSTLTLSK.A	ENST00000390237	NA	NA	NA	NA	NA	1.33421e+06	2.41332e+06	NA	NA	NA	NA	NA	NA	NA	NA	NA	NA	NA	NA
K.DFTCVHQALK.G	CCDS7962.1_1	NA	NA	NA	NA	NA	NA	NA	NA	NA	NA	NA	NA	NA	NA	NA	NA	NA	6.01441e+06	3.53451e+06
R.DGPEQLR.T	ENSMMUT00000002817	NA	NA	NA	NA	NA	NA	NA	NA	NA	NA	NA	2637.1	NA	NA	NA	NA	NA	NA	NA
N.YKPQQSSGPDPNCVDRPVEGYLAVAVVR.N	ENSMMUT00000020008	NA	NA	NA	NA	NA	NA	NA	NA	NA	NA	15353.7	34144.4	NA	NA	25239.8	NA	NA	NA	NA
R.GILLYGPPGTGK.T	ENSMMUT00000028405	NA	NA	NA	NA	NA	NA	NA	NA	NA	NA	NA	NA	5168.53	44885.8	3156.61	NA	NA	NA	NA
R.SDSDIFTPYGWLEPR.S	ENSMMUT00000002387	NA	NA	NA	NA	NA	NA	NA	NA	NA	NA	NA	NA	36682.8	NA	35661.6	NA	NA	NA	NA
K.NVLDCCISLLTESSLKPTD.R	ENSMMUT00000046047	NA	NA	NA	NA	NA	NA	NA	NA	NA	NA	NA	NA	NA	NA	531187	NA	NA	NA	NA
K.TSIHSAPPGVLVASYAHFC.S	ENSMMUT00000029619	NA	NA	NA	NA	NA	NA	NA	NA	NA	NA	NA	NA	NA	2.92054e+06	1.43866e+06	NA	NA	NA	NA
K.VEGCFNQLLYDIR.T	ENST00000236130	2.53498e+06	NA	1.62771e+06	3.74192e+06	NA	4.64649e+06	100081	1.8168e+06	NA	NA	NA	NA	NA	NA	NA	NA	NA	NA	NA
R.YFEITSEAPFLHYLSMFSSK.E	ENSMMUT00000010239	NA	NA	NA	NA	NA	NA	NA	NA	NA	NA	9187.92	NA	20807.2	NA	22219.4	NA	NA	NA	NA
K.GHYTEGAELVDSVLDVVR.K	ENST00000259818	704129	NA	391596	1.21697e+06	1.63939e+06	786554	990295	1.53476e+06	NA	NA	NA	NA	NA	90661.7	28635.8	NA	NA	NA	48676.3
K.DLGGFDEDVEPR.R	CCDS30553.1_1	NA	NA	NA	NA	NA	NA	NA	NA	NA	NA	NA	NA	NA	NA	NA	NA	NA	1.09252e+06	728675
K.QTVNPILIK.V	ENSMMUT00000040848	NA	NA	NA	NA	NA	NA	NA	NA	NA	NA	44644.5	NA	820997	NA	139597	NA	NA	NA	NA
R.EDLFIVSK.L	CCDS5832.1_1	NA	NA	NA	NA	NA	NA	NA	NA	NA	NA	NA	NA	NA	NA	NA	NA	NA	709756	383958
K.EALLQASR.D	ENSMMUT00000021958	NA	NA	NA	NA	NA	NA	NA	NA	NA	NA	NA	189232	10287.8	33170	NA	NA	NA	NA	NA
R.DQYELLCLDNTR.K	ENST00000264998	366749	214341	321141	NA	1.16361e+06	NA	NA	NA	NA	NA	204728	1.6698e+06	NA	1.76552e+06	739733	NA	NA	NA	NA
R.LYQVEYAMEAIGHAGTCLGILANDGVLLAAER.R	ENST00000044462	NA	17784.3	50277.2	NA	NA	NA	11006.1	NA	NA	NA	NA	1.07237e+06	NA	185483	1.01472e+06	NA	NA	NA	NA
K.VHAELADVLTEAVVDSILAIK.K	ENST00000275603	317515	512274	224413	NA	391539	NA	403222	NA	NA	NA	NA	598183	NA	3324.92	129412	NA	NA	841784	NA
K.ATIADPILSALER.A	ENSMMUT00000039591	NA	NA	NA	NA	NA	NA	NA	NA	NA	NA	NA	222815	NA	NA	109274	NA	NA	NA	NA
R.ELGICPDDAAVIPIK.N	ENST00000291009	2.52369e+08	2.83418e+06	5.73869e+08	6.97997e+08	1.66887e+09	8.09261e+08	3.31237e+06	1.20345e+09	NA	NA	NA	NA	NA	NA	NA	NA	NA	NA	NA
K.AQVEIVTDGEEPAEMIQVLGPK.P	ENSMMUT00000003809	NA	NA	NA	NA	NA	NA	NA	NA	NA	NA	NA	NA	NA	NA	105442	NA	NA	NA	NA
R.LLLNNDNLLR.E	ENSMMUT00000009493	NA	NA	NA	NA	NA	NA	NA	NA	NA	NA	NA	NA	NA	NA	NA	NA	NA	NA	NA
R.VGFAEAARL.-	ENSMMUT00000005490	NA	NA	NA	NA	NA	NA	NA	NA	NA	NA	NA	NA	NA	NA	5395.36	NA	NA	NA	NA
C.SFIPLER.F	CCDS7235.1_1	NA	NA	NA	NA	NA	NA	NA	NA	NA	NA	NA	NA	NA	NA	NA	NA	NA	3.1182e+07	4.2513e+06
K.SKDYEFMWNPHLGYILTCPSNLGTGLR.A	ENST00000348956	NA	NA	875957	NA	1.05878e+06	513515	419330	NA	NA	NA	NA	NA	NA	NA	NA	NA	NA	NA	NA
K.YLDFVFAVK.N	ENST00000434600	726070	398429	912174	475769	NA	NA	984861	242984	NA	NA	NA	NA	NA	NA	NA	NA	NA	NA	NA
R.NFDEALVDYFCDEFK.T	ENST00000438626	32754.3	4194.99	NA	2787.32	NA	NA	10523.5	NA	NA	NA	NA	NA	NA	NA	NA	NA	NA	NA	NA
K.LEFSTGPNPSIAK.H	ENST00000296125	730136	1.90293e+07	1.73099e+06	2.00137e+06	1.16299e+07	NA	2.44267e+07	1.7332e+07	NA	NA	NA	NA	NA	NA	NA	NA	NA	NA	NA
K.ITQVLHFTK.D	ENSMMUT00000047803	NA	NA	NA	NA	NA	NA	NA	NA	NA	NA	NA	NA	93372.6	678054	111448	NA	NA	NA	NA
K.IGSVTMTFTASVGSLLLTAIDR.Y	CCDS245.1_1	NA	NA	NA	NA	NA	NA	NA	NA	NA	NA	NA	NA	NA	NA	NA	NA	NA	NA	NA
K.LNMGITDLLGLR.L	ENSMMUT00000001096	NA	NA	NA	NA	NA	NA	NA	NA	NA	NA	132173	NA	NA	NA	135250	NA	NA	NA	NA
R.RHCSGHDLSEWLK.G	ENSMMUT00000015224	NA	NA	NA	NA	NA	NA	NA	NA	NA	NA	NA	18861.1	NA	NA	NA	NA	NA	NA	NA
K.VMDLPTQEPALGTTCY.A	ENST00000326003	7.19051e+06	NA	NA	4.9774e+06	9.23765e+06	1.53439e+07	2.90107e+06	3.25615e+06	NA	NA	NA	NA	NA	NA	NA	NA	NA	NA	NA
H.VLAAAPPVVPIHSSHYDLR.H	ENSMMUT00000024712	NA	NA	NA	NA	NA	NA	NA	NA	NA	NA	95682.7	NA	43159.6	120892	128199	NA	NA	NA	NA
K.EFSHIAFLTIK.G	CCDS13385.2_1	NA	NA	NA	NA	NA	NA	NA	NA	NA	NA	NA	NA	NA	NA	NA	NA	NA	419531	178226
R.WAELLPLLQQCQVVR.L	ENST00000354420	NA	15659	46976.4	NA	NA	120261	NA	170151	NA	NA	4516.91	NA	NA	134857	NA	NA	NA	NA	NA
R.EPDSNVIVVDWLSR.A	ENST00000311322	NA	NA	196721	NA	527435	107331	151831	613256	NA	NA	NA	NA	NA	NA	NA	NA	NA	NA	NA
L.SLPVTPGEPASISCR.S	ENSMMUT00000006399	NA	NA	NA	NA	NA	NA	NA	NA	NA	NA	NA	420234	266296	345121	485716	NA	NA	NA	NA
K.LQCVDLH.V	CCDS12807.1_1	NA	NA	NA	NA	NA	NA	NA	NA	NA	NA	NA	NA	NA	NA	NA	NA	NA	3.00819e+06	NA
K.CCSAGCATFCSLPNEK.E	CCDS35501.1_1	NA	NA	NA	NA	NA	NA	NA	NA	NA	NA	NA	NA	NA	NA	NA	NA	NA	1.60218e+06	1.33577e+06
K.KEAGIPEFYDYDVALIK.L	ENSMMUT00000001051	NA	NA	NA	NA	NA	NA	NA	NA	NA	NA	NA	NA	2.06894e+06	753256	63695.9	NA	NA	NA	NA
K.DLNSDIGTDKDPEQWK.N	CCDS10171.1_1	NA	NA	NA	NA	NA	NA	NA	NA	NA	NA	NA	NA	NA	NA	NA	NA	NA	731915	NA
K.ACQSIYPLHDVFVR.K	ENSMMUT00000003815	NA	NA	NA	NA	NA	NA	NA	NA	NA	NA	NA	NA	NA	109704	NA	NA	NA	NA	NA
K.FNLDALVTHTLP.F	ENSMMUT00000015460	NA	NA	NA	NA	NA	NA	NA	NA	NA	NA	NA	NA	NA	1.83182e+06	NA	NA	NA	NA	NA
K.DDNPNLPPLVRPEVDVMCTAFHDNEATFLK.K	ENSMMUT00000005416	NA	NA	NA	NA	NA	NA	NA	NA	NA	4.36187e+07	NA	NA	4.86732e+08	NA	2.00527e+08	NA	NA	NA	NA
K.SSEEQLHRGFQQLLQELSQPR.D	CCDS9928.1_1	NA	NA	NA	NA	NA	NA	NA	NA	NA	NA	NA	NA	NA	NA	NA	NA	NA	NA	NA
K.LQCVDLH.I	ENSMMUT00000038399	NA	NA	NA	NA	NA	NA	NA	NA	NA	NA	NA	NA	NA	NA	NA	NA	NA	NA	NA
K.ELASQPDVDGFLVGGASLKPEFVDIINaNK.Q	ENST00000229270	NA	NA	946089	1.40304e+06	3.08163e+06	3.35588e+06	3.08461e+06	1.14431e+06	NA	NA	NA	NA	NA	NA	NA	NA	NA	NA	NA
K.FTASAGIQVVGDDLTVTNPK.R	ENSMMUT00000032304	NA	NA	NA	NA	NA	NA	NA	NA	NA	NA	NA	NA	NA	157883	179011	NA	432475	NA	NA
K.ELASQPDVDGFLVGGASLKPEFVDIINaNK.X	CCDS8566.1_1	NA	NA	NA	NA	NA	NA	NA	NA	NA	NA	NA	NA	NA	NA	NA	NA	NA	1.49171e+06	1.87753e+06
R.TLQTLEIELQSLLATK.H	CCDS11373.1_1	NA	NA	NA	NA	NA	NA	NA	NA	NA	NA	NA	NA	NA	NA	NA	NA	NA	NA	NA
K.ELVALMSAIR.D	ENSMMUT00000013015	NA	NA	NA	NA	NA	NA	NA	NA	NA	NA	NA	NA	NA	163420	86353.3	NA	NA	NA	NA
K.GAGTDEETLIR.I	ENSMMUT00000025292	NA	NA	NA	NA	NA	NA	NA	NA	NA	NA	429636	NA	NA	NA	NA	NA	NA	NA	NA
K.QFLQAAEAIDDIPFGITSNSDVFSK.Y	ENST00000331483	NA	NA	59874.5	NA	NA	NA	390702	254544	NA	NA	NA	71020.6	76135.1	NA	11884.4	NA	NA	NA	NA
R.VTLITENLGHPR.G	ENSMMUT00000024102	NA	NA	NA	NA	NA	NA	NA	NA	NA	NA	87039.9	119510	2.68571e+06	NA	69598	NA	NA	NA	NA
K.LVLVGDGGTGK.T	ENSMMUT00000029433	NA	NA	NA	NA	NA	NA	NA	NA	NA	NA	24252.1	NA	NA	NA	20798.7	NA	NA	NA	NA
K.MHITLCDFIVPWDTLSTTQK.K	ENST00000262768	358733	NA	277188	NA	1.82164e+06	NA	NA	428863	NA	NA	NA	NA	NA	NA	NA	NA	NA	354639	392324
P.SVFPLAPSSR.S	ENSMMUT00000008641	NA	NA	NA	NA	NA	NA	NA	NA	NA	NA	6.68913e+06	NA	NA	4.10942e+07	1.01241e+08	NA	NA	NA	NA
R.LLPETPSDPFAIWQITDR.D	ENST00000322507	NA	147767	20852.6	64441.5	63436	658203	106970	56876.6	NA	NA	NA	NA	NA	NA	NA	NA	NA	NA	NA
K.ATPSVTLFPPSSEELQANK.A	ENSMMUT00000010018	NA	NA	NA	NA	NA	NA	NA	NA	NA	NA	386832	NA	NA	NA	5.97157e+06	NA	NA	NA	NA
R.TAYFSLDTR.F	ENST00000261769	NA	2.05758e+06	NA	1.3351e+06	1.89065e+06	1.73032e+06	NA	1.67503e+06	189153	259260	NA	17504.7	NA	NA	572700	NA	NA	NA	NA
K.EHEVFQRDGNDLHMTYK.I	ENSMMUT00000003181	NA	NA	NA	NA	NA	NA	NA	NA	NA	NA	NA	NA	2699.45	NA	3.01992e+06	NA	NA	NA	NA
R.EAVLPLTVAEVQK.L	ENSMMUT00000001203	NA	NA	NA	NA	NA	NA	NA	NA	NA	NA	101888	NA	1.39213e+06	NA	NA	NA	NA	4.16497e+06	900992
K.LSSPATLN.S	gi|136429|sp|P00761|TRYP_PIG	NA	NA	NA	NA	NA	NA	NA	NA	NA	NA	4.17796e+06	NA	NA	NA	1.47996e+07	NA	NA	6.10655e+06	6.05889e+06
L.FWENEVNDEVVTSTLEHLHVDYPQNDVPVPAR.Y	CCDS32037.1_1	NA	NA	NA	NA	NA	NA	NA	NA	NA	NA	NA	NA	NA	NA	NA	NA	NA	3.72031e+06	411485
K.VYINLDK.E	CCDS3866.1_1	NA	NA	NA	NA	NA	NA	NA	NA	NA	NA	NA	NA	NA	NA	NA	NA	NA	4.92866e+06	3.70106e+06
R.YVGGQEHFAHLLILR.D	ENST00000259396	NA	3.36779e+07	NA	2.21237e+06	1.28281e+07	NA	9.37922e+06	NA	NA	NA	NA	NA	NA	NA	NA	NA	NA	NA	NA
K.GIGTDEFTLNR.I	ENST00000264908	NA	1.40281e+06	NA	NA	902989	NA	1.1392e+06	549535	NA	NA	NA	NA	NA	NA	NA	NA	NA	NA	NA
R.YLGPGDDSSHDLMLLR.L	ENSMMUT00000038399	NA	NA	NA	NA	NA	NA	NA	NA	4.84204e+07	8.62573e+06	5.65475e+07	NA	NA	6.33606e+07	5.09436e+08	5.68277e+07	3.608e+07	1.22913e+09	3.93137e+08
R.LQQELDDLLVDLDHQR.Q	ENST00000216181	NA	NA	294262	NA	2.06273e+06	394686	210073	382538	NA	NA	NA	NA	NA	NA	NA	NA	NA	NA	NA
K.NEFQGELEK.Q	ENSMMUT00000002686	NA	NA	NA	NA	NA	NA	NA	NA	NA	NA	206905	NA	NA	NA	NA	NA	NA	NA	NA
L.SGPEAPWRDPELLEGTCTPVQLVALIR.H	ENST00000371996	161260	NA	208888	188811	183008	NA	39954.2	129634	NA	NA	NA	NA	NA	NA	NA	NA	NA	NA	NA
K.FIFELIQNaNDTDQEPVSHLHK.L	CCDS1460.1_1	NA	NA	NA	NA	NA	NA	NA	NA	NA	NA	NA	NA	NA	NA	NA	NA	NA	4.25177e+06	NA
K.QLMEVFK.F	ENSMMUT00000000904	NA	NA	NA	NA	NA	NA	NA	NA	NA	NA	3479.04	NA	22841.7	NA	139016	NA	NA	NA	NA
K.ELASQPDVDGFLVGGASLKPEFVDIINaNK.-	ENSMMUT00000006122	NA	NA	NA	NA	NA	NA	NA	NA	NA	NA	803520	NA	3.56058e+06	1.04797e+06	1.67821e+06	NA	440805	NA	NA
H.LQENEIECMVAAEIMQR.Y	ENSMMUT00000019318	NA	NA	NA	NA	NA	NA	NA	NA	NA	NA	3.66073e+06	NA	NA	NA	NA	NA	NA	NA	NA
R.VVSVLTVLHQDWLNGK.E	ENST00000390543	8.96845e+06	2.28577e+07	8.01467e+06	1.12328e+07	NA	1.61884e+07	1.75482e+07	NA	NA	NA	NA	NA	NA	NA	NA	NA	NA	NA	NA
K.FDGNHLLEIELPTTYYGK.V	ENSMMUT00000006627	NA	NA	NA	NA	NA	NA	NA	NA	NA	NA	NA	63356.4	NA	124147	13969.1	NA	NA	NA	NA
K.NPDDPDTVDVIMHMLDR.D	ENST00000388718	903.829	10087.5	23192	1134.72	NA	6234.31	NA	NA	NA	NA	NA	NA	NA	NA	NA	NA	NA	108903	426731
K.LAMQEFMILPVGAANFR.E	ENSMMUT00000032304	NA	NA	NA	NA	NA	NA	NA	NA	NA	NA	791070	894223	2.29034e+06	NA	383071	NA	NA	NA	NA
R.NSDAGLTWNSLK.G	ENSMMUT00000020008	NA	NA	NA	NA	NA	NA	NA	NA	951404	1.44422e+06	200346	NA	NA	4.43047e+07	494268	NA	NA	NA	NA
R.LKYENEVALR.Q	ENSMMUT00000002112	NA	NA	NA	NA	NA	NA	NA	NA	794990	NA	NA	NA	NA	NA	NA	NA	NA	NA	5.57759e+06
Y.SYGGVIQDDHIPFLR.R	ENSMMUT00000023088	NA	NA	NA	NA	NA	NA	NA	NA	NA	NA	NA	NA	NA	82460.3	311594	NA	NA	NA	NA
R.AAVATLLQSVQVPEFTPK.S	ENSMMUT00000024510	NA	NA	NA	NA	NA	NA	NA	NA	NA	NA	5046.6	362605	447034	NA	NA	NA	NA	NA	NA
K.TATCWSLDPDLTNILASSR.S	ENST00000290866	361456	NA	193632	255180	401447	706252	NA	282565	NA	NA	NA	NA	NA	NA	NA	NA	NA	NA	NA
R.NLPQYVSNELLEEAFSVFGQVER.A	ENSMMUT00000028825	NA	NA	NA	NA	NA	NA	NA	NA	NA	NA	NA	63213.9	NA	8923.58	2732.43	NA	NA	NA	NA
R.RSDTSLTWNSVK.G	ENST00000231751	7.55969e+06	2.98853e+06	8.95033e+06	2.65712e+07	2.2389e+07	7.24974e+06	NA	1.10098e+07	NA	NA	NA	NA	NA	NA	NA	NA	NA	NA	NA
K.GSEHSLDGEHFAMEVHIVHEK.E	ENSMMUT00000011085	NA	NA	NA	NA	NA	NA	NA	NA	NA	263083	2.88217e+06	2.55453e+06	NA	NA	7.65296e+06	NA	NA	1.68586e+07	NA
K.AGTDLVNFLSYFVELR.T	ENSMMUT00000006398	NA	NA	NA	NA	NA	NA	NA	NA	NA	NA	NA	2.13993e+06	NA	5727.77	45758.2	NA	NA	NA	NA
L.WQPIPVHTVPLSEDQLLYLPFR.N	ENST00000351273	133685	NA	192808	91719.7	209926	769080	358236	291625	NA	NA	NA	NA	NA	NA	NA	NA	NA	479746	368127
C.CGPSPLTAIR.K	ENSMMUT00000046047	NA	NA	NA	NA	NA	NA	NA	NA	NA	NA	348839	643237	NA	NA	5.88453e+06	NA	NA	NA	422990
R.SECVGLENQIK.K	ENSMMUT00000025855	NA	NA	NA	NA	NA	NA	NA	NA	NA	NA	2.19695e+06	NA	NA	1.23422e+06	1.43653e+07	NA	NA	NA	NA
K.QMEQISQFLQAAER.Y	ENSMMUT00000006645	NA	NA	NA	NA	NA	NA	NA	NA	NA	NA	250933	580459	NA	51080.1	811764	NA	NA	NA	NA
K.QSCAVENFYILTR.K	ENST00000358524	NA	NA	295451	530457	NA	596857	127533	541479	NA	NA	NA	NA	NA	NA	NA	NA	NA	NA	NA
K.RMPCAEDYLSVVLNR.L	ENSMMUT00000005416	NA	NA	NA	NA	NA	NA	NA	NA	NA	1.16925e+07	524181	1.30358e+08	7.44964e+07	NA	8.81385e+07	NA	NA	2.52185e+07	2.77338e+07
Q.VGSQTNYVLQTEELVANK.Q	CCDS13345.1_1	NA	NA	NA	NA	NA	NA	NA	NA	NA	NA	NA	NA	NA	NA	NA	NA	NA	3.93489e+06	1.73289e+06
K.LNLAFIANLFNRYPALHKPENQDIDWGALEGETR.E	ENSMMUT00000023950	NA	NA	NA	NA	NA	NA	NA	NA	NA	NA	NA	NA	1.37999e+06	NA	1.1635e+06	NA	NA	NA	NA
K.QAAQKLEQLVSILMASIPLPDK.A	ENSMMUT00000024056	NA	NA	NA	NA	NA	NA	NA	NA	NA	NA	NA	38664.9	NA	NA	13576.3	NA	NA	NA	NA
K.NTLSLQMNSLR.A	ENSMMUT00000027302	NA	NA	NA	NA	NA	NA	NA	NA	NA	NA	NA	NA	NA	161141	NA	NA	NA	NA	NA
R.HNSSGSILFLGR.F	ENSMMUT00000016417	NA	NA	NA	NA	NA	NA	NA	NA	NA	NA	NA	NA	NA	NA	13151.2	NA	NA	NA	NA
K.FLHQDIDSGQGIR.N	CCDS5273.1_1	NA	NA	NA	NA	NA	NA	NA	NA	NA	NA	NA	NA	NA	NA	NA	NA	NA	792152	764757
P.LIGLGTWK.S	CCDS523.1_1	NA	NA	NA	NA	NA	NA	NA	NA	NA	NA	NA	NA	NA	NA	NA	NA	NA	1.09783e+07	NA
K.IPSITDPNFINNCLDAHNEWRG.K	ENSMMUT00000017215	NA	NA	NA	NA	NA	NA	NA	NA	NA	NA	20349.7	NA	897206	NA	96338.7	NA	NA	NA	NA
R.TSTLVWSKG.C	ENSMMUT00000029619	NA	NA	NA	NA	NA	NA	NA	NA	NA	NA	NA	NA	699342	735040	NA	NA	NA	NA	NA
K.ASAGLLGAHAAAITAYALTLTK.A	ENST00000375177	NA	41556.1	147914	465124	NA	447761	NA	NA	NA	NA	NA	NA	NA	NA	NA	NA	NA	NA	NA
F.CSLPNDKEGSCPQVNINFPQLGLCR.D	ENST00000372676	1.3661e+06	NA	1.48376e+06	1.64819e+06	2.55743e+06	2.55229e+06	1.17288e+06	1.7673e+06	NA	NA	NA	NA	NA	NA	NA	NA	NA	NA	NA
K.TETGQELECLQDHLDDLVVECR.D	ENST00000205061	477618	1.37303e+06	457548	NA	794460	975844	NA	295335	NA	NA	NA	NA	NA	NA	NA	NA	NA	565819	338385
K.AADKLGSTQIVK.I	ENSMMUT00000011844	NA	NA	NA	NA	NA	NA	NA	NA	NA	NA	1.10384e+06	1340.77	NA	NA	NA	NA	NA	NA	NA
K.SEDCFILDHGK.D	ENSMMUT00000018262	NA	NA	NA	NA	NA	NA	NA	NA	NA	NA	900492	3.14236e+06	NA	NA	4.08803e+06	NA	NA	717251	NA
D.SGGPLICDGVLQGITSWGSQPCALPQKPALYTK.V	CCDS12807.1_1	NA	NA	NA	NA	NA	NA	NA	NA	NA	NA	NA	NA	NA	NA	NA	NA	NA	NA	NA
R.FRDLEEDPYLPGNPR.E	ENSMMUT00000000964	NA	NA	NA	NA	NA	NA	NA	NA	NA	NA	NA	15214.3	NA	NA	NA	NA	NA	NA	NA
R.DYQELMNVK.L	CCDS8838.1_1	NA	NA	NA	NA	NA	NA	NA	NA	NA	NA	NA	NA	NA	NA	NA	NA	NA	NA	696237
K.SEEVVLR.W	ENSMMUT00000023866	NA	NA	NA	NA	NA	NA	NA	NA	NA	NA	469527	572328	1434.86	648096	NA	NA	NA	NA	NA
R.HNLFYPEDTGQVF.Q	CCDS12807.1_1	NA	NA	NA	NA	NA	NA	NA	NA	NA	NA	NA	NA	NA	NA	NA	NA	NA	3.52858e+06	1.14493e+06
K.VFDFELSNQDMTTLLSYNR.N	CCDS5831.1_1	NA	NA	NA	NA	NA	NA	NA	NA	NA	NA	NA	NA	NA	NA	NA	NA	NA	5.99187e+06	9.22243e+06
R.NPAGECHRPPAADSATCVDLQLR.T	ENST00000360986	445049	860984	1.28974e+06	NA	NA	NA	NA	2.1101e+06	NA	NA	NA	NA	NA	NA	NA	NA	NA	NA	NA
K.NILDRQDPPSVVVTSHQAPGEK.K	ENST00000292401	NA	8.88927e+06	NA	355163	216809	143833	NA	49413.9	NA	NA	354229	276874	44727.3	17267.9	NA	NA	NA	NA	NA
R.EAQQALGSAAADATEAK.N	ENST00000258341	497532	524494	214905	373529	NA	448001	NA	311193	NA	NA	NA	NA	NA	NA	NA	NA	NA	NA	NA
K.LIMVQHWPETVCEK.I	ENST00000428859	1.67564e+06	936868	NA	3.40793e+06	4.43655e+06	5.90176e+06	NA	2.37937e+06	NA	788067	NA	5.83715e+06	NA	NA	1.50499e+07	NA	NA	1.83546e+07	9.29609e+06
K.SGEHDFGAAFDGDGDRNMILGK.H	ENSMMUT00000028188	NA	NA	NA	NA	NA	NA	NA	NA	NA	NA	97221.2	NA	NA	NA	NA	NA	NA	NA	NA
R.KTAALQNVNISGSFELQLYTGK.K	ENSMMUT00000046047	NA	NA	NA	NA	NA	NA	NA	NA	NA	NA	NA	NA	NA	NA	NA	225972	NA	NA	NA
S.CFQEEAPQPHYQLR.A	ENSMMUT00000008761	NA	NA	NA	NA	NA	NA	NA	NA	NA	NA	183960	NA	849012	NA	329662	NA	NA	NA	NA
G.VTIAQGGVLPNIQAVLLPK.K	CCDS1573.1_1	NA	NA	NA	NA	NA	NA	NA	NA	NA	NA	NA	NA	NA	NA	NA	NA	NA	1.7536e+06	828392
K.LVTDLPNVQEEIVNIHNaNLR.R	ENST00000335847	3.89071e+07	6.9578e+07	NA	6.49951e+07	9.80639e+07	5.7334e+07	2.73959e+07	7.70583e+07	NA	NA	NA	NA	NA	NA	NA	NA	NA	NA	NA
R.SVSLDSQMGYLPAPGGMA.N	ENSMMUT00000013021	NA	NA	NA	NA	NA	NA	NA	NA	NA	NA	NA	NA	16368.7	NA	NA	NA	NA	NA	NA
K.STCSGDSGGPLICDGVLQGITSWGSQPCALPQK.P	CCDS12807.1_1	NA	NA	NA	NA	NA	NA	NA	NA	NA	NA	NA	NA	NA	NA	NA	NA	NA	2.72949e+07	1.08775e+07
R.DIEHLTSLDFFR.K	ENSMMUT00000006925	NA	NA	NA	NA	NA	NA	NA	NA	NA	NA	288483	117427	1.3174e+06	1.14267e+07	188447	NA	NA	1.42596e+06	1.15667e+06
K.AAPSVTLFPPSSEELQANK.A	ENSMMUT00000000093	NA	NA	NA	NA	NA	NA	NA	NA	NA	NA	1.14368e+07	4.81013e+06	1.08279e+07	NA	NA	NA	NA	NA	NA
K.VMDKYTFELSR.R	ENSMMUT00000042115	NA	NA	NA	NA	NA	NA	NA	NA	NA	NA	141322	NA	71310.7	3969.84	NA	NA	NA	NA	NA
K.NIFFSPLSISAAYAMLSLGACSHSR.S	ENSMMUT00000015689	NA	NA	NA	NA	NA	NA	NA	NA	NA	NA	NA	8879.51	NA	NA	480341	NA	NA	NA	NA
G.TVGAVALDFK.G	ENSMMUT00000019415	NA	NA	NA	NA	NA	NA	NA	NA	NA	NA	71822.5	NA	NA	120624	NA	NA	NA	NA	NA
K.QSTEQAIQLLEK.M	CCDS14685.1_1	NA	NA	NA	NA	NA	NA	NA	NA	NA	NA	NA	NA	NA	NA	NA	NA	NA	945977	NA
K.NVLDCCISLLTESS.L	ENSMMUT00000046047	NA	NA	NA	NA	NA	NA	NA	NA	NA	NA	12319.1	NA	NA	NA	NA	NA	NA	NA	NA
R.GLLLDTSR.H	ENSMMUT00000014947	NA	NA	NA	NA	NA	NA	NA	NA	NA	NA	4.47146e+06	NA	2.78555e+07	NA	6.34335e+06	NA	NA	1.51447e+06	500815
K.VIDLTR.N	CCDS9918.1_1	NA	NA	NA	NA	NA	NA	NA	NA	NA	NA	NA	NA	NA	NA	NA	NA	NA	NA	415552
K.TEIICCTLIATPVGYDK.K	ENSMMUT00000011226	NA	NA	NA	NA	NA	NA	NA	NA	NA	NA	NA	NA	1.43188e+08	1.47759e+06	NA	NA	NA	NA	NA
N.SLYYFR.D	ENSMMUT00000008521	NA	NA	NA	NA	NA	NA	NA	NA	NA	NA	NA	NA	NA	NA	1.71987e+06	NA	NA	NA	NA
K.DLTQLFMFAR.N	CCDS7030.1_1	NA	NA	NA	NA	NA	NA	NA	NA	NA	NA	NA	NA	NA	NA	NA	NA	NA	999528	NA
K.NHLVEIPPNLPSSLVELR.I	ENSMMUT00000012999	NA	NA	NA	NA	NA	NA	NA	NA	NA	NA	62356.6	35897	NA	NA	196782	NA	NA	NA	NA
K.GSVDHENWVSNYNaNLR.A	ENST00000302345	490266	684902	334436	285340	517967	717957	NA	335888	NA	NA	220298	NA	NA	NA	NA	NA	NA	NA	NA
R.ELSESLQVAER.L	ENSMMUT00000039083	NA	NA	NA	NA	NA	NA	NA	NA	NA	NA	3.35563e+07	NA	NA	NA	1.52117e+07	NA	NA	NA	NA
K.EVGVYEALKDDSWLK.G	ENSMMUT00000008622	NA	NA	NA	NA	NA	NA	NA	NA	NA	NA	2.21917e+06	2.06389e+06	NA	NA	NA	NA	NA	NA	NA
K.GDFIALDLGGSSFR.I	ENSMMUT00000021461	NA	NA	NA	NA	NA	NA	NA	NA	NA	NA	NA	NA	942486	NA	225658	NA	NA	NA	NA
K.TCLISHQR.F	ENSMMUT00000032545	NA	NA	NA	NA	NA	NA	NA	NA	NA	NA	NA	NA	147523	4.35073e+07	NA	NA	NA	NA	NA
K.KPIALIGVSEK.G	ENSMMUT00000005200	NA	NA	NA	NA	NA	NA	NA	NA	NA	NA	NA	NA	702664	NA	NA	NA	NA	NA	NA
R.DSSLFDIFTLSCNLLK.Q	ENSMMUT00000002875	NA	NA	NA	NA	NA	NA	NA	NA	NA	NA	NA	24862.6	NA	NA	20550.1	NA	NA	NA	NA
C.VLHGAMYAPGEVTIAACQTCR.C	ENST00000421673	3.31731e+06	1.17934e+06	2.7085e+06	2.35266e+06	7.57156e+06	7.19615e+06	1.29587e+06	1.89963e+06	NA	NA	NA	NA	NA	NA	NA	NA	NA	NA	NA
R.AQIINDAFNLASAR.K	ENSMMUT00000021009	NA	NA	NA	NA	NA	NA	NA	NA	174971	133893	NA	NA	NA	NA	1.85012e+06	NA	NA	NA	NA
K.LPGLQQQEAVTLPPNLHLQILSIPGWR.Y	ENSMMUT00000007452	NA	NA	NA	NA	NA	NA	NA	NA	NA	NA	54307.4	NA	990525	26028.2	278088	NA	NA	NA	NA
K.TQHSSLFTLSEVK.R	ENSMMUT00000005241	NA	NA	NA	NA	NA	NA	NA	NA	NA	NA	NA	757108	NA	5557.95	640118	NA	NA	NA	NA
K.IFGVTTLDIVR.A	ENST00000315758	355591	1.18987e+06	NA	706092	807324	NA	484530	436556	NA	NA	40122.8	NA	NA	126332	NA	NA	NA	1.13802e+06	NA
R.AATVGSLASQPLQER.A	ENSMMUT00000020072	NA	NA	NA	NA	NA	NA	NA	NA	NA	NA	NA	NA	NA	11587.3	280804	NA	NA	NA	NA
R.KSVDEYKDCHLAR.V	ENSMMUT00000012466	NA	NA	NA	NA	NA	NA	NA	NA	NA	NA	20501.2	NA	113964	133856	14654.4	NA	NA	NA	NA
R.FCTGLTQIETLFK.S	ENST00000348956	2.66149e+06	952079	NA	1.48922e+06	1.93296e+06	3.126e+06	1.16425e+06	2.81796e+06	NA	NA	NA	NA	NA	NA	NA	NA	NA	NA	NA
R.HFNaNLGGWGELQNSVK.T	ENSMMUT00000013015	NA	NA	NA	NA	NA	NA	NA	NA	NA	NA	43204.6	NA	NA	NA	265368	NA	NA	NA	NA
K.MEFDICYTSVLK.R	ENSMMUT00000003435	NA	NA	NA	NA	NA	NA	NA	NA	NA	NA	2695.72	65589	663771	NA	283240	NA	NA	NA	NA
R.EIFLSQPILLELEAPLK.I	ENST00000296122	226173	307533	NA	191462	369271	269645	NA	214580	NA	NA	17766.3	NA	NA	NA	307514	NA	NA	NA	NA
R.GGGIFSNLR.V	ENSMMUT00000029619	NA	NA	NA	NA	NA	NA	NA	NA	NA	NA	NA	2.53896e+06	2.67551e+07	2.07757e+07	8.35706e+06	NA	NA	NA	NA
K.LASDLLEWIR.R	ENSMMUT00000009013	NA	NA	NA	NA	NA	NA	NA	NA	NA	NA	NA	NA	1.38248e+06	NA	NA	NA	NA	227634	72172.1
A.EPLELTLPVELLADTR.V	CCDS13210.1_1	NA	NA	NA	NA	NA	NA	NA	NA	NA	NA	NA	NA	NA	NA	NA	NA	NA	2.93418e+06	1.84744e+06
K.AEVTGYFPSGTWYDLETVPIEALGSLPPPPAAPR.E	CCDS32760.1_1	NA	NA	NA	NA	NA	NA	NA	NA	NA	NA	NA	NA	NA	NA	NA	NA	NA	1.04063e+06	NA
K.SHGTSFSIDCNVCSCFAGNLVCSTR.L	CCDS6597.1_1	NA	NA	NA	NA	NA	NA	NA	NA	NA	NA	NA	NA	NA	NA	NA	NA	NA	NA	2.97022e+06
K.SPLFMGKVVNPTQK.-	ENSMMUT00000018772	NA	NA	NA	NA	NA	NA	NA	NA	NA	NA	NA	NA	NA	NA	78822.1	NA	NA	NA	NA
R.CDFEVLVVPWQNSSQLLK.H	ENST00000312134	NA	17485.4	163381	NA	NA	NA	NA	NA	NA	NA	NA	NA	1.34915e+07	2.81375e+06	1.58057e+07	NA	NA	NA	NA
K.IVFNRPFLMFIVDNDILFLGK.V	ENSMMUT00000015692	NA	NA	NA	NA	NA	NA	NA	NA	NA	NA	NA	38401.4	NA	NA	1.71317e+07	NA	NA	NA	NA
R.VVISLQLTAEK.R	ENSMMUT00000012261	NA	NA	NA	NA	NA	NA	NA	NA	NA	NA	NA	1.16194e+06	299610	NA	185954	NA	NA	NA	NA
R.VAELSSDDFHLDR.H	ENST00000205061	692184	809666	481285	461761	1.09159e+06	NA	1.21896e+06	453405	NA	NA	133231	201265	15975.4	NA	NA	NA	NA	NA	NA
R.MPCAEDYLSVVLNR.L	ENSMMUT00000005416	NA	NA	NA	NA	NA	NA	NA	NA	NA	2.39412e+07	154096	1.48611e+08	1.49315e+08	NA	4.58485e+07	1.36618e+06	NA	3.3281e+06	8.60986e+06
R.ILMVGLDAAGK.T	ENST00000000233	NA	552901	282996	487215	612449	788444	653644	353938	NA	NA	62390.4	NA	NA	NA	NA	NA	NA	798726	551475
K.EVNLAVQNaNK.A	ENSMMUT00000022424	NA	NA	NA	NA	NA	NA	NA	NA	NA	NA	96745.5	169829	NA	NA	NA	NA	NA	NA	NA
K.YMSAVCWLFGR.H	ENST00000263593	105775	NA	NA	131709	387201	412911	16630.9	NA	NA	NA	NA	NA	NA	164996	NA	NA	NA	144331	173038
A.AGIGLELYK.X	CCDS11593.1_1	NA	NA	NA	NA	NA	NA	NA	NA	NA	NA	NA	NA	NA	NA	NA	NA	NA	2.28527e+06	681819
R.LQGPSGSS.V	CCDS12794.1_1	NA	NA	NA	NA	NA	NA	NA	NA	NA	NA	NA	NA	NA	NA	NA	NA	NA	NA	NA
K.IIALGHSGFETDK.L	CCDS5002.1_1	NA	NA	NA	NA	NA	NA	NA	NA	NA	NA	NA	NA	NA	NA	NA	NA	NA	4.03129e+06	1.26889e+06
K.VDLLNQEIEFLK.V	ENST00000309680	NA	NA	148928	60401.2	NA	NA	NA	295092	NA	NA	NA	NA	NA	NA	NA	NA	NA	NA	NA
R.HWLVTDIEGADLKKG.K	ENSMMUT00000025780	NA	NA	NA	NA	NA	NA	NA	NA	NA	NA	NA	NA	NA	NA	474261	NA	NA	NA	NA
R.LDQWLTTMLLR.I	ENST00000263354	NA	96014.9	NA	NA	NA	NA	NA	65127.4	NA	NA	NA	NA	NA	NA	NA	NA	NA	NA	NA
G.SQELLNYKLEGR.D	ENSMMUT00000024698	NA	NA	NA	NA	NA	NA	NA	NA	NA	NA	24441.3	NA	NA	NA	25339.9	NA	NA	NA	NA
R.NPLTTVEDPYLFK.L	ENSMMUT00000016645	NA	NA	NA	NA	NA	NA	NA	NA	NA	NA	35423.1	NA	1.57695e+06	NA	87099.8	NA	NA	NA	NA
K.AQEVLPAIR.G	ENSMMUT00000016874	NA	NA	NA	NA	NA	NA	NA	NA	1.74796e+06	1.76814e+06	3.28325e+06	NA	NA	2.54653e+06	3.0234e+06	NA	NA	1.60946e+07	1.3631e+07
R.KQGGSQSSYVLQTEELVANK.Q	ENST00000372781	1.36568e+07	1.57356e+09	8.971e+06	2.00685e+08	1.05755e+09	3.75422e+08	1.85227e+07	5.39515e+07	NA	NA	NA	NA	NA	NA	NA	NA	NA	NA	NA
M.PCAEDYLSVVLNQLCVLHEK.T	ENST00000380904	NA	NA	NA	NA	672056	NA	39440.2	NA	NA	NA	NA	NA	NA	NA	NA	NA	NA	NA	NA
K.SESLPPVTTWVWYK.I	ENSMMUT00000026339	NA	NA	NA	NA	NA	NA	NA	NA	NA	NA	NA	NA	2.41583e+06	NA	671031	NA	NA	NA	NA
K.IEISELNR.V	ENSMMUT00000003265	NA	NA	NA	NA	NA	NA	NA	NA	NA	NA	232071	785643	NA	525051	487829	NA	NA	NA	4.95555e+06
K.GDVTLTFLPLSFWGK.K	ENST00000287097	3.17053e+06	539365	NA	NA	903042	4.61451e+06	5.19664e+06	809620	NA	NA	NA	NA	NA	NA	NA	NA	NA	NA	NA
K.NVLDCCISLLTESSLK.P	ENSMMUT00000046047	NA	NA	NA	NA	NA	NA	NA	NA	NA	NA	44748.3	NA	3.55083e+06	NA	1.73337e+06	NA	NA	NA	NA
R.AQAQPGVPLR.E	ENST00000406844	NA	7317.37	NA	NA	NA	NA	NA	NA	NA	NA	NA	NA	NA	NA	NA	NA	NA	NA	NA
K.GQYFGELALVTNKPR.A	CCDS2778.1_1	NA	NA	NA	NA	NA	NA	NA	NA	NA	NA	NA	NA	NA	NA	NA	NA	NA	NA	NA
R.VFSSSQPNLCCSSPEPQEPR.G	ENSMMUT00000041297	NA	NA	NA	NA	NA	NA	NA	NA	NA	NA	164591	NA	NA	NA	NA	NA	NA	NA	NA
R.HLWYLLDLK.Q	ENST00000277508	NA	3.34597e+07	NA	1.59132e+07	4.65965e+07	1.62156e+07	6.37366e+06	6.98158e+06	NA	NA	NA	NA	NA	NA	NA	NA	NA	NA	NA
K.DSPVLVDFFEDTESYRK.Q	ENSMMUT00000026586	NA	NA	NA	NA	NA	NA	NA	NA	NA	NA	NA	NA	NA	NA	325699	NA	NA	NA	NA
K.TQTVCSFTDGALVQHQEWDGK.E	ENSMMUT00000000715	NA	NA	NA	NA	NA	NA	NA	NA	NA	NA	10589	1.65588e+06	NA	NA	101254	NA	NA	NA	NA
K.LKECCDKPLLEK.S	ENSMMUT00000005416	NA	NA	NA	NA	NA	NA	NA	NA	5.17619e+06	NA	2.60249e+06	5.95127e+07	NA	4.03905e+07	NA	NA	NA	NA	NA
R.LEHSIQFSER.V	CCDS10481.1_1	NA	NA	NA	NA	NA	NA	NA	NA	NA	NA	NA	NA	NA	NA	NA	NA	NA	NA	925080
S.LVHCDSCMPAQSMWEIVTLECPGHEEVPR.V	CCDS41278.1_1	NA	NA	NA	NA	NA	NA	NA	NA	NA	NA	NA	NA	NA	NA	NA	NA	NA	1.45222e+06	753844
R.GSVTFHCALGLEVANVAK.F	ENSMMUT00000015697	NA	NA	NA	NA	NA	NA	NA	NA	NA	NA	NA	NA	NA	4.87196e+06	2.72128e+06	NA	NA	6.06551e+07	4.46508e+07
K.WTGSAPILQQYY.S	ENSMMUT00000046047	NA	NA	NA	NA	NA	NA	NA	NA	NA	NA	1.43015e+06	5778.97	9.66942e+06	7.60526e+06	NA	NA	NA	NA	1.31499e+06
K.HLQDFHLNGFDHNFCLK.G	ENSMMUT00000015407	NA	NA	NA	NA	NA	NA	NA	NA	NA	NA	NA	370260	432089	NA	812272	NA	NA	NA	NA
K.LDLDFPNLPYLMDGK.N	ENSMMUT00000011231	NA	NA	NA	NA	NA	NA	NA	NA	NA	NA	12539.7	206108	347316	13035.5	53578	NA	NA	NA	NA
R.AISQSGVALSPWVIQK.N	ENST00000372080	35077.9	NA	27836.3	NA	NA	101074	448191	NA	NA	NA	NA	NA	NA	NA	NA	NA	NA	NA	NA
K.GNKHPINSEWQTDNCETCTCYETEISCCTLVSTPVGYDK.D	ENST00000358559	NA	NA	765807	1.86204e+06	7.19294e+06	NA	32708.2	NA	NA	NA	NA	NA	NA	NA	NA	NA	NA	NA	NA
R.WMQLGAFYPFSR.N	ENST00000264382	NA	NA	32131.9	NA	414519	NA	NA	NA	NA	NA	NA	NA	NA	NA	NA	NA	NA	NA	NA
R.LTPVSPVQHQGATVNNTNKQEGFAVPAP.L	ENSMMUT00000040530	NA	NA	NA	NA	NA	NA	NA	NA	NA	NA	NA	NA	222934	NA	NA	NA	NA	NA	NA
R.SINTEVVACSVDSQFTHLAWINTPR.R	ENST00000379341	242575	NA	332803	80514.3	114738	183366	27469.7	250426	NA	NA	NA	NA	NA	NA	NA	NA	NA	NA	NA
E.VISDEHGIDPAGGYVGDSALQLER.I	CCDS11858.1_1	NA	NA	NA	NA	NA	NA	NA	NA	NA	NA	NA	NA	NA	NA	NA	NA	NA	NA	NA
K.FPGIPSPLDAAVECHR.G	ENSMMUT00000010814	NA	NA	NA	NA	NA	NA	NA	NA	NA	NA	NA	NA	8.58617e+06	5.28437e+06	9.08474e+06	NA	NA	NA	NA
K.GQTLVVQFTVK.H	ENSMMUT00000006238	NA	NA	NA	NA	NA	NA	NA	NA	NA	NA	32449	NA	130437	NA	NA	NA	NA	NA	NA
P.SSAYAAFLNR.A	CCDS32883.1_1	NA	NA	NA	NA	NA	NA	NA	NA	NA	NA	NA	NA	NA	NA	NA	NA	NA	NA	NA
R.ALQVTVPH.F	CCDS13210.1_1	NA	NA	NA	NA	NA	NA	NA	NA	NA	NA	NA	NA	NA	NA	NA	NA	NA	NA	2.24679e+06
K.ELDRDTVFALVNYIFFK.G	ENST00000355814	NA	603334	5171.13	NA	243575	NA	NA	NA	NA	NA	NA	NA	NA	222752	552347	NA	NA	NA	404425
R.TIIGSFNGALAAVPVQDLGSTVIK.E	ENST00000367048	174387	NA	155206	68107.6	116922	278491	172712	106918	NA	NA	NA	NA	NA	NA	NA	NA	NA	NA	NA
K.CTEGPIDLVFVIDGSK.S	ENST00000254898	NA	NA	NA	NA	195993	180095	NA	NA	NA	NA	NA	NA	NA	NA	NA	NA	NA	NA	NA
K.NQILNLTTDNaNILLQIDNaNR.L	ENST00000269576	NA	NA	276286	89267.8	566416	497243	375502	1.03487e+06	473356	533543	NA	NA	NA	37880.8	NA	99571.1	NA	NA	3.16635e+06
K.DDLFPHLDDILQHVNGLQE.V	ENSMMUT00000023973	NA	NA	NA	NA	NA	NA	NA	NA	NA	NA	500269	NA	NA	NA	1.01519e+06	NA	NA	NA	NA
K.ILPGVEALSNM.-	ENSMMUT00000016801	NA	NA	NA	NA	NA	NA	NA	NA	616989	212576	1.99815e+06	NA	NA	1.69605e+06	7.49988e+06	NA	NA	5.4306e+06	NA
F.QIYTVPWQGTMTLSK.S	ENSMMUT00000012863	NA	NA	NA	NA	NA	NA	NA	NA	NA	NA	230888	NA	NA	392693	1.35952e+06	NA	NA	826445	738063
N.NECGSLDNTSPEMSNSNNDDR.K	CCDS2194.1_1	NA	NA	NA	NA	NA	NA	NA	NA	NA	NA	NA	NA	NA	NA	NA	NA	NA	NA	NA
R.VSLDVNHFAPDELTVK.T	ENST00000248553	2.33501e+06	1.18141e+06	2.8645e+06	NA	NA	2.32434e+06	2.49217e+06	NA	NA	NA	NA	NA	NA	NA	NA	NA	NA	NA	NA
R.VGQLLVCNCIFR.N	ENSMMUT00000046047	NA	NA	NA	NA	NA	NA	NA	NA	1.13375e+06	5.62806e+06	1.3647e+08	NA	NA	NA	5.16654e+08	1.91382e+07	NA	3.1215e+07	2.67039e+07
K.TCGGGSKPPTCPPCPAPELLGGPSVFLFPPK.P	ENSMMUT00000008641	NA	NA	NA	NA	NA	NA	NA	NA	NA	NA	1.39946e+06	NA	46119.7	NA	5.00191e+06	NA	NA	NA	NA
K.HQTVLQNTEGKNPDAWAK.N	ENSMMUT00000012466	NA	NA	NA	NA	NA	NA	NA	NA	NA	NA	NA	2.75005e+06	NA	1.13691e+06	NA	NA	NA	NA	NA
R.IIVTPEDALYGWEFTR.E	ENSMMUT00000021150	NA	NA	NA	NA	NA	NA	NA	NA	NA	NA	NA	NA	4.27618e+06	1.0396e+06	1.49671e+06	NA	NA	2.33878e+07	2.21246e+06
R.LDGFPPGRPSPENLNQICLPDR.Q	ENSMMUT00000008761	NA	NA	NA	NA	NA	NA	NA	NA	NA	NA	NA	NA	7.24279e+07	NA	NA	NA	NA	NA	NA
R.VGQLLVC.N	ENSMMUT00000046047	NA	NA	NA	NA	NA	NA	NA	NA	NA	NA	624699	NA	9.17307e+06	NA	NA	NA	NA	565937	422193
R.LAQPAPYSAIK.E	ENSMMUT00000001206	NA	NA	NA	NA	NA	NA	NA	NA	NA	NA	NA	2.00026e+06	202036	117407	NA	NA	NA	NA	NA
R.LEGEACGVYTPR.C	ENST00000233809	629644	431994	612948	642521	NA	NA	192205	159179	NA	NA	NA	NA	NA	NA	NA	NA	NA	NA	NA
F.MAVAMDLCDR.D	ENSMMUT00000011855	NA	NA	NA	NA	NA	NA	NA	NA	NA	NA	38842.4	NA	NA	233426	NA	NA	NA	NA	NA
K.LLLIGDSGVGK.T	CCDS10183.1_1	NA	NA	NA	NA	NA	NA	NA	NA	NA	NA	NA	NA	NA	NA	NA	NA	NA	514081	367715
K.LLLIGDSGVGK.S	ENST00000260638	NA	1.27939e+06	646594	813058	1.07974e+06	NA	1.50818e+06	751195	NA	NA	NA	1.19236e+06	747799	NA	140841	NA	NA	NA	NA
K.EMNPALGIDCLHK.G	ENSMMUT00000028294	NA	NA	NA	NA	NA	NA	NA	NA	NA	NA	NA	541775	821290	41199.8	36654.7	NA	NA	NA	NA
K.DSTLIMQLLR.D	ENST00000238081	5.35279e+06	NA	3.32087e+06	3.08511e+06	4.84223e+06	5.10416e+06	5.58007e+06	3.64022e+06	310349	114216	NA	NA	NA	NA	1.65865e+06	NA	NA	4.29275e+06	1.66168e+06
K.FVYGDPRSLVEFVHVDNLVQAHILASEALR.A	ENSMMUT00000028652	NA	NA	NA	NA	NA	NA	NA	NA	NA	NA	NA	NA	NA	3.17461e+06	NA	NA	NA	NA	NA
K.SVRPNDEVTAVLAVQTELK.E	ENST00000291009	NA	1.0737e+07	NA	5.98183e+08	NA	NA	8.83662e+06	1.01298e+09	NA	NA	NA	NA	NA	NA	NA	NA	NA	NA	NA
H.ADMCTLSEK.E	ENSMMUT00000005416	NA	NA	NA	NA	NA	NA	NA	NA	NA	NA	NA	NA	NA	NA	NA	NA	NA	NA	NA
K.TTYLEDLPPPPEYELA.P	ENSMMUT00000042110	NA	NA	NA	NA	NA	NA	NA	NA	NA	NA	2.11521e+07	NA	NA	NA	5.15355e+06	NA	NA	NA	NA
K.STSLTAALGGVK.V	CCDS7725.1_1	NA	NA	NA	NA	NA	NA	NA	NA	NA	NA	NA	NA	NA	NA	NA	NA	NA	2.84097e+06	1.1783e+06
R.AFDFQGTCNYVLATTGCPGVNTQGLTPF.T	ENSMMUT00000038509	NA	NA	NA	NA	NA	NA	NA	NA	NA	NA	NA	545834	NA	NA	93588.4	NA	NA	NA	NA
K.ADIQLLVYTIDDLIDK.L	CCDS2963.1_1	NA	NA	NA	NA	NA	NA	NA	NA	NA	NA	NA	NA	NA	NA	NA	NA	NA	106760	2718.01
R.RPSCDIDKPPPNIELTGNGYNELTGQFR.N	ENSMMUT00000019887	NA	NA	NA	NA	NA	NA	NA	NA	NA	NA	88265.4	800948	NA	NA	282396	NA	NA	NA	NA
K.EVGTPHGIILDSVDAAFICPGSSR.L	ENST00000265983	1.25723e+06	766169	1.72193e+06	1.32166e+06	2.37228e+06	2.19514e+06	127544	711594	NA	NA	NA	NA	NA	NA	NA	NA	NA	NA	NA
R.VDVTLPSSYHGAVCGLCGNMDR.N	ENST00000221347	1.83569e+06	135985	510567	522963	1.86507e+06	820032	176653	518108	NA	NA	107655	1.61934e+06	8.69409e+06	2.69017e+06	NA	NA	NA	NA	NA
R.SFTILLSNTENQEK.K	ENST00000438199	478377	499391	418845	NA	402750	1.05383e+06	1.36915e+06	209936	NA	NA	NA	NA	NA	NA	NA	NA	NA	NA	NA
R.IHIMPSLNPDGFEK.A	ENST00000261510	1.06099e+07	1.31761e+07	1.12469e+07	1.41878e+07	NA	3.27376e+07	2.19424e+07	7.47159e+06	NA	NA	462437	NA	NA	NA	NA	NA	NA	2.06882e+06	NA
P.GADLLQVLTK.A	CCDS8003.1_1	NA	NA	NA	NA	NA	NA	NA	NA	NA	NA	NA	NA	NA	NA	NA	NA	NA	NA	40726.9
R.FAELVGPVIPQDWPTECMTTSSHQGTED.S	ENSMMUT00000045420	NA	NA	NA	NA	NA	NA	NA	NA	NA	NA	NA	NA	146457	NA	462521	NA	NA	NA	NA
R.DLASIAR.L	ENSMMUT00000008436	NA	NA	NA	NA	NA	NA	NA	NA	NA	NA	165377	NA	NA	34544.2	NA	NA	NA	NA	NA
N.SVLPPEEILSAYQGTPVPANILDWR.A	ENSMMUT00000009360	NA	NA	NA	NA	NA	NA	NA	NA	NA	NA	235152	450909	9.26968e+06	NA	1.06454e+06	NA	NA	NA	NA
R.LLLATMESMNGGK.L	ENSMMUT00000018673	NA	NA	NA	NA	NA	NA	NA	NA	NA	NA	NA	1.49375e+06	333792	225602	293221	NA	139692	NA	NA
R.NVLLFLQDK.L	ENSMMUT00000047723	NA	NA	NA	NA	NA	NA	NA	NA	NA	NA	NA	NA	201565	90021.1	42251.8	NA	NA	NA	NA
K.FYPEDVAEELIQDITQK.L	ENST00000337147	1.23811e+06	1.94357e+06	727902	785635	2.08312e+06	1.52699e+06	2.1967e+06	1.06603e+06	NA	NA	NA	NA	NA	NA	NA	NA	NA	NA	NA
K.DNLNKPSLFSVLLGAWQLGNPGSR.S	CCDS10481.1_1	NA	NA	NA	NA	NA	NA	NA	NA	NA	NA	NA	NA	NA	NA	NA	NA	NA	420599	574447
K.DGVANVSFEDSVISLSGDHSIIGR.T	CCDS33536.1_1	NA	NA	NA	NA	NA	NA	NA	NA	NA	NA	NA	NA	NA	NA	NA	NA	NA	5.26775e+06	2.08052e+06
K.LQCVDLHIISNDVCAQVHSQK.V	ENSMMUT00000038399	NA	NA	NA	NA	NA	NA	NA	NA	NA	NA	NA	NA	1.5285e+08	NA	1.37508e+08	1.71014e+07	NA	NA	NA
R.SWVPHTFESELSDPVELLVAES.-	ENST00000263100	NA	372860	NA	42643.3	294388	317631	NA	NA	NA	NA	NA	NA	NA	NA	NA	NA	NA	NA	NA
M.SVQSDDVLLGNPVNFTVILK.R	CCDS2723.1_1	NA	NA	NA	NA	NA	NA	NA	NA	NA	NA	NA	NA	NA	NA	NA	NA	NA	3.95158e+06	3.39673e+06
R.ILLMDEDQDR.I	ENSMMUT00000016516	NA	NA	NA	NA	NA	NA	NA	NA	NA	NA	NA	NA	NA	NA	NA	NA	NA	NA	NA
K.VNTFSALANIDLALEQGDALALFK.A	ENSMMUT00000016652	NA	NA	NA	NA	NA	NA	NA	NA	NA	NA	NA	NA	NA	33232.5	NA	NA	NA	NA	NA
V.VEIKGHLDSMNVSLNQEDLNLLFR.I	ENSMMUT00000001926	NA	NA	NA	NA	NA	NA	NA	NA	NA	NA	NA	NA	NA	NA	NA	NA	NA	NA	NA
R.LSQKFPK.A	ENSMMUT00000005416	NA	NA	NA	NA	NA	NA	NA	NA	NA	NA	1.0833e+06	NA	NA	NA	NA	NA	NA	NA	NA
K.YEDLYSNCK.S	ENST00000371159	NA	4.02958e+06	6.95275e+06	NA	NA	2.72652e+07	NA	NA	NA	NA	NA	NA	NA	NA	NA	NA	NA	NA	NA
K.EGYQGDGLTCVYIPK.V	ENST00000427316	181260	85280.4	157105	95486.6	163328	496736	NA	97875.7	NA	NA	NA	NA	NA	NA	NA	NA	NA	NA	NA
K.YLDMGTTQVPLATLK.N	ENSMMUT00000004676	NA	NA	NA	NA	NA	NA	NA	NA	NA	NA	38644.3	NA	NA	NA	NA	NA	NA	NA	NA
K.QELSSFIDK.G	ENSMMUT00000042115	NA	NA	NA	NA	NA	NA	NA	NA	176756	153494	355925	7.58887e+06	NA	NA	1.17182e+06	NA	NA	NA	NA
R.TVIEQQPVLCEVF.C	ENSMMUT00000003239	NA	NA	NA	NA	NA	NA	NA	NA	NA	NA	20442.6	NA	NA	NA	7.60007e+06	NA	NA	NA	NA
R.EAGISDYLTIEELVK.Q	ENST00000002165	NA	NA	78184.9	53154.9	80731.1	352162	NA	58119.3	NA	NA	NA	NA	NA	NA	NA	NA	NA	NA	NA
R.MDWLVPATCEPIQSVFFFSGDK.Y	CCDS11229.1_1	NA	NA	NA	NA	NA	NA	NA	NA	NA	NA	NA	NA	NA	NA	NA	NA	NA	NA	NA
R.DLKPENLLIDQQGYIQVTDFGFAK.R	ENSMMUT00000019834	NA	NA	NA	NA	NA	NA	NA	NA	NA	NA	NA	NA	NA	NA	9466.09	NA	NA	NA	NA
K.AVMESGVAIIPYLK.A	CCDS10755.1_1	NA	NA	NA	NA	NA	NA	NA	NA	NA	NA	NA	NA	NA	NA	NA	NA	NA	6.29476e+06	452205
R.LLPAALACWGVR.G	ENST00000446427	NA	NA	13796.1	NA	153131	NA	27330.8	146095	NA	NA	NA	NA	NA	NA	NA	NA	NA	NA	NA
K.GLIDEVNQDFTSR.I	ENSMMUT00000029982	NA	NA	NA	NA	NA	NA	NA	NA	NA	NA	NA	NA	801685	26908.6	NA	NA	NA	NA	NA
R.LGLQNDLFSLAR.A	ENST00000322157	NA	96991	58663.8	144558	NA	NA	NA	113010	NA	NA	33652.2	NA	340915	NA	216133	NA	NA	NA	NA
R.DAGFYWCLTNGDTLWR.T	ENST00000356495	57116.1	22801.1	19245	NA	NA	NA	NA	NA	NA	NA	NA	NA	NA	NA	NA	NA	NA	NA	NA
R.VLLVRVR.N	CCDS1956.1_1	NA	NA	NA	NA	NA	NA	NA	NA	NA	NA	NA	NA	NA	NA	NA	NA	NA	NA	NA
R.EQDLLSHEQKVR.H	ENSMMUT00000024698	NA	NA	NA	NA	NA	NA	NA	NA	NA	NA	20491.4	65338.1	NA	NA	NA	NA	NA	NA	NA
R.YNLAIEEHCTFGDPIV.-	ENST00000217131	142870	NA	151111	151297	488188	457995	16342.9	NA	NA	NA	NA	NA	NA	NA	NA	NA	NA	NA	NA
K.SLETSAFVK.S	ENSMMUT00000003211	NA	NA	NA	NA	NA	NA	NA	NA	NA	NA	NA	707126	NA	169660	NA	NA	NA	2.05573e+06	974841
K.LHYLSPSR.E	ENSMMUT00000002351	NA	NA	NA	NA	NA	NA	NA	NA	NA	NA	NA	112945	NA	243232	NA	NA	NA	NA	NA
R.VLGTKPSWIDTFIR.T	ENST00000273371	NA	785758	466811	525012	725296	957771	NA	661641	NA	NA	NA	NA	NA	NA	NA	NA	NA	NA	NA
R.KDNFQTILSLQQFQGPGAQGILDHDLVFW.F	ENSMMUT00000031498	NA	NA	NA	NA	NA	NA	NA	NA	NA	NA	1.586e+06	NA	634103	264890	NA	NA	NA	NA	NA
R.SNTPILVDGK.D	ENSMMUT00000008231	NA	NA	NA	NA	NA	NA	NA	NA	308238	NA	1.44841e+06	2.53665e+06	2.35547e+06	3.26001e+06	3.94812e+06	NA	NA	3.38986e+06	709110
R.NMNCIEMGGNPLENSGFEPGAFDGLK.L	ENSMMUT00000012999	NA	NA	NA	NA	NA	NA	NA	NA	NA	NA	NA	6066.72	1.63634e+06	NA	NA	NA	NA	NA	NA
N.VSVVDLTCR.L	ENSMMUT00000001206	NA	NA	NA	NA	NA	NA	NA	NA	NA	NA	6623.42	NA	NA	NA	NA	NA	NA	NA	NA
R.HIDCAAIYGNEPEIGEALKEDVGPGK.A	ENSMMUT00000015054	NA	NA	NA	NA	NA	NA	NA	NA	NA	NA	22006.4	NA	NA	428866	NA	NA	NA	NA	NA
R.TAGYGINILGMDPLSTPFDNEFYNGLCNR.D	ENSMMUT00000027932	NA	NA	NA	NA	NA	NA	NA	NA	NA	NA	NA	350820	NA	NA	277646	NA	NA	NA	NA
K.LGIVQGIVGAR.N	ENST00000305544	NA	980003	NA	339317	751094	NA	428661	NA	NA	NA	NA	NA	NA	NA	NA	NA	NA	NA	NA
R.GHFQNTEFHELITVVK.S	ENSMMUT00000005882	NA	NA	NA	NA	NA	NA	NA	NA	NA	NA	NA	NA	9865.08	402219	NA	NA	NA	NA	NA
K.YDSELMCYAHSK.G	ENST00000370630	330413	20172.4	161104	270856	230105	554693	NA	110491	NA	NA	NA	NA	NA	NA	NA	NA	NA	NA	NA
K.VANEPSLK.G	ENSMMUT00000022989	NA	NA	NA	NA	NA	NA	NA	NA	NA	NA	NA	NA	NA	NA	NA	NA	NA	NA	NA
R.LYGMNEEGWR.R	ENSMMUT00000000265	NA	NA	NA	NA	NA	NA	NA	NA	229194	460950	973156	719078	3.59665e+06	887430	1.82798e+06	NA	NA	2.2515e+06	3.63979e+06
K.EVWEETDGLDPNDFDPK.T	ENST00000323688	1.03032e+06	3.74922e+06	1.61894e+06	943110	2.41751e+06	1.24739e+06	1.90371e+06	1.60593e+06	NA	NA	NA	NA	NA	NA	NA	NA	NA	NA	NA
R.TFVLEVMGR.H	ENSMMUT00000006964	NA	NA	NA	NA	NA	NA	NA	NA	NA	NA	42210	535186	717263	218336	257092	NA	NA	NA	NA
K.NVLGHMQQGGAPSPFDR.N	ENSMMUT00000006964	NA	NA	NA	NA	NA	NA	NA	NA	NA	NA	NA	NA	NA	467163	378574	NA	NA	NA	NA
K.IIDHIMEDLDTNaNDK.Q	ENSMMUT00000009602	NA	NA	NA	NA	NA	NA	NA	NA	NA	NA	58602	9.11988e+06	898833	NA	NA	125027	NA	NA	NA
R.VVSLDENFHPVNELIPLVYIQDPK.G	ENSMMUT00000020932	NA	NA	NA	NA	NA	NA	NA	NA	NA	NA	NA	833227	7.37168e+06	NA	147689	NA	NA	NA	NA
R.AELQCPQPATR.R	ENSMMUT00000038845	NA	NA	NA	NA	NA	NA	NA	NA	NA	NA	3.14585e+06	2.38903e+06	575928	720442	NA	NA	NA	NA	NA
R.VTIPGNYYQQMCGLCGNYNGDPK.D	ENSMMUT00000031979	NA	NA	NA	NA	NA	NA	NA	NA	NA	NA	NA	NA	1.94707e+06	NA	NA	NA	NA	NA	NA
R.NTLIIYLDK.V	ENSMMUT00000012152	NA	NA	NA	NA	NA	NA	NA	NA	NA	NA	NA	NA	1.89869e+06	NA	NA	NA	NA	NA	NA
R.VYGSFLVNPESGYNVSLLYDLENLPASK.D	ENSMMUT00000032100	NA	NA	NA	NA	NA	NA	NA	NA	NA	NA	NA	NA	NA	NA	66450.7	NA	NA	NA	NA
K.HVEDVPAFQALGSLNDLQFFR.Y	ENST00000292401	1.05857e+08	2.08995e+08	7.77432e+07	8.25919e+07	1.16872e+08	2.36465e+08	2.16995e+08	4.87596e+07	NA	NA	NA	NA	NA	NA	NA	NA	NA	NA	NA
R.RGYVLITCAWQNEIHK.L	ENSMMUT00000022242	NA	NA	NA	NA	NA	NA	NA	NA	NA	NA	NA	NA	3.23201e+06	NA	987642	NA	NA	NA	NA
K.LSEINYEDHK.L	ENSMMUT00000001051	NA	NA	NA	NA	NA	NA	NA	NA	NA	NA	134647	1.88162e+06	NA	2.31203e+06	NA	NA	NA	NA	NA
R.EPWNPCELYQGMCR.N	ENSMMUT00000044648	NA	NA	NA	NA	NA	NA	NA	NA	NA	NA	NA	NA	NA	NA	18410.1	NA	NA	NA	NA
K.SLEDVVIDIQSSLSK.G	ENST00000396349	54228.3	NA	37977.2	51778.7	68118.6	98909.8	111564	38863.8	NA	NA	NA	NA	884966	NA	2.09594e+06	71704.3	146544	NA	NA
R.LPNTFCGENR.N	ENSMMUT00000005949	NA	NA	NA	NA	NA	NA	NA	NA	NA	NA	9055.3	58767.8	NA	64664.5	73053.4	NA	NA	NA	NA
R.EVHLEPHVQEIEVSK.M	ENSMMUT00000023806	NA	NA	NA	NA	NA	NA	NA	NA	NA	NA	166492	7.48963e+06	NA	NA	66796	NA	NA	NA	NA
R.YLGSLTTPTCDEK.V	ENST00000300900	192409	86484.1	80230.3	266377	483809	187928	NA	213736	NA	481694	NA	NA	3.83993e+07	1.784e+06	NA	NA	NA	NA	NA
R.MWAQDGALWLLPALQEDSGTYICTTR.N	ENSMMUT00000029169	NA	NA	NA	NA	NA	NA	NA	NA	NA	NA	NA	NA	NA	110513	NA	NA	NA	181180	761487
R.LLAPSDSPEWLSFDVTGVVR.Q	ENST00000221930	35968.8	NA	42257.6	58967.4	NA	118895	NA	NA	NA	NA	NA	NA	NA	NA	NA	NA	NA	NA	NA
R.GILTLMWDK.N	ENSMMUT00000026194	NA	NA	NA	NA	NA	NA	NA	NA	NA	NA	NA	NA	225016	411998	NA	NA	NA	NA	NA
R.HLGGSQQLLHNK.Q	ENST00000372781	NA	9.55998e+07	NA	1.32175e+07	NA	NA	NA	9.69448e+06	NA	NA	NA	NA	NA	NA	NA	NA	NA	NA	NA
R.IDGVLIR.M	CCDS1270.1_1	NA	NA	NA	NA	NA	NA	NA	NA	NA	NA	NA	NA	NA	NA	NA	NA	NA	9.34496e+06	2.82746e+06
K.IMNGEADAMSLDGGFVYIAGK.C	ENST00000264998	NA	NA	NA	NA	NA	NA	NA	NA	NA	NA	NA	NA	NA	NA	NA	NA	NA	NA	NA
F.LGMFLYEYAR.R	ENSMMUT00000005416	NA	NA	NA	NA	NA	NA	NA	NA	NA	NA	NA	1.59334e+06	NA	NA	3.42811e+06	NA	NA	NA	NA
R.DASLMVTNDGATILK.N	ENSMMUT00000015131	NA	NA	NA	NA	NA	NA	NA	NA	NA	NA	16133.8	12277.7	NA	30530.5	27019.1	NA	NA	NA	NA
K.ALTGHLEEVVLALLK.T	ENST00000257497	1.21254e+06	NA	970686	682574	1.05387e+06	2.20387e+06	NA	929634	NA	NA	NA	NA	NA	NA	NA	NA	NA	NA	NA
R.SIELVQQQNVQLSLPQATDK.A	ENSMMUT00000008023	NA	NA	NA	NA	NA	NA	NA	NA	NA	NA	NA	NA	239350	NA	54027.3	NA	NA	NA	NA
K.ALSVGFETCR.Y	ENSMMUT00000006142	NA	NA	NA	NA	NA	NA	NA	NA	NA	NA	540983	332524	1.67479e+06	NA	592225	NA	NA	NA	NA
K.CFLAFTQAK.T	ENSMMUT00000026878	NA	NA	NA	NA	NA	NA	NA	NA	NA	NA	202953	NA	NA	473271	511866	NA	NA	NA	NA
R.ALQLEEER.K	ENSMMUT00000027338	NA	NA	NA	NA	NA	NA	NA	NA	NA	NA	727657	NA	NA	NA	NA	NA	NA	NA	NA
C.HPNSPLDEENLTQENQDR.G	ENST00000393080	148309	9.56879e+06	291300	2.04171e+06	NA	NA	241920	NA	NA	NA	NA	NA	NA	NA	NA	NA	NA	NA	NA
R.FFPFGLVQLSSDLSK.K	ENST00000263593	NA	NA	NA	643177	1.77804e+06	2.89865e+06	NA	599360	NA	NA	NA	NA	NA	NA	NA	NA	NA	NA	NA
R.SPEYLSLFIDDK.L	ENSMMUT00000044483	NA	NA	NA	NA	NA	NA	NA	NA	NA	NA	NA	NA	NA	NA	8657.21	NA	NA	NA	NA
R.QDVDNaNSLAR.L	ENSMMUT00000004524	NA	NA	NA	NA	NA	NA	NA	NA	NA	NA	NA	2.17201e+06	3804.33	NA	NA	NA	NA	NA	NA
K.NFLSLNYLAEYLQPK.A	ENST00000212355	NA	NA	NA	NA	NA	52424.5	16842.7	NA	NA	NA	NA	NA	NA	NA	NA	NA	NA	NA	NA
K.AYHEQLSVAEITNaNCFEPANQMVK.C	ENST00000248437	278806	321279	172349	526197	434496	234927	119528	493977	NA	NA	NA	970446	70093.5	4257.88	56180.6	NA	NA	NA	NA
K.IAILTCPFEPPKPK.T	ENSMMUT00000028294	NA	NA	NA	NA	NA	NA	NA	NA	NA	NA	19895.5	1.42555e+06	NA	NA	69181.2	NA	NA	NA	NA
R.VFDKDGNGYISAAELR.H	ENST00000291295	2.89053e+06	4.29609e+06	NA	2.10722e+06	NA	1.83883e+06	2.80499e+06	1.84903e+06	235426	NA	1.43078e+06	4.17732e+06	1.93844e+07	NA	1.68526e+06	NA	NA	NA	NA
R.NTMGFQTLR.T	CCDS2054.1_1	NA	NA	NA	NA	NA	NA	NA	NA	NA	NA	NA	NA	NA	NA	NA	NA	NA	NA	628540
R.IIWELIK.E	ENSMMUT00000022610	NA	NA	NA	NA	NA	NA	NA	NA	NA	NA	901553	NA	802493	NA	NA	NA	NA	NA	NA
R.EGGSIPVTLTFQEATGK.N	ENST00000324262	455051	NA	NA	171296	510473	801023	738464	218113	NA	NA	7941.56	317406	94580.7	16919.5	NA	NA	NA	NA	NA
K.EILVGDVGQTVDDPYATFVK.M	ENSMMUT00000026720	NA	NA	NA	NA	NA	NA	NA	NA	NA	NA	12006.7	NA	365056	NA	NA	NA	NA	NA	NA
K.GHFHLIVIHHKGGQVHHGTQNPSQDQGK.S	CCDS13346.1_1	NA	NA	NA	NA	NA	NA	NA	NA	NA	NA	NA	NA	NA	NA	NA	NA	NA	9.21016e+07	NA
R.FEMFSLSGTFGTK.Y	CCDS5161.1_1	NA	NA	NA	NA	NA	NA	NA	NA	NA	NA	NA	NA	NA	NA	NA	NA	NA	4.04118e+06	352494
R.IESILSNR.G	ENSMMUT00000032192	NA	NA	NA	NA	NA	NA	NA	NA	NA	787577	2.00384e+06	NA	3.8487e+06	1.93962e+06	NA	NA	NA	NA	NA
R.LVRPEVDVMCTAFHDNEETFLK.K	ENST00000380904	5.52686e+07	2.33395e+06	1.02689e+08	4.78965e+07	1.94479e+08	2.25961e+08	2.17835e+06	1.04205e+08	NA	NA	NA	NA	NA	NA	NA	NA	NA	NA	NA
K.NGIHDLDNISFPK.Q	ENSMMUT00000018360	NA	NA	NA	NA	NA	NA	NA	NA	NA	NA	NA	547884	NA	364129	NA	NA	NA	911970	188328
R.WSVYLVNFR.C	ENST00000305738	282279	922048	663834	1.15528e+06	1.59142e+06	314150	308579	834027	NA	NA	NA	NA	NA	NA	NA	NA	NA	NA	NA
K.TLQQQTFK.I	ENSMMUT00000006239	NA	NA	NA	NA	NA	NA	NA	NA	NA	NA	544951	54559.2	1174.59	NA	NA	NA	NA	NA	NA
K.INQDPQVMLAPLISIALK.V	ENSMMUT00000028188	NA	NA	NA	NA	NA	NA	NA	NA	NA	NA	169429	97117.1	330826	NA	382782	NA	NA	NA	NA
P.LGSPDRPWAKPEDPSLLEDPR.I	CCDS5831.1_1	NA	NA	NA	NA	NA	NA	NA	NA	NA	NA	NA	NA	NA	NA	NA	NA	NA	4.19203e+06	690792
K.SFENSLGINVPR.S	ENSMMUT00000012251	NA	NA	NA	NA	NA	NA	NA	NA	NA	NA	1.19293e+06	86834.3	NA	NA	NA	NA	NA	NA	NA
R.EPQDSYHFLP.F	ENSMMUT00000039083	NA	NA	NA	NA	NA	NA	NA	NA	NA	NA	141957	NA	NA	NA	57067.2	NA	NA	NA	NA
K.GPVTDVAYSHDGAFLAVCDASK.V	ENSMMUT00000001372	NA	NA	NA	NA	NA	NA	NA	NA	NA	NA	NA	NA	NA	NA	167187	NA	NA	NA	NA
K.LLAALLEDEGGSGRPLLQAAK.G	ENSMMUT00000046424	NA	NA	NA	NA	NA	NA	NA	NA	NA	NA	1654.13	NA	NA	NA	NA	NA	NA	NA	NA
R.RPNCYLFFCPNEEACPLKPAK.G	ENSMMUT00000026111	NA	NA	NA	NA	NA	NA	NA	NA	NA	NA	3648.8	NA	NA	NA	NA	NA	NA	NA	NA
R.KALHIPEQLPQWDMCNFLVNLQYR.R	ENSMMUT00000045002	NA	NA	NA	NA	NA	NA	NA	NA	NA	NA	NA	NA	350086	NA	NA	NA	NA	NA	NA
K.NSFQTLQMK.L	ENSMMUT00000028744	NA	NA	NA	NA	NA	NA	NA	NA	NA	NA	101229	116426	27546.5	327126	294479	NA	NA	NA	NA
R.EQDLLSHEQK.V	ENSMMUT00000024698	NA	NA	NA	NA	NA	NA	NA	NA	NA	NA	NA	1.2971e+08	NA	NA	NA	NA	NA	NA	NA
K.IKYPENFFLLR.G	ENSMMUT00000019185	NA	NA	NA	NA	NA	NA	NA	NA	NA	NA	NA	365679	NA	144133	NA	NA	NA	NA	NA
K.VADSSPFALELLISDDCFVLDNGLCGK.I	ENSMMUT00000003809	NA	NA	NA	NA	NA	NA	NA	NA	NA	NA	NA	NA	NA	NA	121438	NA	NA	NA	NA
N.LLFNDNTECLAR.L	ENSMMUT00000020008	NA	NA	NA	NA	NA	NA	NA	NA	NA	NA	22545.7	NA	2.22042e+06	NA	NA	NA	NA	NA	NA
K.ELDYFAK.A	ENSMMUT00000016801	NA	NA	NA	NA	NA	NA	NA	NA	NA	NA	1.6003e+06	NA	7.51975e+06	NA	3.99357e+06	NA	NA	NA	NA
K.LKDEGVELFAIGIK.N	ENST00000322507	NA	NA	NA	41249.6	NA	353650	NA	NA	NA	NA	NA	NA	NA	NA	NA	NA	NA	NA	NA
R.GLVGEIIK.R	ENSMMUT00000002745	NA	NA	NA	NA	NA	NA	NA	NA	NA	NA	123982	NA	NA	NA	673500	NA	NA	NA	NA
K.DVTVLQNTDGNNNEAWAK.D	ENST00000231751	1.41713e+07	257098	2.42651e+07	2.93655e+07	6.64899e+07	NA	4.04485e+07	1.60728e+07	NA	NA	NA	NA	NA	NA	NA	NA	NA	NA	NA
K.LFGYEPTIYYPK.R	ENST00000446584	179168	NA	NA	NA	NA	142427	NA	NA	NA	NA	271185	NA	NA	NA	NA	20141.4	80824.6	NA	NA
K.LYHSEAFSVNFEDTEEAK.K	ENSMMUT00000018772	NA	NA	NA	NA	NA	NA	NA	NA	NA	NA	337065	1.58406e+06	NA	NA	266446	4893.37	110175	NA	NA
K.DLYDAGEGR.W	ENSMMUT00000025292	NA	NA	NA	NA	NA	NA	NA	NA	NA	NA	NA	NA	12615	NA	6208.84	NA	NA	NA	NA
R.EGSQCLFSHDLANSKPSTICKYYQK.G	CCDS33702.1_1	NA	NA	NA	NA	NA	NA	NA	NA	NA	NA	NA	NA	NA	NA	NA	NA	NA	640058	638865
R.DTGAALLAESLAEK.N	CCDS1337.1_1	NA	NA	NA	NA	NA	NA	NA	NA	NA	NA	NA	NA	NA	NA	NA	NA	NA	2.39023e+06	3.80925e+06
S.AAPSQNIFFSPVSISVSLAMLSLGAGSSTK.R	CCDS9928.1_1	NA	NA	NA	NA	NA	NA	NA	NA	NA	NA	NA	NA	NA	NA	NA	NA	NA	NA	NA
R.VVDLMAHM.A	CCDS8549.1_1	NA	NA	NA	NA	NA	NA	NA	NA	NA	NA	NA	NA	NA	NA	NA	NA	NA	237017	350605
R.LIVWNGPLGVFEWDAFAK.G	ENST00000304801	137950	898811	NA	205991	741984	NA	192360	NA	NA	NA	NA	1.70483e+06	3.24388e+06	NA	3.21257e+06	NA	NA	570989	NA
R.LRENELTYYCCK.K	ENST00000351554	3.43662e+06	144559	2.03475e+06	3.9166e+06	5.17692e+06	4.74674e+06	NA	2.55015e+06	NA	NA	NA	NA	NA	NA	NA	NA	NA	NA	NA
K.LGDTWDVK.Q	ENSMMUT00000022739	NA	NA	NA	NA	NA	NA	NA	NA	NA	NA	NA	NA	9.90974e+07	4.49625e+07	1.97042e+06	NA	NA	NA	NA
K.STCSGDSGGPLICDGVLQGITSWGSQPCALPQKPALY.T	CCDS12807.1_1	NA	NA	NA	NA	NA	NA	NA	NA	NA	NA	NA	NA	NA	NA	NA	NA	NA	1.12071e+07	2.69664e+06
R.VSPSFSQNCLAYK.N	CCDS6329.1_1	NA	NA	NA	NA	NA	NA	NA	NA	NA	NA	NA	NA	NA	NA	NA	NA	NA	627437	578719
R.WSSLACNIALDAVK.T	ENSMMUT00000045699	NA	NA	NA	NA	NA	NA	NA	NA	NA	NA	129269	NA	NA	29120.7	NA	NA	NA	NA	80333.6
R.ASALLYAGESMFTR.Y	ENSMMUT00000007452	NA	NA	NA	NA	NA	NA	NA	NA	NA	NA	40175.5	NA	1.63466e+06	4.05731e+06	NA	NA	NA	NA	NA
K.EVLESLNEEAVK.K	ENSMMUT00000020932	NA	NA	NA	NA	NA	NA	NA	NA	NA	NA	NA	NA	NA	NA	144368	NA	NA	NA	NA
R.YCNTWPVAISMLASK.S	ENST00000267814	NA	NA	NA	1.25107e+06	NA	2.46554e+06	1.26016e+06	NA	NA	NA	NA	NA	NA	NA	1.55507e+06	NA	NA	NA	NA
R.RHPYFYAPELLFF.A	ENSMMUT00000005416	NA	NA	NA	NA	NA	NA	NA	NA	NA	NA	42880	NA	NA	NA	1.43767e+06	NA	NA	NA	NA
K.LDELRDQGK.A	CCDS3555.1_1	NA	NA	NA	NA	NA	NA	NA	NA	NA	NA	NA	NA	NA	NA	NA	NA	NA	NA	NA
R.KLFSDLGSSYAK.Q	ENSMMUT00000016731	NA	NA	NA	NA	NA	NA	NA	NA	5.69375e+06	6.7943e+06	8.06872e+06	4.87257e+06	2.25948e+06	NA	6.94326e+06	NA	NA	1.81713e+07	9.07556e+06
K.NICHLR.R	ENSMMUT00000008761	NA	NA	NA	NA	NA	NA	NA	NA	NA	NA	NA	NA	379934	55033.1	NA	NA	NA	NA	NA
K.AYNSCISQGSFLGSLWCSVTSVFDEK.Q	ENST00000339841	NA	5799.43	175699	75004.7	542480	277026	NA	106071	NA	254337	NA	3.02016e+06	2.97243e+06	NA	NA	NA	NA	826513	111415
K.DLLTPCYSR.Q	ENSMMUT00000028104	NA	NA	NA	NA	NA	NA	NA	NA	NA	984862	NA	NA	NA	NA	4.89865e+06	NA	NA	NA	NA
K.DLLTPCYSR.R	CCDS4022.1_1	NA	NA	NA	NA	NA	NA	NA	NA	NA	NA	NA	NA	NA	NA	NA	NA	NA	3.41448e+06	801978
R.YITLDEACKK.A	ENSMMUT00000038845	NA	NA	NA	NA	NA	NA	NA	NA	NA	NA	1.21583e+06	NA	31269.7	NA	NA	NA	NA	NA	NA
K.VVDVLDSIK.T	ENSMMUT00000020894	NA	NA	NA	NA	NA	NA	NA	NA	NA	NA	326479	238370	NA	344518	NA	NA	NA	1.9166e+06	810657
K.GVLAAINLQK.V	ENSMMUT00000010799	NA	NA	NA	NA	NA	NA	NA	NA	NA	NA	72.6	NA	NA	6093.7	38106.2	NA	NA	NA	NA
R.LSEPAEITDAVQVLDLPTWEPELGTT.C	ENSMMUT00000038399	NA	NA	NA	NA	NA	NA	NA	NA	NA	NA	NA	42188.1	NA	NA	502360	NA	NA	NA	NA
K.DLLPEDFVVYTYNK.E	ENSMMUT00000008433	NA	NA	NA	NA	NA	NA	NA	NA	NA	NA	99081.8	NA	20794.7	NA	16811.1	NA	NA	NA	NA
C.FGQCWVFAGILTTVLR.A	ENST00000296125	NA	NA	19724.4	NA	NA	NA	NA	NA	NA	NA	NA	NA	NA	NA	NA	NA	NA	NA	NA
R.MPCAEDYLSVVLNQLCVLHEK.T	ENST00000380904	1.66581e+07	NA	3.61957e+07	1.28674e+07	7.27833e+07	6.18118e+07	763962	4.00817e+07	NA	NA	NA	NA	NA	NA	NA	NA	NA	NA	NA
K.DIFTTQDELLVYNKN.Q	CCDS13346.1_1	NA	NA	NA	NA	NA	NA	NA	NA	NA	NA	NA	NA	NA	NA	NA	NA	NA	843698	220967
P.CAEDYLSVVLNR.L	ENSMMUT00000005416	NA	NA	NA	NA	NA	NA	NA	NA	NA	2.60464e+06	44206.1	NA	NA	NA	6.88456e+07	NA	NA	4.7148e+07	6.09973e+07
K.LGCSLNQNSVPDIR.G	ENSMMUT00000006615	NA	NA	NA	NA	NA	NA	NA	NA	NA	NA	NA	4119.9	NA	89728.2	NA	NA	NA	NA	470791
K.HPINSEWQTDNCETCTCYETEISCCTLVSTPVGYDK.D	ENST00000358559	NA	25940.1	NA	807384	NA	1.39685e+07	NA	NA	NA	NA	NA	NA	NA	NA	NA	NA	NA	NA	NA
K.LLCGLLAER.L	ENST00000215754	NA	4.05376e+06	NA	2.65246e+06	NA	NA	5.50383e+06	3.3698e+06	NA	NA	NA	2.61504e+06	NA	NA	4.77739e+06	NA	NA	NA	NA
K.SDYLPCAGVLIHPLWVITAAHCNLPK.L	ENSMMUT00000008307	NA	NA	NA	NA	NA	NA	NA	NA	NA	NA	NA	NA	2.04228e+06	NA	NA	NA	NA	NA	NA
K.QEPGDNKEILPGLK.Y	ENSMMUT00000006533	NA	NA	NA	NA	NA	NA	NA	NA	NA	NA	887054	NA	NA	410027	NA	NA	NA	NA	NA
R.HIDELYLPK.F	ENSMMUT00000039535	NA	NA	NA	NA	NA	NA	NA	NA	NA	1.67794e+06	NA	3.61634e+07	NA	NA	NA	NA	NA	NA	NA
K.DVCQAIDHGCEHICVNSDDSYTCECLEGFR.L	ENST00000254898	106636	NA	NA	NA	NA	326690	NA	129539	NA	NA	NA	NA	NA	NA	NA	NA	NA	NA	NA
K.ACNLMIFDTR.K	ENSMMUT00000026111	NA	NA	NA	NA	NA	NA	NA	NA	NA	NA	12676.4	NA	NA	NA	NA	NA	NA	NA	NA
K.LVDPLYSIK.E	ENSMMUT00000013641	NA	NA	NA	NA	NA	NA	NA	NA	NA	NA	131368	NA	NA	NA	NA	NA	NA	NA	NA
Q.VSEVTLTLDSK.T	ENSMMUT00000046047	NA	NA	NA	NA	NA	NA	NA	NA	NA	NA	NA	163677	NA	NA	NA	NA	NA	NA	NA
R.FAELVGPVIPQDWSTECMTTSSH.Q	CCDS3073.1_1	NA	NA	NA	NA	NA	NA	NA	NA	NA	NA	NA	NA	NA	NA	NA	NA	NA	1.43596e+06	1.89122e+06
R.QLGCGWATSAPGNaNR.F	ENSMMUT00000029732	NA	NA	NA	NA	NA	NA	NA	NA	NA	NA	NA	NA	NA	NA	NA	NA	NA	NA	NA
K.EGIPALDNFLDKL.-	CCDS12117.1_1	NA	NA	NA	NA	NA	NA	NA	NA	NA	NA	NA	NA	NA	NA	NA	NA	NA	130289	108527
K.TAEELMNFSK.G	ENSMMUT00000004280	NA	NA	NA	NA	NA	NA	NA	NA	NA	NA	NA	NA	NA	2.60762e+08	NA	NA	NA	NA	NA
K.LFHTNFYDTVGTIQLINDHVK.K	ENSMMUT00000015689	NA	NA	NA	NA	NA	NA	NA	NA	NA	NA	552423	NA	3.05946e+06	NA	2.6316e+06	NA	NA	NA	NA
K.TLYLADSFPTNFGD.S	ENSMMUT00000015692	NA	NA	NA	NA	NA	NA	NA	NA	NA	NA	NA	NA	44342	NA	706337	NA	NA	NA	NA
R.LCVGTGENK.C	ENSMMUT00000020008	NA	NA	NA	NA	NA	NA	NA	NA	NA	NA	396084	2.54815e+06	NA	2.15005e+07	NA	NA	NA	NA	NA
K.ASCLYGQLPK.F	ENST00000398606	1.6493e+06	1.30458e+06	NA	1.94306e+06	2.64119e+06	1.2794e+06	NA	1.64346e+06	NA	NA	NA	NA	NA	NA	NA	NA	NA	NA	NA
R.EEAPSLRPAPPPISGGGYR.A	ENSMMUT00000029981	NA	NA	NA	NA	NA	NA	NA	NA	NA	NA	NA	NA	NA	26612.2	NA	NA	NA	NA	NA
R.NEFNLESK.S	ENSMMUT00000011193	NA	NA	NA	NA	NA	NA	NA	NA	NA	NA	16586.9	4651.23	NA	50399.7	NA	NA	NA	NA	NA
R.TQILSIK.K	ENSMMUT00000031747	NA	NA	NA	NA	NA	NA	NA	NA	NA	NA	313132	NA	49234.6	71564.7	3669.24	NA	NA	1.03506e+06	695209
K.KCSSSPLLEACAFLQK.-	ENSMMUT00000020008	NA	NA	NA	NA	NA	NA	NA	NA	NA	NA	1.04796e+06	NA	NA	NA	402132	NA	NA	NA	NA
K.ESTLHLVLR.X	CCDS11177.1_1	NA	NA	NA	NA	NA	NA	NA	NA	NA	NA	NA	NA	NA	NA	NA	NA	NA	5.71762e+06	2.22036e+06
K.IAVAGDLFQPER.G	ENST00000357389	NA	785773	170230	209844	NA	NA	579558	376849	NA	NA	38880.4	NA	NA	NA	29150.4	NA	NA	NA	NA
K.IDFVGELNDK.M	ENSMMUT00000008218	NA	NA	NA	NA	NA	NA	NA	NA	NA	NA	617568	NA	NA	NA	NA	NA	NA	NA	NA
M.VMTLTAVESGCIHYVK.R	ENSMMUT00000041665	NA	NA	NA	NA	NA	NA	NA	NA	NA	NA	308518	NA	NA	301465	NA	NA	NA	NA	NA
K.VAVLGASGGIGQPLSLLLK.N	ENST00000315758	374277	NA	282154	686817	906156	318071	511544	542608	NA	NA	NA	NA	NA	NA	NA	NA	NA	1.13394e+06	172311
R.PGDDSSHDLMLLR.L	ENST00000326003	990691	2.87495e+06	1.60717e+06	1.07082e+06	3.4578e+06	2.42448e+06	1.49796e+06	913738	NA	NA	NA	NA	NA	NA	NA	NA	NA	NA	NA
K.ESTLHLVLR.L	ENSMMUT00000006794	NA	NA	NA	NA	NA	NA	NA	NA	439057	380772	3.16384e+06	2.99876e+06	NA	NA	4.09796e+06	NA	NA	NA	NA
G.DFDDFNLEDAVK.E	ENSMMUT00000023340	NA	NA	NA	NA	NA	NA	NA	NA	NA	NA	NA	NA	NA	NA	NA	NA	NA	NA	NA
K.DIGVISLPYTSNGLQITPFGQSVR.L	ENST00000421673	7.22066e+06	2.46477e+07	5.4112e+06	7.22186e+06	2.13761e+07	1.02193e+07	9.40989e+06	4.45067e+06	NA	NA	1.60685e+06	413140	6.83045e+06	302090	NA	NA	NA	NA	NA
R.YLAEVASGEK.K	ENSMMUT00000013886	NA	NA	NA	NA	NA	NA	NA	NA	NA	NA	NA	NA	1562.29	9931.41	NA	NA	NA	NA	NA
K.FDLMYAK.R	ENSMMUT00000009333	NA	NA	NA	NA	NA	NA	NA	NA	NA	NA	3513.76	1.34928e+06	NA	46753.8	NA	NA	NA	NA	NA
S.SIMDELFQDR.F	ENSMMUT00000039083	NA	NA	NA	NA	NA	NA	NA	NA	NA	NA	2063.08	NA	NA	NA	98216.6	NA	NA	NA	NA
K.IDFSEFLSLLGDIATDYHK.Q	CCDS30872.1_1	NA	NA	NA	NA	NA	NA	NA	NA	NA	NA	NA	NA	NA	NA	NA	NA	NA	NA	204427
R.IHEISLADAGTYYCVK.F	CCDS13018.1_1	NA	NA	NA	NA	NA	NA	NA	NA	NA	NA	NA	NA	NA	NA	NA	NA	NA	3.8903e+06	129809
R.IVGGWECEKHSQPWQVLVASR.G	ENSMMUT00000038399	NA	NA	NA	NA	NA	NA	NA	NA	NA	NA	NA	1.02074e+06	89860.7	35125.5	NA	NA	NA	NA	NA
K.NGSGAVFPVAGADVQTLR.E	ENST00000367602	226472	1.56167e+06	NA	343178	725735	590781	554005	228737	NA	NA	NA	NA	NA	NA	NA	NA	NA	3.65555e+06	4.46999e+06
R.KYNELLQSYQWK.M	ENSMMUT00000039083	NA	NA	NA	NA	NA	NA	NA	NA	2.48877e+06	1.61743e+06	1.28198e+07	1.78964e+07	4.66502e+07	NA	2.67478e+07	640188	4.40237e+06	NA	NA
K.LLIYGASSR.A	ENSMMUT00000008788	NA	NA	NA	NA	NA	NA	NA	NA	NA	NA	4282.96	NA	69680.8	NA	NA	NA	NA	NA	NA
K.GLEWIGR.I	ENSMMUT00000018235	NA	NA	NA	NA	NA	NA	NA	NA	NA	NA	NA	NA	NA	2.23704e+06	319685	NA	NA	NA	NA
K.DLAAYLK.E	ENSMMUT00000018627	NA	NA	NA	NA	NA	NA	NA	NA	NA	NA	42229.9	1.07196e+06	NA	30088.3	NA	NA	NA	NA	NA
K.ELINNELSHFLEEIKEQEVVDK.V	CCDS13736.1_1	NA	NA	NA	NA	NA	NA	NA	NA	NA	NA	NA	NA	NA	NA	NA	NA	NA	5.52465e+06	835394
K.AVHSFLWSK.K	ENSMMUT00000028744	NA	NA	NA	NA	NA	NA	NA	NA	NA	NA	NA	NA	12536.4	36181	NA	NA	NA	NA	NA
R.SPVLTFAGGLPDVPVTSAPVTAFYR.G	ENST00000357389	168953	NA	122197	104498	549178	204026	459189	403012	NA	NA	1.55922e+06	NA	NA	NA	334967	NA	NA	NA	NA
K.LGLVFDDVVGIVEIINSR.D	ENSMMUT00000012844	NA	NA	NA	NA	NA	NA	NA	NA	NA	NA	NA	216913	NA	10959.3	4691.19	NA	NA	NA	NA
R.GPSASSVAVMTPSTSDHHLDAAVAR.Q	ENSMMUT00000020650	NA	NA	NA	NA	NA	NA	NA	NA	NA	NA	453022	NA	8218.12	NA	1.9332e+06	NA	NA	NA	NA
R.WLPAGDALLQMITIHLPSPVTAQK.Y	ENST00000309311	380105	NA	NA	207528	449585	494103	NA	235043	NA	NA	NA	434786	NA	NA	76233.1	NA	NA	155375	230105
K.EAILDIITSR.S	ENSMMUT00000029606	NA	NA	NA	NA	NA	NA	NA	NA	NA	NA	NA	NA	NA	NA	10064.2	NA	NA	NA	NA
K.ANILYAWAR.N	ENSMMUT00000010987	NA	NA	NA	NA	NA	NA	NA	NA	NA	NA	NA	NA	NA	NA	NA	NA	NA	NA	NA
R.VDYAWILAR.N	ENSMMUT00000045215	NA	NA	NA	NA	NA	NA	NA	NA	5.81908e+06	2.56222e+06	14090.9	NA	NA	25168.3	NA	NA	NA	5.73452e+08	NA
K.GNDISSGTVLSDYVGSGPPK.G	ENST00000261313	NA	NA	NA	742875	NA	1.64546e+06	1.56535e+06	636071	NA	NA	558521	NA	NA	NA	NA	58380.2	605556	NA	NA
K.MVSGFIPLKPTVK.T	ENSMMUT00000020932	NA	NA	NA	NA	NA	NA	NA	NA	NA	NA	NA	NA	2.62783e+06	NA	NA	NA	NA	NA	NA
K.AFSQNaNHLVQHQR.V	ENSMMUT00000030498	NA	NA	NA	NA	NA	NA	NA	NA	NA	NA	NA	NA	NA	NA	1.09657e+07	NA	NA	NA	NA
K.VNLGVGAYR.T	ENSMMUT00000014487	NA	NA	NA	NA	NA	NA	NA	NA	NA	NA	NA	20123	405091	NA	NA	NA	NA	NA	NA
R.SQGVFCCGPSPL.T	ENSMMUT00000046047	NA	NA	NA	NA	NA	NA	NA	NA	NA	NA	NA	2.98728e+06	NA	NA	2.52288e+07	NA	NA	1.58831e+06	1.56387e+06
K.LGDFPWQVGIKDAK.G	ENSMMUT00000016768	NA	NA	NA	NA	NA	NA	NA	NA	NA	NA	NA	NA	NA	NA	NA	NA	NA	NA	NA
R.LQHGSKDIFTTQDELLVYNK.N	CCDS13346.1_1	NA	NA	NA	NA	NA	NA	NA	NA	NA	NA	NA	NA	NA	NA	NA	NA	NA	7.04571e+06	NA
K.AVAQQPEGLR.T	ENSMMUT00000000295	NA	NA	NA	NA	NA	NA	NA	NA	NA	NA	50292.8	NA	NA	2705.73	NA	NA	NA	NA	NA
K.GVILYSDPADYFAPGVK.S	ENST00000256999	446472	NA	NA	476499	NA	1.09002e+06	324235	NA	NA	NA	NA	NA	NA	NA	NA	NA	NA	NA	NA
S.LLDNLGSDLSNVVNELKPILHDGLETVDNTLK.G	ENSMMUT00000013737	NA	NA	NA	NA	NA	NA	NA	NA	NA	NA	NA	NA	NA	NA	134253	NA	NA	NA	NA
R.AIHVHQFGDLSQGCESTGPHYNPLAVPHPQHPGDFGNFAVR.D	ENST00000382120	NA	80304.8	NA	109568	NA	NA	NA	NA	NA	NA	NA	NA	NA	NA	NA	NA	NA	NA	NA
K.CNECGKTFNQQSHLSR.H	ENSMMUT00000014547	NA	NA	NA	NA	NA	NA	NA	NA	NA	NA	59857.7	NA	NA	872694	NA	NA	NA	NA	NA
R.VSLPELPGEYSMK.V	ENSMMUT00000020932	NA	NA	NA	NA	NA	NA	NA	NA	NA	NA	46070.4	NA	NA	NA	NA	NA	NA	NA	NA
R.QACEQLYNPIGIFLPALEPVIK.E	ENSMMUT00000013516	NA	NA	NA	NA	NA	NA	NA	NA	NA	NA	NA	58898.8	NA	NA	NA	NA	NA	NA	NA
K.EEFCGLLSSPTGPLASCHK.L	ENSMMUT00000038509	NA	NA	NA	NA	NA	NA	NA	NA	NA	NA	46293.6	NA	2.29114e+06	NA	NA	NA	NA	NA	NA
R.DLCGCYSVSSVLPGCAEPWNHGK.T	ENST00000390547	1.49788e+06	NA	1.83245e+06	2.58969e+06	7.80889e+06	1.90173e+06	NA	1.49772e+06	NA	NA	NA	NA	NA	NA	NA	NA	NA	NA	NA
K.GNLLIYTEFGK.M	ENST00000283871	547460	NA	NA	1.3825e+06	NA	663605	1.78046e+06	NA	NA	NA	NA	NA	NA	NA	NA	NA	NA	NA	NA
K.TLYLADTFPTNFR.D	ENST00000329597	735070	3.44999e+06	1.00173e+06	1.19456e+06	5.26833e+06	3.41415e+06	2.33702e+06	1.27594e+06	NA	NA	NA	NA	NA	NA	NA	NA	NA	NA	NA
R.YSDESGNMDFDNFISCLVR.L	ENST00000246533	NA	2990.56	2957.67	NA	103775	125510	NA	NA	NA	NA	NA	NA	NA	NA	NA	NA	NA	NA	NA
R.IAVIADLDTESR.A	ENSMMUT00000040937	NA	NA	NA	NA	NA	NA	NA	NA	NA	NA	189177	NA	NA	NA	NA	NA	NA	1.37539e+06	526231
R.LVTPGETPSWTGSGFVR.L	ENST00000305544	407184	658090	314990	393306	629024	NA	409206	448201	NA	NA	NA	NA	NA	NA	NA	NA	NA	NA	NA
R.VCSTLLGLEEHLNaNLDR.A	CCDS8003.1_1	NA	NA	NA	NA	NA	NA	NA	NA	NA	NA	NA	NA	NA	NA	NA	NA	NA	870212	NA
R.ESVTDHVNLITQLEK.P	ENSMMUT00000009360	NA	NA	NA	NA	NA	NA	NA	NA	NA	NA	46149.1	NA	NA	NA	NA	NA	NA	NA	NA
R.IKVTTNQDMLSIMEK.L	ENSMMUT00000017694	NA	NA	NA	NA	NA	NA	NA	NA	NA	NA	1.39154e+06	NA	NA	NA	NA	NA	NA	NA	NA
R.MDQLYQGK.M	ENSMMUT00000021964	NA	NA	NA	NA	NA	NA	NA	NA	NA	NA	22141	40465.1	NA	NA	NA	NA	NA	NA	NA
R.AWGQLVEK.V	ENSMMUT00000045506	NA	NA	NA	NA	NA	NA	NA	NA	NA	NA	490897	NA	NA	NA	NA	NA	NA	NA	NA
R.YKQESSESHNIVITEHEVAQDDHLTQQYNEDRNPIST.-	ENST00000372769	166011	1.55831e+06	39128.5	NA	NA	NA	34609.3	NA	NA	NA	NA	NA	NA	NA	NA	NA	NA	NA	NA
K.IEHSTFDGLDR.R	ENSMMUT00000024102	NA	NA	NA	NA	NA	NA	NA	NA	NA	NA	NA	NA	26742.4	16258.1	NA	NA	NA	NA	NA
R.IHWESASLLR.S	ENSMMUT00000012152	NA	NA	NA	NA	NA	NA	NA	NA	NA	NA	14014	NA	NA	476443	NA	NA	NA	NA	NA
G.SQELLNYK.L	ENSMMUT00000024698	NA	NA	NA	NA	NA	NA	NA	NA	NA	NA	344039	NA	276276	NA	1.28207e+06	NA	NA	NA	NA
R.CPPAYGQCMMLNPPNYCEMDGQCER.D	CCDS13347.1_1	NA	NA	NA	NA	NA	NA	NA	NA	NA	NA	NA	NA	NA	NA	NA	NA	NA	NA	NA
K.SFYPEEVSSMVLTK.M	ENST00000227378	513122	140376	340636	NA	546367	688507	285869	425310	NA	NA	NA	NA	NA	NA	157467	NA	NA	NA	NA
R.GLEWLGR.T	ENSMMUT00000032999	NA	NA	NA	NA	NA	NA	NA	NA	NA	NA	NA	NA	3.15508e+06	NA	4.15452e+06	NA	NA	NA	NA
R.GQHCDTWSYVLIPAAQPGQFTVDHGVGPGADR.E	ENSMMUT00000047204	NA	NA	NA	NA	NA	NA	NA	NA	NA	NA	NA	NA	NA	202727	125683	NA	NA	NA	NA
G.SQELLNYK.Q	CCDS13346.1_1	NA	NA	NA	NA	NA	NA	NA	NA	NA	NA	NA	NA	NA	NA	NA	NA	NA	6.90616e+06	586524
R.QAGVCFGDSGSPLVCNGLIHGIASFVR.G	ENST00000263621	NA	NA	73625.2	792903	NA	NA	29959.7	NA	NA	NA	NA	NA	NA	NA	NA	NA	NA	NA	NA
K.LGGSQQDQIKNaNIDKLFVLFGAEILK.K	ENSMMUT00000044823	NA	NA	NA	NA	NA	NA	NA	NA	NA	NA	NA	131539	NA	NA	NA	NA	NA	NA	NA
R.YLGPGDDSSHDLML.L	CCDS12807.1_1	NA	NA	NA	NA	NA	NA	NA	NA	NA	NA	NA	NA	NA	NA	NA	NA	NA	1.61581e+07	1.00246e+07
K.STAISLFYELSENDLNFIK.Q	ENST00000309311	1.66472e+06	NA	24499.1	NA	NA	NA	408637	1.49443e+06	NA	NA	NA	NA	NA	NA	NA	NA	NA	NA	NA
R.VLFRPSDTTNSSNQDALSSNTSLK.L	CCDS14653.1_1	NA	NA	NA	NA	NA	NA	NA	NA	NA	NA	NA	NA	NA	NA	NA	NA	NA	NA	1.02266e+06
K.CDEPILSNR.S	ENST00000261313	1.06713e+06	96093	NA	435407	778975	NA	NA	549499	NA	NA	NA	372476	1.51263e+06	166288	NA	NA	NA	NA	NA
R.DPDTPLLQGIADYRPK.D	ENSMMUT00000044090	NA	NA	NA	NA	NA	NA	NA	NA	NA	NA	NA	NA	147069	136328	NA	NA	NA	1.76875e+06	NA
R.SPSPSILQQ.P	CCDS8198.1_1	NA	NA	NA	NA	NA	NA	NA	NA	NA	NA	NA	NA	NA	NA	NA	NA	NA	NA	143200
R.NHNaNLLASLTTQK.K	ENST00000262919	NA	26542.3	90407	NA	NA	256929	NA	NA	NA	NA	NA	NA	NA	NA	NA	NA	NA	NA	NA
K.NNSAENHTANSSMAYPSLV.A	ENSMMUT00000019551	NA	NA	NA	NA	NA	NA	NA	NA	NA	NA	NA	NA	296054	NA	NA	NA	NA	NA	NA
R.LNWATYLASTENIIVASFDGR.G	ENST00000360534	NA	7397.97	387816	NA	707062	209879	516555	NA	NA	NA	NA	102561	NA	30122.9	160443	NA	NA	NA	647756
W.YESLTDPSK.L	ENSMMUT00000011492	NA	NA	NA	NA	NA	NA	NA	NA	NA	NA	NA	NA	7489.78	NA	NA	NA	NA	NA	NA
K.QHLGGSQQLLNYK.Q	ENST00000372769	7.18347e+06	1.53552e+08	8.94828e+06	1.12719e+07	6.08443e+07	3.3187e+07	NA	2.48179e+07	NA	NA	NA	NA	NA	NA	NA	NA	NA	NA	NA
R.VEAMLNDR.R	ENSMMUT00000020185	NA	NA	NA	NA	NA	NA	NA	NA	NA	NA	79712.4	NA	2898.62	NA	NA	NA	NA	NA	NA
R.YGDLANWMIPGKK.V	ENSMMUT00000047373	NA	NA	NA	NA	NA	NA	NA	NA	NA	NA	NA	NA	NA	NA	9446.23	NA	NA	NA	NA
Q.VLDLPTWEPELGTTCYASGWGSIEPEEHLTPK.K	ENSMMUT00000038399	NA	NA	NA	NA	NA	NA	NA	NA	NA	NA	10079.1	NA	23680.5	NA	35748.3	NA	NA	NA	NA
R.EFEGEEEYLEILGITR.E	ENST00000333617	561719	1.34787e+06	543650	316087	NA	NA	1.68315e+06	430958	NA	NA	NA	NA	NA	NA	NA	NA	NA	NA	NA
R.AHITLGCAADVEAVQTGLDLLEILR.Q	ENST00000393892	142917	8628.2	NA	72516.4	145155	301195	NA	NA	NA	NA	NA	NA	NA	61971.2	NA	NA	NA	NA	NA
K.LGDSWDVK.L	ENST00000382280	903424	129926	173870	667098	525160	1.54182e+06	992757	570384	NA	NA	NA	NA	NA	NA	NA	NA	NA	NA	NA
R.SVTAFDSAHDTEKNLTVDTYVNENGEK.I	ENSMMUT00000046047	NA	NA	NA	NA	NA	NA	NA	NA	NA	NA	NA	11766	NA	NA	NA	NA	NA	NA	NA
R.GTLGQPLNWEAATEAASR.A	ENSMMUT00000018083	NA	NA	NA	NA	NA	NA	NA	NA	NA	NA	1.19398e+06	NA	NA	1.75315e+06	3.53352e+06	NA	NA	NA	NA
K.SQPNLDTCAFHEQPELQK.K	ENST00000217423	5.33781e+06	650816	4.29367e+07	9.0204e+07	4.88568e+08	2.2698e+07	NA	3.26989e+07	NA	NA	NA	NA	NA	NA	NA	NA	NA	NA	NA
R.ALHQGDSLECMAMTVQILLK.L	ENSMMUT00000032764	NA	NA	NA	NA	NA	NA	NA	NA	NA	NA	NA	NA	NA	NA	20683.4	NA	NA	NA	NA
K.SPEDCDFKEDGLVK.R	ENSMMUT00000014901	NA	NA	NA	NA	NA	NA	NA	NA	NA	NA	6175.35	33363.9	NA	200068	57854.6	NA	NA	NA	NA
K.IYCTGGELSSLLGEDK.T	ENST00000380789	NA	140550	NA	221033	NA	186659	58710.7	NA	NA	NA	NA	NA	NA	NA	NA	NA	NA	NA	NA
R.EGFINYLTR.E	CCDS10067.1_1	NA	NA	NA	NA	NA	NA	NA	NA	NA	NA	NA	NA	NA	NA	NA	NA	NA	NA	NA
K.ISGSILNELIGLVR.S	ENST00000299218	NA	NA	NA	35974.6	NA	37594.3	41345.4	63390.5	NA	NA	NA	116603	NA	6713.34	6479.25	NA	NA	NA	NA
K.FSYDLSQCINQMK.E	ENST00000376023	329211	39815.1	207427	199806	133558	1.31977e+06	NA	NA	NA	NA	NA	NA	NA	NA	NA	NA	NA	NA	NA
K.LSYLDLYLIHWPQGFK.V	ENSMMUT00000009221	NA	NA	NA	NA	NA	NA	NA	NA	NA	NA	NA	NA	NA	NA	NA	NA	NA	NA	NA
K.TPVLFDIYEIK.E	ENST00000265447	96417.9	2655.01	NA	71364.1	76067	NA	85907.7	NA	NA	NA	NA	NA	NA	NA	NA	NA	NA	NA	NA
K.VEGCFQQLLYDIR.T	ENSMMUT00000023101	NA	NA	NA	NA	NA	NA	NA	NA	NA	NA	40074.1	NA	3.35045e+06	1.61553e+06	NA	NA	NA	1.52393e+06	497710
K.ALQFLEEVK.V	ENSMMUT00000021412	NA	NA	NA	NA	NA	NA	NA	NA	NA	NA	NA	448705	NA	321804	247414	NA	NA	NA	NA
R.TSGAGGCFYEFEWHTAAACVLSK.T	CCDS5273.1_1	NA	NA	NA	NA	NA	NA	NA	NA	NA	NA	NA	NA	NA	NA	NA	NA	NA	687750	240575
R.SVGGKEDLIWELLNQAQEHFGKDK.S	ENSMMUT00000012466	NA	NA	NA	NA	NA	NA	NA	NA	NA	NA	785439	NA	NA	NA	NA	NA	NA	117843	448792
R.LEQLFPDTSTPRPFR.F	ENSMMUT00000022557	NA	NA	NA	NA	NA	NA	NA	NA	NA	NA	33113.1	NA	503244	NA	NA	NA	NA	NA	NA
R.GLNCEQCQDFYR.D	ENST00000305544	237190	29786.3	205730	200538	288186	358883	NA	240703	NA	NA	NA	NA	NA	NA	NA	NA	NA	NA	NA
K.EGSCPQVNSNFPQLGLCR.N	CCDS35501.1_1	NA	NA	NA	NA	NA	NA	NA	NA	NA	NA	NA	NA	NA	NA	NA	NA	NA	3.40785e+06	1.57693e+06
K.VDNaNLQSGNSQESVTEQDSK.D	ENST00000390237	1.52523e+06	1.24786e+06	NA	2.33957e+06	4.33532e+06	2.73434e+06	2.3545e+06	NA	NA	NA	NA	NA	NA	NA	NA	NA	NA	NA	NA
R.FSITSIDHDLMLIK.L	ENSMMUT00000008307	NA	NA	NA	NA	NA	NA	NA	NA	NA	NA	NA	NA	794101	NA	2392.85	NA	NA	NA	NA
R.NGQVWEESLK.R	ENSMMUT00000003201	NA	NA	NA	NA	NA	NA	NA	NA	NA	NA	NA	NA	NA	243351	760403	NA	NA	6.17795e+06	3.44443e+06
R.DLLFGSGSWPRP.Y	ENSMMUT00000014947	NA	NA	NA	NA	NA	NA	NA	NA	NA	NA	NA	NA	816577	NA	59091.3	NA	NA	NA	NA
H.AFAPGPGLGGDAHFDEDER.W	ENSMMUT00000004818	NA	NA	NA	NA	NA	NA	NA	NA	NA	NA	25849.4	NA	707848	129976	32758.7	NA	NA	NA	NA
R.REAVLPLTVAEVQK.L	CCDS32356.1_1	NA	NA	NA	NA	NA	NA	NA	NA	NA	NA	NA	NA	NA	NA	NA	NA	NA	997755	352872
R.WNNLLQK.R	ENSMMUT00000015689	NA	NA	NA	NA	NA	NA	NA	NA	NA	NA	421703	NA	NA	878.99	NA	NA	NA	NA	NA
S.LMCFSCLNQK.S	ENSMMUT00000021868	NA	NA	NA	NA	NA	NA	NA	NA	NA	NA	NA	586873	NA	380715	NA	NA	NA	NA	NA
R.LALGDDSPALK.E	ENSMMUT00000014487	NA	NA	NA	NA	NA	NA	NA	NA	NA	NA	496097	28247.7	87749.2	639388	NA	NA	NA	NA	NA
K.AAQAAVASYNMGSNSLYYFR.D	ENSMMUT00000008521	NA	NA	NA	NA	NA	NA	NA	NA	NA	NA	9.32216e+06	NA	8.04474e+06	NA	2.13551e+07	64662.3	651375	NA	NA
K.EIGWTDVGGWTGQGGSILGTK.R	ENSMMUT00000006964	NA	NA	NA	NA	NA	NA	NA	NA	NA	NA	12154.2	NA	270065	NA	NA	NA	NA	NA	NA
K.SINPDEAVAYGAAVQAAILSGDK.S	ENST00000227378	772175	NA	456041	NA	599885	812820	922402	663627	NA	NA	NA	629063	NA	NA	228709	69562.2	189386	NA	NA
R.YPVNSVNILK.T	ENSMMUT00000018028	NA	NA	NA	NA	NA	NA	NA	NA	NA	NA	200404	NA	NA	152481	1.18962e+06	NA	NA	NA	NA
R.SEEFLIAGK.L	ENSMMUT00000015998	NA	NA	NA	NA	NA	NA	NA	NA	926133	798232	1.46557e+06	NA	NA	NA	NA	NA	NA	6.94501e+06	3.05568e+06
A.YEATLEK.C	ENSMMUT00000005416	NA	NA	NA	NA	NA	NA	NA	NA	NA	NA	NA	NA	142.275	1.02526e+07	NA	NA	NA	NA	NA
K.LPAQTVGDVK.C	ENSMMUT00000033432	NA	NA	NA	NA	NA	NA	NA	NA	NA	NA	NA	241650	28596.5	193313	NA	NA	NA	NA	NA
R.VSVGLLLVK.S	ENSMMUT00000022739	NA	NA	NA	NA	NA	NA	NA	NA	NA	NA	176937	NA	NA	NA	2.84599e+06	NA	NA	NA	NA
R.HLAQHLNNDRNPLFT.-	ENST00000372781	3.1884e+06	3.13444e+08	2.6868e+06	4.41653e+07	2.08358e+08	1.00597e+08	3.49269e+06	1.22144e+07	NA	NA	NA	NA	NA	NA	NA	NA	NA	NA	NA
K.EVSAAPAICNGMLQGILSFADGCVLR.A	ENSMMUT00000008307	NA	NA	NA	NA	NA	NA	NA	NA	NA	NA	NA	21296.4	NA	7284.09	16894.6	NA	NA	NA	NA
K.LAPGTIVEVWKDNaNYPEELSK.V	ENSMMUT00000028104	NA	NA	NA	NA	NA	NA	NA	NA	NA	NA	3.57056e+06	356171	NA	132539	379097	NA	NA	NA	NA
R.LSPDDADFVDVLHTF.T	ENST00000311322	77789.9	181647	182271	127416	NA	82947.1	NA	316223	NA	NA	NA	NA	NA	NA	NA	NA	NA	NA	NA
K.VNILLVENDQQLQK.I	ENSMMUT00000026628	NA	NA	NA	NA	NA	NA	NA	NA	NA	NA	97903.8	140130	24540.9	8150.94	64809.2	NA	NA	NA	NA
K.NTLSLVNDFIIR.D	ENST00000381362	417776	NA	365839	95874.4	NA	NA	634767	80000.9	NA	NA	NA	NA	NA	NA	NA	NA	NA	NA	NA
R.AGYCLSLDCGLRGPFEESPLPR.R	ENSMMUT00000045819	NA	NA	NA	NA	NA	NA	NA	NA	NA	NA	NA	NA	NA	NA	72049.3	NA	NA	NA	NA
R.FQELGSETLTSEEFQK.R	ENSMMUT00000045420	NA	NA	NA	NA	NA	NA	NA	NA	2.06842e+07	NA	NA	NA	6.94685e+07	NA	1.53956e+08	2.19402e+07	1.78448e+07	1.05787e+08	9.57563e+07
R.AGLQFPVGR.V	ENSMMUT00000002045	NA	NA	NA	NA	NA	NA	NA	NA	NA	NA	NA	3.9504e+06	1.25913e+07	1.52826e+06	5422.31	NA	NA	NA	NA
K.DYAGVFSDAGLTFASSSGQQTAQR.A	ENSMMUT00000038845	NA	NA	NA	NA	NA	NA	NA	NA	NA	NA	NA	810651	1.71086e+06	1.58599e+06	63430.2	61146	NA	NA	NA
R.CLAFTDVAPR.G	ENST00000416793	395787	244813	127521	178538	565208	514044	NA	NA	NA	NA	18757.3	NA	NA	37241.2	35984.3	NA	NA	NA	NA
R.TTVGVDGSLYK.T	ENSMMUT00000021461	NA	NA	NA	NA	NA	NA	NA	NA	NA	NA	NA	822821	NA	64867	258270	NA	NA	NA	NA
K.ANaNQAAALYK.V	ENSMMUT00000003809	NA	NA	NA	NA	NA	NA	NA	NA	NA	NA	NA	833341	NA	264051	NA	NA	NA	NA	NA
K.YILGNPLTPGVTQGPQIDKEQYDK.I	ENSMMUT00000018673	NA	NA	NA	NA	NA	NA	NA	NA	NA	NA	NA	NA	NA	NA	112393	NA	NA	1.48942e+06	NA
R.CLNDIGICKK.T	ENSMMUT00000017897	NA	NA	NA	NA	NA	NA	NA	NA	NA	NA	187861	NA	89834	1.3336e+06	NA	NA	NA	NA	NA
R.EKLDQVATAVYQMMDQLYQGK.M	ENST00000395307	98573.1	413275	144417	145117	497123	99942.1	NA	306406	NA	NA	NA	NA	NA	NA	NA	NA	NA	NA	NA
R.AAFGQGSGPIMLDEVQCMGTEASLADCK.S	ENSMMUT00000027622	NA	NA	NA	NA	NA	NA	NA	NA	NA	NA	9911.36	NA	2.61869e+06	6526.48	667872	NA	NA	3.78032e+06	2.51376e+06
K.QVYEEEYGSSLEDDVVGDTSGYYQR.M	ENST00000296511	187789	144925	68647.5	46422.5	199457	331112	NA	NA	NA	NA	NA	NA	NA	NA	NA	NA	NA	NA	NA
R.EQDLLSHEQ.K	ENSMMUT00000024698	NA	NA	NA	NA	NA	NA	NA	NA	NA	NA	1.05516e+06	NA	NA	1.53728e+06	NA	NA	NA	NA	NA
R.AILVDLEPGTMDSVR.S	ENSMMUT00000033336	NA	NA	NA	NA	NA	NA	NA	NA	NA	NA	213164	NA	NA	177399	106672	NA	NA	NA	NA
K.IPVTDEEQTNVPYIYAIGDILEDKVELTPVAIQAGR.L	ENSMMUT00000042892	NA	NA	NA	NA	NA	NA	NA	NA	NA	NA	NA	19928.9	272545	NA	NA	NA	NA	NA	NA
K.EWFLQAAK.D	ENSMMUT00000008231	NA	NA	NA	NA	NA	NA	NA	NA	NA	NA	1.28225e+06	NA	6.29059e+06	NA	NA	NA	NA	3.35152e+06	675656
R.ADSQAQLLLSTVVGVFTAPGLHLK.Q	ENST00000366667	359375	2.19887e+06	1.33739e+06	370498	1.22828e+06	2.12407e+06	NA	1.18943e+06	NA	NA	NA	NA	NA	NA	NA	NA	NA	NA	NA
K.HLHYWFVESQK.D	ENSMMUT00000045002	NA	NA	NA	NA	NA	NA	NA	NA	NA	NA	NA	10053.9	NA	NA	151828	NA	NA	NA	NA
R.VQITAIGDVLGPSINGLASLIR.M	ENST00000287097	168778	59763.5	246507	173184	NA	495548	625393	117262	NA	NA	NA	NA	NA	NA	NA	NA	NA	NA	NA
R.KLDSAFEEPLSK.K	ENSMMUT00000023244	NA	NA	NA	NA	NA	NA	NA	NA	NA	NA	73822.7	13929.7	2.6251e+06	NA	77149.4	NA	NA	NA	NA
K.EEVLQYCQEMYPELQITNVMEANQR.V	CCDS8486.1_1	NA	NA	NA	NA	NA	NA	NA	NA	NA	NA	NA	NA	NA	NA	NA	NA	NA	549374	495510
K.VMDLPTQEPALGTTCYASGWGSIEPEEFLTPK.K	ENST00000326003	NA	2.95574e+06	NA	NA	NA	NA	3.99054e+06	NA	NA	NA	NA	NA	NA	NA	NA	NA	NA	NA	NA
K.LFVVPADEAQAR.I	ENSMMUT00000008488	NA	NA	NA	NA	NA	NA	NA	NA	NA	NA	NA	NA	NA	15470.4	31604.9	NA	NA	NA	NA
R.VSFELFADK.V	ENSMMUT00000005168	NA	NA	NA	NA	NA	NA	NA	NA	NA	NA	NA	1.89869e+06	NA	1.0073e+06	1.61125e+06	NA	NA	NA	NA
R.LPVSEGVFVVK.D	ENSMMUT00000023692	NA	NA	NA	NA	NA	NA	NA	NA	NA	934690	NA	NA	NA	101028	NA	NA	NA	NA	NA
K.ACGACPLWGK.C	ENSMMUT00000019887	NA	NA	NA	NA	NA	NA	NA	NA	NA	NA	1.94035e+06	1.30975e+06	826579	1.96409e+06	362850	NA	NA	NA	NA
K.FEHNNCLDK.S	ENSMMUT00000017215	NA	NA	NA	NA	NA	NA	NA	NA	NA	NA	NA	4765.2	35373.8	NA	NA	NA	NA	NA	NA
K.FSIEGSYQLDKVLPK.L	ENSMMUT00000015692	NA	NA	NA	NA	NA	NA	NA	NA	NA	NA	NA	24140.8	NA	NA	19485.5	NA	NA	NA	NA
K.IPELLASGTVDDMTK.L	ENSMMUT00000016417	NA	NA	NA	NA	NA	NA	NA	NA	NA	NA	NA	782973	NA	NA	NA	NA	NA	NA	NA
R.ATFDPDTGLLMEIMNMNQR.L	ENSMMUT00000023692	NA	NA	NA	NA	NA	NA	NA	NA	NA	NA	NA	39282.9	189889	29449.6	NA	NA	NA	NA	NA
R.TACMLVVK.D	ENSMMUT00000005382	NA	NA	NA	NA	NA	NA	NA	NA	NA	NA	5064.49	431651	NA	90014.9	179073	NA	NA	NA	NA
N.ISGSFELQLYTGK.K	ENSMMUT00000046047	NA	NA	NA	NA	NA	NA	NA	NA	NA	NA	657959	323932	3.10273e+06	1.61385e+06	NA	NA	NA	NA	NA
E.DQYHYLLDR.N	ENSMMUT00000015692	NA	NA	NA	NA	NA	NA	NA	NA	NA	NA	1.29572e+06	7196.48	3.19844e+06	NA	NA	NA	NA	NA	NA
R.LGGLDVLEAEFSK.T	ENSMMUT00000005003	NA	NA	NA	NA	NA	NA	NA	NA	NA	NA	NA	177759	NA	30795.3	19676.8	NA	NA	NA	NA
K.GLEWVGLIR.N	ENSMMUT00000000171	NA	NA	NA	NA	NA	NA	NA	NA	NA	NA	NA	468365	580972	770185	NA	NA	NA	NA	NA
K.ILVVSNPVDILTYIVWKISGLPVTR.V	ENST00000280704	NA	273401	9699.32	NA	NA	NA	NA	NA	NA	NA	NA	NA	NA	NA	NA	NA	NA	NA	NA
K.LSGAYLVDDSDPDTSLFINVCR.D	CCDS5273.1_1	NA	NA	NA	NA	NA	NA	NA	NA	NA	NA	NA	NA	NA	NA	NA	NA	NA	661796	371754
K.LKECCEKPLLEK.S	ENST00000380904	1.6952e+07	75634.4	2.32018e+07	1.74154e+07	NA	4.08495e+07	NA	2.96843e+07	NA	NA	NA	NA	NA	NA	NA	NA	NA	NA	NA
K.KLQCVDLHVISNDVCAQVHPQK.V	ENST00000326003	NA	NA	NA	NA	5.9749e+08	NA	777064	1.59701e+08	NA	NA	NA	NA	NA	NA	NA	NA	NA	NA	NA
Y.NDYIQPICLPFDVFQILDGNTK.C	ENSMMUT00000025990	NA	NA	NA	NA	NA	NA	NA	NA	NA	NA	NA	3869.06	NA	NA	7161.79	NA	NA	NA	NA
K.LKGYTSWAIGLSVADLAESIMK.N	ENST00000422447	22386.9	NA	NA	NA	NA	72037.5	179665	NA	NA	NA	NA	NA	NA	NA	NA	NA	NA	NA	NA
K.VHAELADVLTEVVVDSVLAVR.R	ENST00000314144	NA	377389	1899.7	655.111	NA	NA	NA	NA	NA	NA	NA	NA	NA	NA	NA	NA	NA	NA	NA
R.AAAGIRPPGYLIHESACWSDTLQR.W	ENSMMUT00000040937	NA	NA	NA	NA	NA	NA	NA	NA	NA	NA	NA	729547	NA	NA	92819	NA	NA	NA	NA
P.YFYAPELLFFAK.R	ENST00000380904	5.16697e+06	1.23797e+06	NA	4.02894e+06	2.43139e+07	2.49036e+07	4.51137e+06	1.15636e+07	NA	NA	NA	NA	NA	NA	NA	NA	NA	NA	NA
K.EVYEEEYGSSLEDDVVGDTSGYYQR.M	ENSMMUT00000012857	NA	NA	NA	NA	NA	NA	NA	NA	NA	NA	NA	NA	NA	NA	NA	NA	NA	NA	NA
Y.ILLQSPQLPEDGALMAVYDK.S	ENST00000421673	4.15436e+06	3.99779e+06	3.33169e+06	4.16138e+06	NA	4.46212e+06	2.40305e+06	2.31194e+06	NA	NA	NA	1.11192e+06	6.60798e+06	749405	1.50378e+06	NA	NA	NA	NA
K.VPMMSLQHVTTPYFRDEELSCTVVELK.Y	ENSMMUT00000039535	NA	NA	NA	NA	NA	NA	NA	NA	NA	NA	458103	NA	NA	NA	3.84901e+06	NA	NA	NA	NA
R.DVLAGLSSSCCK.W	CCDS12302.1_1	NA	NA	NA	NA	NA	NA	NA	NA	NA	NA	NA	NA	NA	NA	NA	NA	NA	NA	7.07959e+06
R.RDAQNVAAAPELAMGALELEGR.N	CCDS1337.1_1	NA	NA	NA	NA	NA	NA	NA	NA	NA	NA	NA	NA	NA	NA	NA	NA	NA	NA	2.38933e+06
K.DVDQNLMDR.L	ENST00000258341	230798	16344.6	121491	NA	NA	NA	NA	132001	NA	NA	NA	NA	NA	NA	NA	NA	NA	NA	NA
F.WENEVNDEVVTSTLEHLHVDYPQNDVPVPAR.Y	CCDS32037.1_1	NA	NA	NA	NA	NA	NA	NA	NA	NA	NA	NA	NA	NA	NA	NA	NA	NA	1.29697e+06	110863
K.QDLPNaNMNaNAEITDK.L	ENST00000256682	373861	63270.6	NA	301956	388254	544650	380950	NA	NA	NA	NA	NA	24472.2	NA	70902.4	NA	NA	NA	NA
K.VSEGLPALDFPR.E	ENSMMUT00000027932	NA	NA	NA	NA	NA	NA	NA	NA	NA	NA	NA	136152	NA	64137.5	NA	NA	NA	NA	NA
R.ALASAAPSQSIFFSPVSISMSLAMLSLGAGSSTK.M	ENST00000329597	NA	407044	NA	NA	1.40667e+06	NA	NA	NA	NA	NA	NA	NA	NA	NA	NA	NA	NA	NA	NA
K.VNGVLTALPVSEANGR.I	ENSMMUT00000038509	NA	NA	NA	NA	NA	NA	NA	NA	NA	NA	224291	NA	NA	NA	236356	NA	NA	NA	NA
K.VVENGALLSWK.L	ENSMMUT00000006615	NA	NA	NA	NA	NA	NA	NA	NA	NA	NA	69528.7	233109	50629.5	7343.64	NA	NA	NA	NA	NA
R.VTVPGNYYQLMCGLCGNYNGDPK.D	ENST00000221347	457330	NA	NA	NA	133176	20933.9	NA	NA	NA	NA	NA	NA	NA	NA	NA	NA	NA	NA	NA
R.VMAVDALASSHPLSTPASEINTPAQISELFDSISYSK.G	ENSMMUT00000021009	NA	NA	NA	NA	NA	NA	NA	NA	NA	NA	NA	NA	3.36718e+06	NA	1.10282e+06	NA	NA	NA	NA
K.LLIYDNNK.R	ENSMMUT00000010394	NA	NA	NA	NA	NA	NA	NA	NA	NA	NA	3.38522e+06	972104	303656	NA	1.67229e+06	NA	NA	NA	NA
R.VMAVDALASSHPLSTPASEINTPAQISELFDSISYSK.X	CCDS10356.1_1	NA	NA	NA	NA	NA	NA	NA	NA	NA	NA	NA	NA	NA	NA	NA	NA	NA	NA	NA
R.ALSPLYSVEFSEEPFGVIVR.R	ENSMMUT00000013383	NA	NA	NA	NA	NA	NA	NA	NA	NA	NA	771833	1.00939e+06	8.36825e+06	NA	3.14047e+06	NA	NA	NA	NA
K.ALGFEAAESSLTK.D	ENSMMUT00000011844	NA	NA	NA	NA	NA	NA	NA	NA	509496	406568	3.44225e+06	NA	1.20192e+06	NA	3.66101e+06	NA	NA	3.81099e+06	5.23429e+06
K.TLAESALQLLYTAK.E	ENSMMUT00000046424	NA	NA	NA	NA	NA	NA	NA	NA	NA	NA	2584.27	NA	10957.4	NA	937.709	NA	NA	NA	NA
R.FQSAAIGALQEASEAYLVGLFEDTNLCAIHAK.R	ENST00000254810	NA	NA	249089	NA	NA	NA	NA	NA	NA	NA	NA	923480	3.27269e+06	NA	38453.5	NA	NA	NA	NA
K.IGYNPDTVAFVPISGWNGDNMLEPSANMPWFK.G	ENST00000316292	NA	316.241	NA	NA	43173.2	111708	54085.2	NA	NA	NA	2718.88	NA	NA	NA	NA	NA	NA	NA	NA
K.DINQEVYNFLATAGAK.Y	CCDS14017.1_1	NA	NA	NA	NA	NA	NA	NA	NA	NA	NA	NA	NA	NA	NA	NA	NA	NA	235622	NA
R.AAAIAVLPVTLDTPMNR.K	ENSMMUT00000008047	NA	NA	NA	NA	NA	NA	NA	NA	NA	NA	NA	NA	NA	NA	NA	NA	NA	NA	NA
K.SILTNNPTWIIDPIDGTTNFVHR.F	ENSMMUT00000003738	NA	NA	NA	NA	NA	NA	NA	NA	NA	NA	3338.02	142941	794667	NA	NA	NA	NA	NA	NA
K.LVINGNPITIFQER.D	ENST00000229239	1.74524e+06	848428	1.26512e+06	1.98425e+06	NA	NA	1.47462e+06	2.62404e+06	NA	NA	NA	NA	NA	NA	NA	NA	NA	NA	NA
F.TFHADMCTLSEK.E	ENSMMUT00000005416	NA	NA	NA	NA	NA	NA	NA	NA	NA	NA	NA	NA	6.47096e+06	2.42439e+06	5.06898e+06	NA	NA	2.44054e+06	3.03724e+06
R.EDYLDVYVFGVGPLVNQVNINaNLASK.K	ENST00000421235	873641	NA	NA	NA	NA	NA	930577	979336	NA	NA	NA	NA	NA	NA	NA	NA	NA	NA	NA
K.FDLSQNHPLGMAIFLK.N	ENST00000306749	NA	NA	199303	1983.12	NA	220735	NA	232795	NA	NA	NA	NA	NA	NA	NA	NA	NA	NA	NA
K.EPESILQVLSQMEK.I	ENST00000370508	388656	NA	NA	369606	585042	298874	338610	178169	NA	NA	NA	NA	NA	NA	NA	NA	NA	NA	NA
R.TEFLSNYLTNVDDITLVPGTLGR.I	ENSMMUT00000006925	NA	NA	NA	NA	NA	NA	NA	NA	NA	NA	38881	41775.3	692201	39994.3	63220.8	NA	NA	851044	NA
K.ESLQDTQPVGVLVDCCK.T	CCDS7889.1_1	NA	NA	NA	NA	NA	NA	NA	NA	NA	NA	NA	NA	NA	NA	NA	NA	NA	NA	NA
K.LVEKVAGDIESLLDR.K	CCDS33763.1_1	NA	NA	NA	NA	NA	NA	NA	NA	NA	NA	NA	NA	NA	NA	NA	NA	NA	NA	NA
K.LPDATPTELAELVNKR.A	ENSMMUT00000042115	NA	NA	NA	NA	NA	NA	NA	NA	NA	NA	NA	NA	14735.8	NA	NA	NA	NA	NA	NA
K.SDVYCEVCEFLVK.E	ENST00000373120	5.18813e+06	181498	4.21713e+06	4.79256e+06	1.10526e+07	8.58451e+06	618843	2.78838e+06	NA	NA	NA	NA	NA	573599	1.19331e+06	NA	NA	3.12266e+06	731106
K.ELVDDSINNVR.K	ENSMMUT00000039252	NA	NA	NA	NA	NA	NA	NA	NA	NA	NA	NA	NA	12022.5	NA	NA	NA	NA	NA	NA
R.SPFSFVYLPK.W	ENSMMUT00000027862	NA	NA	NA	NA	NA	NA	NA	NA	NA	NA	NA	NA	NA	307319	NA	NA	NA	NA	NA
R.SNLCALCIGDEQGENK.C	ENST00000231751	2.2481e+07	176570	2.11913e+07	4.92576e+07	5.91311e+07	1.89634e+07	NA	2.76033e+07	NA	NA	NA	NA	NA	NA	NA	NA	NA	NA	NA
K.EVGPPLSQEAVPLQK.E	ENSMMUT00000008761	NA	NA	NA	NA	NA	NA	NA	NA	NA	NA	NA	4.66937e+06	NA	NA	3.24687e+07	NA	NA	NA	NA
R.ELPSSSPVCIQVFNIIFR.K	ENSMMUT00000012528	NA	NA	NA	NA	NA	NA	NA	NA	NA	NA	NA	NA	21158.1	NA	13147.7	NA	NA	NA	NA
R.LNIWPAVQGACK.Q	CCDS302.1_1	NA	NA	NA	NA	NA	NA	NA	NA	NA	NA	NA	NA	NA	NA	NA	NA	NA	NA	210740
D.LPSLAADYVESK.D	ENSMMUT00000005416	NA	NA	NA	NA	NA	NA	NA	NA	NA	NA	NA	NA	NA	NA	1.33311e+06	NA	NA	NA	NA
R.ALQVTVPHFLDWSGEALQPTR.I	ENST00000170150	1.6847e+06	1.40165e+06	866499	357908	NA	2.38768e+06	2.65313e+06	2.1641e+06	NA	NA	NA	NA	NA	NA	NA	NA	NA	NA	NA
R.APVILGSPDDVLEFLK.V	ENST00000375326	112333	NA	NA	101495	176650	32289	290098	122950	NA	NA	NA	NA	NA	NA	NA	NA	NA	NA	NA
K.TFFILHDINSDGVLDEQELEALFTK.E	ENST00000263273	89579.8	534651	276876	95313.2	316844	113737	402922	86958.4	NA	NA	NA	NA	NA	NA	NA	NA	NA	NA	NA
R.VVGVPYQGNaNTALFILPSEGK.M	ENSMMUT00000015692	NA	NA	NA	NA	NA	NA	NA	NA	1.42543e+06	5.02639e+06	8.65893e+06	NA	476143	NA	1.50189e+07	NA	NA	NA	NA
K.AGATLDLLVENMGR.V	ENST00000307363	NA	2.04827e+06	1.3655e+06	NA	NA	2.63115e+06	NA	1.37002e+06	NA	NA	NA	NA	NA	NA	NA	NA	NA	NA	NA
R.WWGGQPLWITATK.Q	CCDS6329.1_1	NA	NA	NA	NA	NA	NA	NA	NA	NA	NA	NA	NA	NA	NA	NA	NA	NA	479947	609819
K.DLFLQGAYDTVR.W	ENST00000371579	123422	NA	187081	227114	358985	278783	212384	146902	NA	NA	NA	NA	NA	NA	NA	NA	NA	NA	834541
R.AYTDLSRPYSLFSYNTQGK.D	ENSMMUT00000009360	NA	NA	NA	NA	NA	NA	NA	NA	NA	NA	952594	2.04405e+06	2.15461e+07	1.71626e+06	4.4368e+06	NA	NA	NA	NA
K.KPMVLGHEASGTVEK.V	ENSMMUT00000022458	NA	NA	NA	NA	NA	NA	NA	NA	NA	NA	NA	21108.3	87133.1	18855.6	NA	NA	NA	NA	NA
R.SFNYIEFHCSMDGYVDSIEDLK.M	ENST00000326783	772787	109879	NA	766383	1.31082e+06	543199	NA	NA	NA	NA	NA	NA	NA	NA	NA	NA	NA	NA	NA
K.QADLYISEGLHPR.I	ENSMMUT00000008978	NA	NA	NA	NA	NA	NA	NA	NA	NA	NA	103970	NA	NA	NA	NA	NA	NA	NA	NA
S.LLDNLGSDLSNVVDELKPILHDGLETVDNTLK.G	CCDS13214.1_1	NA	NA	NA	NA	NA	NA	NA	NA	NA	NA	NA	NA	NA	NA	NA	NA	NA	607327	NA
R.YSMVGGNLVINNPDK.Q	CCDS8737.1_1	NA	NA	NA	NA	NA	NA	NA	NA	NA	NA	NA	NA	NA	NA	NA	NA	NA	NA	363037
R.HYGGLTGLNK.A	ENSMMUT00000003435	NA	NA	NA	NA	NA	NA	NA	NA	NA	NA	2.07484e+06	2.39705e+06	NA	2.14881e+06	NA	NA	NA	NA	NA
K.QFVTGIIDSLTISPK.A	ENST00000254898	592807	NA	NA	602708	1.4246e+06	1.22417e+06	814104	621546	NA	NA	NA	NA	NA	NA	NA	NA	NA	NA	NA
R.GLHGICMTFLHNaNGK.F	ENSMMUT00000020736	NA	NA	NA	NA	NA	NA	NA	NA	NA	NA	3170.25	NA	NA	NA	116676	NA	NA	NA	NA
A.AELSVNSLEK.F	CCDS10308.1_1	NA	NA	NA	NA	NA	NA	NA	NA	NA	NA	NA	NA	NA	NA	NA	NA	NA	1.19329e+06	1.2935e+06
K.LLGGVTIAQGGVLPNIQAVLLPK.K	ENST00000297012	1.17358e+06	NA	870360	2.61472e+06	2.39469e+06	1.13952e+06	2.41998e+06	1.06819e+06	NA	NA	7687.39	NA	NA	12722.8	19336.2	NA	NA	NA	NA
K.LIADAWNaNIPDNLDAVVDLQGGGHSYFFK.G	ENST00000219070	NA	NA	669846	524553	949203	1.00963e+06	999794	191885	NA	NA	NA	NA	NA	NA	NA	NA	NA	NA	NA
R.VPVAVQGEDTVQSLTQGDGVAK.L	ENST00000245907	NA	66170.7	NA	578947	NA	NA	NA	NA	NA	NA	NA	NA	NA	NA	NA	NA	NA	NA	NA
K.LCMGTSPNLCEPNNK.E	CCDS3080.1_1	NA	NA	NA	NA	NA	NA	NA	NA	NA	NA	NA	NA	NA	NA	NA	NA	NA	1.34125e+06	2.34644e+06
K.VIEHIMEDLDTNaNDK.Q	ENST00000368738	NA	1.27276e+06	NA	916528	884398	NA	NA	NA	NA	NA	NA	NA	NA	NA	NA	NA	NA	NA	NA
M.LLQPGESLGSYSYR.S	ENSMMUT00000030162	NA	NA	NA	NA	NA	NA	NA	NA	NA	NA	NA	NA	1.88503e+07	NA	NA	NA	NA	NA	NA
L.AVPSLDNTPFSFIVSQDVVK.A	CCDS13218.1_1	NA	NA	NA	NA	NA	NA	NA	NA	NA	NA	NA	NA	NA	NA	NA	NA	NA	NA	NA
Y.PNCPLDKENPTQEDQDR.G	ENSMMUT00000039535	NA	NA	NA	NA	NA	NA	NA	NA	NA	NA	NA	1.84661e+06	946.101	NA	NA	NA	NA	NA	NA
K.LTTPTYGDLNHLVSATMSGVTTCLR.F	ENST00000259818	NA	NA	206927	NA	1.06366e+06	562892	43824.9	NA	NA	NA	130125	4.63853e+06	1.79759e+06	350979	1.99777e+06	NA	NA	600171	153204
K.LDLDFPNLPYLLDGK.N	ENST00000256594	344854	379524	167488	186993	314818	299583	276032	312894	NA	NA	NA	NA	NA	NA	NA	NA	NA	NA	NA
K.MIPCDFLIPVQTQHPIRK.G	ENSMMUT00000008231	NA	NA	NA	NA	NA	NA	NA	NA	NA	NA	62350.2	NA	NA	815760	NA	NA	NA	NA	NA
K.AGKEPGLQIWR.V	ENSMMUT00000018262	NA	NA	NA	NA	NA	NA	NA	NA	NA	NA	NA	65005.5	NA	NA	16870.2	NA	NA	NA	NA
K.HTLVVLD.P	ENSMMUT00000046047	NA	NA	NA	NA	NA	NA	NA	NA	NA	NA	2.97209e+06	NA	NA	5.37039e+06	3.04853e+06	NA	NA	NA	NA
M.PGGLLLGDVAPNFEANTTVGR.I	ENST00000340385	6.62195e+06	144929	1.15722e+07	5.40328e+06	NA	NA	NA	7.99784e+06	NA	NA	NA	NA	NA	NA	NA	NA	NA	NA	NA
K.IEWLESHQDADIEDFK.A	ENST00000324460	1.28789e+06	NA	NA	1.24398e+06	1.17372e+06	1.12834e+06	1.58564e+06	1.06981e+06	NA	NA	NA	NA	NA	NA	NA	NA	NA	NA	NA
K.YVLPNFEVK.I	ENSMMUT00000001085	NA	NA	NA	NA	NA	NA	NA	NA	NA	NA	89472.1	NA	NA	NA	NA	NA	NA	NA	NA
K.GGPLDGTYR.L	ENSMMUT00000020894	NA	NA	NA	NA	NA	NA	NA	NA	NA	NA	213417	475903	NA	231968	165222	NA	NA	NA	NA
R.EEAENTLQSFR.Q	ENSMMUT00000004524	NA	NA	NA	NA	NA	NA	NA	NA	NA	NA	42347.4	NA	NA	55054.6	141427	NA	NA	NA	NA
R.VFDMLNR.R	ENSMMUT00000005246	NA	NA	NA	NA	NA	NA	NA	NA	NA	NA	NA	NA	NA	NA	4766.72	NA	NA	NA	NA
K.LMSANaNSDLPLNIECFMNDLDVSSK.M	ENST00000438626	NA	NA	22624.2	35525.6	NA	NA	NA	NA	NA	NA	NA	NA	NA	NA	NA	NA	NA	NA	NA
K.QALSDIPQAPHDSPPVSPTPNTPPCQAR.L	ENSMMUT00000001671	NA	NA	NA	NA	NA	NA	NA	NA	NA	NA	NA	NA	NA	NA	2.84428e+06	NA	NA	NA	NA
H.ISCNaNLLQDNIADAVTCAK.R	ENSMMUT00000012553	NA	NA	NA	NA	NA	NA	NA	NA	249421	1.06404e+06	98198	998345	684231	1.64943e+06	6.56231e+06	119439	NA	NA	NA
K.EQWDTIEGLIR.K	CCDS6250.1_1	NA	NA	NA	NA	NA	NA	NA	NA	NA	NA	NA	NA	NA	NA	NA	NA	NA	NA	NA
K.TLLAIGGWNFGTQR.F	ENSMMUT00000012171	NA	NA	NA	NA	NA	NA	NA	NA	NA	NA	NA	NA	NA	NA	36952.1	NA	NA	NA	NA
K.LYEQLSGK.-	ENSMMUT00000007191	NA	NA	NA	NA	NA	NA	NA	NA	NA	NA	487287	31458	20712.4	364528	NA	NA	NA	NA	NA
K.LYIEYGIQR.I	ENSMMUT00000031747	NA	NA	NA	NA	NA	NA	NA	NA	NA	NA	3.21617e+06	2252.75	NA	2678.58	NA	NA	NA	NA	NA
K.YQLDKDGVVLFK.K	ENSMMUT00000012916	NA	NA	NA	NA	NA	NA	NA	NA	NA	NA	NA	NA	468420	NA	21024.8	NA	NA	NA	NA
R.FRDNTPNaNIAIVQLQELSLR.L	ENSMMUT00000003818	NA	NA	NA	NA	NA	NA	NA	NA	NA	NA	7867.24	NA	30001.1	NA	14656.8	NA	NA	NA	NA
K.EDLHNaNDCEVQNLNQE.S	ENSMMUT00000026086	NA	NA	NA	NA	NA	NA	NA	NA	NA	NA	NA	NA	NA	NA	NA	NA	NA	NA	NA
K.LEMEQVWR.A	ENSMMUT00000023692	NA	NA	NA	NA	NA	NA	NA	NA	226552	417766	233290	NA	148437	NA	291806	NA	NA	NA	NA
R.AAAGIQPPGYLIHESACWSDTLQR.W	ENST00000302345	465705	673173	454475	453707	755258	949636	752919	353906	NA	NA	NA	NA	NA	NA	NA	NA	NA	NA	NA
K.ELLLEECWGKPK.V	ENSMMUT00000025644	NA	NA	NA	NA	NA	NA	NA	NA	NA	NA	13052.4	1.24526e+06	NA	135909	NA	NA	NA	NA	NA
R.AGLAPSAAEHTTSPSAPTGDGVEASSPSCPDPAK.D	CCDS7626.1_1	NA	NA	NA	NA	NA	NA	NA	NA	NA	NA	NA	NA	NA	NA	NA	NA	NA	NA	674354
G.KPQYMVLVPSLLHTETPEK.G	ENSMMUT00000020932	NA	NA	NA	NA	NA	NA	NA	NA	NA	NA	NA	NA	NA	NA	NA	NA	NA	NA	NA
K.KTQEQLALEMAELTAR.I	ENSMMUT00000021958	NA	NA	NA	NA	NA	NA	NA	NA	NA	NA	NA	NA	NA	60388.5	38869	NA	NA	NA	NA
K.VLEHTTHTLLVGESATK.F	ENSMMUT00000010339	NA	NA	NA	NA	NA	NA	NA	NA	NA	NA	86873.9	NA	93352	177317	NA	NA	NA	NA	NA
R.IDSGLYLGSGYFTAIQNL.R	ENST00000231751	NA	NA	NA	NA	NA	4230.47	569602	9502.13	NA	NA	NA	NA	NA	NA	NA	NA	NA	NA	NA
R.VKDLHVGATVAPSSR.R	ENSMMUT00000015692	NA	NA	NA	NA	NA	NA	NA	NA	NA	NA	NA	265211	NA	4246.06	NA	NA	NA	NA	NA
R.ALGQNPTNaNEVLK.V	ENST00000293422	296179	382809	231467	308220	320868	339610	481423	366641	NA	NA	NA	NA	14550.1	157928	NA	NA	NA	NA	NA
K.HKLDVTSVEDYK.A	ENSMMUT00000028294	NA	NA	NA	NA	NA	NA	NA	NA	NA	NA	NA	NA	NA	NA	NA	NA	NA	NA	NA
R.RPVKENFLHMSVQSDDALLGNPVNFTVILKR.K	ENSMMUT00000046047	NA	NA	NA	NA	NA	NA	NA	NA	NA	NA	NA	NA	NA	3.5365e+06	5.63514e+06	NA	NA	NA	NA
R.RAPYPNYDRDILAIDISR.V	ENSMMUT00000008761	NA	NA	NA	NA	NA	NA	NA	NA	NA	NA	5.10971e+06	2.9467e+06	NA	4.52651e+06	4.77295e+06	NA	NA	NA	NA
K.FQVTLNFWEESHGPSHTPQNLITVK.M	CCDS9615.1_1	NA	NA	NA	NA	NA	NA	NA	NA	NA	NA	NA	NA	NA	NA	NA	NA	NA	NA	NA
K.VIFLENYR.V	ENSMMUT00000012864	NA	NA	NA	NA	NA	NA	NA	NA	NA	NA	NA	NA	NA	NA	14630.4	NA	NA	NA	NA
R.EQINaNLTSFLDASFVYSSEPSLASR.L	ENST00000262290	NA	NA	8128.93	2381.53	NA	NA	NA	NA	NA	NA	NA	170812	61289.1	307432	NA	NA	NA	9.83864e+06	NA
K.LFDSDPITVTVPVEV.S	ENSMMUT00000039083	NA	NA	NA	NA	NA	NA	NA	NA	NA	NA	NA	NA	NA	NA	19756.9	NA	NA	NA	NA
R.FFDIQLGIK.D	ENST00000199448	204867	NA	471293	NA	278585	659780	3774.85	NA	NA	NA	NA	NA	NA	NA	NA	NA	NA	NA	NA
K.VVSQSSIYSQTENLIAGK.S	ENSMMUT00000024698	NA	NA	NA	NA	NA	NA	NA	NA	NA	NA	2.4312e+07	2.34214e+08	115048	NA	7.22685e+06	99281.3	1.20086e+06	NA	NA
K.EFEPLLNWMK.D	ENST00000299767	647997	NA	NA	487379	699442	379271	297904	486831	NA	NA	NA	NA	NA	NA	NA	NA	NA	NA	NA
K.LIEEVMIGEDK.L	ENSMMUT00000015131	NA	NA	NA	NA	NA	NA	NA	NA	NA	NA	95279.7	669330	NA	NA	NA	NA	NA	NA	NA
R.AECMLQQAER.L	ENST00000323076	NA	2.25638e+06	NA	986791	1.35467e+06	868436	NA	NA	NA	NA	653216	1.02363e+06	63816.6	NA	NA	NA	NA	NA	NA
K.LIAPVAEEETTVPNNK.I	CCDS8691.1_1	NA	NA	NA	NA	NA	NA	NA	NA	NA	NA	NA	NA	NA	NA	NA	NA	NA	4.63001e+06	1.47661e+06
K.LVVEWQLQDDKNQSLFCWEIPVQIVSHL.-	ENSMMUT00000009192	NA	NA	NA	NA	NA	NA	NA	NA	NA	NA	NA	1.97392e+06	5.80079e+06	NA	NA	NA	NA	1.45737e+06	1.13504e+06
R.HVGDLGNVTAGK.D	ENSMMUT00000002415	NA	NA	NA	NA	NA	NA	NA	NA	NA	NA	1.65482e+06	1.65736e+06	NA	NA	NA	NA	NA	NA	NA
K.LDITAEILAVR.D	ENST00000354297	NA	3511.66	901.947	NA	NA	NA	NA	292985	NA	NA	NA	NA	NA	NA	NA	NA	NA	NA	NA
X.THLPGFVEQAEALK.A	CCDS8069.1_1	NA	NA	NA	NA	NA	NA	NA	NA	NA	NA	NA	NA	NA	NA	NA	NA	NA	1.50387e+06	363932
C.SGDSGGPLVCDGVLQGITSWGSQPCALPR.R	ENSMMUT00000038399	NA	NA	NA	NA	NA	NA	NA	NA	NA	NA	NA	NA	NA	NA	606478	NA	NA	NA	NA
Q.DELLVYNK.N	CCDS13346.1_1	NA	NA	NA	NA	NA	NA	NA	NA	NA	NA	NA	NA	NA	NA	NA	NA	NA	NA	424668
K.GHHEAEIKPLAQSHATK.H	ENSMMUT00000007093	NA	NA	NA	NA	NA	NA	NA	NA	NA	NA	NA	NA	NA	10778.8	NA	NA	NA	NA	NA
R.FGQCWVFAGILTTVLR.A	ENSMMUT00000046047	NA	NA	NA	NA	NA	NA	NA	NA	NA	NA	NA	1.79426e+06	NA	372028	2.812e+06	NA	NA	NA	NA
K.GALLFNNIFSIVPAILMGCSK.V	ENSMMUT00000022903	NA	NA	NA	NA	NA	NA	NA	NA	NA	NA	NA	110228	NA	NA	NA	NA	NA	NA	NA
M.PDEDERKEYILNDTGCHYVGAAR.S	ENSMMUT00000046047	NA	NA	NA	NA	NA	NA	NA	NA	NA	NA	NA	221591	216023	NA	NA	NA	NA	NA	NA
K.LELSLIHSRGDGSELRPDDTK.T	CCDS57.1_1	NA	NA	NA	NA	NA	NA	NA	NA	NA	NA	NA	NA	NA	NA	NA	NA	NA	3.38572e+08	NA
K.KIENCNYAVELGK.N	ENSMMUT00000017391	NA	NA	NA	NA	NA	NA	NA	NA	NA	NA	932384	2.99086e+06	3.49785e+06	2.52043e+06	2.78777e+06	NA	NA	NA	NA
K.LTADFREDPDPR.K	ENSMMUT00000014487	NA	NA	NA	NA	NA	NA	NA	NA	NA	NA	NA	NA	NA	58901.2	NA	NA	NA	NA	NA
K.VLLVPGPEKEN.-	ENSMMUT00000022494	NA	NA	NA	NA	NA	NA	NA	NA	NA	NA	26961.5	NA	NA	26405.4	583.018	NA	NA	NA	NA
D.FTFDLYR.A	ENSMMUT00000015692	NA	NA	NA	NA	NA	NA	NA	NA	NA	NA	NA	NA	NA	NA	7.54903e+06	NA	NA	NA	411623
R.LVSHFVEEFK.R	ENSMMUT00000041018	NA	NA	NA	NA	NA	NA	NA	NA	NA	NA	NA	NA	NA	NA	24458.8	NA	NA	NA	NA
R.TGEAIVDAALSALR.Q	ENST00000381611	268491	NA	118627	254341	546482	295056	221606	259209	NA	NA	NA	NA	NA	NA	4491.18	NA	NA	418746	56255.5
R.FLFASVMADKDTTR.R	ENSMMUT00000008147	NA	NA	NA	NA	NA	NA	NA	NA	NA	NA	12363.2	NA	1.08261e+06	50159.4	NA	NA	NA	NA	NA
C.LNDIGICK.K	ENSMMUT00000017897	NA	NA	NA	NA	NA	NA	NA	NA	NA	NA	715467	1.39882e+06	NA	NA	1.32992e+07	NA	NA	NA	NA
K.QLSFEEFIMLMAR.L	ENST00000368738	NA	NA	NA	2092.01	57003.5	41239.5	21664.3	NA	NA	NA	NA	NA	NA	655051	45855.6	NA	NA	NA	NA
R.DIVLDCPDGSTIPYQYR.H	ENSMMUT00000046928	NA	NA	NA	NA	NA	NA	NA	NA	NA	NA	NA	NA	NA	557475	61788.3	NA	NA	NA	NA
R.LGDLYEEEMR.E	ENSMMUT00000004524	NA	NA	NA	NA	NA	NA	NA	NA	NA	NA	NA	1.59076e+06	886082	78153	97157	NA	NA	NA	NA
R.VDEPLSCSYVLTIR.T	ENST00000315970	NA	NA	305763	328449	NA	NA	NA	327905	NA	NA	NA	NA	NA	NA	NA	NA	NA	NA	NA
K.NVLDCCISLLTESSLKPTDRR.D	ENSMMUT00000046047	NA	NA	NA	NA	NA	NA	NA	NA	NA	NA	7.59691e+06	NA	NA	4.45877e+07	8.67259e+07	NA	NA	NA	NA
K.AYDATYLVK.S	ENSMMUT00000005977	NA	NA	NA	NA	NA	NA	NA	NA	NA	NA	NA	316305	NA	NA	115145	NA	NA	NA	NA
R.KYSVWIGGSILASLSTFQQMWISK.Q	ENSMMUT00000001914	NA	NA	NA	NA	NA	NA	NA	NA	NA	NA	NA	20266	NA	NA	NA	NA	NA	NA	NA
K.LGIHSESCHGWILGEHGDSSVPVWSGVNIAGVPLK.D	CCDS10171.1_1	NA	NA	NA	NA	NA	NA	NA	NA	NA	NA	NA	NA	NA	NA	NA	NA	NA	3.95157e+06	NA
R.YFQNYSYGGVIQDDHIPFLR.R	ENSMMUT00000023088	NA	NA	NA	NA	NA	NA	NA	NA	NA	NA	402514	NA	NA	NA	459401	NA	NA	748232	NA
K.CLVGEFVSDVLLVPEK.C	ENST00000263574	848355	NA	NA	776953	959518	1.3693e+06	121711	1.04945e+06	NA	NA	26309.4	89302.8	NA	60286.7	136127	NA	NA	NA	NA
R.DNCCILDER.F	ENSMMUT00000029988	NA	NA	NA	NA	NA	NA	NA	NA	NA	NA	NA	3.23835e+06	NA	NA	NA	NA	NA	NA	NA
R.FEELCADLFR.G	ENST00000375654	762590	NA	487900	418005	598889	740309	374481	384800	NA	NA	NA	NA	59936.8	NA	37140.5	NA	NA	NA	NA
R.AGEPGPPGPEGQPGVDGATGLPGMKGEK.G	CCDS35081.1_1	NA	NA	NA	NA	NA	NA	NA	NA	NA	NA	NA	NA	NA	NA	NA	NA	NA	NA	492411
R.KAYWQVHLDQVEVASGLTLCK.E	ENST00000236671	234877	788483	333731	267069	NA	NA	NA	NA	NA	NA	NA	NA	NA	NA	NA	NA	NA	NA	NA
K.FIPLIPIPER.T	CCDS8737.1_1	NA	NA	NA	NA	NA	NA	NA	NA	NA	NA	NA	NA	NA	NA	NA	NA	NA	1.29253e+06	NA
A.GPETLCGAELVDALQFVCGDR.G	ENSMMUT00000003166	NA	NA	NA	NA	NA	NA	NA	NA	NA	NA	NA	NA	NA	NA	30738	NA	NA	NA	NA
R.TAGWNIPMGLLYSK.I	ENSMMUT00000012466	NA	NA	NA	NA	NA	NA	NA	NA	NA	NA	NA	NA	1.99081e+07	NA	NA	NA	NA	1.2891e+06	2.59648e+06
R.ILGGHLDAK.G	ENSMMUT00000000967	NA	NA	NA	NA	NA	NA	NA	NA	NA	NA	NA	340955	6155.91	939538	NA	NA	NA	NA	NA
K.DSPQTIPTYTDALHVYSTVEGYIAYR.H	CCDS12323.1_1	NA	NA	NA	NA	NA	NA	NA	NA	NA	NA	NA	NA	NA	NA	NA	NA	NA	NA	319142
R.DFTFDLYR.A	ENST00000329597	303014	NA	324916	529310	2.86084e+06	1.37157e+06	1.01823e+06	517740	1.94547e+07	4.88332e+07	1.38162e+08	NA	1.38093e+07	NA	NA	NA	NA	9.43194e+06	4.56846e+07
K.ELASALKSALSGHLETVILGLLK.T	ENSMMUT00000016804	NA	NA	NA	NA	NA	NA	NA	NA	NA	NA	NA	NA	NA	NA	NA	NA	NA	NA	NA
K.DDNPNLPPLVRPEVDVMCTAFHDNEATF.L	ENSMMUT00000005416	NA	NA	NA	NA	NA	NA	NA	NA	NA	NA	16296.1	NA	2.59287e+06	NA	NA	NA	NA	NA	NA
L.LFNDNTECLAR.L	ENSMMUT00000020008	NA	NA	NA	NA	NA	NA	NA	NA	NA	NA	NA	NA	NA	8.51126e+06	NA	NA	NA	NA	NA
R.QVQHAQICTQLLTLVAPECSVSK.E	ENSMMUT00000017925	NA	NA	NA	NA	NA	NA	NA	NA	NA	NA	182692	NA	8.17189e+06	NA	2.94978e+06	NA	NA	NA	NA
K.NVLDCCISLLTESSLKPTDR.R	ENST00000296125	NA	421065	5.00194e+06	2.07696e+06	1.32781e+07	4.34237e+06	NA	1.90622e+07	5.40703e+06	1.54356e+07	1.24574e+08	NA	NA	8.28389e+08	NA	NA	NA	9.21287e+07	6.17769e+07
K.ALMGHLEEVVLALLK.T	ENSMMUT00000017765	NA	NA	NA	NA	NA	NA	NA	NA	NA	NA	NA	NA	NA	14754.7	NA	NA	NA	NA	NA
R.VLVEDDEIMQGFIR.A	ENST00000277508	2.14093e+07	NA	9.74333e+06	2.83165e+07	5.46762e+07	3.21747e+07	9.64625e+06	1.89763e+07	NA	NA	NA	NA	NA	NA	NA	NA	NA	NA	NA
K.VPTADLEHVLPLAEDVTNILSK.C	ENSMMUT00000042115	NA	NA	NA	NA	NA	NA	NA	NA	NA	361052	NA	NA	NA	1.49007e+06	NA	NA	NA	1.2891e+06	1.60336e+06
R.QVLLGDQIPK.F	CCDS11056.1_1	NA	NA	NA	NA	NA	NA	NA	NA	NA	NA	NA	NA	NA	NA	NA	NA	NA	999464	221112
K.CREILSVDCSANNPAQAQLR.R	ENSMMUT00000039083	NA	NA	NA	NA	NA	NA	NA	NA	NA	NA	NA	NA	NA	NA	140923	NA	NA	NA	NA
R.LDENYQPWGPEPELPLHTLFF.N	CCDS32689.1_1	NA	NA	NA	NA	NA	NA	NA	NA	NA	NA	NA	NA	NA	NA	NA	NA	NA	NA	286632
R.SPVYLTVLK.H	ENSMMUT00000008218	NA	NA	NA	NA	NA	NA	NA	NA	NA	NA	NA	NA	NA	314.603	NA	NA	NA	NA	NA
K.NEELIALCQK.S	ENST00000335186	513408	1.18402e+06	NA	NA	5.78904e+06	NA	384571	1.28602e+06	NA	NA	NA	NA	NA	NA	NA	NA	NA	NA	NA
R.VQMLLNEK.V	CCDS7384.1_1	NA	NA	NA	NA	NA	NA	NA	NA	NA	NA	NA	NA	NA	NA	NA	NA	NA	NA	NA
R.NHNaNVLASLTTQK.K	ENSMMUT00000031348	NA	NA	NA	NA	NA	NA	NA	NA	NA	NA	311845	NA	NA	NA	NA	NA	NA	NA	NA
K.FFGLPITGMLNSR.I	CCDS8317.1_1	NA	NA	NA	NA	NA	NA	NA	NA	NA	NA	NA	NA	NA	NA	NA	NA	NA	645926	779041
K.PEDPSLLEDPR.I	CCDS5831.1_1	NA	NA	NA	NA	NA	NA	NA	NA	NA	NA	NA	NA	NA	NA	NA	NA	NA	1.23031e+06	858892
R.QLEVVENSIPSVGLVEENEDR.L	CCDS5236.1_1	NA	NA	NA	NA	NA	NA	NA	NA	NA	NA	NA	NA	NA	NA	NA	NA	NA	NA	NA
K.TFSDWLESVK.E	ENSMMUT00000029578	NA	NA	NA	NA	NA	NA	NA	NA	NA	NA	6518.26	NA	NA	NA	NA	NA	NA	NA	NA
K.DNTYSLSSTLTLSSTDYQSHNVYACEVTHQGLSSPVTK.S	ENSMMUT00000029842	NA	NA	NA	NA	NA	NA	NA	NA	NA	NA	NA	NA	166461	NA	162187	NA	NA	NA	NA
K.HLHFVDVDDLHIIVQELR.G	ENST00000476993	NA	NA	NA	NA	1.21101e+06	NA	1.04373e+06	NA	NA	NA	NA	NA	NA	NA	NA	NA	NA	NA	NA
K.TWADECKFEHNNCLD.K	ENSMMUT00000017215	NA	NA	NA	NA	NA	NA	NA	NA	NA	NA	NA	NA	NA	1.6325e+06	3.03632e+06	NA	NA	NA	NA
N.GSDCPGTFCLFQSK.T	ENSMMUT00000020008	NA	NA	NA	NA	NA	NA	NA	NA	NA	NA	NA	NA	NA	NA	46547	NA	NA	NA	NA
R.CPVPSFHVELCR.E	ENSMMUT00000000964	NA	NA	NA	NA	NA	NA	NA	NA	NA	NA	25906.5	NA	NA	NA	27640.9	NA	NA	NA	NA
K.HFSVEGQLEFR.A	ENST00000327934	NA	4.91534e+06	NA	1.42795e+06	NA	NA	1.71636e+06	1.30744e+06	NA	NA	923673	1.67874e+06	3.43268e+06	NA	NA	NA	NA	NA	NA
S.QSSYVLQTEELVANK.Q	ENST00000372781	NA	950526	8525.65	NA	NA	NA	NA	NA	NA	NA	NA	NA	NA	NA	NA	NA	NA	NA	NA
K.LQENNHCHVACSALITDDLTDAIICAR.K	ENSMMUT00000019312	NA	NA	NA	NA	NA	NA	NA	NA	NA	NA	54976.4	NA	NA	415549	1.5009e+06	NA	NA	NA	NA
K.SAEAWAATCIWDHGPSYLLR.F	ENST00000260113	NA	NA	151642	334975	NA	NA	27320.6	NA	NA	NA	NA	NA	NA	NA	NA	NA	NA	NA	NA
G.SKDIFSTQDELLVYNK.N	ENST00000372781	799948	NA	1.09834e+06	9.02206e+06	3.46733e+07	1.65116e+07	8.18028e+06	6.30095e+06	NA	NA	NA	NA	NA	NA	NA	NA	NA	NA	NA
K.DGNVLLQEMQIQHPTASLIAK.V	ENSMMUT00000008978	NA	NA	NA	NA	NA	NA	NA	NA	NA	NA	NA	NA	NA	NA	NA	NA	NA	NA	NA
K.TGLDSPTGIDFSDITANSF.T	ENST00000354785	724520	32612.2	203837	204792	87392.6	848960	515483	140546	NA	NA	NA	NA	NA	NA	NA	NA	NA	NA	NA
R.NELESYAYSLK.N	ENST00000324460	1.19827e+06	1.931e+06	902926	1.09757e+06	1.4284e+06	1.15991e+06	1.30451e+06	853377	NA	NA	NA	NA	NA	NA	NA	NA	NA	2.72002e+06	NA
S.YELTQPPSVSVSPGQTAR.I	ENSMMUT00000023320	NA	NA	NA	NA	NA	NA	NA	NA	NA	NA	385757	NA	27839	659961	1.16588e+06	NA	NA	NA	NA
K.KLNCQVIGASVDSHFCHLAWVNTPK.K	ENST00000262746	638721	2.39397e+06	624642	482841	NA	927049	NA	465133	NA	NA	NA	NA	NA	NA	NA	NA	NA	NA	NA
K.TTLAWLR.D	ENSMMUT00000002810	NA	NA	NA	NA	NA	NA	NA	NA	NA	NA	852.298	NA	NA	NA	2849.34	NA	NA	NA	NA
K.YSVWIGGSILASLSTFQQMWISK.Q	ENSMMUT00000001914	NA	NA	NA	NA	NA	NA	NA	NA	NA	NA	NA	NA	NA	NA	NA	NA	NA	NA	NA
K.KLPVGFTFSFPCQQSK.I	ENSMMUT00000021461	NA	NA	NA	NA	NA	NA	NA	NA	NA	NA	NA	1.15473e+06	NA	33465.7	NA	NA	NA	NA	NA
K.ELTEEKETAFEFLSSA.-	ENSMMUT00000008622	NA	NA	NA	NA	NA	NA	NA	NA	NA	NA	NA	NA	8652.2	512473	37216	45316	113415	NA	NA
R.GFGEPFVLNPGTWALR.V	ENST00000252999	171090	38610.8	130259	167948	298931	NA	NA	221233	NA	NA	NA	NA	NA	NA	NA	NA	NA	NA	NA
R.YIFAYLDIQYEDHR.I	ENSMMUT00000031288	NA	NA	NA	NA	NA	NA	NA	NA	NA	NA	1.47198e+06	NA	NA	NA	NA	NA	NA	1.33154e+07	NA
R.ADAVTLDGGFIYEAGLAPYK.L	ENST00000231751	2.22187e+07	1.18094e+07	1.66001e+07	4.47276e+07	3.28968e+07	NA	3.84925e+06	NA	NA	NA	NA	NA	NA	NA	NA	NA	NA	NA	NA
R.DGYLFQLLR.V	ENSMMUT00000026586	NA	NA	NA	NA	NA	NA	NA	NA	NA	NA	NA	NA	NA	NA	231941	NA	NA	NA	NA
R.IAYEVSVQEAVALYGGHTPAGMQTK.Y	ENSMMUT00000028744	NA	NA	NA	NA	NA	NA	NA	NA	NA	NA	NA	NA	NA	NA	3.63329e+06	NA	NA	NA	NA
R.YLSYTLNPDLIR.K	ENST00000300060	5.14511e+06	1.15787e+07	2.86506e+06	4.55399e+06	3.5707e+06	4.62134e+06	5.84346e+06	1.797e+06	NA	NA	NA	462429	1.94561e+06	NA	NA	NA	NA	NA	NA
M.LIEFNMPVDLELVAK.Q	CCDS6535.1_1	NA	NA	NA	NA	NA	NA	NA	NA	NA	NA	NA	NA	NA	NA	NA	NA	NA	137613	286099
K.ALLEVVQSGGK.N	ENST00000308268	461126	9206.48	158699	346842	422117	NA	498563	169342	NA	NA	150891	814794	NA	NA	NA	NA	NA	902412	297425
T.ALFILPSEGK.M	ENSMMUT00000015692	NA	NA	NA	NA	NA	NA	NA	NA	NA	NA	NA	NA	NA	NA	1.20618e+06	NA	NA	NA	NA
R.SFLGGAPTEDLK.A	CCDS32356.1_1	NA	NA	NA	NA	NA	NA	NA	NA	NA	NA	NA	NA	NA	NA	NA	NA	NA	6.64911e+06	1.70447e+06
R.VLSNIENLPLVTK.M	ENSMMUT00000021014	NA	NA	NA	NA	NA	NA	NA	NA	NA	NA	NA	330366	NA	NA	NA	NA	NA	NA	NA
K.MALDKIAFIPFSYLVDQWR.W	ENST00000290866	NA	NA	31581.9	NA	NA	NA	NA	NA	NA	NA	NA	110081	NA	158955	417420	NA	NA	NA	NA
R.ESAATDVLQK.K	ENSMMUT00000006619	NA	NA	NA	NA	NA	NA	NA	NA	NA	NA	NA	NA	NA	NA	3.06626e+06	NA	NA	NA	NA
R.KAQCPCILEGYK.F	ENST00000421673	NA	273327	NA	2.69489e+06	4.74475e+06	NA	NA	1.21643e+06	NA	NA	NA	NA	NA	NA	NA	NA	NA	NA	NA
R.YGINTTDIFQTVDLWEGK.N	ENSMMUT00000006645	NA	NA	NA	NA	NA	NA	NA	NA	NA	NA	12942.1	NA	NA	NA	NA	NA	NA	NA	NA
K.EFADSLGIPFLETSAK.N	ENST00000260638	466126	498632	119238	NA	NA	NA	NA	194616	NA	NA	NA	NA	32976.7	NA	139795	NA	NA	NA	NA
K.FMLCAGSWR.G	CCDS12807.1_1	NA	NA	NA	NA	NA	NA	NA	NA	NA	NA	NA	NA	NA	NA	NA	NA	NA	6.09072e+07	2.81174e+07
K.ELLQEFIDSDAAAEAMGK.F	ENST00000244930	128936	NA	45555.5	NA	149556	74579.3	NA	177839	NA	NA	NA	NA	NA	NA	NA	NA	NA	NA	NA
K.VPMMSLQHVTTPY.F	ENSMMUT00000039535	NA	NA	NA	NA	NA	NA	NA	NA	NA	NA	660707	NA	NA	NA	2.35167e+06	NA	NA	NA	NA
K.QIVAGVNYFLDVELGR.T	ENST00000376925	NA	NA	1.75371e+06	1.55034e+06	NA	NA	NA	NA	NA	NA	NA	NA	NA	NA	NA	175466	NA	NA	NA
K.TDQVIQSLIALVNDPQPEHPLR.A	ENST00000458578	NA	NA	187002	223771	698608	676694	NA	219162	NA	NA	126372	311044	361141	NA	414044	NA	NA	NA	NA
A.YVMLPVADQYNCIK.H	ENSMMUT00000000967	NA	NA	NA	NA	NA	NA	NA	NA	NA	NA	NA	NA	3.36474e+06	2.08331e+06	2.18852e+06	NA	NA	NA	NA
K.DDNPNLPPLVRPEVDVMCTAFHDNEVTFLK.K	CCDS3555.1_1	NA	NA	NA	NA	NA	NA	NA	NA	NA	NA	NA	NA	NA	NA	NA	NA	NA	1.01572e+08	1.43377e+08
K.GVVPLAGTNGETTTQGLDGLSER.C	ENST00000395248	NA	NA	733406	NA	2.93403e+06	1.70433e+07	NA	765744	NA	NA	945843	NA	1.29455e+07	869033	1.9457e+06	319679	354545	NA	NA
R.KHGLEVIYMIEPIDEYCVQQLK.E	ENSMMUT00000017217	NA	NA	NA	NA	NA	NA	NA	NA	NA	NA	2.26132e+06	NA	NA	749416	NA	NA	NA	NA	NA
K.SPEQQETVLDGHLIIR.Y	ENSMMUT00000020374	NA	NA	NA	NA	NA	NA	NA	NA	NA	NA	7828.63	1.37264e+06	NA	2.67569e+06	NA	NA	NA	NA	NA
F.SLFDKDGDGTITTK.E	ENSMMUT00000008297	NA	NA	NA	NA	NA	NA	NA	NA	NA	NA	NA	NA	NA	NA	NA	NA	NA	NA	NA
R.YILYLVER.E	ENSMMUT00000045847	NA	NA	NA	NA	NA	NA	NA	NA	NA	462953	3.17415e+06	487973	489547	NA	1.94354e+06	NA	NA	NA	692291
K.GLYGIKDDVFLSVPCILGQNGISDLVK.V	ENST00000422447	208554	NA	179152	NA	520987	449406	NA	170506	NA	NA	72239.9	989464	2.48177e+06	501490	NA	NA	NA	NA	NA
K.FVYHLSDLCK.K	ENSMMUT00000031083	NA	NA	NA	NA	NA	NA	NA	NA	NA	538923	NA	NA	NA	8.8533e+06	992800	NA	NA	1.60014e+08	5.9577e+07
K.EILSEVER.N	ENSMMUT00000045699	NA	NA	NA	NA	NA	NA	NA	NA	NA	NA	NA	NA	NA	NA	88623.9	NA	NA	NA	NA
K.VLVCGAGPIGMVTLLVAK.A	ENST00000267814	2.75248e+06	NA	2.61201e+06	1.61555e+06	3.21592e+06	6.35988e+06	NA	3.29371e+06	NA	NA	NA	NA	NA	NA	NA	NA	NA	NA	NA
K.YRPSQDEGLPVSR.C	ENSMMUT00000013263	NA	NA	NA	NA	NA	NA	NA	NA	NA	NA	NA	597094	NA	NA	NA	NA	NA	NA	NA
R.DVTFDPELVDPVVAAGAVVTSSGIVFFSNPAHPEFR.V	ENST00000229725	NA	520514	169804	NA	434637	NA	NA	250840	NA	NA	NA	615.386	NA	NA	64404.2	NA	NA	NA	NA
K.SRLQGGVLVNEILNHMK.R	ENST00000351273	1.08883e+06	2.81084e+06	NA	805595	NA	2.93474e+06	5.31702e+06	NA	NA	NA	NA	NA	NA	NA	NA	NA	NA	NA	NA
K.EVGSPHGIILDSVDAAFVCPGSSR.L	ENSMMUT00000010814	NA	NA	NA	NA	NA	NA	NA	NA	NA	526483	NA	NA	1.34185e+07	NA	1.12544e+07	NA	NA	1.03406e+06	1.27231e+06
R.QEPSQGTTTFAVTSILR.V	ENST00000390547	1.92413e+06	4.10379e+06	1.44365e+06	2.4268e+06	6.44783e+06	1.92818e+06	1.28949e+06	974530	NA	NA	NA	NA	NA	NA	NA	NA	NA	NA	NA
A.CCVVGVCGPGLWER.Q	ENST00000382120	619481	181394	497939	NA	553872	1.89159e+06	NA	448714	NA	NA	20257	NA	NA	445714	992431	NA	NA	NA	NA
R.STSQSTAALGCLVK.D	ENSMMUT00000001458	NA	NA	NA	NA	NA	NA	NA	NA	NA	NA	NA	3.01118e+07	2.95824e+07	NA	2.90899e+07	NA	NA	NA	NA
R.QALAQISLPR.I	ENSMMUT00000003203	NA	NA	NA	NA	NA	NA	NA	NA	NA	NA	NA	681424	NA	NA	NA	NA	NA	NA	NA
R.LCHCPVGYTGPFCDLDTK.A	ENSMMUT00000027845	NA	NA	NA	NA	NA	NA	NA	NA	NA	NA	NA	NA	119986	21469.5	NA	NA	NA	NA	NA
K.LENLFEALNNK.N	ENST00000221740	NA	NA	NA	11953.5	NA	NA	NA	393753	NA	NA	NA	NA	NA	NA	NA	NA	NA	NA	NA
K.GDDITMVLILPKPEK.S	ENSMMUT00000000904	NA	NA	NA	NA	NA	NA	NA	NA	NA	NA	6210.73	NA	NA	25361.6	NA	NA	NA	NA	NA
K.SYPDGWNLPGGGVQR.G	ENST00000256999	NA	44037.5	25624.4	NA	NA	726420	NA	NA	NA	NA	NA	NA	NA	NA	NA	NA	NA	NA	NA
P.GLCSVGQCPANQVYQECGSACVK.T	ENST00000421673	1.23674e+06	34329.1	NA	NA	NA	NA	NA	579567	NA	NA	NA	NA	NA	NA	NA	NA	NA	NA	NA
K.ADFAEVSKLVTDLTK.V	CCDS3555.1_1	NA	NA	NA	NA	NA	NA	NA	NA	NA	NA	NA	NA	NA	NA	NA	NA	NA	NA	94294.5
K.FAMTLFEQCVCTSCGATSDPLPFIQMVHYI.S	ENSMMUT00000002563	NA	NA	NA	NA	NA	NA	NA	NA	NA	NA	19377.5	NA	46863.7	NA	NA	NA	NA	NA	NA
K.VGLSGMAIADVTLLSGFHALR.A	ENST00000375177	95121	NA	125448	222307	347427	NA	NA	NA	NA	NA	NA	NA	NA	NA	NA	NA	NA	NA	NA
K.DKPELQFPFLQDEDTVATLLECK.T	ENST00000393892	218653	93997.3	15636.5	111996	NA	372830	82855.5	108404	NA	NA	NA	NA	NA	NA	NA	NA	NA	NA	NA
E.LSESLQVAER.L	ENSMMUT00000039083	NA	NA	NA	NA	NA	NA	NA	NA	NA	NA	45727.7	3.41538e+06	NA	NA	NA	NA	NA	NA	NA
R.LYQVEYAFK.A	ENSMMUT00000023236	NA	NA	NA	NA	NA	NA	NA	NA	NA	NA	NA	NA	1.66821e+06	NA	43933	NA	NA	720640	NA
R.VFLDPNILSDDGTVALR.G	ENSMMUT00000018924	NA	NA	NA	NA	NA	NA	NA	NA	NA	NA	NA	NA	NA	NA	NA	NA	NA	NA	NA
K.DYADFVNLSTNLVGMDK.A	ENSMMUT00000008229	NA	NA	NA	NA	NA	NA	NA	NA	NA	NA	NA	NA	1.58429e+07	NA	1.30776e+07	NA	NA	NA	NA
C.YVECSALTQK.G	ENSMMUT00000007581	NA	NA	NA	NA	NA	NA	NA	NA	NA	NA	NA	NA	NA	NA	NA	NA	NA	NA	NA
K.TQTVCNFTDGALVQHQEWDGK.E	ENST00000297258	171599	1.14644e+06	65191.9	246427	897015	NA	NA	473643	NA	NA	NA	NA	NA	NA	NA	NA	NA	NA	NA
K.VLLVPGPEK.E	ENSMMUT00000022494	NA	NA	NA	NA	NA	NA	NA	NA	NA	NA	NA	NA	145596	NA	NA	NA	NA	NA	NA
Y.PEVESDLR.I	ENSMMUT00000010446	NA	NA	NA	NA	NA	NA	NA	NA	NA	NA	51714.5	NA	NA	596009	NA	NA	NA	NA	NA
K.NLSQDQEHGR.K	ENST00000372769	NA	627381	NA	NA	NA	NA	NA	NA	NA	NA	NA	NA	NA	NA	NA	NA	NA	NA	NA
R.DVYLLHESYDDVQQSFFLAETLK.Y	ENST00000368468	NA	NA	NA	NA	NA	38373.7	31273.7	44286.3	NA	NA	NA	NA	NA	NA	NA	NA	NA	NA	NA
K.YLGPQYVTAITNLK.K	ENSMMUT00000020008	NA	NA	NA	NA	NA	NA	NA	NA	1.12514e+07	NA	NA	NA	NA	3.6897e+07	1.31248e+06	NA	NA	NA	NA
K.QPLSSMCPTIMVGQDGQVR.M	ENSMMUT00000003239	NA	NA	NA	NA	NA	NA	NA	NA	NA	NA	1.16827e+07	2.25221e+06	1.69116e+07	NA	3.4517e+07	677687	498969	NA	NA
R.WSAGLTNSQVDLYIPK.V	ENSMMUT00000010206	NA	NA	NA	NA	NA	NA	NA	NA	NA	NA	NA	NA	NA	26798.9	16810.9	NA	NA	NA	NA
K.SLGLPENHIVF.S	ENSMMUT00000041537	NA	NA	NA	NA	NA	NA	NA	NA	NA	NA	5.05005e+06	NA	NA	NA	2.77769e+07	NA	NA	NA	NA
M.PFLELDTNLPANR.V	ENST00000403386	488221	146642	NA	NA	NA	774784	NA	NA	NA	NA	NA	NA	NA	NA	NA	NA	NA	NA	NA
K.NQGACGSCWTFSTTGALESAIAIATGK.M	ENST00000220166	NA	NA	113056	93992.6	639510	NA	NA	201005	NA	NA	20302.2	NA	NA	NA	118475	NA	NA	891298	877662
K.DMYSFLEDMGLK.A	ENST00000318602	103674	11397.2	1837.72	103092	179548	186654	NA	173274	NA	NA	NA	NA	NA	NA	NA	NA	NA	NA	NA
P.GLLGNFPGPFEEEMK.G	CCDS6005.1_1	NA	NA	NA	NA	NA	NA	NA	NA	NA	NA	NA	NA	NA	NA	NA	NA	NA	NA	NA
K.FSDLTEEEFR.T	ENST00000310325	115122	818598	NA	NA	546595	NA	NA	NA	NA	NA	NA	NA	NA	NA	NA	NA	NA	NA	NA
K.FWQDPALCCYLSPGDEQVNCFNINYLR.N	ENSMMUT00000008761	NA	NA	NA	NA	NA	NA	NA	NA	NA	NA	NA	5.08224e+06	5.64747e+07	3.07787e+06	NA	NA	NA	2.60622e+06	NA
R.YYSLDELSEK.G	ENSMMUT00000003287	NA	NA	NA	NA	NA	NA	NA	NA	NA	NA	116230	NA	1.26179e+06	NA	520084	NA	NA	NA	NA
K.TPGAVNaNCHLSCSALLQDNIADAVACAK.R	ENST00000261267	116301	65251.5	39739.6	2.37227e+06	833881	1.03018e+06	62799	827339	NA	NA	NA	NA	NA	NA	NA	NA	NA	NA	NA
K.TGLDSPTGIDFSDITANSFTVH.W	ENST00000354785	5.60296e+06	736017	1.62367e+06	1.86266e+06	937048	6.32599e+06	6.14632e+06	1.46906e+06	NA	NA	NA	NA	NA	NA	NA	NA	NA	NA	NA
R.NSLTGLPPGLFQASATLDTLVLK.E	ENSMMUT00000033357	NA	NA	NA	NA	NA	NA	NA	NA	739230	926920	NA	604211	1.73085e+06	549545	106963	NA	NA	1.04354e+07	1.39497e+07
R.GCGSGLPGK.N	ENSMMUT00000024980	NA	NA	NA	NA	NA	NA	NA	NA	NA	NA	2767.47	NA	37406.6	5219.06	NA	NA	NA	NA	NA
R.KAPDAGGCLHADPDLGVLCPTGCQLQEALLQQER.P	ENSMMUT00000029981	NA	NA	NA	NA	NA	NA	NA	NA	NA	NA	45992.9	NA	152530	32564.4	NA	NA	NA	NA	NA
R.LSEPAEITDAVQVVDLPTWEPALGTTC.Y	CCDS12807.1_1	NA	NA	NA	NA	NA	NA	NA	NA	NA	NA	NA	NA	NA	NA	NA	NA	NA	1.77434e+06	650983
K.GVNLPGAAVDLPAVSEK.D	ENST00000419739	357453	75936.9	NA	315286	396346	356415	468355	344847	NA	NA	9433.32	NA	792734	NA	NA	NA	86315.9	NA	NA
R.KNTEILTGSWPDSTYPEGTPAIYK.C	CCDS1385.1_1	NA	NA	NA	NA	NA	NA	NA	NA	NA	NA	NA	NA	NA	NA	NA	NA	NA	2.30695e+06	1.90491e+06
R.LYDAYELK.H	ENSMMUT00000012857	NA	NA	NA	NA	NA	NA	NA	NA	NA	NA	466341	NA	NA	NA	535652	NA	NA	NA	399705
R.DFALLSLQVPLK.D	ENST00000375177	150497	149268	NA	377298	276765	226944	NA	NA	NA	NA	NA	NA	NA	NA	42991.5	NA	NA	NA	NA
R.NLWVLVVGR.F	ENST00000338356	NA	NA	444853	NA	NA	121203	NA	51583.5	NA	NA	NA	NA	NA	NA	NA	NA	NA	NA	NA
K.VVYTLQTDVHSIARTLACINR.R	gi|9790345|ref|NP_062908.1|	NA	NA	NA	NA	NA	NA	NA	NA	NA	NA	19639	NA	NA	NA	17913.7	NA	NA	NA	NA
R.NNLSLGDALAK.W	CCDS7718.1_1	NA	NA	NA	NA	NA	NA	NA	NA	NA	NA	NA	NA	NA	NA	NA	NA	NA	NA	7.9254e+06
R.FAELVGPVIPQDWSTECMTTNS.H	ENST00000351273	154320	NA	118512	23714.2	125819	369191	NA	140602	NA	NA	NA	NA	NA	NA	NA	NA	NA	NA	NA
R.IQQCPGTETAEYQSLCPHGR.G	ENSMMUT00000029261	NA	NA	NA	NA	NA	NA	NA	NA	NA	NA	20245.4	921327	NA	NA	40897.4	NA	NA	NA	NA
R.QSEDSTFYLGER.T	ENSMMUT00000007785	NA	NA	NA	NA	NA	NA	NA	NA	NA	NA	62517.7	552437	222271	34947.6	15455.9	NA	NA	NA	NA
K.YEIQYLTCPNDQK.C	ENSMMUT00000044648	NA	NA	NA	NA	NA	NA	NA	NA	NA	NA	NA	NA	NA	NA	69351.3	NA	NA	NA	NA
R.SLLEGEGSSGGGGR.G	ENSMMUT00000002112	NA	NA	NA	NA	NA	NA	NA	NA	NA	NA	NA	NA	NA	NA	NA	194241	495511	NA	NA
R.GPEPELPLHTLFFNTWR.M	ENSMMUT00000003201	NA	NA	NA	NA	NA	NA	NA	NA	NA	NA	NA	210671	34018.1	NA	NA	NA	NA	NA	NA
K.HFVALSTNTTK.V	ENST00000415930	NA	523589	NA	NA	NA	NA	NA	NA	NA	NA	1.15058e+06	999251	NA	2.1353e+06	NA	NA	NA	NA	NA
K.ELGCLLGSDTCLTPAGSSCITLH.I	ENSMMUT00000022005	NA	NA	NA	NA	NA	NA	NA	NA	NA	NA	NA	732657	6.55591e+06	4.69237e+06	623489	NA	NA	NA	NA
K.AQLDAAVTFGPSQVAR.G	ENST00000395624	195905	525247	110734	227586	475165	53412.4	NA	129514	NA	NA	NA	NA	NA	NA	NA	NA	NA	NA	NA
K.SLVASLAEPDFVMTDFAK.F	ENSMMUT00000024510	NA	NA	NA	NA	NA	NA	NA	NA	NA	NA	NA	NA	184035	NA	9946.29	NA	NA	NA	NA
K.NSLFDYQK.N	ENSMMUT00000029982	NA	NA	NA	NA	NA	NA	NA	NA	NA	NA	NA	NA	NA	NA	209061	NA	NA	NA	NA
K.VDLSFSPSQSLPASHAHLR.V	ENST00000318602	451464	12674.7	NA	506763	534157	511449	NA	602536	NA	NA	NA	NA	NA	NA	NA	NA	NA	NA	NA
R.ISVAGVTSGNVGYLAHAIHQVTK.-	CCDS10801.1_1	NA	NA	NA	NA	NA	NA	NA	NA	NA	NA	NA	NA	NA	NA	NA	NA	NA	708140	143989
R.IEDGFSLK.E	ENSMMUT00000000904	NA	NA	NA	NA	NA	NA	NA	NA	NA	NA	74722	NA	NA	NA	NA	NA	NA	NA	NA
R.YVEPIEDVPCGNIVGLVGVDQFLVK.T	ENST00000309311	NA	22202.5	49981.6	95888.5	186908	158424	31334.4	NA	NA	NA	NA	NA	NA	NA	NA	NA	NA	NA	NA
K.EYILNDTGCH.Y	ENSMMUT00000046047	NA	NA	NA	NA	NA	NA	NA	NA	NA	NA	NA	NA	NA	NA	358684	NA	NA	NA	NA
R.LQIHSMADQVLPPGWQEEQAITWAR.K	ENSMMUT00000028744	NA	NA	NA	NA	NA	NA	NA	NA	NA	NA	14240.8	NA	NA	NA	22723.2	NA	NA	NA	NA
R.DDGLFSGDPNWFPK.K	ENST00000368096	12909.4	NA	NA	NA	NA	NA	9667.56	NA	NA	NA	48932.7	NA	NA	NA	17005	NA	NA	NA	NA
K.DDSLIFK.K	ENSMMUT00000011165	NA	NA	NA	NA	NA	NA	NA	NA	NA	NA	5.52661e+06	NA	NA	4.10879e+06	1.21867e+07	NA	NA	NA	NA
K.LSGFHDKDLFGIWSK.I	ENSMMUT00000045420	NA	NA	NA	NA	NA	NA	NA	NA	2.56475e+06	1.45015e+06	3.48272e+06	612581	NA	1.45056e+07	2.13685e+07	NA	NA	NA	NA
K.ETGANLAICQWGFDDEANHLLLQNNLPAVR.W	ENST00000280326	58994.2	NA	49678.6	31431	NA	41376.8	NA	NA	NA	NA	NA	NA	1.01688e+06	NA	NA	NA	NA	NA	NA
R.SGKYDLDFKSPDDPSR.Y	ENSMMUT00000016693	NA	NA	NA	NA	NA	NA	NA	NA	NA	NA	35069.7	NA	NA	59667.4	28449.5	NA	NA	NA	NA
R.YCDMTESNPLER.R	ENSMMUT00000005949	NA	NA	NA	NA	NA	NA	NA	NA	NA	675580	18788.5	2.10695e+06	NA	NA	NA	NA	NA	1.80669e+07	2.66036e+06
R.LQIHSMADQVLPPGWQEEQAITWAR.T	ENST00000416793	NA	NA	509243	75920.5	NA	80159.3	NA	NA	NA	NA	NA	NA	NA	NA	NA	NA	NA	NA	NA
R.GLCGNFNGDTTDDFTTSMGIAEGTASLFVDSWR.A	ENST00000421673	NA	14266.3	NA	NA	2.74104e+06	2.2303e+06	NA	NA	NA	NA	NA	NA	NA	NA	NA	NA	NA	NA	NA
K.HEKEDGAISTIVLR.G	ENSMMUT00000004280	NA	NA	NA	NA	NA	NA	NA	NA	NA	NA	696577	NA	NA	NA	NA	NA	NA	NA	NA
R.GVGGSQPPDIDRTELVEPTEYLVVHLR.G	ENSMMUT00000021009	NA	NA	NA	NA	NA	NA	NA	NA	NA	NA	424789	NA	NA	NA	NA	NA	NA	NA	NA
K.SIQEIQELDKDDESLRK.Y	ENSMMUT00000013890	NA	NA	NA	NA	NA	NA	NA	NA	NA	NA	38581.7	NA	920256	128668	NA	NA	NA	NA	NA
K.LENCNYAVELGK.N	ENSMMUT00000008944	NA	NA	NA	NA	NA	NA	NA	NA	NA	NA	52007.8	NA	1.0652e+06	15672.6	NA	NA	NA	NA	NA
R.RKPEDVLDDDDAGSAPLK.S	ENSMMUT00000026339	NA	NA	NA	NA	NA	NA	NA	NA	NA	NA	NA	233383	2.56401e+06	171275	NA	NA	NA	NA	NA
R.ENYNQYDLNR.N	ENST00000338356	416196	300414	597265	150087	287850	NA	2.06636e+06	343887	NA	NA	NA	NA	NA	NA	NA	NA	NA	NA	NA
R.NYNRNPLST.-	ENSMMUT00000024698	NA	NA	NA	NA	NA	NA	NA	NA	NA	NA	1.62913e+06	1.67348e+07	NA	NA	NA	NA	NA	NA	NA
K.MINLSVPDTIDER.T	ENST00000323076	812190	NA	456327	1.17361e+06	2.47934e+06	1.66862e+06	1.09122e+06	539071	NA	NA	1.58685e+06	NA	7.23313e+06	NA	NA	NA	NA	977772	NA
K.IPELDMTEVVAPFMANIPLLLYPQDGPR.S	ENST00000373120	202281	945801	373753	161626	1.48252e+06	718172	NA	293233	NA	NA	NA	NA	NA	NA	NA	NA	NA	NA	NA
R.LGPGMADMCK.N	ENSMMUT00000018187	NA	NA	NA	NA	NA	NA	NA	NA	NA	NA	NA	NA	123212	70305.4	NA	NA	NA	NA	NA
K.ASHQQLDTVWENaNK.A	ENSMMUT00000029398	NA	NA	NA	NA	NA	NA	NA	NA	NA	NA	10281.5	NA	NA	179553	NA	NA	NA	NA	NA
R.KTAALQNVNISGSFELQLYTGKK.V	ENSMMUT00000046047	NA	NA	NA	NA	NA	NA	NA	NA	NA	NA	3.0523e+06	NA	NA	8.25091e+06	3.70706e+06	NA	NA	NA	NA
K.ASSFAGYVGMLTGFKPGLFSLTLNER.F	ENST00000381733	NA	NA	984217	NA	1.08222e+06	768350	900360	177954	NA	NA	NA	NA	NA	NA	NA	NA	NA	NA	NA
R.VTMDQLSTVHHEMGHIQYYLQYK.D	ENST00000290866	411682	461606	NA	529610	715374	1.10456e+06	583474	NA	NA	NA	NA	NA	NA	NA	NA	NA	NA	NA	NA
R.GGTLGTPQTGSENDALYEYLR.Q	ENSMMUT00000026878	NA	NA	NA	NA	NA	NA	NA	NA	NA	NA	220205	580781	NA	436340	NA	NA	NA	NA	NA
K.NMGEIEPTFYVTLYGTNaNDSQTLPLEIVER.I	ENST00000261292	NA	NA	83290.8	22826.1	179652	NA	176373	121875	NA	NA	NA	NA	NA	NA	NA	NA	NA	NA	NA
R.QDEEKPLHALLHGR.G	ENST00000233813	3.47047e+06	1.25942e+07	NA	NA	3.64206e+07	NA	NA	NA	NA	NA	NA	NA	NA	NA	39569.3	NA	NA	NA	NA
K.VDFTLSSDR.D	ENSMMUT00000001085	NA	NA	NA	NA	NA	NA	NA	NA	NA	NA	24672.2	292522	NA	NA	NA	NA	NA	NA	NA
Y.EKPQCQSDWQCLGK.K	ENSMMUT00000014459	NA	NA	NA	NA	NA	NA	NA	NA	NA	NA	NA	242780	5201.19	1.10583e+06	NA	NA	NA	NA	NA
R.LIYWDCTDHGEAFGK.K	ENSMMUT00000025218	NA	NA	NA	NA	NA	NA	NA	NA	NA	NA	124390	NA	2.33236e+07	265035	NA	NA	NA	NA	NA
R.CIESLIAVFQK.Y	ENST00000271638	1.11256e+06	NA	699541	679085	1.13185e+06	1.5078e+06	6.43242e+06	844122	NA	NA	NA	NA	NA	1.20914e+06	37998.2	NA	NA	1.26916e+06	458197
R.GPGLCSVGQCPANQVYQECGSACVK.T	ENSMMUT00000017925	NA	NA	NA	NA	NA	NA	NA	NA	NA	NA	6498.54	NA	2.90978e+06	123393	NA	NA	NA	NA	NA
K.DLDLEDIVR.N	ENST00000265074	41015.3	13691.2	25650	NA	22272.3	307217	22020.2	7490.04	NA	NA	NA	NA	NA	NA	NA	NA	NA	NA	NA
K.LLIVSNPVDILTYVAWK.I	ENSMMUT00000030208	NA	NA	NA	NA	NA	NA	NA	NA	NA	NA	NA	2.08179e+06	NA	NA	1.19017e+06	NA	NA	529403	NA
K.SLDDVIKR.A	ENSMMUT00000018673	NA	NA	NA	NA	NA	NA	NA	NA	NA	NA	206257	NA	NA	18977.5	NA	NA	NA	NA	NA
K.EELLPAQDIK.A	ENSMMUT00000001051	NA	NA	NA	NA	NA	NA	NA	NA	1.73833e+06	NA	NA	NA	3.71578e+06	NA	455404	NA	NA	NA	NA
R.CTPACQFCQNLIR.C	ENSMMUT00000018385	NA	NA	NA	NA	NA	NA	NA	NA	NA	NA	NA	NA	98044.6	2.16426e+06	NA	NA	NA	NA	NA
K.CYNELTGCTK.I	ENSMMUT00000024211	NA	NA	NA	NA	NA	NA	NA	NA	NA	NA	NA	7593.41	22611.7	553044	NA	NA	NA	NA	NA
K.CLANLVSNaNPYNR.L	ENSMMUT00000010752	NA	NA	NA	NA	NA	NA	NA	NA	NA	NA	731798	NA	NA	NA	193932	NA	NA	NA	NA
R.GGGAGFISGLSYLELDNPAGNKR.R	ENSMMUT00000019887	NA	NA	NA	NA	NA	NA	NA	NA	NA	NA	1.36445e+06	2.38028e+06	2.21403e+06	2.90612e+06	NA	NA	NA	NA	NA
R.LFAQLAGDDMEVSATELMNILNK.V	ENST00000246533	118980	NA	112222	49216.3	263406	264269	250103	158228	NA	NA	NA	139596	NA	22995.3	73188.1	NA	NA	NA	NA
K.LEYHQVIQQMEQK.K	ENST00000323688	1.3576e+06	3.91527e+06	NA	1.50013e+06	3.80566e+06	NA	471783	2.60159e+06	NA	NA	NA	NA	NA	NA	NA	NA	NA	NA	NA
K.VTEFMLCAGSWMGGK.S	ENSMMUT00000038399	NA	NA	NA	NA	NA	NA	NA	NA	NA	NA	NA	NA	NA	7999.09	5.14368e+07	NA	67220.8	NA	NA
R.VILPVSVDEYQVGQLYSVAEASK.N	ENST00000313486	207455	NA	NA	271770	NA	338349	338578	NA	NA	NA	10304	NA	498599	NA	213127	4376.91	35439.1	NA	NA
R.LACIHTSPINR.F	ENSMMUT00000006974	NA	NA	NA	NA	NA	NA	NA	NA	NA	NA	1085.11	67331.4	4646.57	3002.29	NA	NA	NA	NA	NA
R.MLLADQGQSWK.E	ENST00000398606	641997	642830	496549	488008	1.36786e+06	578642	NA	983456	NA	NA	NA	NA	NA	NA	NA	NA	NA	NA	NA
R.YGFLLPATQIIPTAQETWMALR.T	ENSMMUT00000041803	NA	NA	NA	NA	NA	NA	NA	NA	NA	NA	NA	16828.7	NA	1.48011e+06	7.54564e+06	NA	NA	NA	329462
K.VFLENVIR.D	ENSMMUT00000002050	NA	NA	NA	NA	NA	NA	NA	NA	NA	NA	7576.71	NA	NA	NA	55201.7	NA	NA	674213	327452
R.LTPHQQLGFQSVYNaNGCDCQILPCLLCWR.N	ENSMMUT00000031702	NA	NA	NA	NA	NA	NA	NA	NA	28655.4	884718	NA	NA	NA	NA	1.04973e+07	NA	NA	NA	NA
K.LSQDDIK.G	ENSMMUT00000004818	NA	NA	NA	NA	NA	NA	NA	NA	NA	NA	NA	NA	NA	NA	NA	NA	NA	NA	NA
R.GGGHILPYDQPLR.A	ENSMMUT00000028399	NA	NA	NA	NA	NA	NA	NA	NA	NA	NA	316244	NA	NA	NA	312479	NA	NA	NA	NA
R.YALLPHLYTLFHQAHVAGETVAR.P	ENSMMUT00000013383	NA	NA	NA	NA	NA	NA	NA	NA	NA	NA	967510	NA	NA	NA	NA	NA	NA	2.29498e+06	436140
K.LLIEMEQR.L	ENST00000348956	1.70802e+06	3.36635e+06	1.0644e+06	861915	1.53811e+06	1.61309e+06	2.64192e+06	1.52504e+06	NA	NA	NA	NA	NA	NA	NA	NA	NA	NA	NA
K.YEELQITAGR.H	ENST00000252244	2.93042e+06	5.94832e+06	3.51838e+06	2.0559e+06	3.60244e+06	1.04361e+07	NA	NA	1.1318e+06	636152	344897	742160	NA	NA	NA	NA	NA	NA	4.24925e+06
K.NLLHVTDTGVGMTR.E	ENST00000299767	869728	1.4354e+06	334595	754164	915805	471364	596540	NA	NA	NA	55792.6	NA	NA	31969.8	74648.2	NA	NA	NA	NA
R.VLEVSR.A	ENSMMUT00000021248	NA	NA	NA	NA	NA	NA	NA	NA	NA	NA	NA	NA	54.1338	NA	NA	NA	NA	NA	NA
K.FYPAGDVLSVTLEPYNVAQLQSSLDLSGSK.V	ENSMMUT00000031979	NA	NA	NA	NA	NA	NA	NA	NA	NA	NA	36959.9	NA	NA	NA	113012	NA	NA	NA	NA
R.YADLTEDQLPSCESLK.D	ENST00000334828	206935	171287	NA	132824	116433	NA	NA	102098	NA	NA	NA	NA	642090	NA	310888	NA	NA	NA	NA
K.SINGILFPGGSVDLR.R	ENST00000260118	97290.9	NA	46035.4	NA	264900	124296	NA	NA	249749	NA	NA	NA	4.50209e+06	1.06857e+06	NA	NA	NA	2.16683e+06	1.06821e+06
R.IPDWTPQAYDPLDVLVPYFVPDTPAAR.A	ENSMMUT00000004037	NA	NA	NA	NA	NA	NA	NA	NA	NA	NA	NA	5488.31	NA	210732	766966	NA	NA	NA	NA
R.SANLVAATLGAILNR.L	ENSMMUT00000021461	NA	NA	NA	NA	NA	NA	NA	NA	NA	NA	NA	422173	NA	NA	NA	NA	NA	NA	NA
K.NLQHYYSYDGSLTTPPCTENVHWF.V	ENSMMUT00000047603	NA	NA	NA	NA	NA	NA	NA	NA	NA	NA	49595.7	NA	NA	NA	35818.5	NA	NA	NA	NA
K.QCTTVNLEDLVVAHHEMGHIQYFMQYK.D	ENSMMUT00000017679	NA	NA	NA	NA	NA	NA	NA	NA	NA	NA	265695	NA	446185	694689	NA	NA	NA	NA	NA
R.IVVHCNNNQDFQEWLEQLNR.L	CCDS14660.1_1	NA	NA	NA	NA	NA	NA	NA	NA	NA	NA	NA	NA	NA	NA	NA	NA	NA	2.71204e+07	NA
L.GDQTVSDNELQEMSNQGSK.Y	ENST00000316403	NA	53253.6	NA	NA	NA	NA	NA	NA	NA	NA	NA	NA	NA	NA	NA	NA	NA	NA	NA
K.NGSGAVFPVAGADMQTLR.E	ENSMMUT00000016874	NA	NA	NA	NA	NA	NA	NA	NA	NA	NA	NA	NA	28098.1	NA	38917.3	NA	NA	NA	NA
K.DFACVHQALK.G	ENSMMUT00000017694	NA	NA	NA	NA	NA	NA	NA	NA	NA	NA	NA	1.44392e+07	864693	7.52171e+06	1.15196e+07	NA	NA	NA	NA
C.MMLKPPNYCEMDGQCER.D	ENSMMUT00000014459	NA	NA	NA	NA	NA	NA	NA	NA	NA	1.19977e+06	23991.8	NA	17577.3	4.09302e+06	1.83437e+07	NA	NA	NA	NA
K.AWRPALYLAALDCAEETNSAVCR.D	ENST00000367602	NA	271097	488444	313949	1.31536e+06	NA	191893	297604	NA	NA	NA	NA	NA	NA	NA	NA	NA	NA	NA
K.YVRPGGGFVPNFQLFEK.G	ENSMMUT00000006533	NA	NA	NA	NA	NA	NA	NA	NA	NA	618702	1.28074e+06	NA	9.44246e+06	NA	2.1069e+06	NA	NA	1.84455e+06	447739
R.QLGCGWATSAPGSAR.F	ENSMMUT00000029732	NA	NA	NA	NA	NA	NA	NA	NA	NA	NA	NA	NA	NA	NA	133773	NA	NA	NA	NA
R.IPGTGQLIFTIVIDR.L	ENSMMUT00000015697	NA	NA	NA	NA	NA	NA	NA	NA	NA	NA	11395.6	3.06821e+06	744049	NA	NA	NA	NA	NA	NA
K.EDVNLMMSSGQILGIRFLDK.L	ENSMMUT00000030966	NA	NA	NA	NA	NA	NA	NA	NA	NA	NA	NA	NA	3.20929e+06	NA	NA	NA	NA	2.29985e+06	1.778e+06
R.IQLVEEELDR.A	ENSMMUT00000002245	NA	NA	NA	NA	NA	NA	NA	NA	NA	NA	NA	NA	NA	NA	NA	NA	NA	NA	NA
R.HQHGSHGALDVVIVEHEGDGNHH.L	ENSMMUT00000024698	NA	NA	NA	NA	NA	NA	NA	NA	NA	NA	NA	205653	NA	441665	NA	NA	NA	NA	NA
K.VRVELLHNPAFCSLATAK.R	ENSMMUT00000038845	NA	NA	NA	NA	NA	NA	NA	NA	NA	NA	41395.4	8.10154e+06	NA	3.34727e+06	422004	NA	NA	NA	NA
K.TMSGLECQAWDSQSPHAHGYIPSK.F	ENSMMUT00000023806	NA	NA	NA	NA	NA	NA	NA	NA	NA	NA	NA	NA	436939	NA	NA	NA	NA	NA	NA
N.LTQGEDQYYLR.V	ENSMMUT00000039083	NA	NA	NA	NA	NA	NA	NA	NA	NA	NA	124508	617372	763371	1.624e+06	NA	NA	NA	NA	NA
K.VICLPEPVNLQASVTASHDLK.I	ENSMMUT00000001288	NA	NA	NA	NA	NA	NA	NA	NA	NA	NA	20525.7	NA	NA	52959.1	NA	NA	NA	NA	NA
R.AGIISTVEVLK.V	ENSMMUT00000008218	NA	NA	NA	NA	NA	NA	NA	NA	NA	NA	NA	NA	NA	184662	NA	NA	NA	NA	NA
K.HQMDLMATLSR.L	ENSMMUT00000003379	NA	NA	NA	NA	NA	NA	NA	NA	NA	NA	1.90573e+06	NA	2.6254e+06	4.6542e+07	2.69158e+06	NA	NA	NA	NA
R.FSCFQEEAPQPHYQLR.A	ENST00000369049	6.516e+06	330175	2.70335e+06	1.0161e+07	1.52942e+07	7.04089e+06	NA	6.89006e+06	NA	NA	NA	NA	4.63248e+08	NA	NA	NA	NA	NA	NA
R.VLPEFDTPGHTLSWGK.G	ENSMMUT00000028104	NA	NA	NA	NA	NA	NA	NA	NA	NA	NA	7.50575e+06	NA	NA	NA	2.01496e+07	NA	NA	NA	1.35463e+06
K.VVLHPNYSQVDIGLIK.L	ENST00000355906	NA	NA	405574	NA	NA	NA	NA	NA	NA	NA	NA	NA	NA	515622	NA	NA	NA	NA	NA
K.TYMLAFDVNDEK.N	ENST00000259396	NA	1.76753e+06	444145	NA	NA	1.15613e+06	NA	355910	NA	NA	NA	NA	NA	NA	NA	NA	NA	NA	NA
-.EGVGSLWPWVLGLLSLPGMILGAPLASSCSGA.C	CCDS33249.1_1	NA	NA	NA	NA	NA	NA	NA	NA	NA	NA	NA	NA	NA	NA	NA	NA	NA	NA	NA
K.VGTASENVYVNTAHLK.N	ENSMMUT00000031143	NA	NA	NA	NA	NA	NA	NA	NA	458699	NA	NA	433311	NA	359302	NA	NA	NA	NA	NA
R.ISHQSVEPVVMMHMNIQDSGTQPGGVPSAPTGPLGPPGHGQ.T	CCDS4709.1_1	NA	NA	NA	NA	NA	NA	NA	NA	NA	NA	NA	NA	NA	NA	NA	NA	NA	NA	14306.2
K.ALNMWGK.E	ENSMMUT00000004818	NA	NA	NA	NA	NA	NA	NA	NA	NA	NA	22604.3	NA	661222	NA	50450.8	NA	NA	2.47199e+06	1.04025e+06
R.IIATSQGLLIR.S	ENSMMUT00000016516	NA	NA	NA	NA	NA	NA	NA	NA	NA	NA	NA	NA	NA	NA	NA	NA	NA	NA	NA
R.CSCYETEIICCTLISTPVGYDK.K	CCDS7235.1_1	NA	NA	NA	NA	NA	NA	NA	NA	NA	NA	NA	NA	NA	NA	NA	NA	NA	NA	6.34595e+07
F.TTTEDYDHEITGLR.V	ENSMMUT00000022739	NA	NA	NA	NA	NA	NA	NA	NA	NA	NA	4.82906e+06	NA	NA	NA	1.52555e+06	NA	NA	NA	NA
D.SGGPLVCDGVLQGITSWGSQPCALPR.R	ENSMMUT00000038399	NA	NA	NA	NA	NA	NA	NA	NA	NA	NA	NA	NA	NA	NA	3.00192e+06	NA	NA	NA	NA
A.HTDLSGKVFVFPR.E	ENSMMUT00000009360	NA	NA	NA	NA	NA	NA	NA	NA	NA	NA	126504	1.0057e+06	NA	NA	19285	NA	NA	NA	NA
K.LHLETDSLALVALGALDTALYAAGSK.S	ENST00000375177	309288	756360	238174	431624	599905	NA	191012	NA	NA	NA	NA	NA	NA	NA	NA	NA	NA	NA	NA
R.AIGSASEGAQSSLQEVYHK.S	ENSMMUT00000008148	NA	NA	NA	NA	NA	NA	NA	NA	NA	NA	331866	NA	8.10306e+06	NA	NA	NA	NA	NA	NA
K.ATLDVDEAGTEAAAATGFAVK.F	ENSMMUT00000015689	NA	NA	NA	NA	NA	NA	NA	NA	NA	NA	651327	NA	NA	NA	NA	NA	NA	NA	NA
R.PSAYNFDNSPVLQEWVTATDIR.V	ENST00000258341	308680	405013	140685	235459	360675	334941	NA	208189	NA	NA	NA	NA	NA	NA	NA	NA	NA	NA	NA
R.GDLMFLLDSSASVSHYEFSR.V	ENST00000476993	NA	NA	61925.1	15750.7	NA	3.29353e+06	NA	NA	NA	NA	NA	NA	NA	NA	NA	NA	NA	NA	NA
R.VVDLMAHMASKE.-	ENSMMUT00000011916	NA	NA	NA	NA	NA	NA	NA	NA	NA	NA	577190	NA	NA	NA	356890	NA	NA	NA	NA
R.HVLVTLGEK.M	ENSMMUT00000001174	NA	NA	NA	NA	NA	NA	NA	NA	NA	NA	NA	NA	2123.87	2169.55	NA	NA	NA	NA	NA
K.LGLGADVAQVTGALR.S	ENST00000372330	NA	NA	NA	320798	NA	88922.5	15027.9	NA	NA	NA	NA	NA	NA	NA	NA	NA	NA	NA	NA
K.LGLGADVAQVTGALR.R	ENSMMUT00000023244	NA	NA	NA	NA	NA	NA	NA	NA	NA	NA	NA	594536	NA	4.54931e+06	NA	NA	NA	NA	NA
K.GIDPFSLDALSK.E	ENSMMUT00000021412	NA	NA	NA	NA	NA	NA	NA	NA	NA	NA	NA	NA	NA	NA	51369.1	NA	NA	NA	NA
R.FAELVGPVIPQDWSTECMTTNSH.Q	ENST00000351273	470566	NA	333982	NA	217260	961292	NA	327244	NA	NA	NA	NA	NA	NA	NA	NA	NA	NA	NA
K.ILDSVGIEADDDRLNK.V	ENSMMUT00000029022	NA	NA	NA	NA	NA	NA	NA	NA	NA	NA	234884	NA	511848	259680	104229	NA	NA	NA	NA
R.LSAEERDQLLPNLR.A	ENSMMUT00000012278	NA	NA	NA	NA	NA	NA	NA	NA	NA	NA	18331.3	NA	68204.9	NA	NA	NA	NA	NA	NA
R.IIPGGIYNaNDLNDEWVQR.A	ENST00000304749	NA	NA	1.15337e+06	973888	3.75494e+06	1.45632e+06	NA	NA	NA	NA	NA	NA	NA	NA	NA	NA	NA	NA	NA
K.SQSTIIQEVQVITLENWETTNaNINEVQK.I	ENSMMUT00000001392	NA	NA	NA	NA	NA	NA	NA	NA	NA	NA	4.90625e+06	NA	1.03503e+07	3.06882e+07	206460	NA	NA	NA	NA
Y.FYAPELLFFAAR.Y	ENSMMUT00000005416	NA	NA	NA	NA	NA	NA	NA	NA	89798.2	1.95166e+06	51763.9	8.52147e+06	8.87521e+06	NA	7.29615e+06	NA	NA	3.86845e+06	4.8707e+06
L.RACPSHQPDISSGLELPFPPGAPTLDNIK.N	ENSMMUT00000008761	NA	NA	NA	NA	NA	NA	NA	NA	NA	NA	NA	NA	NA	NA	NA	NA	NA	NA	NA
K.AYGSPCYALFLSPK.S	ENST00000272324	176259	NA	64189.2	284682	318038	350106	NA	534206	NA	NA	NA	NA	NA	NA	NA	NA	NA	NA	NA
K.ATAGDTHLGGEDFDNR.L	ENST00000309758	2.19286e+06	2.84244e+06	898034	1.50469e+06	1.45871e+06	1.40492e+06	2.77771e+06	1.15748e+06	NA	NA	463266	1.66825e+06	NA	643859	NA	NA	NA	1.78928e+06	NA
R.GTYDILVTK.D	ENSMMUT00000000115	NA	NA	NA	NA	NA	NA	NA	NA	NA	NA	NA	851811	NA	131679	NA	NA	NA	731493	NA
R.DNSALDPIIHGLK.G	ENSMMUT00000017518	NA	NA	NA	NA	NA	NA	NA	NA	NA	NA	564361	NA	NA	NA	262793	NA	NA	NA	NA
K.SSEEQLHRGFQQLLQELNQPR.D	ENSMMUT00000015692	NA	NA	NA	NA	NA	NA	NA	NA	NA	NA	4.45723e+06	NA	256521	NA	3.51601e+06	NA	NA	NA	NA
S.QPWQVLVASR.G	CCDS12807.1_1	NA	NA	NA	NA	NA	NA	NA	NA	NA	NA	NA	NA	NA	NA	NA	NA	NA	2.82689e+06	1.10135e+06
A.DREQDLLSHEQEGR.Y	CCDS13346.1_1	NA	NA	NA	NA	NA	NA	NA	NA	NA	NA	NA	NA	NA	NA	NA	NA	NA	3.38291e+07	8.89899e+06
K.RQILEGLGLDLQK.S	ENSMMUT00000015692	NA	NA	NA	NA	NA	NA	NA	NA	4.66453e+06	9.75809e+06	NA	NA	7.24086e+06	NA	6.16261e+07	NA	NA	5.44402e+06	NA
K.VLAAHENVVVVTIQHR.L	ENSMMUT00000013192	NA	NA	NA	NA	NA	NA	NA	NA	6.52694e+06	NA	NA	NA	NA	NA	NA	NA	NA	NA	NA
K.AKEIGADLVLQISK.E	ENSMMUT00000022458	NA	NA	NA	NA	NA	NA	NA	NA	NA	NA	80770	NA	NA	NA	NA	NA	NA	NA	NA
K.WFWDLATGTMK.E	CCDS7763.1_1	NA	NA	NA	NA	NA	NA	NA	NA	NA	NA	NA	NA	NA	NA	NA	NA	NA	168101	498454
K.LTISPDYAYGATGHPGIIPPHATLVFDVELLK.L	ENSMMUT00000023119	NA	NA	NA	NA	NA	NA	NA	NA	NA	NA	63835.9	NA	49438.9	NA	NA	NA	NA	NA	NA
K.ICGDLKDPCK.L	ENSMMUT00000025640	NA	NA	NA	NA	NA	NA	NA	NA	NA	NA	NA	NA	NA	NA	NA	NA	NA	NA	NA
H.GILMGVPVPFPIPEPDGCK.S	ENSMMUT00000009192	NA	NA	NA	NA	NA	NA	NA	NA	NA	NA	NA	698794	NA	NA	2.69236e+06	NA	NA	3.60038e+06	NA
K.LPLNEDCACAPSDQSSGTSSPLCDSGLHLNYHPNN.T	CCDS6147.1_1	NA	NA	NA	NA	NA	NA	NA	NA	NA	NA	NA	NA	NA	NA	NA	NA	NA	NA	NA
K.LQTSLHPAHQDR.L	ENST00000372769	NA	456480	NA	NA	NA	NA	NA	NA	NA	NA	NA	NA	NA	NA	NA	NA	NA	NA	NA
K.QTWTVQNNGHSVMMLLGNK.A	ENSMMUT00000011085	NA	NA	NA	NA	NA	NA	NA	NA	NA	NA	1.59769e+06	1.39521e+06	1.05421e+07	1.08773e+06	2.37623e+06	NA	NA	4.43101e+06	396340
V.LLVAGGYSGRPR.G	ENSMMUT00000020945	NA	NA	NA	NA	NA	NA	NA	NA	NA	NA	39446.6	NA	NA	NA	NA	NA	NA	NA	NA
R.LLDSLPSDTRLVLLNaNIYLSAKWK.T	ENSMMUT00000017694	NA	NA	NA	NA	NA	NA	NA	NA	NA	NA	134922	NA	15901.5	NA	NA	NA	NA	NA	NA
K.LKVPIIDSEVCSR.L	CCDS10481.1_1	NA	NA	NA	NA	NA	NA	NA	NA	NA	NA	NA	NA	NA	NA	NA	NA	NA	1.13586e+06	1.12196e+06
H.LPSETVDFLK.N	CCDS33925.1_1	NA	NA	NA	NA	NA	NA	NA	NA	NA	NA	NA	NA	NA	NA	NA	NA	NA	838792	122218
K.IPIFSAAGLPHNEIAAQICR.Q	ENSMMUT00000002951	NA	NA	NA	NA	NA	NA	NA	NA	NA	NA	126696	NA	88685.1	9534.52	NA	NA	NA	NA	NA
K.VQLSNDFDEYIMAIEQTIK.S	ENST00000245907	122520	NA	218665	176284	307659	263019	80216.1	NA	NA	NA	NA	NA	NA	NA	NA	NA	NA	NA	NA
R.VNaNIPFTYEQLDVLK.H	CCDS32356.1_1	NA	NA	NA	NA	NA	NA	NA	NA	NA	NA	NA	NA	NA	NA	NA	NA	NA	2.85468e+06	568342
L.HMSVQSDDVLLGNPVNFTVILK.R	CCDS2723.1_1	NA	NA	NA	NA	NA	NA	NA	NA	NA	NA	NA	NA	NA	NA	NA	NA	NA	NA	2.1064e+06
R.NaNYVWVQNPLK.V	ENST00000326783	4.60842e+06	NA	3.58033e+06	7.40961e+06	5.92086e+06	3.54826e+06	4.8407e+06	5.9077e+06	693965	306419	NA	NA	1.86796e+08	7.17531e+06	1.36766e+07	NA	NA	7.99933e+06	NA
R.LSLEHLNPSIYVGLR.L	CCDS13881.1_1	NA	NA	NA	NA	NA	NA	NA	NA	NA	NA	NA	NA	NA	NA	NA	NA	NA	836733	NA
R.ESTVFEDLSDEAERDEYELLCPDNTR.K	ENST00000231751	3.28828e+07	184312	3.39056e+07	7.17847e+07	NA	3.97048e+07	962094	NA	NA	NA	NA	NA	NA	NA	NA	NA	NA	NA	NA
R.HLFMGVVSLR.S	ENSMMUT00000024712	NA	NA	NA	NA	NA	NA	NA	NA	NA	NA	NA	NA	NA	5066.46	23401.2	NA	NA	NA	NA
A.SCSFIPLER.F	CCDS7235.1_1	NA	NA	NA	NA	NA	NA	NA	NA	NA	NA	NA	NA	NA	NA	NA	NA	NA	NA	4.3971e+08
K.GQLSSGSSR.F	ENSMMUT00000024701	NA	NA	NA	NA	NA	NA	NA	NA	NA	NA	31307.4	57628.1	NA	NA	NA	NA	NA	NA	NA
R.CPLLVESQGLVQEQYEGR.L	ENSMMUT00000015697	NA	NA	NA	NA	NA	NA	NA	NA	NA	NA	3.47245e+06	NA	1.14398e+07	NA	1.42241e+07	NA	NA	1.04098e+08	NA
R.SWRLFTGCCVNPR.K	ENSMMUT00000010361	NA	NA	NA	NA	NA	NA	NA	NA	NA	NA	6.14052e+06	NA	NA	NA	4.66969e+06	NA	NA	NA	NA
R.LLGASVAQAEVLTFLDAHCECFHGWLEPLLAR.I	ENSMMUT00000032585	NA	NA	NA	NA	NA	NA	NA	NA	NA	NA	NA	7734.93	NA	NA	436774	NA	NA	NA	NA
R.TLFEDAGYLK.A	CCDS10436.1_1	NA	NA	NA	NA	NA	NA	NA	NA	NA	NA	NA	NA	NA	NA	NA	NA	NA	327019	641935
R.CLANGGIHYVTLDGR.V	ENSMMUT00000038510	NA	NA	NA	NA	NA	NA	NA	NA	NA	NA	323120	336060	2.40529e+06	482986	NA	NA	NA	NA	NA
K.FTTDDSVCVLGISK.R	ENSMMUT00000006964	NA	NA	NA	NA	NA	NA	NA	NA	NA	NA	NA	NA	1.52608e+06	88832.2	NA	NA	NA	NA	NA
S.GDNFLTGLGHR.S	ENSMMUT00000005370	NA	NA	NA	NA	NA	NA	NA	NA	NA	NA	571459	NA	NA	NA	842273	NA	NA	NA	NA
K.QCQDLGTFTENMVVFGCPN.-	ENSMMUT00000012152	NA	NA	NA	NA	NA	NA	NA	NA	NA	NA	NA	2.87337e+06	NA	939616	NA	NA	NA	NA	NA
K.GADFLVTEVENGGSLGSK.K	ENST00000419739	NA	NA	NA	636519	NA	941776	1.07537e+06	477243	NA	NA	127062	NA	1.49333e+06	NA	508384	NA	NA	NA	NA
C.YPNCPLDK.E	ENSMMUT00000039535	NA	NA	NA	NA	NA	NA	NA	NA	NA	NA	44382.4	NA	170999	2.8404e+06	NA	NA	NA	NA	NA
K.TEWLDGK.H	ENSMMUT00000001574	NA	NA	NA	NA	NA	NA	NA	NA	NA	NA	382035	NA	NA	264864	NA	NA	NA	NA	562220
G.DDTALNGIR.L	ENSMMUT00000018227	NA	NA	NA	NA	NA	NA	NA	NA	5.82537e+07	6.16589e+07	NA	NA	NA	NA	NA	NA	NA	NA	NA
Q.LFVNEESTIPR.S	CCDS1474.1_1	NA	NA	NA	NA	NA	NA	NA	NA	NA	NA	NA	NA	NA	NA	NA	NA	NA	899919	234545
R.LADGGATNQGR.V	ENSMMUT00000027622	NA	NA	NA	NA	NA	NA	NA	NA	NA	NA	NA	2245.12	NA	NA	NA	NA	NA	NA	NA
T.KIPSITDPNFINNCLDAHNEWR.G	ENSMMUT00000017215	NA	NA	NA	NA	NA	NA	NA	NA	NA	NA	NA	NA	8.29087e+06	NA	280131	NA	NA	NA	NA
R.TQYVFPEVLLSENQLAPGEFQVSTDGR.L	CCDS5159.1_1	NA	NA	NA	NA	NA	NA	NA	NA	NA	NA	NA	NA	NA	NA	NA	NA	NA	590254	NA
R.PSLSHLLSQYYGAGVAR.D	ENSMMUT00000038693	NA	NA	NA	NA	NA	NA	NA	NA	NA	NA	NA	NA	NA	393549	198508	NA	NA	NA	NA
R.YSYVCPDLVK.E	ENSMMUT00000021073	NA	NA	NA	NA	NA	NA	NA	NA	NA	NA	NA	738930	NA	NA	NA	NA	NA	NA	NA
R.ESELCSSSIYHQNDPWDPPVVFEK.F	ENSMMUT00000028744	NA	NA	NA	NA	NA	NA	NA	NA	NA	NA	NA	NA	35571.8	10326.7	NA	NA	NA	NA	NA
K.ADLEMQIESLTEELAYLK.K	ENST00000269576	NA	69613.9	NA	NA	19053.5	577292	28416.7	398965	NA	NA	NA	NA	NA	NA	NA	NA	15969.8	NA	594912
N.WQATLQNESGK.E	ENSMMUT00000046047	NA	NA	NA	NA	NA	NA	NA	NA	NA	NA	NA	9489.56	NA	463371	NA	NA	NA	NA	NA
K.VLVDMSR.V	ENSMMUT00000015131	NA	NA	NA	NA	NA	NA	NA	NA	NA	NA	105311	NA	NA	NA	NA	NA	NA	NA	NA
R.EYQDLLNVK.M	ENSMMUT00000000918	NA	NA	NA	NA	NA	NA	NA	NA	NA	NA	182833	NA	399303	NA	NA	NA	NA	NA	NA
K.QAAQKLEQFVSILMASIPLPDK.A	ENST00000361505	NA	348429	74842.8	NA	368550	NA	NA	NA	NA	NA	NA	NA	NA	NA	NA	NA	NA	NA	NA
R.NGVNVISGPIFDYDYDGLHDTEDK.I	CCDS6329.1_1	NA	NA	NA	NA	NA	NA	NA	NA	NA	NA	NA	NA	NA	NA	NA	NA	NA	NA	440308
K.GQGVLVGNWTGDYQDGTAPYKWTGSAPILQQYYSTK.Q	ENSMMUT00000046047	NA	NA	NA	NA	NA	NA	NA	NA	NA	NA	NA	12237.1	92925.1	8304.57	NA	NA	NA	NA	NA
K.GEMMDLQHGSLFLQTPK.I	ENST00000350669	288707	3.53316e+07	133007	NA	NA	NA	582579	1.38608e+06	NA	NA	NA	NA	NA	NA	NA	NA	NA	NA	NA
K.VGINYQPPTVVPGGDLAK.V	ENST00000248437	308318	647798	79898.7	471186	604679	280989	NA	381831	NA	NA	41117.8	NA	NA	NA	168352	NA	NA	NA	NA
K.LISVDTEHSNIYLQNGPDR.I	ENSMMUT00000007785	NA	NA	NA	NA	NA	NA	NA	NA	NA	NA	NA	1.37478e+06	307869	NA	147389	NA	NA	NA	NA
R.FYTIEILKVE.-	ENST00000291009	2.27875e+07	2.84937e+08	8.96231e+07	NA	NA	NA	1.14363e+08	NA	NA	NA	NA	NA	NA	NA	NA	NA	NA	NA	NA
K.IDTCQGDSGGPLMCK.D	ENST00000216139	296998	17139.3	133066	1.09729e+06	1.17055e+06	324911	NA	318241	NA	NA	NA	326530	NA	420026	NA	NA	NA	NA	NA
R.LTLVCASAPGPITMDLTGDLEALKK.E	ENSMMUT00000025324	NA	NA	NA	NA	NA	NA	NA	NA	NA	NA	8892.92	NA	NA	NA	35940.6	NA	NA	NA	NA
K.SVVSEQCNHLQAVFASR.Y	ENSMMUT00000004885	NA	NA	NA	NA	NA	NA	NA	NA	NA	NA	7929.9	121586	NA	13684.9	NA	NA	NA	NA	NA
R.GGGALLGDR.W	ENSMMUT00000012442	NA	NA	NA	NA	NA	NA	NA	NA	NA	NA	583617	321252	19976.7	66194.4	NA	NA	NA	NA	NA
R.KPDGEVLVTDESIIS.E	ENSMMUT00000010674	NA	NA	NA	NA	NA	NA	NA	NA	NA	NA	96193.2	NA	NA	1.33485e+07	NA	NA	NA	NA	NA
K.MYLGYEYVTAIR.N	ENST00000264998	2.26487e+06	5.96362e+06	2.54131e+06	NA	1.00602e+07	4.00076e+06	5.32677e+06	3.02534e+06	NA	NA	NA	NA	NA	NA	NA	NA	NA	NA	NA
K.TAAQVLIR.F	CCDS5832.1_1	NA	NA	NA	NA	NA	NA	NA	NA	NA	NA	NA	NA	NA	NA	NA	NA	NA	3.06596e+06	1.25096e+06
R.FSGSGSGTDFTLTISR.L	ENST00000390270	NA	260801	215489	NA	438836	24777.2	313081	126981	NA	NA	NA	NA	NA	NA	NA	NA	NA	NA	NA
M.GSELETAMETLINVFHAHSGK.E	ENSMMUT00000011379	NA	NA	NA	NA	NA	NA	NA	NA	NA	NA	NA	1892.27	460959	NA	62094.6	NA	NA	NA	NA
K.GVEIEGPLSAETNWDIAHMISGFE.-	ENSMMUT00000029425	NA	NA	NA	NA	NA	NA	NA	NA	NA	NA	NA	NA	NA	NA	11875.1	NA	NA	NA	NA
K.EHAVEGDCDFQLLK.V	ENSMMUT00000024712	NA	NA	NA	NA	NA	NA	NA	NA	NA	NA	NA	NA	1.66185e+06	NA	826429	NA	NA	NA	1.60883e+06
K.LSLEIEQLELQR.D	CCDS1477.1_1	NA	NA	NA	NA	NA	NA	NA	NA	NA	NA	NA	NA	NA	NA	NA	NA	NA	533054	18979.5
K.MEEVEAMLLPETLK.R	ENSMMUT00000039535	NA	NA	NA	NA	NA	NA	NA	NA	NA	NA	1.16701e+06	9.52045e+06	NA	4.4e+06	1.89586e+07	NA	NA	NA	NA
K.YNELLQSYQWK.M	ENSMMUT00000039083	NA	NA	NA	NA	NA	NA	NA	NA	NA	NA	3.86944e+07	NA	NA	NA	6.9745e+07	NA	NA	NA	NA
K.LCAGYSENTFTEYK.K	ENSMMUT00000042115	NA	NA	NA	NA	NA	NA	NA	NA	NA	NA	NA	NA	487424	88342.9	NA	NA	NA	NA	NA
K.VVLIGDSGVGK.S	ENSMMUT00000011193	NA	NA	NA	NA	NA	NA	NA	NA	NA	NA	NA	NA	NA	3736.83	NA	NA	NA	NA	NA
R.LLLEFTDTSYEEK.R	ENST00000256594	933858	188066	NA	376477	378388	NA	NA	656507	NA	NA	295130	NA	NA	24888.7	629971	NA	516835	102503	NA
R.LDPQLQLHCSDEISSLCAEEAAAQEQTGQVEECLK.V	ENST00000205061	258402	NA	8947.99	126365	NA	524321	47992.4	108090	NA	NA	NA	NA	NA	NA	NA	NA	NA	NA	NA
K.DTCLVPGK.W	ENSMMUT00000011085	NA	NA	NA	NA	NA	NA	NA	NA	NA	NA	NA	3.44126e+06	9.96752e+06	736380	NA	NA	NA	NA	NA
T.GSAPILQQYYSTK.Q	ENSMMUT00000046047	NA	NA	NA	NA	NA	NA	NA	NA	NA	NA	NA	34644.7	NA	NA	NA	NA	NA	NA	NA
R.LETPADLSTAIASR.S	CCDS1643.1_1	NA	NA	NA	NA	NA	NA	NA	NA	NA	NA	NA	NA	NA	NA	NA	NA	NA	NA	NA
R.LPIDENQLALEMNK.V	ENST00000360490	828029	2.64641e+06	NA	739136	NA	NA	1.04385e+06	NA	NA	NA	174001	NA	2.08525e+06	NA	425176	NA	NA	NA	NA
R.NNNaNIPVVGEGLHAAHQAILQQGGPVGFQPYR.R	ENSMMUT00000013627	NA	NA	NA	NA	NA	NA	NA	NA	NA	NA	208748	NA	NA	NA	9584.45	NA	NA	NA	NA
A.SDVLELTDDNFESR.I	ENST00000300289	650890	1.02213e+06	247550	514799	578906	NA	578311	331196	NA	NA	NA	NA	NA	NA	NA	NA	NA	NA	NA
R.QVVDCQLADVNNIGK.Y	ENSMMUT00000008051	NA	NA	NA	NA	NA	NA	NA	NA	NA	NA	15660.9	646283	950380	237015	NA	NA	NA	NA	NA
R.VNHLYSDLSDALVIFQLYEK.I	ENST00000323076	184981	NA	313035	NA	627551	307997	NA	115142	NA	NA	NA	NA	NA	NA	1.40028e+06	NA	NA	NA	NA
R.QNLEPLFEQYINNLR.R	ENSMMUT00000003511	NA	NA	NA	NA	NA	NA	NA	NA	NA	NA	NA	NA	NA	NA	NA	NA	296019	NA	NA
R.DEQGACAVLAVHLNTLLGERPVQHR.E	ENSMMUT00000003809	NA	NA	NA	NA	NA	NA	NA	NA	NA	NA	NA	NA	NA	14424.2	NA	NA	NA	NA	NA
R.CVGTVILNQAR.D	ENSMMUT00000014901	NA	NA	NA	NA	NA	NA	NA	NA	NA	NA	NA	NA	2.83932e+06	NA	NA	NA	NA	NA	NA
R.LSFQHDPETSVLVLR.K	ENST00000346178	201007	694057	288042	200262	1.04455e+06	238879	NA	439970	NA	NA	NA	NA	NA	NA	NA	NA	NA	NA	NA
L.LVCNCIFR.N	ENSMMUT00000046047	NA	NA	NA	NA	NA	NA	NA	NA	NA	NA	14199.1	NA	NA	17843.2	NA	NA	NA	NA	NA
R.LLLALLGVL.L	CCDS4410.1_1	NA	NA	NA	NA	NA	NA	NA	NA	NA	NA	NA	NA	NA	NA	NA	NA	NA	NA	NA
K.KLVGYLDR.N	ENSMMUT00000018187	NA	NA	NA	NA	NA	NA	NA	NA	NA	NA	NA	8104.95	NA	NA	241443	NA	NA	NA	NA
R.FLLNQQICPVLYHAGTVLLNaNLLDTVPVR.S	ENSMMUT00000013908	NA	NA	NA	NA	NA	NA	NA	NA	NA	NA	NA	NA	NA	6205.61	NA	NA	NA	NA	NA
R.VDLDVAGTK.N	ENSMMUT00000028744	NA	NA	NA	NA	NA	NA	NA	NA	NA	NA	NA	NA	NA	NA	NA	NA	NA	NA	NA
R.LPSEFSQFPHGQK.G	ENST00000372781	NA	1.80451e+09	NA	4.64482e+06	2.02074e+08	3.26839e+07	NA	3.34541e+06	NA	NA	NA	NA	NA	NA	NA	NA	NA	NA	NA
L.LDNLGSDLSNVVDELKPILHDGLETVDNTLK.G	CCDS13214.1_1	NA	NA	NA	NA	NA	NA	NA	NA	NA	NA	NA	NA	NA	NA	NA	NA	NA	NA	NA
R.DTIKDLLPNVCAFPMEK.G	ENST00000217428	4.35612e+06	NA	2.48577e+06	4.43305e+06	NA	2.80939e+06	NA	3.32298e+06	NA	NA	NA	NA	NA	NA	NA	NA	NA	NA	NA
R.LDVMMETENR.L	ENSMMUT00000013383	NA	NA	NA	NA	NA	NA	NA	NA	NA	NA	NA	NA	6.00799e+06	NA	NA	NA	NA	1.62774e+06	161486
K.LSSVTAADTAVYYCAR.-	ENSMMUT00000000517	NA	NA	NA	NA	NA	NA	NA	NA	NA	NA	117454	1.00761e+06	144141	NA	412635	NA	NA	NA	NA
K.VAVPYSPAAGVDFELESFSE.R	ENST00000261510	2.49955e+06	1.7525e+06	2.16967e+06	2.39763e+06	3.39469e+06	9.06414e+06	NA	2.05749e+06	NA	NA	NA	NA	NA	NA	NA	NA	NA	NA	NA
R.PNSMVVEHPEFLK.A	ENSMMUT00000018262	NA	NA	NA	NA	NA	NA	NA	NA	NA	NA	86365.6	1.0403e+06	206753	105623	234016	NA	NA	NA	NA
R.SSFYVNGLTLGGQK.C	ENST00000225655	NA	256881	NA	294589	107961	NA	NA	197014	NA	NA	121286	NA	470478	NA	NA	33650.6	313973	NA	NA
R.VLDLGPITR.R	CCDS42128.1_1	NA	NA	NA	NA	NA	NA	NA	NA	NA	NA	NA	NA	NA	NA	NA	NA	NA	1.11807e+06	1.26222e+06
K.SQQYYLNaNQHK.T	ENSMMUT00000024701	NA	NA	NA	NA	NA	NA	NA	NA	NA	NA	1.93909e+06	1.82418e+06	NA	NA	NA	NA	NA	NA	NA
K.HTWSNNLAVLECLQDVR.E	ENST00000205061	305568	95260.4	NA	308031	550967	870188	NA	217286	NA	NA	NA	NA	NA	NA	NA	NA	NA	NA	NA
M.AVNQEVSDHGLPYLPYDSK.K	CCDS32689.1_1	NA	NA	NA	NA	NA	NA	NA	NA	NA	NA	NA	NA	NA	NA	NA	NA	NA	846246	324219
K.YLECSALTQR.G	ENST00000249071	NA	1.87785e+06	885396	NA	7.00917e+06	NA	NA	NA	NA	NA	101272	777331	NA	153069	610117	NA	NA	NA	NA
K.NLQHYYSYDGSLTTPPCTENVHWFVLADFVK.L	ENSMMUT00000047603	NA	NA	NA	NA	NA	NA	NA	NA	NA	NA	22883.9	NA	NA	58307.9	1.47385e+06	NA	NA	NA	NA
R.VVPQTQESQPDSNLCSSHL.A	ENSMMUT00000002873	NA	NA	NA	NA	NA	NA	NA	NA	NA	NA	28982.8	49809.2	NA	NA	203322	NA	NA	NA	NA
F.SLIGGNVFEYGVK.A	CCDS1385.1_1	NA	NA	NA	NA	NA	NA	NA	NA	NA	NA	NA	NA	NA	NA	NA	NA	NA	NA	NA
M.MSLQHVTTPYFRDEELSCTVVELK.Y	ENSMMUT00000039535	NA	NA	NA	NA	NA	NA	NA	NA	NA	NA	249916	NA	NA	668683	3.01482e+06	NA	NA	NA	NA
R.EKIEAELQDICNDVLELLDK.Y	ENST00000353703	NA	9301.09	200162	74536.7	NA	202698	NA	NA	NA	NA	NA	522583	NA	NA	232024	NA	NA	NA	NA
R.EILSVDCSAN.N	ENSMMUT00000039083	NA	NA	NA	NA	NA	NA	NA	NA	NA	NA	50577.1	NA	NA	NA	93416.1	NA	NA	NA	NA
R.GIAAQPLYAGYCNHENV.-	ENSMMUT00000028104	NA	NA	NA	NA	NA	NA	NA	NA	NA	494463	NA	2.07145e+06	3.00889e+07	744897	9.75665e+06	NA	NA	NA	9.0659e+06
R.NLLELLINIK.A	ENSMMUT00000011048	NA	NA	NA	NA	NA	NA	NA	NA	NA	NA	NA	90197.6	223589	NA	21074.6	NA	NA	NA	NA
R.HNLFEPEDTGQR.V	ENST00000325321	4.86123e+06	1.81212e+06	2.71773e+06	5.38891e+06	3.37645e+06	1.33659e+07	NA	3.22573e+06	NA	NA	NA	NA	NA	NA	NA	NA	NA	NA	NA
D.PNFINNCLDAHNEWR.G	ENSMMUT00000017215	NA	NA	NA	NA	NA	NA	NA	NA	NA	NA	NA	960517	2.53262e+06	469132	NA	NA	NA	NA	NA
R.GALISDQWVLTAAHCFR.D	ENSMMUT00000001046	NA	NA	NA	NA	NA	NA	NA	NA	NA	NA	NA	NA	NA	575495	158004	NA	NA	NA	NA
R.FLQEIYNTNNQK.I	ENSMMUT00000029988	NA	NA	NA	NA	NA	NA	NA	NA	NA	NA	NA	NA	NA	NA	1.12078e+06	NA	NA	NA	NA
K.SPEQEDFLQAQK.Y	ENSMMUT00000007485	NA	NA	NA	NA	NA	NA	NA	NA	NA	NA	NA	NA	NA	NA	162107	NA	NA	NA	NA
P.LSSMCPTIMVGQDGQVR.M	ENSMMUT00000003239	NA	NA	NA	NA	NA	NA	NA	NA	NA	NA	638315	240996	4.60864e+06	NA	5.89205e+06	NA	NA	NA	NA
G.LELYCQK.G	ENSMMUT00000005046	NA	NA	NA	NA	NA	NA	NA	NA	NA	NA	NA	NA	4.13703e+06	NA	805909	NA	NA	NA	NA
R.EGSEEDLDALEYMFR.Q	CCDS12323.1_1	NA	NA	NA	NA	NA	NA	NA	NA	NA	NA	NA	NA	NA	NA	NA	NA	NA	NA	815194
R.FAELVGPVIPQDWSTECM.T	ENST00000351273	576770	NA	NA	NA	468602	1.70671e+06	45959.8	407912	NA	NA	NA	NA	NA	NA	NA	NA	NA	146736	NA
R.YYSSEYHYVGGFYGGCNEALMK.L	ENSMMUT00000031143	NA	NA	NA	NA	NA	NA	NA	NA	NA	NA	NA	NA	338381	NA	NA	NA	NA	NA	NA
K.EQLGEFYEALDCLCIPR.S	ENST00000431067	868812	NA	1.15182e+06	964830	2.99998e+06	3.06008e+06	NA	1.18937e+06	NA	NA	NA	NA	NA	NA	NA	NA	NA	NA	NA
R.LEFFDHK.G	ENSMMUT00000003020	NA	NA	NA	NA	NA	NA	NA	NA	NA	NA	198275	NA	329134	136388	NA	NA	NA	NA	NA
A.NCNYNDISTLLK.E	ENSMMUT00000008474	NA	NA	NA	NA	NA	NA	NA	NA	NA	NA	NA	NA	5.54859e+06	NA	9.42504e+06	NA	NA	NA	NA
K.EAGIPEFYDYDVALIK.L	ENST00000421235	191058	NA	286823	1.68798e+06	1.56413e+06	560414	233592	120447	NA	338015	181637	NA	NA	3.89094e+06	431469	NA	NA	NA	NA
K.NTLYLQMDSLR.A	ENSMMUT00000010326	NA	NA	NA	NA	NA	NA	NA	NA	NA	NA	NA	NA	NA	NA	680156	NA	NA	NA	NA
K.AYYHLLEQVAPK.G	ENST00000323076	1.33844e+06	2.21588e+06	NA	2.03266e+06	2.47512e+06	NA	NA	1.04647e+06	NA	NA	2.12362e+06	4.8275e+06	NA	1.95202e+06	3.67488e+06	NA	NA	NA	NA
K.IFDDSSCSLTAK.T	ENSMMUT00000005299	NA	NA	NA	NA	NA	NA	NA	NA	NA	NA	NA	NA	NA	45065.2	346413	NA	NA	NA	NA
R.AGYIIPLQGPGLTTTESR.Q	ENST00000302262	159732	NA	98747.4	328818	409029	594443	NA	NA	NA	NA	NA	NA	NA	NA	NA	NA	NA	1.48542e+06	194495
R.VHITSLLPTPEDNLEIVLHR.W	ENST00000277508	4.85621e+07	8.50382e+07	NA	8.98837e+07	1.48604e+08	8.91423e+07	1.62e+07	4.20122e+07	NA	NA	NA	NA	NA	NA	NA	NA	NA	NA	NA
R.MGPTELLIEMEDWK.G	ENSMMUT00000029981	NA	NA	NA	NA	NA	NA	NA	NA	NA	NA	NA	2.22991e+06	NA	12059.6	NA	NA	NA	NA	NA
K.IFTAEELEAEIGR.Y	ENST00000285667	227583	921736	301092	331656	1.11861e+06	360519	272419	804021	NA	NA	NA	NA	NA	NA	NA	NA	NA	NA	NA
K.ASSPVPLPPVTHLDLTPSPDVPLTIMK.R	ENST00000334869	154222	872667	81355.3	201537	713690	1.14139e+06	657658	195073	NA	NA	NA	NA	NA	NA	NA	NA	NA	NA	NA
K.VVLLEDLASQVGLHTQDTINR.I	CCDS13050.1_1	NA	NA	NA	NA	NA	NA	NA	NA	NA	NA	NA	NA	NA	NA	NA	NA	NA	633492	150649
K.QAVCFGQCWVFAGILTTVLR.A	ENST00000296125	NA	20943.5	3129.16	2105.25	NA	NA	NA	NA	NA	NA	NA	NA	NA	NA	NA	NA	NA	NA	NA
K.DQTVLQNTEGNNPDAWAK.N	CCDS3080.1_1	NA	NA	NA	NA	NA	NA	NA	NA	NA	NA	NA	NA	NA	NA	NA	NA	NA	1.6493e+06	3.17976e+06
K.DQLIHNLLK.E	ENSMMUT00000001047	NA	NA	NA	NA	NA	NA	NA	NA	NA	NA	NA	NA	NA	NA	NA	NA	NA	NA	NA
K.VPDSITSWVGEAVALSTSQGLGIAEPSLLK.T	ENST00000443236	NA	23188	2048.92	NA	NA	3811.57	NA	NA	NA	NA	NA	NA	NA	NA	NA	NA	NA	NA	NA
R.RLNSGEK.G	ENSMMUT00000024701	NA	NA	NA	NA	NA	NA	NA	NA	NA	NA	412696	NA	NA	NA	NA	NA	NA	NA	NA
K.ACANPAPGSVILLENLR.F	ENST00000304801	723900	414467	155222	1.1971e+06	NA	NA	NA	368408	NA	NA	NA	NA	NA	NA	NA	NA	NA	NA	NA
K.EQFLDGDGWTSR.W	ENST00000316448	643048	1.04068e+06	152366	523660	467603	NA	516587	239723	NA	NA	NA	NA	NA	NA	NA	NA	NA	NA	NA
K.IQALGLGEDWNVEK.G	CCDS142.1_1	NA	NA	NA	NA	NA	NA	NA	NA	NA	NA	NA	NA	NA	NA	NA	NA	NA	449825	NA
K.CTEEGQWSPGIPVCAPITCPPPSVPMFATLR.V	ENSMMUT00000018681	NA	NA	NA	NA	NA	NA	NA	NA	NA	NA	NA	NA	304586	72485.2	NA	NA	NA	NA	NA
K.ILTPLVSLDTPGK.A	ENSMMUT00000015985	NA	NA	NA	NA	NA	NA	NA	NA	NA	NA	341458	218389	NA	293893	560856	NA	NA	NA	NA
K.LFNKLVTDLPNVQQEIVNIHNTLRR.G	ENSMMUT00000005949	NA	NA	NA	NA	NA	NA	NA	NA	NA	NA	NA	NA	20119.1	NA	16139.4	NA	NA	NA	NA
K.LEGDSTDLSDQIAELQAQIAELK.M	ENST00000216181	NA	16506.1	172836	NA	NA	138653	138400	NA	NA	NA	NA	78113.9	370360	13681.7	48939.8	NA	NA	NA	NA
K.ITSWMAPIVKFPGAVEGATYILLMVDPDAPSR.A	ENSMMUT00000025780	NA	NA	NA	NA	NA	NA	NA	NA	NA	NA	NA	NA	NA	13496.9	NA	NA	NA	NA	NA
K.RCESFVFSGCDGNLNNFK.L	ENSMMUT00000025640	NA	NA	NA	NA	NA	NA	NA	NA	NA	NA	NA	NA	NA	NA	NA	NA	NA	NA	NA
R.QGETLNFLEIGYSR.C	ENST00000369049	2.16086e+06	957604	812916	2.7256e+06	3.36796e+06	2.32021e+06	550663	1.34788e+06	425659	NA	784529	NA	NA	NA	1.18619e+07	NA	NA	5.71393e+06	262266
L.RYEKPQCQSDWQCLGK.K	ENSMMUT00000014459	NA	NA	NA	NA	NA	NA	NA	NA	NA	NA	NA	137052	NA	1.1505e+07	NA	NA	NA	NA	NA
K.LLDNWDSVTSTFSK.L	ENST00000236850	184546	333065	1.06992e+06	222480	688500	NA	NA	337493	NA	NA	NA	NA	NA	NA	NA	NA	NA	NA	NA
K.CNFYDNKDPECVTNLQEVAR.I	ENSMMUT00000045002	NA	NA	NA	NA	NA	NA	NA	NA	NA	NA	NA	NA	604998	NA	106986	NA	NA	NA	NA
K.EITALAPSTMK.I	ENST00000224784	3.23658e+06	4.09758e+06	1.92821e+06	4.02234e+06	7.62543e+06	4.17741e+06	NA	4.06267e+06	NA	NA	1.69519e+06	NA	NA	968650	NA	NA	NA	8.52948e+06	3.7513e+06
K.ILLAELEQLK.G	ENST00000224237	11784.3	174369	NA	515007	233065	NA	NA	40751.8	NA	NA	NA	NA	NA	69466.4	NA	NA	NA	NA	NA
R.VDIISWGCTITALEVK.D	ENSMMUT00000015407	NA	NA	NA	NA	NA	NA	NA	NA	NA	NA	640306	NA	219420	NA	192535	2612.94	124645	NA	NA
K.ADGLYPNPR.E	ENSMMUT00000012171	NA	NA	NA	NA	NA	NA	NA	NA	NA	NA	3.17567e+06	3.00003e+06	NA	NA	NA	NA	NA	NA	NA
[truncated: 5,862 more rows]
