# Supplementary material for: Quantitative evolutionary proteomics of seminal fluid from primates with different mating systems
Source: BMC Genomics. 2018 Jun 22;19:488. doi: 10.1186/s12864-018-4872-x (PMC6014011; doi:10.1186/s12864-018-4872-x)
Supplement: Supplementary file 5 — Tables S5-S12. The seminal fluid peptides identified from each human individual that underwent MS/MS using the MSDaPl program. ST5 A parsimonious list of SFPs inferred from MSDaPl for human 1. ST6 A parsimonious list of SFPs inferred from MSDaPl for human 2. ST7 A parsimonious list of SFPs inferred from MSDaPl for human 3. ST8 A parsimonious list of SFPs inferred from MSDaPl for human 4. ST9 A parsimonious list of SFPs inferred from MSDaPl for human 5. ST10 A parsimonious list of SFPs inferred from MSDaPl for human 6. ST11 A parsimonious list of SFPs inferred from MSDaPl for human 7. ST12 A parsimonious list of SFPs inferred from MSDaPl for human 8. (XLS 744 kb) [file 12864_2018_4872_MOESM5_ESM.xls]

## Sheet: Contents
Table	Contents
ST5	A parsimonious list of SFPs inferred from MSDaPl for human 1
ST6	A parsimonious list of SFPs inferred from MSDaPl for human 2
ST7	A parsimonious list of SFPs inferred from MSDaPl for human 3
ST8	A parsimonious list of SFPs inferred from MSDaPl for human 4
ST9	A parsimonious list of SFPs inferred from MSDaPl for human 5
ST10	A parsimonious list of SFPs inferred from MSDaPl for human 6
ST11	A parsimonious list of SFPs inferred from MSDaPl for human 7
ST12	A parsimonious list of SFPs inferred from MSDaPl for human 8

## Sheet: Table S5
ProteinGroupID	Parsimonious	FastaID	CommonName	Mol.Wt	pI	Coverage	NSAF	NumPeptides	NumUniquePeptides	NumSpectra	Peptides
1	P	ENST00000457794		27079.3	5.38	35.08	0.002358	8	5	34		MGPGLSLISYTFVCR,QEDFCNNLVNSLPLWAPQPPADPGSLR,LLCQFGTVQHVWK,GTTHCYDGLLR,CPVCLSMEGCLEGTTEEICPK
3	P	ENST00000226299	LAP3	56166.3	8.03	7.9	0.000199	3	3	6		GITFDSGGISIK,LNLPINIIGLAPLCENMPSGK,TLIEFLLR
5	P	ENST00000457514		11407.5	8.97	36.73	0.004739	4	4	27		CNTCIYTEGWK,ENELCSTTAYFR,NFCNVF,VTLCCDR
6	P	ENST00000424432		130837	5.61	1.29	1.5e-05	1	1	1		ACLTWIYHSHVDAPR
7	P	ENST00000366560	FH	54637	8.85	8.63	6.7e-05	2	2	2		THTQDAVPLTLGQEFSGYVQQVK,ETAIELGYLTAEQFDEWVKPK
9	P	ENST00000377960	GLIPR2	17218.3	9.44	16.88	0.000335	2	2	3		EAQQYSEALASTR,ASASDGSSFVVAR
10	P	ENST00000419076		16061.8	4.98	31.94	0.004419	6	6	37		TKPSDEEMLFIYGHYK,AKWDAWNELK,WDAWNELK,QATVGDINTERPGMLDFTGK
11	P	ENST00000252999		399737	6.66	7.96	0.000205	20	19	44		GQDLGQAVLDAGHSVSTLEK,FFLHGVTLVPIEEFSPEFVEPR,GFGEPFVLNPGTWALR,FANSPRPDLWVLER,TFQLDTAVDRPCAR,ILQAVQAAEDAAGQALQQADHTWATVVR,GQLQLVEGNFR,VSLQLLR,LELEEAATPEGHAVR,ASPDGLCQVSLQQGR,DLADLAAYTALK,PRPPTAVDPDAEPTLLR,AGALLPAIHEQLR,DGFFGLDQADYFGCR,GPPPELQPQPEGPPR,TYQPWQFFASSK,VGFEGATCDR,VQEQLSSLWEENQALATQTR,DQASQLLAGTEATLGHAK
12	P	ENST00000340384	TUBB2C	49831	4.79	25.62	0.000657	7	1	17		YLTVAAVFR,LTTPTYGDLNHLVSATMSGVTTCLR,FWEVISDEHGIDPTGTYHGDSDLQLER,INVYYNEATGGK,NSSYFVEWIPNNVK,AVLVDLEPGTMDSVR,EVDEQMLNVQNK
13	P	ENST00000327892	TUBB	49670.8	4.78	17.34	0.000542	5	0	14		YLTVAAVFR,LTTPTYGDLNHLVSATMSGVTTCLR,EIVHIQAGQCGNQIGAK,NSSYFVEWIPNNVK,EVDEQMLNVQNK
14	P	ENST00000383778		61510.5	5.72	24.95	0.000915	11	11	29		GDMFLVANLGTK,TSIYPFLDFMPSPQVVR,QEALELMNQNLDIYEQQVMTAAQK,LSSGLVTAALYGR,ILSGDPYCEK,EHPSILSLNPLALISR,LSCMAIR,VDLITFDTPFAGR,SHLIIAQVAK,HNLYFEAAFDVPLK
16	P	ENST00000229243	ACRBP	61358.6	5.09	12.89	0.00038	5	5	12		FFALLTPTWK,TPFVSPLLASQSLSIGNQVGSPESGR,SEDVVLR,YMEEEILGFGK,ICDTDYIQYPNYCSFK
17	P	ENST00000216951	GSS	52384.8	5.67	1.9	3.6e-05	1	1	1		ALAEGVLLR
18	P	ENST00000321394	TCP1	60343.6	5.8	7.91	9.3e-05	2	2	3		ASGATILSTLANLEGEETFEAAMLGQAEEVVQER,ICDDELILIK
19	P	ENST00000244930	SCGB2A1	10883.8	5.48	18.95	0.000181	1	1	1		ELLQEFIDSDAAAEAMGK
20	P	ENST00000324460	HSPA5	72333	5.07	36.24	0.002104	23	22	80		TKPYIQVDIGGGQTK,FEELNMDLFR,VTHAVVTVPAYFNDAQR,DNHLLGTFDLTGIPPAPR,SDIDEIVLVGGSTR,NELESYAYSLK,ITITNDQNR,ETAEAYLGK,VLEDSDLK,DAGTIAGLNVMR,KSDIDEIVLVGGSTR,TWNDPSVQQDIK,VEIIANDQGNR,TFAPEEISAMVLTK,SQIFSTASDNQPTVTIK,ITPSYVAFTPEGER,AKFEELNMDLFR,NQLTSNPENTVFDAK,ELEEIVQPIISK,IEWLESHQDADIEDFK
22	P	ENST00000222256	RAB3A	24983.9	4.85	27.73	0.001876	6	1	24		TYSWDNAQVLLVGNK,LVDVICEK,TITTAYYR,LQIWDTAGQER,YADDSFTPAFVSTVGIDFK
23	P	ENST00000260130	SDCBP	32444.4	7.06	27.85	0.000981	6	6	17		ANVAVVSGAPLQGQLVAR,SLMDHTIPEV,NGLLTEHNICEINGQNVIGLK,DSTGHVGFIFK,SIDNGIFVQLVQANSPASLVGLR
24	P	ENST00000262891	MARK4	82519.7	9.7	1.46	2.3e-05	1	1	1		SPTSTGEAELK
26	P	ENST00000234038	PPP1R7	41564.2	4.84	15.83	0.000621	5	5	13		SLETVYLER,AIENIDTLTNLESLFLGK,IEGLQNLVNLR,IENLSNLHQLQMLELGSNR
28	P	ENST00000316144	LCN15	20454.5	4.8	4.35	9.3e-05	1	1	1		ALGYLDVR
29	P	ENST00000234590		47169	7.01	50	0.003448	18	13	87		HIADLAGNSEVILPVPAFNVINGGSHAGNK,YDLDFK,AAVPSGASTGIYEALELR,DYPVVSIEDPFDQDDWGAWQK,VNQIGSVTESLQACK,GNPTVEVDLFTSK,YISPDQLADLYK,VVIGMDVAASEFFR,LMIEMDGTENK,SCNCLLLK,FTASAGIQVVGDDLTVTNPK,SGETEDTFIADLVVGLCTGQIK,IEEELGSK,DATNVGDEGGFAPNILENK
30	P	ENST00000337036		122735	5.89	1.37	1.6e-05	1	1	1		GSGDILLVHATETDR
31	P	ENST00000216962	PYGB	96696	6.4	8.07	0.000224	6	5	11		IGEEFLTDLSQLK,LLPLVSDEVFIR,VAIQLNDTHPALSIPELMR,LQDFNVGDYIEAVLDR,VIFLENYR
32	P	ENST00000274764	HIST1H2BA	14167.5	10.31	11.81	0.001354	2	2	10		AMSIMNSFVTDIFER
33	P	ENST00000302014	CD14	40076.2	5.84	10.4	0.000183	2	2	4		VLSIAQAHSPAFSCEQVR,ITGTMPPLPLEATGLALSSLR
34	P	ENST00000418685		109317	5.37	1.92	5.2e-05	1	1	3		NVGCLQEALQLATSFAQLR
36	P	ENST00000299320		55681.8	4.83	2.31	3.3e-05	1	1	1		EAPCHAAESAPR
37	P	ENST00000258341	LAMC1	177603	5.01	14.11	0.000492	18	18	46		DGFFGNPLAPNPADK,DVDQNLMDR,LQELESLIANLGTGDEMVTDQAFEDR,CIYNTAGFYCDR,EAQQALGSAAADATEAK,DTLQEANDILNNLK,LNEIEGTLNK,SQECYFDPELYR,YFIAPAK,PSAYNFDNSPVLQEWVTATDIR,QDIAVISDSYFPR,SYYYAISDFAVGGR,LSAEDLVLEGAGLR,AFDITYVR,LHEATDYPWRPALTPFEFQK,NTIEETGNLAEQAR
38	P	ENST00000344051	SPINT1	58398	5.89	3.78	0.000163	2	2	5		EEECILACR,SFVYGGCLGNK
39	P	ENST00000236130	TSPAN1	26300.9	5.12	5.39	0.001142	2	2	16		VEGCFNQLLYDIR
40	P	ENST00000256999		84330.7	6.5	6	4.6e-05	2	2	2		DSWVFGGIDPQSGAAVVHEIVR,GIAEAVGLPSIPVHPIGYYDAQK
41	P	ENST00000342367		38050.9	4.47	7.43	5.3e-05	1	1	1		EEIVDKYDLFVGSQATDFGEALVR
43	P	ENST00000296125	TGM4	77145.1	6.31	62.57	0.003721	31	31	148		TSQIQGQVSEVTLTLDSK,FGQCWVFAGILTTVLR,GYDGWQAVDATPQER,EYILNDTGCHYVGAAR,TAALQNVNILGSFELQLYTGK,MVNGQEELHVISMETTSIGK,EIMASEVFTSFQYPEFSIELPNTGR,IGQLLVCNCIFK,TYINSLAILDDEPVIR,QAVCFGQCWVFAGILTTVLR,NVLDCCISLLTESSLKPTDR,FVFSEVNGDR,CKPWNFGQFEK,TPSDHYNWQATLQNESGK,EVTVAVTSSPNAILGK,KGDIFIVYDTR,LVLNQPLQSYHQLK,DSVWNFHVWTDAWMK,NTLAIPLTDVK,SEENILYLLFNPWCK,HTLVVLDPR,NLTVDTYVNENGEK,GFIIAEIVESK,FSLESLGISSLQTSDHGTVQPG…
45	P	ENST00000450286		17825.2	7.67	16.18	0.000597	3	3	6		QIGIFSAR,GATHCYDGYIHLSGGGLSTK
46	P	ENST00000372055		45448.5	9.22	1.7	8.3e-05	1	1	2		FMDVYQR
48	P	ENST00000261479	PSMA6	27399.5	6.35	19.11	0.000839	4	4	12		AINQGGLTSVAVR,YGYEIPVDMLCK,QTESTSFLEK,LLDSSTVTHLFK
49	P	ENST00000400266		59929.7	7.78	1.5	3.2e-05	1	1	1		PLYSVTVK
50	P	ENST00000326842	EDDM3A	17646.5	8.64	12.24	0.000936	2	2	8		IIEPISN,NAYVWAPGALK
53	P	ENST00000372676	WFDC2	12993	4.69	45.16	0.013038	12	12	94		CSLPNDKEGSCPQVNINFPQLGLCR,EGSCPQVNINFPQLGLCR,VSCVTPNF,DQCQVDSQCPGQMK,CCSAGCATFCSLPNDK,SLPNDKEGSCPQVNINFPQLGLCR,CCSAGCATFCSLPNDKEGSCPQVNINFPQLGLCR
54	P	ENST00000322611	BASP1	22693.4	4.64	35.24	0.000758	3	3	10		AQGPAASAEEPKPVEAPAANSDQTVTVK,AEPPKAPEQEQAAPGPAAGGEAPK,AAEAAAAPAESAAPAAGEEPSKEEGEPK
55	P	ENST00000328666	SIRT7	44898.4	9.8	2	4.3e-05	1	1	1		EEAPPGDR
57	P	ENST00000196551	RPS5	22876.4	9.73	7.35	0.000253	1	1	3		TIAECLADELINAAK
58	P	ENST00000255040	APCS	25387.1	6.1	4.48	0.000231	1	1	3		QGYFVEAQPK
59	P	ENST00000268695	GALNS	58026	6.25	2.87	3.3e-05	1	1	1		AIDGLNLLPTLLQGR
60	P	ENST00000221347	FCGBP	572017	5.14	24.27	0.000522	48	48	164		AGVQVWLGANGK,QCVYDLCAQK,ASQHGSDVVIETDFGLR,VAYDLVYYVR,LEQYEGPGFCGPLAPGTGGPFTTCHAHVPPESFFK,LPVVLANGQIR,LDGPFAVCHDTLDPR,SVPGCEGVALVVAQTK,VTVPGNYYQLMCGLCGNYNGDPK,VVLANGQIR,EEFCGLLSSPTGPLSSCHK,PFLEQCVYDLCVVGGER,GWDPLCWDECR,VTVNGVDMK,LDSLVAQQLQSK,YDLAFVVASQATK,AISGLTIDGHAVGAK,YQKEEFCGLLSSPTGPLSSCHK,LRVPAAYAGSLCGLCGNYNQDPADDLK,EQGGQGVCLPNYEATCWLWGD,CLANGGIHYITLDGR,KFDFQGTCNYVLATTGCPGVSTQGLTPF,EGCVCDAGFV…
61	P	ENST00000288266	APPL1	79663.5	5.28	2.12	2.4e-05	1	1	1		TQLADAMMFPITQFK
62	P	ENST00000399180		129682	8.64	0.79	1.5e-05	1	1	1		LNLSQDEIK
63	P	ENST00000403558		59492	6.28	7	0.000317	3	3	10		LLDSLPSDTR,TNLESILSYPK,GVTSVSQIFHSPDLAIR
64	P	ENST00000301522	PRDX2	21891.9	5.66	61.62	0.003909	9	8	45		LVQAFQYTDEHGEVCPAGWKPGSDTIKPNVDDSK,ATAVVDGAFK,LSEDYGVLK,EGGLGPLNIPLLADVTR,LGCEVLGVSVDSQFTHLAWINTPR,KEGGLGPLNIPLLADVTR,TDEGIAYR,GLFIIDGK,QITVNDLPVGR
65	P	ENST00000229270		30791	5.65	64.69	0.003668	17	17	61		DCGATWVVLGHSER,ADTEVVCAPPTAYIDFAR,VVLAYEPVWAIGTGK,IIYGGSVTGATCK,HVFGESDELIGQK,ELASQPDVDGFLVGGASLKPEFVDIINAK,KQSLGELIGTLNAAK,VAHALAEGLGVIAC,TATPQQAQEVHEK,QSLGELIGTLNAAK,VPADTEVVCAPPTAYIDFAR,SNVSDAVAQSTR,VAHALAEGLGVIACIGEK,VVFEQTK,VTNGAFTGEISPGMIK
66	P	ENST00000399151		258230	5.9	1.74	4.5e-05	3	3	6		VLYAFSVLEAVLK,DLLVEGLAEILHQK,ILEPVLLLLLQPK
68	P	ENST00000326000	WFDC9	10505.6	7.5	13.48	0.000386	1	1	2		ETEQCWVQPPYK
69	P	ENST00000266085	TIMP3	24145	9	9.48	0.000734	2	2	9		CNSDIVIR,EGPFGTLVYTIK
71	P	ENST00000369915	TKTL1	65333.4	5.56	9.9	0.000115	3	3	4		VIDLFTIKPLDVATIVSSAK,CTIFYPTDAVSTEHAVALAANAK,DVEALCQVFWQASQVK
72	P	ENST00000265062	RAB7A	23489.8	6.39	5.31	0.000166	1	1	2		VIILGDSGVGK
73	P	ENST00000290158	KPNB1	97170.2	4.68	7.31	0.000196	5	5	10		IQFNDLQSLLCATLQNVLRK,SNEILTAIIQGMR,AAVENLPTFLVELSR,GALQYLVPILTQTLTK
75	P	ENST00000309758	HSPA6	71028.1	5.81	13.06	0.001605	10	1	60		IINEPTAAAIAYGLDR,VEILANDQGNR,FEELCSDLFR,TTPSYVAFTDTER,DNNLLGR,ATAGDTHLGGEDFDNR,LLQDFFNGK,ARFEELCSDLFR
77	P	ENST00000350881	THBS4	105869	4.44	2.6	8.9e-05	1	1	5		LNPGALLPVLTDPALNDLYVISTFK
78	P	ENST00000370509	CREG1	24074.5	7.06	9.55	0.000625	2	2	8		FVTHVSDWGALATISTLEAVR
80	P	ENST00000299299	PCBD1	11999.6	6.28	9.62	0.000331	1	1	2		AVGWNELEGR
82	P	ENST00000273406	SRPRB	29702.2	9.17	11.44	6.3e-05	1	1	1		QELQQTDPTLLSVVVAVLAVLLTLVFWKLIR
83	P	ENST00000204679	GNPTG	33973.6	6.47	11.48	0.000113	2	2	2		ALLVYPTLPEALQR,QWDQVEQDLADELITPQGHEK
84	P	ENST00000263100		54253.5	5.56	11.31	0.000208	4	4	6		CEGPIPDVTFELLR,SWVPHTFESELSDPVELLVAES,SLPAPWLSMAPVSWITPGLK
85	P	ENST00000044462	PSMA4	29483.8	7.58	46.36	0.001647	7	7	25		YLLQYQEPIPCEQLVTALCDIK,TTIFSPEGR,VEIATLTR,LLDEVFFSEK,LNEDMACSVAGITSDANVLTNELR,LYQVEYAMEAIGHAGTCLGILANDGVLLAAER,ATCIGNNSAAAVSMLK
86	P	ENST00000366963		61154	6.4	5.05	3.1e-05	1	1	1		TVAIMYQMAFTVGLVALTGLAYALPHWR
87	P	ENST00000258412	TMBIM1	34607.4	7.6	4.5	0.000221	1	1	4		AVSDSFGPGEWDDR
88	P	ENST00000280326	CCT5	59671	5.45	12.2	0.000254	4	4	8		ETGANLAICQWGFDDEANHLLLQNNLPAVR,LGFAGLVQEISFGTTK,ISDSVLVDIKDTEPLIQTAK
90	P	ENST00000370151	DPCD	23239.8	9.11	5.42	0.000254	1	1	3		EVVVAESELQK
91	P	ENST00000253354	C20orf114	52441.6	6.72	3.51	3.6e-05	1	1	1		ILTQDTPEFFIDQGHAK
92	P	ENST00000370597	CRTAC1	71420.7	4.95	28.74	0.001145	13	13	44		DVAAEAGVSK,IIDGGSGYLCEMEPVAHFGLGK,VDIVYGNWNGPHR,NVASGEMNSVLEILYPR,WEDILSDEVNVAR,GVASLFAGR,EHGDPLIEELNPGDALEPEGR,GTGGVVTDFDGDGMLDLILSHGESMAQPLSVFR,GDGTFVDAAASAGVDDPHQHGR,GVSVGPILSSSASDIFCDNENGPNFLFHNR
93	P	ENST00000303127	LMAN2	40228.7	6.46	2.53	9.7e-05	1	1	2		NCIDITGVR
96	P	ENST00000447750	GDI1	50582.7	5	20.58	0.00127	10	1	33		VVEGSFVYK,MLLYTEVTR,LYSESLAR,FDLGQDVIDFTGHALALYR,FLMANGQLVK,NTNDANSCQIIIPQNQVNR,KFDLGQDVIDFTGHALALYR,YLYPLYGLGELPQGFAR
97	P	ENST00000244926	SCGB1D2	9925.06	8.58	10	0.000573	1	1	3		SLIAEVLVK
98	P	ENST00000307363		76021.8	6.03	1.62	2.5e-05	1	1	1		SLYPLTFIQVK
99	P	ENST00000361505	PNP	32117.9	6.45	11.07	0.000476	2	2	8		VFGFSLITNK,QAAQKLEQFVSILMASIPLPDK
100	P	ENST00000334379	TRMT11	53421.1	7.65	6.05	3.7e-05	1	1	1		LPVYTPEYTEEMVPWHPCLELVSNCEQK
101	P	ENST00000280704	LDHC	36311.3	7.08	50.9	0.003212	17	16	62		ILVVSNPVDILTYIVWK,QVIQSAYEIIK,NVAIMK,IVIVTAGAR,ITIVGTGAVGMACAISILLK,DLADELALVDVALDK,INLNSEEEALFK,VIGSGCNLDSAR,SAETLWNIQK,LGVHPTSCHGWIIGEHGDSSVPLWSGVNVAGVALK,INLNSEEEALFKK,EELFLSIPCVLGR,NGVSDVVK
102	P	ENST00000223321	PSMA2	25898.6	6.91	27.78	0.000588	4	4	8		LVQIEYALAAVAGGAPSVGIK,YNEDLELEDAIHTAILTLK,AANGVVLATEK,GYSFSLTTFSPSGK
103	P	ENST00000350669	LDHB	36638.5	5.71	45.21	0.001905	13	12	37		GLTSVINQK,MVVESAYEVIK,GMYGIENEVFLSLPCILNAR,LIAPVAEEEATVPNNK,VIGSGCNLDSAR,GEMMDLQHGSLFLQTPK,IVVVTAGVR,SADTLWDIQK,SLADELALVDVLEDK,ITVVGVGQVGMACAISILGK,IVADKDYSVTAN
104	P	ENST00000262288	SCPEP1	50830.7	5.6	10.18	0.000342	4	4	9		SLETSAFVK,AVIDWPTEEGKEVWDYVTVR,EATELWGK,NLAFYWILK
105	P	ENST00000216455	PSMA3	28433.2	5.19	4.71	6.7e-05	1	1	1		AVENSSTAIGIR
107	P	ENST00000432547		20145.6	5.22	11.89	0.000279	1	1	3		TSESGELHGLTTEEEFVEGIYK
108	P	ENST00000374500		20925.2	5.36	20.71	0.001303	3	3	15		SVHPYEVAEVIALPVEQGNFPYLQWVR,TQSSLVPALTDFVR
109	P	ENST00000369582	CGA	13075.2	8.54	6.9	0.000445	1	1	3		VTVMGGFK
111	P	ENST00000317669	SLC38A5	51457.4	8.53	4.24	3.6e-05	1	1	1		MELQDPKMNGALPSDAVGYR
112	P	ENST00000414359		111703	6.29	2.01	1.7e-05	1	1	1		HEGLDAIENAVENLDATSDK
113	P	ENST00000217131	CTSZ	33867.9	6.7	7.26	0.000341	2	2	6		VGDYGSLSGR,NVDGVNYASITR
114	P	ENST00000316292	EEF1A1	50140.9	9.1	36.58	0.001861	13	6	50		IGYNPDTVAFVPISGWNGDNMLEPSANMPWFK,DGNASGTTLLEALDCILPPTRPTDKPLR,QTVAVGVIK,YYVTIIDAPGHR,IGGIGTVPVGR,NMITGTSQADCAVLIVAAGVGEFEAGISK,EHALLAYTLGVK,MDSTEPPYSQK,KDGNASGTTLLEALDCILPPTRPTDKPLR,VETGVLKPGMVVTFAPVNVTTEVK
115	P	ENST00000226279	CD38	34328.4	7.85	24.33	0.001204	8	8	21		IKDLAHQFTQVQR,YTEIHPEMR,INYQSCPDWR,NIQFSCK,HVDCQSVWDAFK,DLCQDPTIK,VQTLEAWVIHGGR
116	P	ENST00000404933	SMS	41268.2	4.87	26.23	0.000611	6	6	13		ADGETILK,LILDLSMK,YFTQGNCVNLTEALSLYEEQLGR,DVLILGGGDGGILCEIVK,IYPHGLVLLDLQSYDGDAQGKEEIDSILNK,LYCPVEFSK
117	P	ENST00000215754	MIF	12476.3	7.73	35.65	0.003739	3	3	25		PMFIVNTNVPR,VYINYYDMNAANVGWNNSTFA,LLCGLLAER
118	P	ENST00000250101	TXNDC17	13940.8	5.4	15.45	0.00028	2	2	2		TIFAYFTGSK,VTAVPTLLK
119	P	ENST00000415930		64324.6	9.01	23.55	0.001481	13	13	49		KIEPELDGSAQVTSHDASTNGLINFIK,TFTTQETITNAETAK,ILLANFLAQTEALMR,NLVTEDVMR,VWYVSNIDGTHIAK,SNTPILVDGK,TLAQLNPESSLFIIASK,EWFLQAAK,DVMPEVNK,HFVALSTNTTK
121	P	ENST00000435071		56866.2	6.04	4.28	0.000134	2	2	4		LTGQLFLGGSIVK,DGLIPLEIR
122	P	ENST00000259727	GMPR	37418.8	6.6	4.35	5e-05	1	1	1		GDVENTILDILGGLR
123	P	ENST00000393399		58099.6	7	15.86	0.000266	5	5	8		IVTTDFR,NALDPMSVLLAR,YYGESLPFGDNSFK,TIPGAENQPVIAIGGSYGGMLAAWFRMK,DITDTLVAVTISEGAHHLDLR
124	P	ENST00000223836		23410.8	8.79	6.67	0.000328	2	2	4		GQLVPLETVLDMLR
125	P	ENST00000359062	PDE3A	124979	5.66	2.54	1.5e-05	1	1	1		YGCLSGNIPALELMALYVAAAMHDYDHPG
126	P	ENST00000423391	ACTBL2	42003.2	5.39	11.17	0.001555	6	1	34		VAPDEHPILLTEAPLNPK,DLTDYLMK,ELPDGQVITIGNER,SYELPDGQVITIGNER
127	P	ENST00000249356	DNAJB9	25518.3	8.37	6.28	0.000154	1	1	2		EIAEAYETLSDANR
128	P	ENST00000418919		65710	8.23	3.77	8.8e-05	2	2	3		WQTLLSVDDLVEK,AFQNVFAPR
129	P	ENST00000278282	SCGB1A1	9993.75	4.99	29.67	0.000378	1	1	2		VIETLLMDTPSSYEAAMELFSPDQDMR
130	P	ENST00000199448		38150.5	9.66	5.81	0.0003	2	2	6		FFDIQLGIK,ALLSYDGLNQR
131	P	ENST00000421673		257051	7.22	33.5	0.00495	113	112	702		LSCPQRPQMF,IIVELGASVVTVSEAIISVK,QCSMVGQPVR,WLPYK,TCLSLSDR,CGLCGNFDGK,FILAEQSTVINGITCHCINGR,GLCSVGQCPANQVYQECGSACVK,CHATVNPAPF,SSELELVNSWK,GVLLWGWR,FGAACAPTCQMLATGVACVPTK,ILTENVICGN,KYMGQMCGLCGNFDGK,ETDPCSMSQLNK,VASSELELVNSWK,GQCSTWGAGHFSTFDHHVYDFSGTCNYIFAATCK,ASQDPLCGLCGNFNGNMKDDFETR,EQQEEITFK,TPAFCPIYCGFYNTHTQDGHGEYQ,ESPLCGDVSFVTDPCSLNAFR,DIGVISLPY,FNGDTTDDFTTSMGIAEGTASLFVDSWR,VYHLPYYEACVR,QCPCI…
132	P	ENST00000359759		178188	5.67	4.79	6.9e-05	3	3	7		DFQPVLHLVALNSPLSGGMR,GLELEPGAGLFVAQAGGADPDKFQGVIAELK,AAVPIVNLKDELLFPSWEALFSGSEGPLKPGAR
133	P	ENST00000369049		63563.4	6.43	49.21	0.005521	27	27	182		ACPSHQPDISSGLELPFPPGVPTLDNIK,ELLALIQLER,QHVVYGPWNLPQSSYSHLTR,CCDLPFPEQACCAEEEKLTFINDLCGPR,VTPNLMGHLCGN,LDGFPPGRPSPDNLNQICLPNR,DILTIDIGR,LLPAQLPAEK,CCDLPFPEQACCAEEEK,AWEDTLDKYCDR,QGETLNFLEIGYSR,ELPSLQHPNEQK,NLPATDPLQR,DECFAR,AWEDTLDK,EVGPPLPQEAVPLQK,FSCFQEEAPQPHYQLR,FCEAEFSVK,LTFINDLCGPR,DPALCCYLSPGDEQVNCFNINYLR,NVALVSGDTENAK,FSCFQEEAPQPH,LVWEEAMSR
134	P	ENST00000269593	IGFBP4	27934	6.81	15.89	0.000267	3	3	4		GELDCHQLADSFRE,THEDLYIIPIPNCDR,CRPPVGCEELVR
136	P	ENST00000338415	QPCT	40876.6	6.12	10.25	9.5e-05	2	2	2		QIAEGTSISEMWQNDLQPLLIER,SFSNIISTLNPTAK
137	P	ENST00000326003	KLK3	28741.3	7.61	80.84	0.029852	87	84	453		AVCGGVLVHPQWVL,HPEDTGQVFQVSHSFPHPLYDMSLLK,HSLFHPEDTGQVFQVSHSFPHPL,VGGWECEK,VMDLPTQEPALGTTCYA,STCSGDSGGPLVCNGVLQGITSWGSEPCALPERPSLYTK,VMDLPTQEPALGTTCYASGWGSIEPEEF,AVCGGVLVHPQ,VMDLPTQEPALGTTCYASGWGSIEPEEFLT,VMDLPTQEPALGTTCYASGWGSIEPEEFL,STCSGDSGGPLVCNGVLQGITSW,HSFPHPLYDMSLLK,FLRPGDDSSHDLM,HSLFHPEDTGQVFQVSH,PEDTGQVFQVSHSFPHPLYDMSLLK,LQCVDLH,SFPHPLYDMSLLK,AVCGGVLVHPQWVLTAAHCIR,NGVLQGITSWGSEPCALPERPSL…
138	P	ENST00000304858	HSPA4	94330.9	5.11	5.71	0.000102	3	2	5		GCALQCAILSPAFK,KFDEVLVNHFCEEFGK,SNLAYDIVQLPTGLTGIK
139	P	ENST00000378364	APRT	19607.8	5.78	11.11	0.000191	1	1	2		GFLFGPSLAQELGLGCVLIR
140	P	ENST00000290541	PSMB4	29204.2	5.72	20.83	0.000261	3	3	4		FQIATVTEK,GVEIEGPLSTETNWDIAHMISGFE,QVLGQMVIDEELLGDGHSYSPR
141	P	ENST00000380131		51181	8.37	52.34	0.003486	24	15	91		VTEGSFVYK,TFEGIDPK,FDLGQDVIDFTGHALALYR,NTNDANSCQIIIPQNQVNR,FLMANGQLVK,FKIPGSPPESMGR,KFDLGQDVIDFTGHALALYR,EIRPALELLEPIEQK,KSDIYVCMISFAHNVAAQGK,MLLYTEVTR,NPYYGGESASITPLEDLYK,LYSESLAR,TYDATTHFETTCDDIK,DLGTESQIFISR,VICILSHPIK,FVSISDLLVPK,VPSTEAEALASSLMGLFEK,YLYPLYGLGELPQGFAR,STEAEALASSLMGLFEK
142	P	ENST00000312134	CST6	16511.1	8.32	41.61	0.000923	5	5	8		VTGDHVDLTTCPLAAGAQQEK,AAQAAVASYNMGSNSIYYFR,AQSQLVAGIK,DLSPDDPQVQK
143	P	ENST00000300026	PPIB	23742.5	9.42	47.22	0.0043	15	15	54		VIFGLFGK,VLEGMEVVR,VYFDLR,TVDNFVALATGEK,DFMIQGGDFTR,DKPLKDVIIADCGK,DTNGSQFFITTVK,IEVEKPFAIAK,HYGPGWVSMANAGK,DVIIADCGK,VIKDFMIQGGDFTR
144	P	ENST00000361183	CAPZA2	32949.1	5.57	8.74	0.000241	2	1	4		FTITPSTTQVVGILK,LLLNNDNLLR
145	P	ENST00000262424	CRISPLD2	55919.7	8.36	30.38	0.001073	12	11	31		SPGFHVQSWYDEVK,GNWIGEAPYK,SAAAWASQCIWEHGPTSLLVSIGQNLGAHWGR,GFHVQSWYDEVK,GQVQPQASNMEYMTWDDELEK,KMTVWGEVWENAVYFVCNYSPK,CSGPMCTHYTQIVWATTNK,AIPREDKEEILMLHNK,EDKEEILMLHNK,DYTYPYPSECNPWCPER
146	P	ENST00000289749		23169.3	5.77	8.33	0.000557	3	3	7		SAWCEAK,ILHCSCQACGK
147	P	ENST00000231751		78181.9	8.5	79.58	0.021438	110	107	885		RDSPIQCIQAIAENR,YGYTGAFR,NGSDCPDKFCLFQSETK,PDPNCVDRPVEGYLAVAVVR,FFSASCVPGADK,KYLGPQYVAGITNLK,CAFSSQEPYFSYSGAFK,KCNQWSGLSEGSVTCSSASTTEDCIALVLK,SSASTTEDCIALVLK,SNLCALCIGDEQGENK,SCHTAVDR,DSAIGFSR,CVDRPVEGYLAVAVVR,GAGDVAFIR,GEADAMSLDGGYVYTAGK,SCHLAMAPNHAVVSR,SVQWCAVSQPEATK,DVTVLQNTDGNNNEAWAK,SDTSLTWN,YLGPQYVAGITNLK,YLGPQYVAGITNLKK,CGLVPVLAENYK,SQQSSDPDPNCVDRPVEGY,ADFALLCLDGK,ADAVTLDGGFIYEAGLAPYK,QVLL…
149	P	ENST00000404922		131863	4.77	2.6	0.00014	3	3	10		HCCVSYLQEK,QCCDCCGLGLR,ALTCEPGYALK
150	P	ENST00000268793		56423.6	9.02	13.06	0.000469	5	4	14		SFPLVDGHNDLPQVLR,FPQGLEDVSTYPVLIEELLSR,AVCDNLLNVPDDILQLLK,SWSEEELQGVLR
151	P	ENST00000240343	DYNLL2	10349.8	6.81	24.72	0.000193	1	1	1		NADMSEDMQQDAVDCATQAMEK
152	P	ENST00000374173		39033.9	7.59	5.29	0.000287	1	1	6		GSAADSEESPAIEAIHLLR
153	P	ENST00000367511	FAM129A	103135	4.74	5.5	9.3e-05	3	3	5		EFPVYLWQPFFR,VLTSEDEYNLLSDR,TKPPLAPGTILYEAELSQFSEDIKK
154	P	ENST00000380518		141785	6.58	0.67	2.3e-05	1	1	2		SLNNQIESIR
155	P	gi|136429|sp|P00761|TRYP_PIG		24409.5	7	29.44	0.007743	16	15	104		LGEHNIDVLEGNEQFINAAK,LGEHNIDVLEGNEQFIN,LSSPATLNSR,LGEHNIDVLEGNEQFINAA,FNGNTLDNDIMLIK,VATVSLPR,IITHPNFNGNTLDNDIMLIK,IITHPNFNGN,LSSPATLN,SSYPGQITGN,TLDNDIMLIK
156	P	ENST00000377453	CLN5	46339.1	8.63	15.97	0.000592	5	5	14		LQAPVWEFK,GAETWFDSYDCSK,YTFCPTGSPIPVMEGDDDIEVFR,LAEFGAEFK,ITYEEIPLPIR
157	P	ENST00000304355,ENST00000304270	SPACA5,SPACA5B	17896.4	5.94	12.58	0.000216	2	2	2		NLCHMDCHDLLNR,HILDDIR
158	P	ENST00000366667	AGT	53154.2	5.87	11.96	0.000319	4	4	9		ADSQAQLLLSTVVGVFTAPGLHLK,ALQDQLVLVAAK,LDAHKVLSALQAVQGLLVAQGR
159	P	ENST00000322716	EPM2AIP1	70369.6	5.77	1.15	2.8e-05	1	1	1		YQMVICR
160	P	ENST00000416472		62941.3	5.64	1.93	6e-05	1	1	2		LNHLCGADFVK
161	P	ENST00000393262	BBS10	80837.5	7.95	2.63	2.4e-05	1	1	1		TPTDTFQTVETLTCLSLER
163	P	ENST00000374550	RPL11	20252.4	9.64	12.36	9.7e-05	1	1	1		NNFSDTGNFGFGIQEHIDLGIK
164	P	ENST00000270776	PGD	53140	6.8	25.47	0.000641	9	9	18		VGTGEPCCDWVGDEGAGHFVK,AGQAVDDFIEK,WTAISALEYGVPVTLIGEAVFAR,VDDFLANEAK,DAFDRNPELQNLLLDDFFK,DVLGMAQDEMAQAFEDWNK,NPELQNLLLDDFFK,LVPLLDTGDIIIDGGNSEYR
165	P	ENST00000343150	CTSL1	37564.1	5.32	14.71	0.000413	3	3	8		AVATVGPISVAIDAGHESFLFYK,VFQEPLFYEAPR,NHCGIASAASYPTV
166	P	ENST00000373025	PGC	42425.8	4.36	6.96	0.000754	3	3	17		GLLGEFLR,SYYSVYDLGNNR,VGFATAA
167	P	ENST00000419739		65930.7	7.96	38.02	0.002104	19	18	74		KGVNLPGAAVDLPAVSEK,ITLDNAYMEK,DPVQEAWAEDVDLR,VNFAMNVGK,IYVDDGLISLQVK,GSGTAEVELK,GDLGIEIPAEK,TATESFASDPILYRPVAVALDTK,CDENILWLDYK,AGKPVICATQMLESMIK,FGVEQDVDMVFASFIR,GVNLPGAAVDLPAVSEK,AEGSDVANAVLDGADCIMLSGETAK,GADFLVTEVENGGSLGSK,GIFPVLCKDPVQEAWAEDVDLR,LDIDSPPITAR,RFDEILEASDGIMVAR
168	P	ENST00000434013		22441.2	8.87	42.29	0.011295	17	17	132		GILMGVPVPFPIPEPDGCK,DKTYSYLNK,TYSYLNK,EVNVSPCPTQPCQL,LVVEWQLQDDK,EVNVSPCPTQPCQLSK,DCGSVDGVIK,SGINCPIQK,AVVHGILMGVPVPFPIPEPDGCK,SEYPSIK
169	P	ENST00000219070	MMP2	73882.3	5.26	35.3	0.001094	15	15	42		WCGTTEDYDR,AFQVWSDVTPLR,ESCNLFVLK,SDGFLWCSTTYNFEK,YGFCPETAMSTVGGNSEGAPCVFPF,IIGYTPDLDPETVDDAFAR,LIADAWNAIPDNLDAVVDLQGGGHSYFFK,VDAAFNWSK,WEHGDGYPFDGK,IDAVYEAPQEEK,GEIFFFK,TYIFAGDK,QDIVFDGIAQIR,DKPMGPLLVATFWPELPEK,DGLLAHAFAPGTGVGGDSHFDDDELWTLGEGQVVR
170	P	ENST00000307630	YWHAG	28302.6	4.8	19.03	0.001532	5	2	22		DSTLIMQLLR,YLAEVATGEK,ELEAVCQDVLSLLDNYLIK,NLLSVAYK
171	P	ENST00000337777	PLS1	70253.4	5.28	3.97	0.000109	3	2	4		KIENCNYAVELGK,MVMTVFACLMGK
173	P	ENST00000227378	HSPA8	70898.1	5.37	43.96	0.002183	23	15	82		GTLDPVEK,QTQTFTTYSDNQPGVLIQVYEGER,NQVAMNPTNTVFDAK,NQTAEKEEFEHQQK,MVNHFIAEFK,CNEIINWLDK,TTPSYVAFTDTER,TVTNAVVTVPAYFNDSQR,DNNLLGK,SENVQDLLLLDVTPL,AVGIDLGTTYSCVGVFQHGK,STAGDTHLGGEDFDNR,VCNPIITK,DAGTIAGLNVLR,ARFEELNADLFR,MKEIAEAYLGK,VEIIANDQGNR,SINPDEAVAYGAAVQAAILSGDK,SFYPEEVSSMVLTK,LLQDFFNGK,FEELNADLFR,SQIHDIVLVGGSTR
174	P	ENST00000427316		65213.5	8.57	2.18	2.9e-05	1	1	1		VMIEPSGPIHVPK
175	P	ENST00000316403		57832.6	6.25	38.32	0.010883	42	42	317		VTTVASHTSDSDVPSGVTEVVVK,DSDPITVTVPVEVSR,TSDSDVPSGVTEVVVK,EIQNAVNGVK,FMETVAEK,MLDVMQDHFSR,IDSLLENDR,RELDESLQVAER,LSNLEEAK,KTLLSNLEEAKK,ASSIIDELFQDR,LDESLQVAER,SIIDELFQDR,KTLLSNLEEAK,EILSVDCSTNNPSQAK,QQTHMLDVMQDHF,ELDESLQVAER,LFDSDPITVTVPVEVSR,DQTVSDNELQEMSNQGSK,YNELLK,ALQEYR,TLLSNLEEAK,PITVTVPVEVSR,QQTHMLDVMQDHFSR,AMDIHFHSPAFQHPPTEFIR,YFWMNGDR,TLLSNLEEAKK
177	P	ENST00000377018		27578.8	8.81	9.58	0.001384	4	4	21		SFVAPWNSLSLAQR,LQDGLLHITTC,LQDGLLHITTCSFVAPWNSLSLAQR
178	P	ENST00000205061		137222	6.52	11.22	0.000243	8	8	17		VAELSSDDFHLDR,SGDPMILSCLMEHLYTEK,ALNEACESVIQTACK,EPENEISSDCNHLLWNYK,TMLQCLK,CLIDLGK,LDPQLQLHCSDEISSLCAEEAAAQEQTGQVEECLK,TETGQELECLQDHLDDLVVECR
179	P	ENST00000371579	DPP7	54341.5	5.91	2.44	3.5e-05	1	1	1		DVTADFEGQSPK
180	P	ENST00000438626		97527.7	5.69	8.86	0.000158	5	4	8		NFDEALVDYFCDEFK,GCALQCAILSPAFK,VLATTFDPYLGGR,LSLTQDPVVK,LMSANASDLPLNIECFMNDLDVSSK
181	P	ENST00000251968	TSG101	43944.3	6.06	6.92	0.000132	2	2	3		DLKPVLDSYVFNDGSSR,GVIDLDVFLK
182	P	ENST00000355814		46736.6	5.37	28.95	0.001152	10	10	28		LSITGTYDLK,QINDYVEK,LGMFNIQHCK,SVLGQLGITK,VFSNGADLSGVTEEAPLK,EDPQGDAAQK,TLNQPDSQLQLTTGNGLFLSEGLK,DTEEEDFHVDQVTTVK,LQHLENELTHDIITK
183	P	ENST00000356860	CACNA2D1	123183	5.1	4.86	0.000142	4	4	9		TASGVNQLVDIYEK,VLLDAGFTNELVQNYWSK,FVVTDGGITR,FFGEIDPSLMR
184	P	ENST00000382519		28193	9.05	2.81	6.9e-05	1	1	1		EVQEFYK
185	P	ENST00000210444	NANS	40307.5	6.29	5.01	4.8e-05	1	1	1		GSDHSASLEPGELAELVR
188	P	ENST00000355899	PLS3	70811	5.41	9.68	0.00041	5	1	15		YAFVNWINK,MINLSVPDTIDER,KLENCNYAVELGK,TISSSLAVVDLIDAIQPGCINYDLVK
189	P	ENST00000366639	TSNAX	33112.5	6.1	6.55	0.000178	2	2	3		VTPVDYLLGVADLTGELMR
190	P	ENST00000373316	PGK1	44614.7	8.3	49.88	0.002887	19	15	70		ITLPVDFVTADKFDENAK,ACANPAAGSVILLENLR,GCITIIGGGDTATCCAK,ALMDEVVK,ALESPERPFLAILGGAK,QIVWNGPVGVFEWEAFAR,FCLDNGAK,DVLFLK,VSHVSTGGGASLELLEGK,YSLEPVAVELK,ITLPVDFVTADK,ELNYFAK,VDFNVPMK,AHSSMVGVNLPQK,LGDVYVNDAFGTAHR,DCVGPEVEK,VLNNMEIGTSLFDEEGAK
191	P	ENST00000354785		272320	5.32	61.16	0.007457	176	176	1074		DSMIWDCTCIGAGR,TGLDSPTGIDFSDITANSF,YEVSVYALK,CDPHEATCYDDGK,TGLDSPTGIDFSDITAN,GTSTSATLTGLTR,SVNIPDLLPGR,WCGTTQNYDADQK,TAGPDQTEMTIEGLQPTVEYVVSVY,VDVIPVNLPGEHGQR,STATISGLKPGVDYTITVYAVTGR,GEWTCIAY,CFDHAAGTSYVVGETWEKPYQGWM,AFTDVDVDSIK,NTFAEVTGLSPGVTYYFK,LLCQCLGFGSGHFR,TGLDSPTGIDFSDITANSFTVHWIAPR,NLQPASEYTVSLVAIK,IYLYTLNDNAR,TNTNVNCPIECFMPLDVQADR,FDFTTTSTSTPVTSNT,NSITLTNLTPGTEYVVSIVALNGR,GIGEWHCQPLQTYP…
192	P	ENST00000085219		95347.7	6.21	2.95	2e-05	1	1	1		IKPLSEIHSGNSVSLQCDFSSSHPK
193	P	ENST00000245255	PIWIL1	98603.2	9.5	1.16	2e-05	1	1	1		QQTVMAIATK
194	P	ENST00000222120	RAB3D	24267.1	4.76	45.21	0.003377	10	4	43		LLLIGNSSVGK,LVDVICEK,LADDLGFEFFEASAK,TITTAYYR,LQIWDTAGQER,DAADQNFDYMFK,YADDSFTPAFVSTVGIDFK,TYSWDNAQVILVGNK
195	P	ENST00000311322	LPL	53162.5	8.37	30.95	0.001267	10	10	35		SIGIQKPVGHVDIYPNGGTFQPGCNIGEAIR,REPDSNVIVVDWLSR,DFIDIESK,SIHLFIDSLLNEENPSK,GLGDVDQLVK,SDSYFSWSDWWSSPGFAIQK,LSPDDADFVDVLHTFTR,CNNLGYEINK,LSPDDADFVDVLHTF,ITGLDPAGPNFEYAEAPSR
196	P	ENST00000218516	GLA	48766.8	5.35	5.13	0.000241	2	2	6		NFADIDDSWK,SILDWTSFNQER
197	P	ENST00000303210	GNB2	37331	5.6	13.53	0.000253	3	1	5		VSCLGVTDDGMAVATGSWDSFLK,TFVSGACDASIK,LIIWDSYTTNK
198	P	ENST00000323076		70288.4	5.29	44.82	0.002386	25	20	87		AYYHLLEQVAPK,ISTSLPVLDLIDAIQPGSINYDLLK,YAFVNWINK,EGESLEDLMK,ISFDEFIK,KLENCNYAVELGK,MVMTVFACLMGK,VYALPEDLVEVNPK,VNDDIIVNWVNETLR,IGNFSTDIK,VNHLYSDLSDALVIFQLYEK,FSLVGIGGQDLNEGNR,TLNILEEIGGGQK,AACLPLPGYR,GSVSDEEMMELR,MINLSVPDTIDER,HVIPMNPNTNDLFNAVGDGIVLCK,GDEEGVPAVVIDMSGLR,QFVTATDVVR,VDTDGNGYISFNELNDLFK
199	P	ENST00000300527		108579	5.85	1.08	6.8e-05	1	1	4		LFAVAPNQNLK
200	P	ENST00000379370	AGRN	214846	6.02	6.7	0.000118	9	9	14		FDTGSGPAVLTSAVPVEPGQWHR,GSGVGECGDHPCLPNPCHGGAPCQNLEAGR,LELGIGPGAATR,FGALCEAETGR,SFLAFPTLR,TFVEYLNAVTESEK,SAGDVDTLAFDGR,SIESTLDDLFR,QVDVTSFAGHPCTR
201	P	ENST00000394295		36085	5.84	9.97	0.000107	2	2	2		GLGTDEDAIISVLAYR,SETSGSFEDALLAIVK
203	P	ENST00000368440	SMPDL3A	51260.4	5.88	6.4	0.000114	2	2	3		LFQYDPR,VYNAVANLWKPWLDEEAISTLR
204	P	ENST00000370008	STXBP3	67764.3	7.98	1.69	5.8e-05	1	1	2		CAYEVSQAHK
206	P	ENST00000257857	CD63	25636.6	8.14	6.72	0.000289	2	2	4		VMSEFNNNFR,MQADFK
207	P	ENST00000219169	NUTF2	14478.5	5.1	44.88	0.000542	3	3	4		IQHSITAQDHQPTPDSCIISMVVGQLK,NINDAWVCTNDMFR,ADEDPIMGFHQMFLLK
208	P	ENST00000368261	CCT3	60533.9	6.1	8.99	0.000126	3	3	4		ISIPVDISDSDMMLNIINSSITTK,WSSLACNIALDAVK,GGIIEDSCVLR
209	P	ENST00000254810,ENST00000366813	H3F3A,H3F3B	15327.9	11.27	23.53	0.001138	2	2	9		FQSAAIGALQEASEAYLVGLFEDTNLCAIHAK
210	P	ENST00000418115	RHOA	21768.1	5.83	35.75	0.001604	6	2	18		EVFEMATR,TCLLIVFSK,DQFPEVYVPTVFENYVADIEVDGK,LVIVGDGACGK,QVELALWDTAGQEDYDR
211	P	ENST00000262947	C19orf10	18795.2	6.2	5.2	0.000199	1	1	2		SYLYFTQFK
212	P	ENST00000304034	RAB2B	24214.4	7.69	18.52	0.000398	3	1	5		YIIIGDTGVGK,FQPVHDLTIGVEFGAR,LQIWDTAGQESFR
216	P	ENST00000286091	PDIA4	72932.5	4.96	4.19	5.3e-05	2	2	2		YGIVDYMIEQSGPPSK,QLEPVYNSLAK
217	P	ENST00000392369		26409.5	8.51	7.63	7.3e-05	1	1	1		YVATLGVEVHPLVFHTNR
218	P	ENST00000416793		87238.7	6.68	20.91	0.000491	11	11	22		GGFNFYAGLK,FYGSPEELAR,KAGVFSDLSNQELK,NSFQTLQMK,CLAFTDVAPR,IAYEVSVQEAVALYGGHTPAGMQTK,KYADGEVDVVVLEDPLPGGK,ALCLFEMPTGVPLR,YLLFTSPQENPWGHK,LQIHSMADQVLPPGWQEEQAITWAR,VDLDVAGTK
219	P	ENST00000323688	NUCB2	50195.7	5.03	40.48	0.00303	18	18	74		QVIDVLETDK,NEEDDMVEMEEER,LEYHQVIQQMEQK,QVIDVLETDKHFR,AATSDLEHYDK,AKLDSLQDIGMDHQALLK,ADIEEIK,ELDLVSHHVR,LDSLQDIGMDHQALLK,LHDVNSDGFLDEQELEALFTK,QFDHLNHLNPDKFESTDLDMLIK,IEPPDTGLYYDEYLK,LVTLEEFLK,EVWEETDGLDPNDFDPK
220	P	ENST00000353245		27745.1	4.73	46.53	0.005335	14	11	76		YLAEVAAGDDKK,DSTLIMQLLR,DICNDVLSLLEK,YDDMAACMK,SVTEQGAELSNEER,FLIPNASQAESK,TAFDEAIAELDTLSEESYK,GIVDQSQQAYQEAFEISK,NLLSVAYK
222	P	ENST00000360534	DPP4	88278.6	5.67	15.4	0.000629	9	9	28		HICYFQIDK,HSYTASYDIYDLNKR,LNWATYLASTENIIVASFDGR,LGTFEVEDQIEAAR,WEYYDSVYTER,IQLSDYTK,VLEDNSALDK,AENFKQVEYLLIHGTADDNVHFQQSAQISK
223	P	ENST00000357639	ENPP3	100124	6.12	3.66	3.9e-05	2	2	2		EKTEVEPFENIEVYNLMCDLLR,TYLPTFETTI
224	P	ENST00000299767	HSP90B1	92468.9	4.76	18.56	0.000835	13	12	39		FQSSHHPTDITSLDQYVER,LSLNIDPDAK,NLLHVTDTGVGMTR,GVVDSDDLPLNVSR,EAESSPFVER,EFEPLLNWMK,TDDEVVQREEEAIQLDGLNASQIR,IADDKYNDTFWK,SILFVPTSAPR,TFEINPR,SGTSEFLNK,SGYLLPDTK
225	P	ENST00000310118	PSMD2,PSD2	100200	5.08	2.42	5.7e-05	1	1	3		AELATEEFLPVTPILEGFVILR
226	P	ENST00000264710	RAB10	22540.9	8.58	16.5	0.001376	3	1	16		AFLTLAEDILR,LLLIGDSGVGK,LQIWDTAGQER
227	P	ENST00000256324		66927.2	6.41	3.38	2.8e-05	1	1	1		YEFGACTGSLASLEQYSEQLK
229	P	ENST00000445915		57805.3	8.14	5.22	0.000233	2	2	7		NENTFLDLTVQQIEHLNK,LVEIAQVPK
230	P	ENST00000334869	LGMN	49411.2	6.07	14.78	0.000874	6	6	22		KIVSLLAASEAEVEQLLSER,ASSPVPLPPVTHLDLTPSPDVPLTIMK,DYTGEDVTPQNFLAVLR,IVSLLAASEAEVEQLLSER
231	P	ENST00000355854	CAB39L	39087.5	8.49	5.93	5.1e-05	1	1	1		VLVADFLEQNYDTIFEDYEK
234	P	ENST00000216218	ST13	41331.7	5.18	10.03	0.00028	3	1	6		AIEINPDSAQPYK,VAAIEALNDGELQK,AIDLFTDAIK
236	P	ENST00000358559	MSMB	12864.8	5.36	66.67	0.020066	24	24	133		TCSVSEWI,SCYFIPNEGVPGDSTR,ETEISCCTLVSTPVGYDKDNCQR,YFIPNEGVPGDSTR,KTCSVSEWII,HPINSEWQTDNCETCTCYETEISCC,TLVSTPVGYDKDNCQR,GNKHPINSEWQTDNCETCTCYETEISCCTLVSTPVGYDK,KTCSVSEWI,GNKHPINSEWQTDNCETCTCYETEISCC,DNCQR,CCTLVSTPVGYDKDNCQR,TCSVSEWII,FIPNEGVPGDSTR,TCSVSEW,HPINSEWQTDNCETCTCYETEISCCTLVSTPVGYDK,YIVVEK,TLVSTPVGYDK,CTLVSTPVGYDKDNCQR
237	P	ENST00000377276	PRKACG	40434.5	8.7	6.84	0.000147	1	1	3		DLKPENLLIDQQGYLQVTDFGFAK
238	P	ENST00000455673		16714.3	5.95	9.72	0.000239	1	1	2		HAFSGERDTIEEHR
239	P	ENST00000263593	SIAE	58314.8	6.93	33.65	0.001644	15	15	50		DSPFGSIHPR,SSDDGFPQIR,HLYDTLQYPIGLIASSWGGTPIEAWSSGR,ILSVSPIQAEQELEDLVAVDLQWSK,SYINNDMVLQK,ELSNTAAYQSVR,FFPFGLVQLSSDLSK,FASYINNDMVLQK,YMSAVCWLFGR,IFEISCCSDHR,WHQTADFGYVPNPK,QGSIPYDSVTGPSK,PTSENLGHGYFK
240	P	ENST00000375650,ENST00000375651	HSPA1A,HSPA1B	70052.2	5.48	45.4	0.003059	26	12	114		LLQDFFNGR,SINPDEAVAYGAAVQAAILMGDK,AAAIGIDLGTTYSCVGVFQHGK,SAVEDEGLK,AQIHDLVLVGGSTR,ELEQVCNPIISGLY,FGDPVVQSDMK,FEELCSDLFR,TTPSYVAFTDTER,AFYPEEISSMVLTK,DAGVIAGLNVLR,DNNLLGR,ATAGDTHLGGEDFDNR,ARFEELCSDLFR,NQVALNPQNTVFDAK,IINEPTAAAIAYGLDR,CQEVISWLDANTLAEKDEFEHK,VEIIANDQGNR,GGSGSGPTIEEVD,AIGIDLGTTYSCVGVFQHGK,ELEQVCNPIISGLYQGAGGPGPGGFGAQGPK,NALESYAFNMK,LVNHFVEEFK
241	P	ENST00000361867	CABYR	52774	4.51	4.06	7e-05	1	1	2		IEQLPEQIVIPFTDQVACLK
243	P	ENST00000315608	ACRV1	28156.5	4.68	17.36	0.000519	4	4	8		GEGTCITQNSQQCMLK,MQIICCR,LQFMVQGCENMCPSMNLFSHGTR
244	P	ENST00000368096		24453.9	8.41	15.91	0.000156	2	2	2		DDGLFSGDPNWFPK,DGTVLCELINALYPEGQAPVK
245	P	ENST00000234454	SPR	28048.5	8.25	8.05	0.000198	1	1	3		TLAPLLASLLSPGSVLVLSAR
247	P	ENST00000334701		98161.1	5.07	36.42	0.003021	32	17	150		HFSVEGQLEFR,FENLCK,GVVDSEDLPLNISR,HGLEVIYMIEPIDEYCVQQLK,VFIMDNCEELIPEYLNFIR,HSQFIGYPITLFVEK,RAPFDLFENR,YIDQEELNK,FYEQFSK,EGLELPEDEEEKK,CLELFTELAEDKENYK,ELHINLIPNK,ELISNSSDALDK,LVTSPCCIVTSTYGWTANMER,ELHINLIPNKQDR,EDQTEYLEER,EGLELPEDEEEK,YYTSASGDEMVSLK,YESLTDPSK,HIYYITGETK,SLTNDWEDHLAVK,TLTIVDTGIGMTK,ADLINNLGTIAK,DQVANSAFVER,NPDDITNEEYGEFYK,KHLEINPDHSIIETLR,CLELFTELAEDKENYKK,HLEINPDHSIIETLR
250	P	ENST00000300900	CA4	35032.3	7.68	3.21	5.5e-05	1	1	1		QSPINIVTTK
251	P	ENST00000244333	LYPD3	35970.7	8.05	5.78	0.000249	1	1	5		GLDLHGLLAFIQLQQCAQDR
252	P	ENST00000269122	CLTC	191615	5.48	5.67	0.000123	7	4	12		NLQNLLILTAIK,NNLAGAEELFAR,EVCFACVDGK,KFDVNTSAVQVLIEHIGNLDR,AFMTADLPNELIELLEK,ISGETIFVTAPHEATAGIIGVNR
253	P	ENST00000238081	YWHAQ	27764.2	4.68	35.1	0.002317	8	5	33		DSTLIMQLLR,YLAEVACGDDR,SICTTVLELLDKYLIANATNPESK,AVTEQGAELSNEER,NLLSVAYK,TAFDEAIAELDTLNEDSYK
255	P	ENST00000324262	CNDP2	52878.5	5.66	49.47	0.0021	16	16	58		QKLPDGSEIPLPPILLGR,LYDDIDFDIEEFAK,NVMLLPVGSADDGAHSQNEK,WVAIQSVSAWPEK,MMEVAAADVK,DGSEIPLPPILLGR,DLHSGVYGGSVHEAMTDLILLMGSLVDKR,FCLEGMEESGSEGLDELIFAR,GNILIPGINEAVAAVTEEEHK,GSTDDKGPVAGWINALEAYQK,LVPNMTPEVVGEQVTSYLTK,QLGGSVELVDIGK,EGGSIPVTLTFQEATGK,YNYIEGTK,TGQEIPVNVR
256	P	ENST00000291565	PDXK	35102.3	5.75	6.73	5.5e-05	1	1	1		VVPLADIITPNQFEAELLSGR
258	P	ENST00000382410	DEFB125	17537	5.31	3.85	0.00011	1	1	1		YILLCR
259	P	ENST00000053867		63544.5	6.43	9.11	0.000116	3	3	4		GTCEQGPHQVPWMEK,VHCCPHGAFCDLVHTR,TQAVCCEDHIHCCPAGFTCDTQK
260	P	ENST00000340385	PRDX6	25035	6	63.39	0.002995	10	10	39		PGGLLLGDVAPNFEANTTVGR,DGDSVMVLPTIPEEEAK,DINAYNCEEPTEK,LIALSIDSVEDHLAWSK,NFDEILR,LSILYPATTGR,DFTPVCTTELGR,ELAILLGMLDPAEKDEK,VVFVFGPDKK,FHDFLGDSWGILFSHPR
262	P	ENST00000291525		14252.5	7.44	13.85	0.001323	3	3	10		GVPWCFKPLQEAECTF,IPGVPWCFKPLQEAECTF,IPGVPWCFKPLQEAECT
263	P	ENST00000353703	YWHAB	28082.4	4.76	23.17	0.001608	6	3	23		IEAELQDICNDVLELLDK,DSTLIMQLLR,TAFDEAIAELDTLNEESYK,NLLSVAYK,EKIEAELQDICNDVLELLDK
264	P	ENST00000308064	CHST1	46714.7	9.17	1.46	4.2e-05	1	1	1		MQCSWK
265	P	ENST00000304182		27084.6	6.36	10.79	0.000143	1	1	2		EVSAAPAICNGMLQGILSFADGCVLR
267	P	ENST00000263598	LCN1	19250	5.39	12.5	0.000684	2	2	7		NNLEALEDFEK,GLSTESILIPR
269	P	ENST00000064571	CBLN4	21808.1	8.85	6.47	8.6e-05	1	1	1		EAATNGVLLYLDK
270	P	ENST00000359523	MPZL1	29082.2	8.85	2.23	6.4e-05	1	1	1		LYVVEK
271	P	ENST00000376314	DEFB121	8456.17	8.99	13.16	0.000679	1	1	3		ESEVYYILCK
272	P	ENST00000406844		648689	6.33	10.85	0.000355	38	37	128		PFHSNCMFDTCNCER,TGLLVEQSGDYIK,CVAQCGCYDKDGNYYDVGAR,GRLEVPCQSLEAYAELCR,MCFNYEIR,ELGQVVECSLDFGLVCR,VCSTWGDFHYK,AAGGAVCEQPLGLECR,SVVGDALEFGNSWK,AGCHFYAVCNQHCDIDR,GLCNYVFSEHCR,AQAQPGVPLGELGQVVECSLDFGLVCR,TFDGDVFR,LDPAHQGQMCGLCGNFNQNQADDFTALSGVVEATGAAFANTWK,AENYPEVSIDQVGQVLTCSLETGLTCK,NPSGHCLVDLPGLEGCYPK,SEDCLCAALSSYVHACAAK,CGLTDNENCLK,LSPSCPDALAPK,LCLGTCVAYGDGHFITFDGDR,EEGLILFDQIPVSSGFSK,AVTLSLDGGDTA…
273	P	ENST00000374517	TXN	11737.5	4.82	31.43	0.00131	4	4	8		EKLEATINELV,CMPTFQFFK,TAFQEALDAAGDK,LEATINELV
274	P	ENST00000169298	ST6GAL1	46604.6	9.13	2.71	4.2e-05	1	1	1		LMNSQLVTTEK
275	P	ENST00000342245		69936.3	6.9	6.5	0.000164	3	3	6		ALTTVTALVR,AWEPWLPAEALR,ETYGLPNTLPTAWHNLVYR
276	P	ENST00000256594	GSTM3	26559.6	5.37	39.11	0.003211	10	9	42		LTFVDFLTYDILDQNR,FKLDLDFPNLPYLLDGK,ITQSNAILR,LLLEFTDTSYEEK,LDLDFPNLPYLLDGK,CLDEFPNLK,IAAYLQSDQFCK,VDIIENQVMDFR
278	P	ENST00000275603	CCT6A	58024.2	6.24	8.66	0.000421	4	4	13		AIDDGCVVPGAGAVEVAMAEALIK,NAIDDGCVVPGAGAVEVAMAEALIK,VHAELADVLTEAVVDSILAIK
279	P	ENST00000247207	HSPA2	70021	5.56	45.07	0.002692	26	16	100		NALESYTYNIK,SINPDEAVAYGAAVQAAILIGDK,CQEVINWLDR,KFEDATVQSDMK,VCNPIISK,TTPSYVAFTDTER,NQVAMNPTNTIFDAK,TFFPEEISSMVLTK,DNNLLGK,EIAEAYLGGK,VHSAVITVPAYFNDSQR,SENVQDLLLLDVTPL,SENVQDLLLLDVTPLSLGIETAGGVMTPLIK,GTLEPVEK,STAGDTHLGGEDFDNR,ARFEELNADLFR,VEIIANDQGNR,DAGTITGLNVLR,AAILIGDK,AIGIDLGTTYSCVGVFQHGK,NQMAEKDEYEHK,LLQDFFNGK,LDKGQIQEIVLVGGSTR,FEELNADLFR
280	P	ENST00000367048	ACAT2	41350.8	6.47	20.4	0.00039	4	4	9		IVSWSQVGVEPSIMGIGPIPAIK,VNIEGGAIALGHPLGASGCR,ILVTLLHTLER,ATVAPEDVSEVIFGHVLAAGCGQNPVR
281	P	ENST00000297283	PGAM2	28766.2	8.99	22.92	0.001224	5	2	18		ALPFWNEEIVPQIK,HYGGLTGLNK,YAGLKPGELPTCESLK,ELKPTKPMQFLGDEETVR
282	P	ENST00000257408	KLB	119808	9.28	1.05	1.6e-05	1	1	1		FVMHEQLAGSR
283	P	ENST00000301776	ASRGL1	32054.5	5.84	27.92	0.000614	6	6	11		GNVAYATSTGGIVNK,WTSTSMPWAAAK,DLSAGAVSAVQCIANPIK,TVGAVALDCK,VGDSPCLGAGGYADNDIGAVSTTGHGESILK
284	P	ENST00000271308	PSMA5	26411	4.74	25.31	0.000642	4	4	9		LFQVEYAIEAIK,IVEIDAHIGCAMSGLIADAK,EELEEVIKDI,AIGSASEGAQSSLQEVYHK
285	P	ENST00000284031	DDAH1	31121.8	5.53	13.33	0.000302	3	2	5		VDGLLTCCSVLINK,EFFVGLSK,DYAVSTVPVADGLHLK
286	P	ENST00000329841	ALDH1A3	56108.5	6.99	3.13	3.4e-05	1	1	1		EQICEVEEGDKPDVDK
288	P	ENST00000409296		117008	5.26	1.58	3.4e-05	1	1	2		EVSSGNEAAILSSLER
289	P	ENST00000382444		39513.3	5.05	20.24	0.001587	6	1	31		TLTLVDTGIGMTK,ADLINNLGTIAK,SIYYITGESK,YESLTDPSK,YIDQEELNK,HSQFLGYPITLYLEK
290	P	ENST00000225655	PFN1	15054.2	8.44	47.14	0.002826	5	5	23		DSLLQDGEFSMDLR,TFVNITPAEVGVLVGK,STGGAPTFNVTVTK,SSFYVNGLTLGGQK,TLVLLMGK
291	P	ENST00000311337	GNPDA1	32668.5	6.42	3.46	6e-05	1	1	1		IIQFNPGPEK
292	P	ENST00000372080		79667	5.13	6.75	0.000114	3	3	5		ALENPQPHPGWQGTLK,TVVDFETDVLFLVPTEIALAQHR,LGLLGDSVDIFK
293	P	ENST00000431067	ORM2	23602.6	5.03	26.37	0.002054	6	4	24		EQLGEFYEALDCLCIPR,TEDTIFLR,SDVMYTDWK,WFYIASAFR,EHVAHLLFLR
294	P	ENST00000264895		443636	5.33	0.3	4e-06	1	1	1		VSYSHDGSNSLK
295	P	ENST00000325141		59758.1	8.01	3.7	6.4e-05	2	2	2		GEESAVMLEPR,LLVDTVGPR
296	P	ENST00000358794		68080.4	7.8	1.53	8.7e-05	1	1	3		TLLSDPTYR
297	P	ENST00000373240		27815	9.45	2.81	6.9e-05	1	1	1		NLADCLR
298	P	ENST00000265462		22086.4	8.93	22.43	0.000643	4	4	8		ETDLLLDDSLVSIFGNR,ALNVEPDGTGLTCSLAPNIISQL,VNLAELFK
299	P	ENST00000263867		38498.5	5.82	3.45	4.9e-05	1	1	1		EGNPEEDLTADK
300	P	ENST00000343289	NT5C2	64969.8	5.75	3.21	3.1e-05	1	1	1		TFLVIPELAQELHVWTDK
301	P	ENST00000328221		14533.1	8.65	12.31	0.000529	1	1	4		MVGDVTGAQAYASTAK
302	P	ENST00000346178		109438	5.82	2.38	1.8e-05	1	1	1		ALLDSLQLGPDSLTVHLIHEVTK
303	P	ENST00000344839	BSPH1	15692.9	6.8	16.67	0.000521	2	2	4		TYEGYWK,LIYWECTDDGEAFGK
304	P	ENST00000233809	IGFBP2	34814.1	7.48	25.85	0.000741	6	6	14		LEHLYSLHIPNCDK,HGLYNLK,CYPHPGSELPLQALVMGEGTCEK,LEGEACGVYTPR,GECWCVNPNTGK,GDPECHLFYNEQQEAR
305	P	ENST00000306107	ALCAM	65102.3	5.92	1.72	3e-05	1	1	1		ALFLETEQLK
306	P	ENST00000378695	GLIPR1L1	27151.4	8.57	6.61	7.1e-05	1	1	1		AAFEYVGENIWLGGIK
307	P	ENST00000265729	SRI	21676.4	5.32	11.11	0.000347	1	1	4		DTAQQGVVNFPYDDFIQCVMSV
308	P	ENST00000261267	LYZ	16537	9.38	8.11	0.000116	1	1	1		STDYGIFQINSR
309	P	ENST00000333617		38014.1	6.44	20	0.001047	6	6	21		SGIIFAGHDK,HSLEYSLR,VDVYDEGSYTCSVQTQHEPK,EFEGEEEYLEILGITR,CEASAVPAPDFEWYR
310	P	ENST00000360986		73655.4	8.22	4.45	0.000158	3	2	6		DGDYWR,VDFILQPLGMGPK,LLGCAVLAPR
311	P	ENST00000298687		40798.2	5.08	5.66	4.6e-05	1	1	1		SCFQPLFQFEDMQEIIQNFVR
312	P	ENST00000254301	LGALS3	26152.3	8.58	11.6	0.00055	4	4	8		IALDFQR,GNDVAFHFNPR,IQVLVEPDHFK
313	P	ENST00000304043	HINT1	13801.9	6.43	48.41	0.001911	5	5	14		CLAFHDISPQAPTHFLVIPK,IIFEDDR,KHISQISVAEDDDESLLGHLMIVGK,PGGDTIFGK
314	P	ENST00000367660	C6orf115	9056.5	5.86	16.05	0.000425	1	1	2		CANLFEALVGTLK
316	P	ENST00000336023	TUBA1B	50151.6	4.94	24.39	0.000496	7	0	13		AYHEQLSVAEITNACFEPANQMVK,FDLMYAK,SIQFVDWCPTGFK,VGINYQPPTVVPGGDLAK,IHFPLATYAPVISAEK,AVFVDLEPTVIDEVR,AVCMLSNTTAIAEAWAR
317	P	ENST00000229239	GAPDH	36053.2	8.57	40	0.00231	11	11	45		TANVSVVDLTCR,IISNASCTTNCLAPLAK,VVDLMAHMASK,WGDAGAEYVVESTGVFTTMEK,LVINGNPITIFQER,VIISAPSADAPMFVMGVNHEK,VIHDNFGIVEGLMTTVHAITATQK,LISWYDNEFGYSNR
318	P	ENST00000170150	BPIL1	49172.5	8.82	37.12	0.002478	14	14	66		EPLELTLPVELLADTR,AALSYVSEIGK,APEPLELTLPVELLADTR,AGALNLDITGQLR,QFPEPMPVVLK,LQGTTSVLGDVQLTVASSNVGFIDTDQVR,FIAGFGVR,LSYVSEIGK,ALQVTVPHFLDWSGEALQPTR,HVGTEGSMATVGLSQQLFDSALLLLQK,LCLSISNLVQGVNVHLGTLIGLNPVGPESQIR
319	P	ENST00000300605	HDHD2	28535.9	5.84	5.02	6.6e-05	1	1	1		LLLDGAPLIAIHK
320	P	ENST00000228306	RPLP0	34273.5	5.72	3.15	5.4e-05	1	1	1		IIQLLDDYPK
321	P	ENST00000302345	CANT1	44839.6	5.72	29.68	0.000901	6	6	21		GANLLLSASPDFGDIAVSHVGAVVPTHGFSSFK,AVPWVILSDGDGTVEK,GSVDHENWVSNYNALR,TGVVYQIEGSK,AAAGIQPPGYLIHESACWSDTLQR,VAVEWDKDHGVLESHLAEK
325	P	ENST00000264908	ANXA3	36375.3	5.63	43.96	0.001757	13	13	33		SEIDLLDIR,LTFDEYR,GDLSGHFEHLMVALVTPPAVFDAK,GIGTDEFTLNR,DYPDFSPSVDAEAIQK,GAGTNEDALIEILTTR,HYGYSLYSAIK,DISQAYYTVYK,MLISILTER,ALLTLADGR,GELSGHFEDLLLAIVNCVR
326	P	ENST00000339276	SFN	27774.1	4.68	29.03	0.002774	8	5	40		DSTLIMQLLR,VETELQGVCDTVLGLLDSHLIK,EKVETELQGVCDTVLGLLDSHLIK,SAYQEAMDISK,NLLSVAYK,TTFDEAMADLHTLSEDSYK
327	P	ENST00000390548		43911.9	6.55	35.09	0.002543	10	2	59		DTLMISR,VVSVLTVLHQDWLNGK,TPEVTCVVVDVSHEDPEVK,STSGGTAALGCLVK,GPSVFPLAPSSK,NQVSLTCLVK,FNWYVDGVEVHNAK,GFYPSDIAVEWESNGQPENNYK,THTCPPCPAPELLGGPSVFLFPPKPK
328	P	ENST00000446427		71524.3	7.09	15.24	0.000655	8	8	25		LVSCPGPLDQDQQEAAR,LLGPHVEGLK,IQSFLGGAPTEDLK,LRTDAVLPLTVAEVQK,LLPAALACWGVR,EIDESLIFYK,ELAVALAQK,ALGGLACDLPGR
329	P	ENST00000307144	LDHAL6B	41942.9	8.88	4.46	0.000406	2	2	9		LIIVSNPVDILTYVAWK
331	P	ENST00000271638	S100A11	11740.4	6.56	64.76	0.004095	5	5	25		DGYNYTLSK,KLDTNSDGQLDFSEFLNLIGGLAMACHDSFLK,CIESLIAVFQK,TEFLSFMNTELAAFTK
332	P	ENST00000369836	GSTM4	25561.4	5.6	7.8	0.000316	1	1	4		LGLDFPNLPYLIDGAHK
333	P	ENST00000296435	CAMP	19301.4	9.48	51.18	0.004452	15	15	44		TTQQSPEDCDFK,LLDLDPRPTMDGDPDTPKPVSFTVK,AIDGINQR,PDTPKPVSFTVK,TTQQSPEDCDFKK,FALLGDFFRK,SSDANLYR,LLGDFFR,FALLGDFFR,CMGTVTLNQAR,GSFDISCDK,GSFDISCDKDNK
334	P	ENST00000496455	GMPS	76715.4	6.42	1.59	2.5e-05	1	1	1		ELGLPEELVSR
335	P	ENST00000381742		15826.2	9.64	8.97	0.000237	1	1	2		GVQVETISPGDGR
336	P	ENST00000254898		106950	5.86	6.37	0.000377	6	6	21		QGYILNSDQTTCR,AQDDVSEWASK,VGLLQYGSTVK,QFVTGIIDSLTISPK,SLGEENFEVVK
337	P	ENST00000321153	RPLP2	11664.9	4.42	10.43	0.00015	1	1	1		NIEDVIAQGIGK
338	P	ENST00000260379	RPLP1	11513.9	4.26	14.04	0.000603	1	1	4		AAGVNVEPFWPGLFAK
339	P	ENST00000287936	HMGCR	97476.1	6.33	1.35	1.9e-05	1	1	1		SDAEIIQLVNAK
340	P	ENST00000311181	B3GNT6,B3GNT1	47119.1	6.77	14.94	0.000207	3	3	5		TTMDPNDVILATHASVDNLLHLSGLLER,YEAAVPDPR,ISQACELHVAGFDFEVLNEGFLVHK
341	P	ENST00000263273	NUCB1	53879.3	5.15	26.03	0.000933	9	9	25		YLQEVIDVLETDGHFR,QFEHLDPQNQHTFEAR,FEEELAAR,DLELLIQTATR,EVWEELDGLDPNR,LVTLEEFLASTQR,TFFILHDINSDGVLDEQELEALFTK,FHPDTDDVPVPAPAGDQK
343	P	ENST00000355338	WARS	53165.4	5.83	8.28	0.000292	2	2	8		ALIEVLQPLIAEHQAR,PNSEPASLLELFNSIATQGELVR
345	P	ENST00000396349	MNS1,MANSC1	46810.1	6.09	3.48	8e-05	1	1	2		SLEDVVIDIQSSLSK
347	P	ENST00000278385		81537.6	5.13	1.62	4.6e-05	1	1	2		YGFIEGHVVIPR
348	P	ENST00000475668		312109	5.21	5.01	9.4e-05	6	4	15		VLFDSSIGPLLFADQFLQLSTR,GGYILPWQEPALNTHLSR,AYVAFPDFFR,YEVPVPLNIPSMPSSTPEGQLYDVLIK,YTLLPYLYTLMHK,HNGVPSQTSPTVTYDSNLK
349	P	ENST00000338380	SLPI	14326.1	9.11	57.58	0.007688	10	10	59		ECQSDWQCPGK,CLDPVDTPNPTR,CCMGMCGK,CPVTYGQCLMLNPPNFCEMDGQCK,YKKPECQSDWQCPGK,LNPPNFCEMDGQCK,CCPDTCGIK,SCVSPVKA
350	P	ENST00000367429		139070	6.23	1.46	1.4e-05	1	1	1		AVYTCNEGYQLLGEINYR
352	P	ENST00000262207	CRISPLD1	56888.4	8.47	3.2	3.4e-05	1	1	1		AITDNDMQSILDLHNK
354	P	ENST00000319466	MCFD2	16390.3	4.51	16.44	0.000825	1	1	7		EEGSEQAPLMSEDELINIIDGVLR
355	P	ENST00000273920	ENOPH1	28932.7	4.66	8.43	6.6e-05	1	1	1		LLFGHSTEGDILELVDGHFDTK
356	P	ENST00000338356	CPM	50513.8	6.94	25.51	0.000893	8	8	23		QEGMEAFLK,YVANMHGDETVGR,ASLIEYIK,SLTPDDDVFQYLAHTYASR,GQVFDQNGNPLPNVIVEVQDR,IGIPEFK,ENYNQYDLNR,DILLPFQGQLDSIPVSNPSCPMIPLY
357	P	ENST00000261416		63137.4	6.29	33.81	0.001825	14	14	59		LAPGTIVEVWK,DLLTPCYSR,GSYSLSHVYTPNDVR,GIAAQPLYAGYCNHENM,DSAYPEELSR,EISEVFPDQFIHLGGDEVEFK,GILIDTSR,FNVLHWHIVDDQSFPYQSITFPELSNK,DMDDAYDR,MVIEYAR,QLFIGGEACLWGEYVDATNLTPR,VEPLDFGGTQK,GSIVWQEVFDDK,TLDAMAFNK
358	P	ENST00000411740		23549.5	5.93	22.69	0.000557	4	4	7		MYCSDLLNPNLK,VLHDFGLDGYR,DLTEWVDGCDF,ITQEPQGLGYWEAWR
359	P	ENST00000323541		51038.5	8.99	8.81	0.000341	3	3	9		ACVQVLDPK,FTQISPVWLQLK,NQHFDGFVVEVWNQLLSQK
360	P	ENST00000263354	NAPA	33232.7	5.23	3.39	0.000233	1	1	4		IEEACEIYAR
361	P	ENST00000262776	LGALS3BP	65331	5.13	45.47	0.004822	31	31	164		ALMLCEGLFVADVTDFEGWK,STHTLDLSR,AVDTWSWGER,IYTSPTWSAF,SLGWLK,GQWGTVCDNLWDLTDASVVCR,ASHEEVEGLVEK,ELSEALGQIFDSQR,YYPYQSFQTPQHPSFLFQDK,TLQALEFHTVPFQLLAR,RIDITLSSVK,KTLQALEFHTVPFQLLAR,IYTSPTWSAFVTDSSWSAR,VTDSSWSAR,AAFGQGSGPIMLDEVQCTGTEASLADCK,VSWSLVYLPTIQSCWNYGFSCSSDELPVLGLTK,IYTSPTWSAFVTDSSWSA,SDYFQAPSDYR,STSSFPCPAGHFNGFR,SDLAVPSELALLK,IDITLSSVK,VEIFYR
363	P	ENST00000376052		139766	6.07	0.71	1.4e-05	1	1	1		HEQISDLER
365	P	ENST00000372805		51901.5	8.24	24.84	0.001122	10	10	31		LSDLLAPISEQIK,KEPAVLELEGK,SSEMNVLIPTEGGDFNEFPVPEQFK,ALLVTASQCQQPAENK,AGAAPYVQAFDSLLAGPVAEYLK,KLGLVFDDVVGIVEIINSK,NSLDCEIVSAK
366	P	ENST00000401700		125151	8.4	7.07	0.00018	6	6	12		LLQDHPWLLSQNLVVKPDQLIK,DGVYVLDLAAK,TIAIIAEGIPEALTR,IGNTGGMLDNILASK,LLVGVDEK,VDATADYICK
367	P	ENST00000336452		20170.2	6.52	19.02	0.000561	2	1	6		VHLVGIDIFTGK,NDFQLIGIQDGYLSLLQDSGEVR
368	P	ENST00000309246		21525.7	5.34	7.45	0.000183	1	1	2		DLISHDEMFSDIYK
369	P	ENST00000296777	CARTPT	12829.1	8.55	8.62	0.000148	1	1	1		GTSCNSFLLK
370	P	ENST00000216139	ACR	45846.9	9.26	12.35	0.000613	4	4	15		FIGPGCLPHFK,IDTCQGDSGGPLMCK,WVLTAAHCFVGK,VQPTNVCAGYPVGK
372	P	ENST00000304801	PGK2	44796.1	8.74	38.13	0.001897	13	9	46		YSLAPVAVELK,VDFNVPMK,ILPGVEALSNM,VLNNMEIGASLFDEEGAK,LGDVYVNDAFGTAHR,ALENPVRPFLAILGGAK,DCVGAEVEK,ACANPAPGSVILLENLR,ITFPVDFVTGDKFDENAQVGK,VSHVSTGGGASLELLEGK,DVLFLK,ALMDEIVK
373	P	ENST00000306869	DCXR	25913.1	8.33	31.15	0.001057	5	5	15		TQADLDSLVR,ALGSVGPVDLLVNNAAVALLQPFLEVTK,SFEVNLR,ECPGIEPVCVDLGDWEATER,AVIQVSQIVAR
375	P	ENST00000379097	TPD52	24327	4.79	6.7	0.000307	2	2	4		VEEEIQTLSQVLAAK
376	P	ENST00000337147	EZR	69412.8	5.94	21.67	0.001262	12	8	43		IALLEEAR,FVIKPIDK,FYPEDVAEELIQDITQK,DFVFYAPR,ALQLEEER,SQEQLAAELAEYTAK,EGILSDEIYCPPETAVLLGSYAVQAK,LFFLQVK,SGYLSSER,IGFPWSEIR,QLLTLSSELSQAR
377	P	ENST00000225426	PSMB3	22948.9	6.14	27.32	0.001175	4	4	14		DAVSGMGVIVHIIEK,LYIGLAGLATDVQTVAQR,FGPYYTEPVIAGLDPK,LNLYELK
378	P	ENST00000262120	TWSG1	25016.8	5.17	6.73	0.000386	2	2	5		STVEELHEPIPSLF,STVEELHEPIPSLFR
379	P	ENST00000306125	QARS	87798.7	6.71	2.97	4.4e-05	1	1	2		ECGVGVIVTPEQIEEAVEAAINR
380	P	ENST00000398652		30383.1	9.21	22.63	0.001507	6	6	24		GLELPSEIQR,SSWVFIAAK,ICFEDNLLMGEQLGNVAR,YSGWPAEIQIEGCIPK,NAIEALGSK
381	P	ENST00000359947	PTPRF	212879	5.92	1.1	1.8e-05	1	1	2		VTFDPTSSYTLEDLKPDTLYR
382	P	ENST00000341866		16432.1	9.39	7.59	0.000109	1	1	1		EVGACGTLASLR
383	P	ENST00000270586	PSMB6	25357.7	4.8	25.1	0.000288	3	3	4		LAAIAESGVER,SGSAADTQAVADAVTYQLGFHSIELNEPPLVHTAASLFK,QVLLGDQIPK
385	P	ENST00000381362	GP2	59480.5	5.08	7.26	0.000256	4	4	8		NTLSLVNDFIIR,CLLGGLGLGEEVIAYLR,LEGTPWCNLR
386	P	ENST00000265361	SEMA3C	85207	8.96	6.13	6.9e-05	2	2	3		LVCSVTDEDGPETHFDELEDVFLLETDNPR,TTLVYGIFTTSSSVFK
387	P	ENST00000205948	APOH	38298.2	8.34	17.97	0.000249	3	3	5		TCPKPDDLPFSTVVPLK,TFYEPGEEITYSCKPGYVSR,WSPELPVCAPIICPPPSIPTFATLR
388	P	ENST00000263408	C9	63173.4	5.43	4.65	3.1e-05	1	1	1		GTVIDVTDFVNWASSINDAPVLISQK
389	P	ENST00000263574	APLP2	86955.8	4.73	4.59	0.000361	4	4	16		LNMHVNIQTGK,CLVGEFVSDVLLVPEK,VSIDNWCR
390	P	ENST00000356495	PIGR	83283.6	5.59	23.95	0.001553	15	15	69		NADLQVLKPEPELVYEDLR,LSDAGQYLCQAGDDSNSNKK,GSVTFHCALGPEVANVAK,VYTVDLGR,AFVNCDENSR,CPLLVDSEGWVK,DGSFSVVITGLR,ILLNPQDK,QSSGENCDVVVNTLGK,LLVDSEGWVK,IIEGEPNLK,YLCGAHSDGQLQEGSPIQAWQLF,DVSLAK,ADEGWYWCGVK,LVSLTLNLVTR
391	P	ENST00000306390	LRG1	38177.9	6.45	21.04	0.000843	5	5	17		NALTGLPPGLFQASATLDTLVLK,YLFLNGNK,LQELHLSSNGLESLSPEFLRPVPQLR,ENQLEVLEVSWLHGLK
393	P	ENST00000338639	PARK7	19891	6.33	64.55	0.004368	14	14	48		DVVICPDASLEDAKK,GPGTSFEFALAIVEALNGK,DGLILTSR,VTVAGLAGK,DVVICPDASLEDAK,GTSFEFALAIVEALNGK,VTVAGLAGKDPVQCSR,EGPYDVVVLPGGNLGAQNLSESAAVK,GLIAAICAGPTALLAHEIGFGSK,GAEEMETVIPVDVMR
394	P	ENST00000285930	AKR1B1	35853.4	6.52	34.18	0.001143	9	9	21		GIVVTAYSPLGSPDRPWAKPEDPSLLEDPR,YKPAVNQIECHPYLTQEK,DYPFHEEF,VAIDVGYR,TLSDLKLDYLDLYLIHWPTGFKPGK,SPPGQVTEAVK,LIQYCQSK
395	P	ENST00000355426	EFEMP1	54640.6	4.95	4.67	3.5e-05	1	1	1		SVPSDIFQIQATTIYANTINTFR
396	P	ENST00000358901	VCP	89321.8	5.14	28.16	0.001088	15	14	51		LGDVISIQPCPDVK,GILLYGPPGTGK,NAPAIIFIDELDAIAPK,GVLFYGPPGCGK,AVANETGAFFFLINGPEIMSK,GDDLSTAILK,ELQELVQYPVEHPDK,LDQLIYIPLPDEK,VVETDPSPYCIVAPDTVIHCEGEPIKR,IVSQLLTLMDGLK,DVDLEFLAK,QAAPCVLFFDELDSIAK,WALSQSNPSALR,LADDVDLEQVANETHGHVGADLAALCSEAALQAIR
399	P	ENST00000309195	PTGR1	35869.8	8.45	14.89	0.000105	2	2	2		ASPDGYDCYFDNVGGEFSNTVIGQMK,GGETVMVNAAAGAVGSVVGQIAK
400	P	ENST00000290866	ACE	149715	5.95	24.12	0.000961	23	23	73		EGANPGFHEAIGDVLALSVSTPK,TQGDFDPGAK,GANPGFHEAIGDVLALSVSTPEHLHK,FVEEYDR,DMVGLDALDAQPLLK,LFQELQPLYLNLHAYVR,ENYNQEWWSLR,HLHSLNLLSSEGGSDEHDINFLMK,VFDGSITK,IAFIPFSYLVDQWR,EVVCHASAWDFYNR,AALPAQELEEYNK,EAGYEGPLHQCDIYR,VTMDQLSTVHHEMGHIQYYLQYK,TATCWSLDPDLTNILASSR,QDGFTDTGAYWR,SMYETPSLEQDLER,IAFLPFGYLVDQWR,EVVCHASAWDFYNGK,TLGSANLPLAK,YQGICPPVTR
401	P	ENST00000245907	C3	187148	6.02	8.3	0.000186	8	8	18		ACEPGVDYVYK,EPGQDLVVLPLSITTDFIPSFR,DSCVGSLVVK,SSLSVPYVIVPLK,TELRPGETLNVNFLLR,QKPDGVFQEDAPVIHQEMIGGLR,YYGGGYGSTQATFMVFQALAQYQK,VQLSNDFDEYIMAIEQTIK
402	P	ENST00000376263		51028.2	5.19	4.96	3.7e-05	1	1	1		IITITGTQDQIQNAQYLLQNSVK
403	P	ENST00000058691	HEBP2	22875.4	4.58	6.34	0.000587	2	2	7		NQEQLLTLASILR
404	P	ENST00000354171	GPX4	22127.8	8.64	5.58	0.000175	1	1	2		ILAFPCNQFGK
405	P	ENST00000374379	CLIC4	28772.1	5.45	9.49	0.000816	2	1	12		NFDIPK,TDVNKIEEFLEEVLCPPK
407	P	ENST00000297258	FABP5	15164.4	6.6	8.15	0.000127	1	1	1		TTQFSCTLGEK
408	P	ENST00000442451		101796	6.38	0.98	3.7e-05	1	1	2		VELYGCLWR
409	P	ENST00000262290	LPO	80287.9	8.89	5.76	7.2e-05	2	2	3		EQINALTSFLDASFVYSSEPSLASR,ASEHILLATSHTLFLR
410	P	ENST00000348225	PTN	18942	9.66	14.29	0.000102	1	1	1		KSDCGEWQWSVCVPTSGDCGLGTR
411	P	ENST00000438199		101399	5.16	2.63	7.5e-05	2	2	4		IFVFLEHQTK,SFTILLSNTENQEK
412	P	ENST00000308675	LINGO2	68065.9	8.44	3.96	2.8e-05	1	1	1		SGMYVCIASNAAGNDTFTASLTVK
413	P	ENST00000322157	NPEPPS	103276	5.49	3.92	7.5e-05	3	2	4		VLGATLLPDLIQK,LGLQNDLFSLAR,ATFDISLVVPK
414	P	ENST00000371159		29065	8.08	44.96	0.003133	9	8	47		YEDLYSNCK,LYVPYEQGAPCASCPDNCDDGLCTNGCK,LTLTCK,TPNAVVGHYTQVVWYSSYLVGCGNAYCPN,WANQCNYR,NEDKDPAFTALLTTQTQVQR,YYYVCQYCPAGNWANR
415	P	ENST00000259457	PSMB7	29965.4	7.58	19.13	0.000373	3	3	6		ITPLEIEVLEETVQTM,TTIAGVVYK,NLVSEAIAAGIFNDLGSGSNIDLCVISK
417	P	ENST00000272324	REG3G	19330.1	6.7	10.29	0.000197	2	2	2		LVSVLSGAEGSFVSSLVR
418	P	ENST00000262193	PSMB1	26489.4	8.27	32.37	0.000785	6	6	11		DVFISAAER,AMTTGAIAAMLSTILYSR,GAVYSFDPVGSYQR,VFNGGTILAIAGEDFAIVASDTR,NMQNVEHVPLSLDR
419	P	ENST00000282223	SPOCK1	49124.3	5.74	18	0.000784	7	6	20		HWVGPSNLVK,SLATLCDGPCPCLPEPEPPKH,CKPCPVAQSAMVCGSDGHSYTSK,VCVTQDYQTALCVSR,SLATLCDGPCPCLPEPEPPK,FDTSILPICK
420	P	ENST00000259351	RALGPS1	62133	9.21	1.26	6.2e-05	1	1	2		HLDDACK
422	P	ENST00000273371	PLA1A	49715.5	7.11	26.32	0.001169	8	8	31		LIIHGFR,IGLVEQGGVK,CLDCFNPFLLSCPR,CADFQSANLFEGTDLK,GIIAHATPQCQINQVK,LDAGDALFVEAIHTDTDNLGIR,AVHLYISALENSCPLMAFPCASYK,FCTALLPVNDR
423	P	ENST00000262919		158537	7.24	2.66	8.4e-05	3	3	7		GDECQLCEVENR,LTGSSGFVTDGPGNYK,LTLTPWVGLR
424	P	ENST00000371873		25854.8	8.14	12.72	0.000453	4	4	6		IVPVEITISLLK,SVDEVFDEVVQIFDKEG,SVDEVFDEVVQIFDK
425	P	ENST00000392957	EPHB6	110700	6.19	0.78	6.7e-05	1	1	4		LHCNGEGK
427	P	ENST00000358015	RAD23B	43171.2	4.79	6.6	0.000252	3	2	6		IDIDPEETVK,TLQQQTFK,ILNDDTALK
428	P	ENST00000368842		29165.3	5.8	7.78	0.000127	1	1	2		ADGYVDNLAEAVDLLLQHADK
429	P	ENST00000263409	LIFR	123743	5.5	3.01	6.3e-05	2	2	4		VTALVGPR,IPALSHGDYEITINSLHDFGSSTSK
431	P	ENST00000354955	FMOD	43178.8	5.66	3.46	4.6e-05	1	1	1		SLILLDLSYNHLR
432	P	ENST00000304704	RNASE4	16840.5	9.3	34.01	0.003159	6	6	27		SICSTTNIQCK,RVVIACEGNPQVPVHFDG,FNTFIHEDIWNIR,VVIACEGNPQVPVHFDG,YCNLMMQR
434	P	ENST00000396754		13972	6.9	56.56	0.0086	15	15	61		SNFLNCYVSGFHPSDIEVDLLK,YTEFTPTEK,CYVSGFHPSDIEVDLLK,LLYYTEFTPTEKDEYACR,IQVYSR,VEHSDLSFSK,NCYVSGFHPSDIEVDLLK,TEFTPTEKDEYACR,YTEFTPTEKDEYACR,IEKVEHSDLSFSK,VSGFHPSDIEVDLLK,VNHVTLSQPK
435	P	ENST00000345146	IDH1	46659.3	6.53	65.94	0.005193	24	23	125		SIEDFAHSSFQMALSK,NYDGDVQSDSVAQGYGSLGMMTSVLVCPDGK,DLAACIK,FKDIFQEIYDK,VEITYTPSDGTQK,DIFQEIYDK,ATDFVVPGPGK,IIWELIK,GQETSTNPIASIFAWTR,LVSGWVKPIIIGR,GQETSTNPIASIFAW,SDYLNTFEFMDK,SEGGFIWACK,LIDDMVAQAMK,LIFPYVELDLHSYDLGIENR,TVEAEAAHGTVTR,ELAFFANALEEVSIETIEAGFMTK,NILGGTVFR,VTYLVHNFEEGGGVAMGMYNQDK,GWPLYLSTK,ISGGSVVEMQGDEMTR
436	P	ENST00000334371	LCE1F	11654.2	8.83	26.27	0.000146	1	1	1		CCGSSSGGCCSSGGGGCCSSGGGGCCLSHHR
437	P	ENST00000340900	RNASE1	17644.2	9.1	43.59	0.003749	4	4	34		CKPVNTFVHEPLVDVQNVCFQEK,QHMDSDSSPSSSSTYCNQMMR,HIIVACEGSPYVPVHFDASVEDST
439	P	ENST00000296412	ADH5	39724.2	7.45	5.88	0.000138	1	1	3		AAVAWEAGKPLSIEEIEVAPPK
440	P	ENST00000236850	APOA1	30777.8	5.56	5.24	0.000258	1	1	4		LLDNWDSVTSTFSK
442	P	ENST00000390547	IGHA1	37654.7	6.08	62.04	0.002972	16	10	61		TPLTATLSK,VAAEDWK,QEPSQGTTTFAVTSILR,TFTCTAAYPESK,VFPLSLCSTQPDGNVVIACLVQGFFPQEPLSVTWSESGQGVTAR,WLQGSQELPR,DLCGCYSVSSVLPGCAEPWNHGK,LAGKPTHVNVSVVMAEVDGTCY,LLPPPSEELALNELVTLTCLAR,DASGVTFTWTPSSGK,YLTWASR,KGDTFSCMVGHEALPLAFTQK,SGNTFRPEVHLLPPPSEELALNELVTLTCLAR
443	P	ENST00000375120	OTUD3	45124.1	8.47	3.77	4.3e-05	1	1	1		EDFEPFVEDDIPFEK
444	P	P68082|MYG_HORSE		17082.7	7.2	29.22	0.000893	3	3	8		VEADIAGHGQEVLIR,HGTVVLTALGGILK,GLSDGEWQQVLNVWGK
445	P	ENST00000368009	NIT1	35896.5	7.91	5.2	5.3e-05	1	1	1		LGACLAFLPEAFDFIAR
446	P	ENST00000423516		68813.6	7.25	6.5	0.000191	3	3	7		LDNLVAILDINR,VLDPFTIKPLDR,NMAEQIIQEIYSQIQSK
447	P	ENST00000301244	SPINT2,SPTY2D1	28228.2	8.68	3.97	0.000205	1	1	3		SIHDFCLVSK
448	P	ENST00000290567	CES7	63926.4	5.98	13.91	0.000299	5	5	10		QVTVLGSPVPVNVFLGVPFAAPPLGSLR,DAGAPVYFYEFR,FVFGGAFLK,VVDGAFFPNEPLDLLSQK,LPVLVWFPGGAFK
449	P	ENST00000391480		50911.3	9.95	8.35	3.6e-05	1	1	1		EHLEEPPMAGPAAEAERVSSPAWASSPTPPSGPHPCPVPK
450	P	ENST00000367602	QSOX1	82577.7	9.13	31.86	0.001957	21	21	85		SDPLTLLQADTVR,VLNTEANVVR,FGVTDFPSCYLLFR,VNWIGCQGSEPHFR,SPSDPLTLLQADTVR,NGSGAVFPVAGADVQTLR,AWRPALYLAALDCAEETNSAVCR,LDVPVWDVEATLNFLK,DCASHFEQMAAASMHR,LEEIDGFFAR,DVQNVAAAPELAMGALELESR,EVALDLSQHK,GAPSEDPQFPK,KFGVTDFPSCYLLFR,DFNIPGFPTVR,LAGAPSEDPQFPK,AHFSPSNIILDFPAAGSAA,IYMADLESALHYILR,NNEEYLALIFEK
451	P	ENST00000309311	EEF2	95338.1	6.41	19	0.000682	12	12	34		STAISLFYELSENDLNFIK,IVGLVGVDQFLVK,LMEPIYLVEIQCPEQVVGGIYGVLNR,YVEPIEDVPCGNIVGLVGVDQFLVK,WLPAGDALLQMITIHLPSPVTAQK,FSVSPVVR,AYLPVNESFGFTADLR,VNFTVDQIR,EGIPALDNFLDKL,YEWDVAEAR,ETVSEESNVLCLSK
452	P	ENST00000382951	RNASE13	17844.7	8.87	4.49	0.00011	1	1	1		LYLLCSR
453	P	ENST00000300289	PDIA3	56782.4	5.98	38.02	0.001328	14	14	39		FISDKDASIVGFFDDSFSEAHSEFLK,TFSHELSDFGLESTAGEIPVVAIR,DASIVGFFDDSFSEAHSEFLK,SEPIPESNDGPVK,GFPTIYFSPANK,FAHTNVESLVNEYDDNGEGIILFR,FVMQEEFSR,LAPEYEAAATR,MDATANDVPSPYEVR,SDVLELTDDNFESR,YGVSGYPTLK,FIQENIFGICPH,FLQDYFDGNLK,ELSDFISYLQR
454	P	ENST00000298556	HPRT1	24579.4	6.21	5.96	7.9e-05	1	1	1		VIGGDDLSTLTGK
456	P	ENST00000376925	CST3	15799.2	9	57.53	0.015668	16	16	133		LVGGPMDASVEEEGVR,AFCSFQIYAVPWQGTMTLSK,KAFCSFQIYAVPWQGTMTLSK,TQPNLDNCPFHDQPHLK,QIYAVPWQGTMTLSK,ALDFAVGEYNK,KQIVAGVNYFLDVELGR,RLVGGPMDASVEEEGVR,QIVAGVNYFLDVELGR,LVGGPMDASVEEEGVRR
457	P	ENST00000217423	CST4	16214.4	4.95	61.7	0.006221	9	5	51		EQTFGGVNYFFDVEVGR,ALHFAISEYNK,ATEDEYYR,IIPGGIYDADLNDEWVQR,SQPNLDTCAFHEQPELQK,QLCSFEIYEVPWEDR
458	P	ENST00000375145		37455.3	5.77	16.47	0.00036	4	4	7		NLSDLIDLVPSLCEDLLSSVDQPLK,LVEDMENK,KLEVEANNAFDQYR,SVQTFADK
459	P	ENST00000252809		34140.2	9.79	18.18	0.001396	4	4	25		TDTGVSLQTYDDLLAK,LKPDTVPAPCCVPASYNPMVLIQK,ASLEDLGWADWVLSPR
460	P	ENST00000453338		62261.1	6.17	11.54	0.000241	4	4	8		QAELLLPGAEFHHYVGGPTETHVVR,LYQQHGAGLFDVTR,VPIPWVSGTSASTPVFGGILSLINEHR
461	P	ENST00000261313	PEBP1	21056.8	7.01	67.91	0.004783	10	10	52		NRPTSISWDGLDSGK,LYEQLSGK,YVWLVYEQDRPLK,WSGPLSLQEVDEQPQHPLHVTYAGAAVDELGK,LYTLVLTDPDAPSR,CDEPILSNR,VAGTCYQAEWDDYVPK,GNDISSGTVLSDYVGSGPPK
462	P	ENST00000397393		54689.6	8.99	6.79	0.000103	3	3	3		ALLGYADNQCK,ILTPLVSLDTPGK,VTLAVSDLQK
464	P	ENST00000220166	CTSH	37393.6	8.35	16.72	0.000359	3	3	7		VNHAVLAVGYGEK,NMCGLAACASYPIPLV,NQGACGSCWTFSTTGALESAIAIATGK
465	P	ENST00000301258		12882.1	5.07	22.76	0.002377	4	4	17		GCSLNCVDDSQDYYVGKK,GCSLNCVDDSQDYYVGK,AVGLLTVISK
467	P	ENST00000247829	TSPAN8	26043.8	5.48	4.22	0.000218	1	1	3		LLSATGESEK
468	P	ENST00000291568	CSTB	11139.6	6.96	24.49	0.001229	2	2	7		VHVGDEDFVHLR,SQVVAGTNYFIK
469	P	ENST00000217428	SPINT3	10252	6.21	19.1	0.004251	2	2	22		DLLPNVCAFPMEK,DTIKDLLPNVCAFPMEK
470	P	ENST00000357389		79686.5	5.84	14.7	0.000382	6	6	16		SPVLTFAGGLPDVPVTSAPVTAFYR,DLVQPINPR,VCDGQEHVVTVSLR,SWNWLNGEDTTIQETVK,VTSSGPVINHGMWQTISVEELAR,QLVVLAVEHTALALMEIK
471	P	ENST00000369702	DDX20	92240.5	6.49	1.46	2.1e-05	1	1	1		LNSSDPSLIGLK
472	P	ENST00000331285	PCYT2	43835.5	6.44	5.66	4.4e-05	1	1	1		YVSEVVIGAPYAVTAELLSHFK
474	P	ENST00000292401	AZGP1	34258.7	5.71	67.79	0.025626	53	45	444		AREDIFMETLK,KAYLEEECPATLR,SSLAQPLVVPWEAS,FGCEIENNR,QVEGMEDWKQDSQLQK,HVEDVPAFQAL,HVEDVPAFQALGSLNDLQFFR,SSGAFWK,SCHVQHSSLAQPLVVPWEAS,HVQHSSLAQPLVVPWEAS,QDPPSVVVTSH,QKWEAEPVYVQR,EDIFMETLK,YLEEECPATLR,QVEGMEDWK,QDPPSVVVTSHQAPGEK,SQPMGLWR,YYYDGK,IDVHWTR,DYIEFNK,AYLEEECPATLR,QDSQLQK,PPSVVVTSHQAPGEK,EIPAWVPFDPAAQITK,EIPAWVPFD,VQHSSLAQPLVVPWEAS,LAYDFYPGK,GSLNDLQFFR,LTYIYTGLSK,CLAYDFYPGK,AGEVQEPELR,YSLTYI…
476	P	ENST00000233954	IL1RL1	63357.9	8.63	5.22	6.2e-05	2	2	2		DEQGFSLFPVIGAPAQNEIK,VFASGQLLK
477	P	ENST00000354536		50862.5	8.8	2.41	7.5e-05	1	1	2		CKDPQLEIAYR
478	P	ENST00000355653	VAT1	41920.2	5.88	3.05	4.4e-05	1	1	1		ACGLNFADLMAR
479	P	ENST00000296511	ANXA5	35936.8	4.94	46.25	0.002472	13	13	46		SEIDLFNIR,GTVTDFPGFDER,QEISAAFK,ETSGNLEQLLLAVVK,GLGTDEESILTLLTSR,FITIFGTR,NFATSLYSMIK,ALLLLCGEDD,DPDAGIDEAQVEQDAQALFQAGELK,QVYEEEYGSSLEDDVVGDTSGYYQR,VLTEIIASR
480	P	ENST00000265371	NRP1	103134	5.58	1.41	3.7e-05	1	1	2		FVTAVGTQGAISK
481	P	ENST00000285379	CA2	29246.1	6.87	24.23	0.001323	6	6	20		YDPSLKPLSVSYDQATSLR,AVQQPDGLAVLGIFLK,SADFTNFDPR,VVDVLDSIK,GGPLDGTYR
482	P	ENST00000351273		48336	6.54	63.4	0.031724	90	90	771		SPIDTFPTD,FQELESETLKSEEFQK,ESSWPQGFGQLTQLGMEQHYELGEYIR,GQLTQLGMEQHYELGEYIR,RLQGGVLVNEILNHMK,GQDLFGIWSK,LIMYSAHDTTVSGLQM,LPGCSPSCPLER,LTELYFEK,SRLQGGVLVNEILNHMK,LQGGVLVNEILN,DFIATLGK,WQPIPVHTVPLSEDQLLYLPFR,ESSWPQGF,SPIDTFPTDPIK,SEDQLLYLPFR,GMEQHYELGEYIR,EQHYELGEYIR,FAELVGPVIPQDWSTECMTTNSH,FAELVGPVIPQDWSTECMTTNSHQ,LWQPIPVHTVPLSEDQLLYLPFR,FAELVGPVIPQDWSTECMTTNS,ELSELSLLSLY,ESYGNI,GLHGQDLFGIWSK,ALDVY…
484	P	ENST00000261769	CDH1	97456.1	4.58	3.17	0.000371	3	3	19		TAYFSLDTR,VNFEDCTGR,VGTDGVITVK
485	P	ENST00000382120	SOD3	25850.9	6.13	53.33	0.002437	8	8	34		RDDDGALHAACQVQPSATLDAAQPR,VTEIWQEVMQR,AGLAASLAGPHSIVGR,AVVVHAGEDDLGR,VTGVVLFR,AGLAASLAGPH,AIHVHQFGDLSQGCESTGPHYNPLAVPHPQHPGDFGNFAVR,CCVVGVCGPGLWER
486	P	ENST00000392505		108959	6.85	1.77	1.8e-05	1	1	1		CAEDLAHCQSNLVELSK
487	P	ENST00000457054		96772	6.13	15.23	0.000315	8	7	16		NLATAYDNFVELVANLK,ELPELLQR,SCVLFNCAALASQIAAEQNLDNDEGLK,FLTALAQDGVINEEALSVTELDR,SVIEQGGIQTVDQLIK,CSDIVFAR,EATTLANGVLASLNLPAAIEDVSGDTVPQSILTK
488	P	ENST00000375779	CLIC1	26922.7	5.09	7.47	0.000214	1	1	3		LAALNPESNTAGLDIFAK
489	P	ENST00000389682	TSN	26183	6.01	19.3	0.000679	3	3	9		LSVNSVTAGDYSR,EAVTEILGIEPDREK,PLHISTFINELDSGFR
490	P	ENST00000325321	KLK2	28671	6.44	46.36	0.005535	16	13	84		VLGLPTQEPALGTTCY,SLQCVSLHLLSNDMCAR,DTCGGDSGGPLVCNGVLQ,IVGGWECEK,NSQVWLGR,ASGWGSIEPEEFLRPR,HNLFEPEDTGQR,DTIAANP,VGGWECEK,VLGLPTQEPALGTTCYA,HQSLRPDEDSSHDLMLLR,VLGLPTQEPALGTTCYASGWGSIEPEEFLRPR
491	P	ENST00000360490	MME	85513.9	5.54	49.6	0.002454	32	32	107		NQIVFPAGILQPPFFSAQQSNSLNYGGIGMVIGHEITHGFDDNGR,VLINLFVGTDDKNSVNHVIHIDQPR,LIQNMDATTEPCTDFFK,HVVEDLIAQIR,IDENQLALEMNK,DLQNLMSWR,EKVDKDEWISGAAVVNAFYSSGR,FIMDLVSSLSR,LPIDENQLALEMNK,NQIVFPAGILQPPFFSAQQSN,YGNFDILRDELEVVLK,VDKDEWISGAAVVNAFYSSGR,NVIPETSSR,IIGTLQNSAEFSEAFHCR,SESQMDITDINTPKPK,DYYECTGIYK,DGDLVDWWTQQSASNFK,LLPDIYGWPVATENWEQK,AIAQLNSK,EVFIQTLDDLTWMDAETK,YGASWTAEK,IGYPDDIVSNDNK,TEDIVAVQK,AYQNYI…
492	P	ENST00000373818	GSN	85697.5	5.9	4.99	6.6e-05	2	2	3		EVQGFESATFLGYFK,FDLVPVPTNLYGDFFTGDAYVILK
493	P	ENST00000381036		29805.9	6.49	8.39	6.3e-05	1	1	1		TFHETLDCCGSSTLTALTTSVLK
494	P	ENST00000322215		30239.4	6.51	22.68	0.000384	5	5	6		LVSLIGSK,IHQIEYAMEAVK,ETLPAEQDLTTK,NVSIGIVGK,ILHVDNHIGISIAGLTADAR
495	P	ENST00000373020	TSPAN6	27563.3	8.44	15.51	0.000772	4	4	11		DADKVNNEGCFIK,IQNTLHCCGVTDYR,DWTDTNYYSEK
496	P	ENST00000395307		29503.9	8.83	8.05	6.6e-05	1	1	1		EKLDQVATAVYQMMDQLYQGK
497	P	ENST00000262094	RAB27B	24607.8	5.35	20.64	0.001578	4	3	20		LLALGDSGVGK,AVETLLDLIMK,VHLQLWDTAGQER,FITTVGIDFR
498	P	ENST00000370630	CTBS	43759.8	6.19	18.44	0.000313	4	4	7		YDSELMCYAHSK,SYDWSQITTVATFGK,GDVSLKDIIDPAFR,TQYMDGINIDIEQEVNCLSPEYDALTALVK
499	P	ENST00000226578	MANBA	100895	5.33	2.5	0.000137	2	2	7		VNLILEGVDTVSK,INGFPIFLK
501	P	ENST00000308677	PRKACA	40589.7	8.84	3.42	9.8e-05	1	1	2		ILQAVNFPFLVK
503	P	ENST00000322623	RUVBL1	50228	6.02	2.41	7.5e-05	1	1	2		LDPSIFESLQK
504	P	ENST00000371655	RAB3B	24757.9	4.85	46.58	0.003377	10	6	43		GQLLAEQLGFDFFEASAK,DASDQNFDYMFK,YADDTFTPAFVSTVGIDFK,LLIIGNSSVGK,LVDAICDK,TITTAYYR,LQIWDTAGQER,TYSWDNAQVILVGNK
505	P	ENST00000263168	CAPZA1	32922.8	5.45	15.73	0.000421	3	2	7		TIDGQQTIIACIESHQFQPK,LLLNNDNLLR,FTITPPTAQVVGVLK
508	P	ENST00000390545	IGHG2	35900.6	7.66	34.97	0.003166	10	3	60		DTLMISR,CCVECPPCPAPPVAGPSVFLFPPKPK,TTPPMLDSDGSFFLYSK,STSESTAALGCLVK,SVFPLAPCSR,VVSVLTVVHQDWLNGK,NQVSLTCLVK,FNWYVDGVEVHNAK
509	P	ENST00000290902		35788.3	5.47	11.18	0.000312	3	3	6		YSITFTGK,IVPSPDWFVGVDSLDLCDGDR,WSQTAFPK
510	P	ENST00000423316		71407.9	6.02	1.85	2.7e-05	1	1	1		GVVQELQQAISK
511	P	ENST00000336124		187880	8.24	1.07	1e-05	1	1	1		PSLDQALPEMSEEVNTGR
512	P	ENST00000283871		49963.8	6.5	13.26	0.000386	5	5	10		FSIDVFEETR,DFLIPIAWYEDR,QDVSPFNVVAWHGNYTPYK,KVDFVSGLHTLCGAGDIK
513	P	ENST00000377182		77555.7	5.05	1.6	5e-05	1	1	2		DVAGLYEEIWK
514	P	ENST00000403754,ENST00000403386		17718.2	8.93	26.51	0.001243	4	4	12		PFLELDTNLPANR,ELALGQDR,SHSAHFFEFLTK,LCAAAASILGK
515	P	ENST00000358524	PATE2	13015.3	6.91	37.17	0.000609	3	3	4		QSCAVENFYILTR,ATEIMCYECK,RVELICCDHSNYCNLPEGV
516	P	ENST00000373120		61692.8	5.12	55.99	0.006338	39	39	206		EMPMQTLVPAK,NYISQYSEIAIQMMMHMQPK,LPALTVHVTQPK,GCSFLPDPYQK,EIVDSYLPVILDIIK,SDVYCEVCEFLVK,NVIPALELVEPIKK,GEMSRPGEVCSALNLCESLQK,KLVGYLDR,IPELDMTEVVAPFMANIPLLLYPQDGPR,DGGFCEVCKK,QEILAALEK,ALTVHVTQPK,TASDCGAVK,NVIPALELVEPIK,LGPGMADICK,LVGYLDR,MANIPLLLYPQDGPR,EILDAFDK,CIWGPSYWCQNTETAAQCNAVEHCK,ANIPLLLYPQDGPR,HCLQTVWNKPTVK,QLESNKIPELDMTEVVAPF,DNGDVCQDCIQMVTDIQTAVR,DGGFCEVCK,GDVCQDCIQMVTDIQTAVR,GSAVWCQNV…
517	P	ENST00000465301	RGAG1	144280	5.81	1.59	1.2e-05	1	1	1		EHGDPQEGLHDHLGQSTGHHQK
518	P	ENST00000305748	KRT73	58923.3	6.93	1.48	3.2e-05	1	1	1		LGSASEFR
519	P	ENST00000046087	ZPBP	40141.7	9.42	10.26	0.000392	3	3	8		HVLCVTQQLR,NAELIDPSFQWYGPK,FFNQQVEILGR
521	P	ENST00000421089		26591.2	6.44	12.88	0.000591	3	3	8		TPFLLVGTQIDLR,NVFDEAILAALEPPEPK
522	P	ENST00000284984	ADAMTS1	105358	6.4	25.23	0.001032	17	16	58		CLSHDGGVLSHESCDPLK,QDLCGSQTCDTLGMADVGTVCDPSR,SCSVIEDDGLQAAFTTAHELGHVFNMPHDDAK,VVDGTPCSPDSTSVCVQGQCVK,GIGYFFVLQPK,HFPWADGTSCGEGK,NSVSLVVVK,ILVIHDEQKGPEVTSNAALTLR,DAEHYDTAILFTR,QCQFTFGEDSK,HCPDAASTCSTLWCTGTSGGVLVCQTK,HFIDFCTMAECS,EVKPASTRPCADHPCPQWQLGEWSSCSK
523	P	ENST00000380079	STEAP4	51981.2	9.39	8.5	0.000112	2	2	3		EHYDFLTELTEVLNGK,INQYPESNAEYLAHLVPGAHVVK
524	P	ENST00000299218		136376	5.52	5.61	0.00014	4	4	10		IDLRPVLGEGVPILASFLR,TLEDPDLNVR,ISGSILNELIGLVR,ALGSISVGNLPEYLPFVLQEITSQPK
525	P	ENST00000332680		40411.2	8.53	45.94	0.001783	15	15	37		LSLEGDHSTPPSAYGSVK,DALNIETAIK,TNQELQEINR,TDLEKDIISDTSGDFR,AYTNFDAER,GDLENAFLNLVQCIQNKPLYFADR,GLGTDEDSLIEIICSR,EVKGDLENAFLNLVQCIQNKPLYFADR,WISIMTER,TPAQYDASELK,QDIAFAYQR,GVDEVTIVNILTNR,SALSGHLETVILGLLK
526	P	ENST00000329597		45674.7	9.3	19.46	0.001906	8	8	45		AVVEVDESGTR,FSIEGSYQLEK,EDQYHYLLDR,MQILEGLGLNLQK,GFQQLLQELNQPR,TLYLADTFPTNFR,DFTFDLYR
527	P	ENST00000452443	TGM7	79941.2	6.54	1.27	4.8e-05	1	1	2		YPEGSPEER
528	P	ENST00000374479	FUCA1	53688.9	6.37	17.17	0.000923	6	6	25		YVVLTTK,DGLIVPIFQER,FFHPEEWADLFQAAGAK,ITMLGIQGDLK,DLVGELGTALR,GLFISLPQLPPSAVPAEFAWTIK
529	P	ENST00000428859		34925.9	6.71	36.27	0.002304	9	9	41		DPPDYWTIHGLWPDK,LGIKPSINYYQVADFK,VCEDGPVFYPPPK,PSINYYQVADFK,LIMVQHWPETVCEK,IQNDCRDPPDYWTIHGLWPDK,ELDLNSVLLK,QEVWLANGAAESR,IQCLPPSQDEEVQTIGQIELCLTK
530	P	ENST00000319006	TAL1,TALDO1	37540.1	6.36	3.26	0.000102	1	1	2		SYEPLEDPGVK
531	P	ENST00000225927		82265.7	6.2	2.96	9.3e-05	1	1	4		AGGVLAYELLPALDEVLASDSR
533	P	ENST00000314797	COPG	97718.2	5.32	1.95	2e-05	1	1	1		AIVDCIISIIEENSESK
534	P	ENST00000286788	CCT8	59620.6	5.42	10.04	0.000282	5	5	9		HEKEDGAISTIVLR,QYGNEVFLAK,DIDEVSSLLR,GEENLMDAQVK,AVDDGVNTFK
536	P	ENST00000400256		81515.2	5.48	1.35	4.6e-05	1	1	2		TLTSNLNEVR
537	P	ENST00000261292	LIPG	56794.7	8.13	13.6	0.000241	4	4	7		LSPDDADFVDVLHTYTR,IHVFSYK,ITGLDPAGPMFEGADIHK,AVHLFVDSLVNQDKPSFAFQCTDSNR
538	P	ENST00000260356	THBS1	129383	4.71	5.73	0.000191	5	5	13		FTGSQPFGQGVEHATANK,TIVTTLQDSIR,QHVVSVEEALLATGQWK,DLQAICGISCDELSSMVLELR
539	P	ENST00000381125	PFKP	85596.1	7.5	2.17	6.6e-05	1	1	3		IIEVVDAIMTTAQSHQR
540	P	ENST00000265447	ANXA11	54389.7	7.53	5.35	6.8e-05	2	2	2		GVGTDEACLIEILASR,TPVLFDIYEIK
541	P	ENST00000264501		555482	6.12	0.54	3e-06	1	1	1		AYWLEAGSANLGLITVDIALAADHHSK
542	P	ENST00000256404	PEBP4	25733.4	6.08	48.46	0.001364	6	6	18		YQFFVYLQEGK,HWLVTDIK,IQGQELSAYQAPSPPAHSGFHR,FPGAVDGATYILVMVDPDAPSR,DEDENSPCAHEALLDEDTLFCQGLEVFYPELGNIGCK,ITSWMEPIVK
543	P	ENST00000380789		88141.8	6.05	2.45	2.2e-05	1	1	1		TIFLYHDSTDIGLVASGTK
545	P	ENST00000449740		36694.6	8.08	20.24	0.001024	5	5	20		SSPVDLVTATDQK,LFCIPVHGIR,SILTDNPTWIIDPIDGTTNFVHR,LQVSQQEDITK,SLLVTELGSSR
546	P	ENST00000310298		93304	5.75	2.53	2.1e-05	1	1	1		NTQMVSSNIITPISLDDVPPR
547	P	ENST00000339841		26106.3	6.2	48.88	0.002854	8	8	37		GSVYFTCTHIHSLSPWCATR,YCQSEDYPR,FCETNEYGGNSLR,AYNSCISQGSFLGSLWCSVTSVFDEK,AVYNGQWK,WSFCADTR,CIFPFIYR,ISALVPGFPCHFPFNYK
548	P	ENST00000337883		26330.5	9.36	7.2	7.3e-05	1	1	1		TPVSSAMQTPMGIPMGK
550	P	ENST00000240851	TFG	43447.9	4.94	2.5	4.3e-05	1	1	1		LLSNDEVTIK
551	P	ENST00000421243		24157.9	5.45	5.12	0.00016	1	1	2		NILTSNNIDVK
552	P	ENST00000262316	RHBDF1	97400.9	8.8	0.82	4e-05	1	1	2		AAAALMK
553	P	ENST00000395624		53806.4	5.65	14.15	0.000439	5	5	13		GEDPALQICCHPGCTPR,QSLFFYPSYPDEVR,DPGENYNLLGGVAGATPEVLQALK,GGLPLEEVTVAEVLAAR
557	P	ENST00000382708		28601.7	6.28	4.8	0.000138	1	1	2		QLVHELDEAEYR
558	P	ENST00000354420	RNH1	49973.5	4.71	23.86	0.000522	6	6	14		ELDLSNNCLGDAGILQLVESVR,LLCETLLEPGCQLESLWVK,TLPTLQELHLSDNLLGDAGLQLLCEGLLDPQCR,WAELLPLLQQCQVVR,VNPALAELNLR,DSPCQLEALK
560	P	ENST00000326783	EDDM3B	17584.2	6.51	36.05	0.004563	5	5	39		MVEPIGN,IEHICTSDNWMDR,SFNYIEFHCSMDGYVDSIEDLK,NAYVWVQNPLK
561	P	ENST00000261182	NAP1L1	45374.2	4.36	2.81	4.4e-05	1	1	1		GIPEFWLTVFK
562	P	ENST00000221130	GSR	56257	8.74	22.99	0.000593	7	7	18		LNAIYQNNLTK,ALLTPVAIAAGR,LDYNNIPTVVFSHPPIGTVGLTEDEAIHK,LGGTCVNVGCVPK,GIYAVGDVCGK,ADFDNTVAIHPTSSEELVTLR,SVIVGAGYIAVEMAGILSALGSK
563	P	ENST00000289779	F11R	32583.1	8.09	3.68	0.000345	1	1	6		VTFLPTGITFK
564	P	ENST00000372781		52130.9	9.3	74.68	0.048843	133	103	1312		QQTESK,ISYQSSSTEER,LQTEELVANK,TYHVDANDHDQSR,DELLVYNK,GESGQSTNR,DIFSTQDELL,LDIVIIEQEDDSDR,HVDANDHDQSR,KSQQYDLNALHK,TQNPSQDQGNSPSGK,NPKQEPWHGENAK,QNPSQDQGNSPSGK,EQDLLSHEQ,PSQDQGNSPSGK,DIFSTQDELLV,TIPSQEQEHSQK,VLQTEELVANK,DIFSTQDELLVYNKNQ,SQQYDLNALH,DIFSTQD,VLQTEELVANKQQR,DIFSTQDELLVYNK,KSQQYDLNALH,QGGSQSSYVLQTEELVANK,SLCPAHQDK,HGSHGGLDIVIIEQEDDSDR,HLAQHLNNDRNPLFT,SQQYDLNALHK,LQHGSKDIFSTQDELLVYNK,LW…
565	P	ENST00000280800	PLBD2	65471.8	6.34	2.89	5.8e-05	1	1	2		VLTILEQIPGMVVVADK
566	P	ENST00000381627	RLN2	21042.5	8.88	4.86	9.3e-05	1	1	1		DSWMEEVIK
567	P	ENST00000370873	PSMA7	27886.8	8.6	18.95	0.000624	4	1	9		LYQTDPSGTYHAWK,ALLEVVQSGGK,NIELAVMR,LTVEDPVTVEYITR
569	P	ENST00000302262		105324	5.62	5.78	0.000163	3	3	9		VTSEGAGLQLQK,GELFWDDGESLEVLER,DSSTWTVDHQLLWGEALLITPVLQAGK
570	P	ENST00000392142		181685	5.94	0.37	1.1e-05	1	1	1		FFETLR
571	P	ENST00000353801	HSP90AB1	83264.2	4.97	23.76	0.001592	18	3	67		HFSVEGQLEFR,FENLCK,GVVDSEDLPLNISR,HLEINPDHPIVETLR,EDQTEYLEER,EGLELPEDEEEK,SIYYITGESK,EQVANSAFVER,YESLTDPSK,YIDQEELNK,VFIMDSCDELIPEYLNFIR,SLTNDWEDHLAVK,EGLELPEDEEEKK,ADLINNLGTIAK,TLTLVDTGIGMTK,FYEAFSK
572	P	ENST00000262982		110417	5.51	2.16	3.5e-05	1	1	2		FLESVEGNQNYPLLLLTLLEK
573	P	ENST00000246957	TRAP1	80110	8.3	1.99	0.000147	2	2	6		GVVDSEDIPLNLSR
574	P	ENST00000314888	TLN1	269767	5.77	2.16	1.4e-05	2	2	2		GTEWVDPEDPTVIAENELLGAAAAIEAAAK,GVAALTSDPAVQAIVLDTASDVLDK
575	P	ENST00000432069		29354.9	4.24	7.04	0.000127	1	1	2		LVETLQADSGLLLDALLAR
576	P	ENST00000264775		32150.1	8.38	3.86	0.000181	1	1	3		FLDVCDPDWSK
578	P	ENST00000324856		242045	6.24	1.27	8e-06	1	1	1		GPADMASQCWGAAAAAAAAAAASGGAQQR
579	P	ENST00000254722		46312.2	5.97	10.53	0.000165	2	2	4		LAAAVSNFGYDLYR,SSTSPTTNVLLSPLSVATALSALSLGAEQR
580	P	ENST00000262768	TIMP2	24399.3	7.46	47.27	0.001564	9	9	20		EVDSGNDIYGNPIKR,SDGSCAWYR,CSCSPVHPQQAFCNADVVIR,YISSPDECLWMDWVTEK,EVDSGNDIYGNPIK,MHITLCDFIVPWDTLSTTQK,DIEFIYTAPSSAVCGVSLDVGGK
582	P	ENST00000369409	PHGDH	56650.5	6.29	19.51	0.00071	8	8	22		VTADVINAAEK,ALVDHENVISCPHLGASTK,AGTGVDNVDLEAATR,TQTSDPAMLPTMIGLLAEAGVR,NAGNCLSPAVIVGLLK,GTIQVITQGTSLK,DLPLLLFR
583	P	ENST00000229729		79253.8	8.91	5.77	0.000242	4	4	10		QRDEDDEAYGKPVK,NEFSQTVGEVFYTK,NNGSLDRPYYMSK
585	P	ENST00000297785	ALDH1A1	54861.8	6.3	11.38	0.000137	2	2	4		IGPALSCGNTVVVKPAEQTPLTALHVASLIK,KFPVFNPATEEELCQVEEGDKEDVDK
586	P	ENST00000259526	NOV	39162.2	8.12	10.64	0.000289	3	3	6		DGQIGCVPR,AVLDGCSCCLVCAR,TIQAEFQCSPGQIVK
587	P	ENST00000335972	UBA1	117849	5.49	11.81	0.000341	6	6	21		NGFLNLALPFFGFSEPLAAPR,LAYVAAGDLAPINAFIGGLAAQEVMK,IIPAIATTTAAVVGLVCLELYK,IYDDDFFQNLDGVANALDNVDAR,SLVASLAEPDFVVTDFAK,LAGTQPLEVLEAVQR
588	P	ENST00000380183		75856.9	5.73	4.59	0.000102	2	2	4		APPVLPLLGPLAPDAWFCR,ELLIVPGQVVDR
589	P	ENST00000379869		111593	7.66	2.85	8.5e-05	2	2	5		LQCDLQDPIVCLADHPR,IPCPSSPEELEK
590	P	ENST00000258091	CCT7	59366.6	7.55	7	0.000285	2	2	9		MVVDAVMMLDDLLQLK,INALTAASEAACLIVSVDETIK
591	P	ENST00000366758	JMJD4	52493.4	5.79	3.46	3.7e-05	1	1	1		ITEVLASLVAHPDFQR
592	P	ENST00000279247	CAPN1	81890.1	5.49	7.56	0.000169	4	4	7		GFSLESCR,WLQLTMFA,YSEPDLAVDFDNFVCCLVR,LVFVHSAEGNEFWSALLEK
594	P	ENST00000302279	FNTA	44408.6	4.96	4.75	4.5e-05	1	1	1		DPSQELEFIADILNQDAK
595	P	ENST00000382398	DEFB126	12174.5	9.47	8.11	0.000155	1	1	1		CLNDVGICK
597	P	ENST00000357164	GM2A	20838.4	5.17	31.09	0.001248	5	5	14		IESVLSSSGK,VDLVLEK,SEFVVPDLELPSWLTTGNYR,KPSQLSSFSWDNCDEGKDPAVIR
599	P	ENST00000254801	IGJ	18098.6	5.12	15.72	0.000216	2	2	2		FVYHLSDLCK,CYTAVVPLVYGGETK
600	P	ENST00000316423	UGDH	55024.1	6.73	6.48	0.000104	2	2	3		DVLNLVYLCEALNLPEVAR,VLIGGDETPEGQR
602	P	ENST00000231749	ZMYND10	50343.8	5.81	2.5	3.9e-05	1	1	1		WHTVAPSEQQK
603	P	ENST00000368738	S100A9	13242	5.71	13.16	0.000453	1	1	3		NIETIINTFHQYSVK
605	P	ENST00000434752		47006.1	9.44	3.3	3.8e-05	1	1	1		LCAPPSSSGPTQPGK
606	P	ENST00000351554	CD59	14177.3	6.02	35.94	0.007122	9	9	53		FEHCNFNDVTT,LRENELTYYCCK,AGLQVYNK,LQCYNCPNPTADCK,FEHCNFNDVTTR,ENELTYYCCK
608	P	ENST00000248701	SPINK2	9291.01	9.3	26.19	0.001229	1	1	6		HFNPVCGSDMSTYANECTLCMK
611	P	ENST00000336787	RAB27A	24868.1	5.09	19.91	0.001479	4	3	19		IHLQLWDTAGQER,FLALGDSGVGK,FITTVGIDFR,EEEAIALAEK
612	P	ENST00000259396		23539.6	5.02	40.8	0.002909	9	7	34		NWGLSVYADKPETTK,TEDTIFLR,YVGGQEHFAHLLILR,WFYIASAFR,SDVVYTDWK,EQLGEFYEALDCLR,TYMLAFDVNDEK
613	P	ENST00000354775		56291.9	6.23	25.48	0.001029	10	10	31		EEIFGPVMSILSFDTEAEVLER,VSFTGSVPTGMK,VTIEYYSQLK,VIATFTCSGEK,ANDTTFGLAAGVFTR,EVNLAVQNAK,SPLIIFSDCDMNNAVK,IGDPLLEDTR,VLCGGDIYVPEDPK,GIKPVTLELGGK
615	P	ENST00000284136	SEMA3D	89651.3	7.94	1.93	2.2e-05	1	1	1		LAGKDANTECANFIR
616	P	ENST00000311757		28249.2	6.24	7.66	0.000395	1	1	6		LGEHNIEVLEGNEQFINAAK
617	P	ENST00000305544	LAMB2	195981	6.07	23.8	0.000909	33	33	95		EIGEATEHLTQLEADLTDVQDENFNANHALSGLER,DLLQAAQDK,AQGIAQGAIR,QLDQHLDLLK,PFLDHLIWEAEDTR,AETVQAALEEAQR,QLDALLEALK,LGDQYQTVK,GLNCEQCQDFYR,VLDPAIPIPDPYSSR,LQEGQTLEFLVASVPK,AGNSLAASTAEETAGSAQGR,LGIVQGIVGAR,TGGSAQPETPYSGPGLLIDSLVLLPR,VLVLEMFSGGDAAALER,SLADVDAILAR,AQELQQTGVLGAFESSFWHMQEK,YLIFPNPVCLEPGISYK,LVTPGETPSWTGSGFVR,AMDYDLLLR,ALAEGGSILSR,HWDDVVCESR,DGFFGLSISDR,GQVEQANQELQELIQSVK,VLELSIPASAEQIQHLAGAIA…
618	P	ENST00000369680	XPNPEP1	69917.8	5.42	2.25	0.00011	2	2	4		DAVALCELFNWLEK
619	P	ENST00000219022	OLFM4	57279.8	5.5	14.51	0.000506	6	6	15		VQSINYNPFDQK,LYVYNDGYLLNYDLSVLQKPQ,LETLDKNNVLAIR,LYNTLDDLLLYINAR,GLYWVAPLNTDGR
620	P	ENST00000265563	PRKAR2A	45518.4	4.96	24.26	0.000809	9	8	19		IVDVIGEK,NLDQEQLSQVLDAMFER,ADEHVIDQGDDGDNFYVIER,GTYDILVTK,GQYFGELALVTNKPR,MFESFIESVPLLK,QQPPDLVEFAVEYFTR
622	P	ENST00000332149	TMPRSS2	53859.2	8.12	9.55	0.000839	5	5	24		SWHPVCQDDWNENYGR,VLTQASNPVVCTQPK,NNDIALMK,VLLIETQR
623	P	ENST00000299498	CYB5R2	31458.3	8.49	8.33	0.000125	1	1	2		STLILVCGPPPLIQTAAHPNLEK
624	P	ENST00000248553		22782.5	5.98	25.37	0.001175	4	4	14		DGVVEITGK,LFDQAFGLPR,VSLDVNHFAPDELTVK,LATQSNEITIPVTFESR
625	P	ENST00000360814	GLT8D2	40026.1	6.57	3.72	4.9e-05	1	1	1		VATSPMLIVFHGK
626	P	ENST00000448615		24152.3	7.03	19.9	0.000918	4	4	11		TFLVGER,EYFSWEGAFQHVGK,STFVLDEFKR,ILGLLDAYLK
627	P	ENST00000333911	TXNDC6	36855.7	4.82	2.42	0.000313	1	1	6		AGEEAFEK
629	P	ENST00000258796	TTYH3	57544.7	5.19	2.68	3.3e-05	1	1	1		ALVEMQDVVAELLR
630	P	ENST00000436195		60192.3	4.34	7.66	0.000225	3	3	7		SLEDQVEMLR,LWEEQLAAAK,LGGSPTSLGTWGSWIGPDHDK
631	P	ENST00000394440	CCT4	57924.2	7.96	7.61	0.000287	3	3	9		DALSDLALHFLNK,IGLIQFCLSAPK,ALIAGGGAPEIELALR
632	P	ENST00000379731	B4GALT1	43920.3	8.88	12.06	0.000475	3	3	11		QQLDYGIYVINQAGDTIFNR,ETMLSDGLNSLTYQVLDVQR,VAIIIPFR
633	P	ENST00000273784		39411.8	5.43	11.68	0.00014	2	2	3		EHAVEGDCDFQLLK,QPNCDDPETEEAALVAIDYINQNLPWGYK
634	P	ENST00000372769	SEMG2	65444.5	9.09	68.9	0.037531	143	114	1270		ISYQSSSTEER,DELLVYNK,DIFTTQD,TQGGSQSSYVLQTEELVVNK,GGQAHHGTQNPSQDQGNSPSGK,SGQSADSK,TQNPSQDQGNSPSGK,EELVVNK,GSISIQTEEQIHGK,PSQDQGNSPSGK,SQQYDLNALH,TEEQIHGK,DVSQSSISFQIEK,QHLGGSQQLLNYK,KSQQYDLNALH,LWVHGLSK,GVSKGSISIQTEEK,SIQTEEQIHGK,DIFTTQDEL,EQASASGAQK,GHFHMIVIHHK,GGQAHHGTQNPSQDQGNSPS,QQYDLNALHK,GSFSIQHTY,SQNQVTIPSQDQEHGHKENK,SSYVLQTEELVVNK,QDELLVYNK,GLSSQCSNTEKR,SISFQIEK,QDLLSHEQ,GGQAHHGTQNPSQDQ,D…
636	P	ENST00000305409	SCG2	70940.7	4.67	1.78	2.8e-05	1	1	1		YPEIINSNQVK
637	P	ENST00000468812	PPIA	18012.5	7.68	65.45	0.003648	9	6	35		VKEGMNIVEAMER,EGMNIVEAMER,KITIADCGQLE,VNPTVFFDIAVDGEPLGR,TEWLDGK,IIPGFMCQGGDFTR,FEDENFILK,HTGPGILSMANAGPNTNGSQFFICTAK,VSFELFADK
639	P	ENST00000354546	ANXA6	75873.3	5.42	1.34	2.6e-05	1	1	1		SEIDLLNIR
641	P	ENST00000398153	HDDC2	23390.5	5.33	19.61	0.000169	2	2	2		FNHPEIVQLVSELEAER,LALVHDMAECIVGDIAPADNIPK
642	P	ENST00000356126	PSMD12	52904.4	7.53	5.04	3.8e-05	1	1	1		MAQLLDLSVDESEAFLSNLVVNK
643	P	ENST00000219599	CRYM	33775.6	5.06	6.69	0.00011	1	1	2		ESGDVLLSGAEIFAELGEVIK
644	P	ENST00000354513	PDGFA	24042.9	9.52	3.79	8.2e-05	1	1	1		TVIYEIPR
645	P	ENST00000161006	PRSS22	33731.7	7.55	3.47	0.000109	1	1	2		EGACADIALVR
646	P	ENST00000233813	IGFBP5	30570.2	8.58	10.66	0.000506	2	2	8		LGSFVHCEPCDEK,ALSMCPPSPLGCELVK
647	P	ENST00000335847	CRISP1	28481.4	5.57	38.55	0.005595	16	16	81		LVTDLPNVQEEIVNIHNALR,YLYVCHYCHEGNDPETK,ATCLCDTEIK,YCDMTESNPLER,WSEEAAQNAR,YLYVCH,VVPPASNMLK,MSWSEEAAQNAR,TGVPCEACPSNCEDK
648	P	ENST00000315758	MDH2	35503.3	8.92	21.89	0.000712	5	5	14		IFGVTTLDIVR,LTLYDIAHTPGVAADLSHIETK,ANTFVAELK,VAVLGASGGIGQPLSLLLK,GCDVVVIPAGVPR
649	P	ENST00000233114	MDH1	36426.1	6.91	47.6	0.002369	14	14	46		ENFSCLTR,DLDVAILVGSMPR,VIVVGNPANTNCLTASK,EVGVYEALKDDSWLK,DVIATDKEDVAFK,LGVTANDVK,ESAFEFLSSA,GEFVTTVQQR,NVIIWGNHSSTQYPDVNHAK,VLVTGAAGQIAYSLLYSIGNGSVFGK,ELTEEKESAFEFLSSA,FVEGLPINDFSR
651	P	ENST00000300060	ANPEP	109540	5.31	44.88	0.004144	43	43	233		QWMENPNNNPIHPNLR,ENSLLFDPLSSSSSNK,QYMPWEAALSSLSYFK,DHSAIPVINR,DLMVLNDVYR,EATDVIIIHSK,IVSEFDYVEK,LFNDYGGGSFSFSNLIQAVTR,SDQIGLPDFNAGAMENWGLVTYR,QVTPLFIHFR,FSTEYELQQLEQFK,ALEQALEK,KQDATSTIISITNNVIGQGLVWDFVQSNWKK,TELVEPTEYLVVHLK,GVGGSQPPDIDKTELVEPTEYLVVHLK,DNEETGFGSGTR,ELWILNR,QASNGVLIR,SEVYGPMK,GFYISK,AQIINDAFNLASAHK,VMAVDALASSHPLSTPASEINTPAQISELFDAISYSK,SEYMEGNVR,FSTEYELQQLEQFKK,MLSSFLSEDVFK,GVPECE…
652	P	ENST00000224167		24390.6	6.9	25	0.003071	7	7	40		APEAQVSVQPNFQQDK,MATLYSR,EAQVSVQPNFQQDK,AQGFTEDTIVFLPQTDK,TMLLQPAGSLGSYSYR
653	P	ENST00000285667	HSPA13	51927.5	5.52	2.76	0.000146	1	1	4		IFTAEELEAEIGR
654	P	ENST00000357549,ENST00000354348,ENST00000360441,ENST00000377364,ENST00000377803,ENST00000377745,ENST00000355057,ENST00000369165,ENST00000369157,ENST00000355981,ENST00000359907,ENST00000358064,ENST00000289352,ENST00000340756	HIST4H4,HIST1H4L,HIST1H4K,HIST2H4A,HIST2H4B,HIST1H4A,HIST1H4B,HIST1H4E,HIST1H4F,HIST1H4C,HIST1H4D,HIST1H4I,HIST1H4J,HIST1H4H	11367.3	11.36	40.78	0.003173	4	4	19		VFLENVIR,ISGLIYEETR,TVTAMDVVYALK,DNIQGITKPAIR
655	P	ENST00000273951		52917.5	5.32	20.68	0.001125	8	8	31		ELSSFIDK,RTHLPEVFLSK,VPTADLEDVLPLAEDITNILSK,SCESNSPFPVHPGTAECCTK,LCDNLSTK,YTFELSR,HQPQEFPTYVEPTNDEICEAFR
656	P	ENST00000452489		42159.9	5.53	13.64	0.000506	3	3	11		LDEEAENLVATVVPTHLAAAVPEVAVYLK,TGPFAEHSNQLWNISAVPSWSK
657	P	ENST00000305738	PATE1	14270.8	8.28	53.17	0.005733	7	7	42		WSVYLVNFR,SHDLCNEDL,GICTATTEEACMVGR,DGNPWLTFMGCLK,NFPVIEIVQCR,MCHLQFPGEK
659	P	ENST00000375326		36842.5	6.54	9.17	0.000509	3	3	10		KLDVLSNDLVMNMLK,APVILGSPDDVLEFLK,VILGSPDDVLEFLK
660	P	ENST00000378565	ITM2B	30338	5	9.02	0.000259	2	2	4		LTAYLDLNLDK,IENIDHLGFFIYR
661	P	ENST00000269321	ARHGDIA	23207.1	5.03	24.51	0.000506	3	3	6		SIQEIQELDKDDESLR,AEEYEFLTPVEEAPK,FTDDDKTDHLSWEWNLTIK
663	P	ENST00000001008	FKBP4	51804.6	5.35	8.06	0.000187	2	2	5		VGEVCHITCKPEYAYGSAGSPPK,VFVHYTGWLLDGTK
665	P	ENST00000434600		45170.1	5.6	7.3	0.000921	4	4	22		CNSLSTLEK,YLDFVFAVK,GILTVDELLAIR
666	P	ENST00000353883	HYOU1	111335	5.16	4.8	0.000138	3	3	8		VESVFETLVEDSAEEESTLTK,LIPEMDQIFTEVEMTTLEK,EVQYLLNK
667	P	ENST00000246662	KRT9	62064.3	5.14	4.33	0.00011	2	2	4		HGVQELEIELQSQLSK,QGVDADINGLR
668	P	ENST00000261510	CPE	53150.7	5.03	51.47	0.007443	38	37	206		DGDYWR,KVAVPYSPAAGVDFELESFSE,LTASAPGYLAITK,VAVPYSPAAGVDFELESFSE,IVYVNEK,SGSAHEYSSSPDDAIFQSLAR,EALVSVWLQCTAISR,IHIMPSLNPDGFEK,DWFVGR,ELLVIELSDNPGVHEPGEPEFK,LLIPGNYK,IYTVGR,RLQQEDGISFEYHR,LQQEDGISFEYHR,AVIHWIMDIPFVLSAN,KVAVPYSPAAGVDFELESFSER,NSLISYLEQIHR,AASQPGELK,SSPDDAIFQSLAR,TYWEDNK,SNAQGIDLNR,YSSSPDDAIFQSLAR,TYWEDNKNSLISYLEQIHR,FPPEETLK,YIGNMHGNEAVGR,SSSPDDAIFQSLAR,VAVPYSPAAGVDFELESFSER,ELLIFLA…
669	P	gi|18089255|gb|AAH20982.1|,ENST00000388835	KRT18	48057.8	5.34	8.37	0.00016	3	1	4		LAADDFR,QSVENDIHGLR,LQLETEIEALKEELLFMK
670	P	ENST00000296135	LZTFL1	34592.2	5.3	12.37	0.000345	3	3	6		LQTDISELENR,ELLEQVAEFEK,AQDLSNLENTVAALK
671	P	ENST00000371996	MINPP1	55051.2	7.93	16.22	0.000318	5	5	9		SSCTLFQDIFQHLDK,VLPLAYSQETVSFYEDLK,LASLFPALFSR,VQMLLNEK,SGPEAPWRDPELLEGTCTPVQLVALIR
672	P	ENST00000381733		46503.6	7.99	35.52	0.002427	11	11	58		IMQVVDEK,LTVYTTLIDVTK,ILAPAYFILGGNQSGEGCVITR,DCPDPCIGW,TSQENISFETMYDVLSTKPVLNK,LPGLLGNFPGPFEEEMK,WYVVQTNYDR,ESLDVYELDAK,ASSFAGYVGMLTGFKPGLFSLTLNER,GQFETYLR
676	P	ENST00000316448	CALR	48141.6	4.29	36.45	0.001196	10	10	29		IDDPTDSKPEDWDKPEHIPDPDAK,FYALSASFEPFSNK,KPEDWDEEMDGEWEPPVIQNPEYK,GQTLVVQFTVK,EQFLDGDGWTSR,CKDDEFTHLYTLIVRPDNTYEVK,SGTIFDNFLITNDEAYAEEFGNETWGVTK,IKDPDASKPEDWDER
677	P	ENST00000331483	P4HB	57116.4	4.76	15.94	0.000508	6	6	15		EADDIVNWLK,TGPAATTLPDGAAAESLVESSEVAVIGFFK,ENLLDFIK,QFLQAAEAIDDIPFGITSNSDVFSK,ILEFFGLK
678	P	ENST00000373365	GLO1	20777.7	5.12	42.39	0.005328	8	8	57		RFEELGVK,CDFPIMK,DFLLQQTMLR,SLDFYTR,GLAFIQDPDGYWIEILNPNK,GFGHIGIAVPDVYSACK,VLGMTLIQK
679	P	ENST00000369705	ME1	64149.6	5.79	3.67	0.00012	1	1	4		QITDNIFLTTAEVIAQQVSDK
680	P	ENST00000420138		66400.6	9.12	3.01	2.9e-05	1	1	1		QLHPQLLLPDDYLDCLGK
681	P	ENST00000319756	KLK11	31058.9	9.23	29.43	0.001769	8	8	29		YIVHLGQHNLQK,LLCGATLIAPR,GFECKPHSQPWQAALFEK,YVDWIQETMK,SQPWQAALFEK,DSCQGDSGGPLVCNQSLQGIISWGQDPCAITR
682	P	ENST00000446584		33466.6	8.83	9.8	0.000169	2	2	3		LFGYEPTIYYPK,GNAGGIQPDLLISLTAPK
683	P	ENST00000393892	CNP	47578.6	9.17	14.49	0.000531	3	3	13		DKPELQFPFLQDEDTVATLLECK,AGQVFLEELGNHK,AHITLGCAADVEAVQTGLDLLEILR
684	P	ENST00000336909	IL6ST	103537	5.62	1.85	3.7e-05	1	1	2		SSFTVQDLKPFTEYVFR
685	P	ENST00000398606	GSTP1	23355.8	5.43	49.05	0.002948	9	9	36		YTVVYFPVR,DQQEAALVDMVNDGVEDLR,ASCLYGQLPK,MLLADQGQSWK,AFLASPEYVNLPINGNGK,FQDGDLTLYQSNTILR,ALPGQLKPFETLLSQNQGGK
686	P	ENST00000262746	PDX1,PRDX1	22110.4	8.27	65.33	0.005964	14	12	69		TIAQDYGVLK,ADEGISFR,KLNCQVIGASVDSHFCHLAWVNTPK,DISLSDYK,HGEVCPAGWKPGSDTIKPDVQK,ATAVMPDGQFK,QITVNDLPVGR,HGEVCPAGWKPGSDTIKPDVQ,GLFIIDDK,LNCQVIGASVDSHFCHLAWVNTPK,KQGGLGPMNIPLVSDPK,QGGLGPMNIPLVSDPK,LVQAFQFTDK
687	P	ENST00000236671	CTSD	44552.2	6.1	44.66	0.003423	20	20	82		VSTLPAITLK,AYWQVHLDQVEVASGLTLCK,TMSEVGGSVEDLIAK,EGCEAIVDTGTSLMVGPVDEVR,DPDAQPGGELMLGGTDSK,YYTVFDR,FDGILGMAYPR,GITFIAAK,VGFAEAAR,QVFGEATK,AIGAVPLIQGEYMIPCEK,LVDQNIFSF,LSPEDYTLK,ISVNNVLPVFDNLMQQK,LVDQNIFSFYLSR
688	P	ENST00000375111	PLA2G2A	16082.7	9.44	29.86	0.001194	5	5	10		SQLCECDK,NLVNFHR,CCVTHDCCYK,EAALSYGFYGCHCGVGGR,ALSYGFYGCHCGVGGR
689	P	ENST00000261735	ERP29	28993.4	6.77	9.2	6.6e-05	1	1	1		GQGVYLGMPGCLPVYDALAGEFIR
690	P	ENST00000490882		281635	5.46	1.44	5.2e-05	2	2	8		VLFASQEIPASPFR,LGSAADFLLDISETDLSSLTASIK
691	P	ENST00000246105	DEFB129	20298.7	9.04	3.83	0.000282	1	1	3		CLMGLGR
692	P	ENST00000382388	DEFB127	11342.5	9.05	7.07	0.000347	1	1	2		YCCLNIK
693	P	ENST00000267814	SORD	38324.6	8.23	64.15	0.004866	21	21	101		VLVCGAGPIGMVTLL,EIGADLVLQISK,PNNLSLVVHGPGDLR,LENYPIPEPGPNEVLLR,DNVTFEEGALIEPLSVGIHACR,KVEGQLGCKPEVTIECTGAEASIQAGIYATR,KVEGQLGCKPEVTIECTGAEASIQ,SGGNLVLVGLGSEMTTVPLLHAAIR,HNAAFCYK,AMGAAQVVVTDLSATR,YNLSPSIFFCATPPDDGNLCR,VLVCGAGPIGMVTLLVAK,VAIEPGAPR,YCNTWPVAISMLASK,MHSVGICGSDVHYWEYGR,LPDNVTFEEGALIEPLSVGIHACR
694	P	ENST00000421235,ENST00000456570		140943	6.82	4.34	0.000122	3	3	9		DFHINLFQVLPWLK,GHESCMGAVVSEYFVLTAAHCFTVDDK,VSEADSSNADWVTK
695	P	ENST00000390539		36591.3	5.86	26.76	0.001467	7	1	29		WLQGSQELPR,DLCGCYSVSSVLPGCAQPWNHGETFTCTAAHPELK,LLPPPSEELALNELVTLTCLAR,YLTWASR,SGNTFRPEVHLLPPPSEELALNELVTLTCLAR,VAAEDWK
696	P	ENST00000357368		217041	6.06	10.37	0.000291	14	12	33		QGLGAFTPVVR,DFLPVDPSASNGR,SETSITLSWSPPR,VLAFTSVGDGPLSDPIQVK,YSSPANLYVR,DENVYECVAQNSVGEITVHAK,HNVDDSLLTTVGSLLEDETYTVR,DQIGVSGGVASFVCQATGDPKPR,TATMLCAASGNPDPEITWFK,EDQLPSGFPNIDMGPQLK,TFDPTTSYVVEDLKPNTEYAFR,NVLELTDVK
697	P	ENST00000261483	MAN2A1	131141	7.24	1.31	1.5e-05	1	1	1		IQFGTLSDFFDALDK
698	P	ENST00000361611	PSMB5	28480.3	6.44	4.94	6.5e-05	1	1	1		ATAGAYIASQTVK
699	P	ENST00000222219	DNASE2	39580.8	8.3	8.06	0.000526	3	3	11		ALINSPEGAVGR,YLDESSGGWR,AFQPLVK
700	P	ENST00000375654	HSPA1L	70375.1	5.76	22.62	0.001664	12	1	62		FEELCADLFR,SINPDEAVAYGAAVQAAILMGDK,VEIIANDQGNR,TTPSYVAFTDTER,AIGIDLGTTYSCVGVFQHGK,DAGVIAGLNVLR,AFYPEEISSMVLTK,DNNLLGR,ATAGDTHLGGEDFDNR,NALESYAFNMK,GTLEPVEK
701	P	ENST00000379341	PRDX4	30539.9	5.86	39.48	0.001269	7	6	20		QITLNDLPVGR,SINTEVVACSVDSQFTHLAWINTPR,LVQAFQYTDK,DYGVYLEDSGHTLR,HGEVCPAGWKPGSETIIPDPAGK,PAPYWEGTAVIDGEFK,GLFIIDDK
702	P	ENST00000370508	GOT1	46247.5	6.53	40.68	0.001124	12	12	27		NTPVYVSSPTWENHNAVFSAAGFK,IVASTLSNPELFEEWTGNVK,QVEYLVNEK,IANDNSLNHEYLPILGLAEFR,IGADFLAR,NLDYVATSIHEAVTK,EPESILQVLSQMEK,INVSGLTTK,VGNLTVVGK,APPSVFAEVPQAQPVLVFK,FLFPFFDSAYQGFASGNLER
703	P	ENST00000300101	ZBTB39	79001.2	6.06	3.79	2.4e-05	1	1	1		NSFLTPDNAVDITTGTNSCLSNSEHSK
704	P	ENST00000275428	GGCT	21007.7	5.07	4.79	9.1e-05	1	1	1		LDFGNSQGK
706	P	ENST00000252603	PGLS	27546.9	5.7	14.34	0.000133	2	2	2		LCWFLDEAAAR,LPIPESQVITINPELPVEEAAEDYAK
707	P	ENST00000299300	CCT2	57488.2	6.01	9.91	0.000354	3	3	11		LGGSLADSYLDEGFLLDKK,SLHDALCVLAQTVK,LALVTGGEIASTFDHPELVK
708	P	ENST00000261574		125545	4.8	4.13	7.7e-05	3	3	5		VCDIAAELAR,VIAALLQTMEDQGNQR,LVLEQVVTSIASVADTAEEK
709	P	ENST00000295633	FSTL1	34985.5	5.39	28.25	0.001508	9	9	27		WVCTAMTCDGK,CALEDETYADGAETEVDCNR,LSFQEFLK,CLNPSFNPPEKK,IQVDYDGHCK,IQVDYDGHCKE,GEPTCLCIEQCKPHK,TYLNHCELHR
710	P	ENST00000346798		86943.2	4.73	4.29	0.000201	3	3	9		STNLHDYGMLLPCGIDK,CLVGEFVSDALLVPDK
711	P	ENST00000309680	KRT2	65432.9	8.07	5.01	0.000242	3	0	9		NLDLDSIIAEVK,IEISELNR,FLEQQNQVLQTK
712	P	ENST00000395794		15495.4	9.76	6.43	0.000123	1	1	1		VVVVLVLVL
713	P	ENST00000372785	WFDC12	12049.9	5.35	21.62	0.000155	1	1	1		ELEEGGNKDEDVSRPYPEPGWEAK
714	P	ENST00000370574	ZNHIT6	53918.3	5.62	2.13	0.000146	1	1	4		QETDSSLVVK
715	P	ENST00000296444	SHISA5	25581.8	6.26	2.92	0.000215	1	1	3		FVWSEER
716	P	ENST00000215743		54589.9	6.38	1.43	3.5e-05	1	1	1		GELFFFK
717	P	ENST00000257497	ANXA1	38714.2	6.57	60.4	0.003529	20	20	71		VLDLELK,ILVALCGGN,SEDFGVNEDLADSDAR,NALLSLAK,TPAQFDADELR,GVDEATIIDILTK,DITSDTSGDFR,GGPGSAVSPYPTFNPSSDVAALHK,AAYLQETGKPLDETLKK,GTDVNVFNTILTTR,CATSKPAFFAEK,ALTGHLEEVVLALLK,MYGISLCQAILDETK,CLTAIVK,GLGTDEDTLIEILASR,MYGISLCQAILDETKGDYEK,SEIDMNDIK
718	P	ENST00000318602		163291	6.03	13.64	0.000327	11	10	28		VDLSFSPSQSLPASHAHLR,DTVIKPLLVEPEGLEK,VVSMDENFHPLNELIPLVYIQDPK,TEHPFTVEEFVLPK,NQGNTWLTAFVLK,SLFTDLEAENDVLHCVAFAVPK,DMYSFLEDMGLK,QQNAQGGFSSTQDTVVALHALSK,VSVQLEASPAFLAVPVEK,ETTFNSLLCPSGGEVSEELSLK,LLIYAVLPTGDVIGDSAK
719	P	ENST00000345125	CTSB	37821.6	5.88	46.02	0.00274	15	15	54		GQDHCGIESEVVAGIPR,NGPVEGAFSVYSDFLLYK,VMFTEDLKLPASFDAR,VMFTEDLK,GLVSGGLYESHVGCRPY,ICEPGYSPTYK,DQGSCGSCWAFGAVEAISDR,DIMAEIYK,SGVYQHVTGEMMGGHAIR,SGVYQHVTGEMMGGH,EQWPQCPTIK,HYGYNSYSVSNSEK,TDQYWEK,SVYSDFLLYK
720	P	ENST00000458037		64701.1	6.23	9.27	0.000451	5	5	15		AAVFDLDGVLALPAVFGVLGR,DGLAQLMCELK,DLGMVTILVQDTDTALKELEK,DLGMVTILVQDTDTALK
721	P	ENST00000380904		71704.5	6.33	73.84	0.027239	122	121	993		CCTESLVNR,FTECCQAADK,MPCAEDYLSVVLNQLCVLHEK,LVRPEVDVMCTAFHDNEETFLKK,HPDYSVVLLLR,ALEVDETYVPK,VHTECCHGDLLECADDRADLAK,YFYAPELLFFAK,SLHTLFGDK,CASLQK,VHTECCHGDLLECADDR,AQYLQQCPFEDHVK,VPQVSTPTLVEVSR,DVFLGMF,CCAAADPHECYAK,PADLPSLAADFVESK,LVRPEVDVMCTAFHDNEETFLK,LVRPEVDVM,EFNAETFTFHADICTLSEK,YLQQCPFEDHVK,CFSALEVDETYVPK,SLHTLFGDKLCTVATLR,SHCIAEVENDEMPADLPSLAADFVESK,RMPCAEDYLSVVLNQLCVLHEK,FYAPELLFFAK,ECCEKPL…
722	P	ENST00000324015	SERPINF2	54565.8	5.87	18.13	0.00028	5	5	8		SGPNQEQVSPLTLLK,LGNQEPGGQTALK,HQMDLVATLSQLGLQELFQAPDLR,GISEQSLVVSGVQHQSTLELSEVGVEAAAATSIAMSR
723	P	ENST00000291009	PIP	16572.5	8.26	73.97	0.035459	21	20	301		YTACLCDDNPK,ELGICPDDAAVIPIK,FYTIEILK,ELGICPDDAAVIPIKNNR,TVQIAAVVDVIR,TFYWDFYTNR,NFDIPK,ECMVVK,LGICPDDAAVIPIK,SVRPNDEVTAVLAVQTELK,ELGICPDDAAVIPIKN,TYLISSIPLQGAFNY,FYTIEILKVE,TYLISSIPLQGAFNYK
729	P	ENST00000377424	SLC2A5	54974	5.81	2.2	0.000103	1	1	3		TFIEINQIFTK
730	P	ENST00000332556	LAMP1	44882.4	9	10.79	0.000825	5	5	20		FFLQGIQLNTILPDAR,RPLLLLLLL,TVESITDIR,ALQATVGNSYK
731	P	ENST00000306749		273427	6.01	11.71	0.000342	17	17	50		TLLEGSGLESIISIIHSSLAEPR,VLEALLPLK,GVDLVLNSLAEEK,VVVQVLAEEPEAVLK,LHLSGIDANPNALFPPVEFPAPR,DLVEAVAHILGIR,LFDHPESPTPNPTEPLFLAQAEVYK,DNLEFFLAGIGR,LQVVDQPLPVR,SLYQSAGVAPESFEYIEAHGTGTK,DTVTISGPQAPVFEFVEQLR,FDLSQNHPLGMAIFLK,YSGTLNLDR,ALGLGVEQLPVVFEDVVLHQATILPK,VLLSLEHGLWAPNLHFHSPNPEIPALLDGR,HSQDLAFLSMLNDIAAVPATAMPFR
732	P	ENST00000356956		274375	5.64	0.88	3.5e-05	2	2	5		ATLITFLCDR,TASSVIELTCTK
733	P	ENST00000244137	PEPD	54548.2	5.64	5.68	0.000105	2	2	3		YAVDDVQYVDEIASVLTSQKPSVLLTLR
734	P	ENST00000348956	CKB	42644.3	5.34	59.06	0.004469	16	16	99		GTGGVDTAAVGGVFDVSNADR,SMTEAEQQQLIDDHFLFDKPVSPLLLASGMAR,SKDYEFMWNPHLGYILTCPSNLGTGLR,FCTGLTQIETLFK,FPAEDEFPDLSAHNNHMAK,DLFDPIIEDR,TDLNPDNLQGGDDLDPNYVLSSR,VLTPELYAELR,LEQGQAIDDLMPAQK,LLIEMEQR,LGFSEVELVQMVVDGVK,LAVEALSSLDGDLAGR,TFLVWVNEEDHLR
735	P	ENST00000377298	CLSTN1	109793	4.81	4.79	0.00014	3	3	8		GVQIQAHPSQLVLTLEGEDLGELDK,LICSELNGR,EGLDLQVLEDSGR
736	P	ENST00000317508	PRSS8	36431.4	5.52	20.7	0.000752	4	4	15		DIIPHPSYLQEGSQGDIALLQLSR,ETCNCLYNIDAKPEEPHFVQEDMVCAGYVEGGK,LGAHQLDSYSEDAK
737	P	ENST00000336811	ANG	16550.1	9.73	13.61	0.000702	1	1	6		NVVVACENGLPVHLDQSIFR
739	P	ENST00000270142	SOD1	15935.7	5.7	53.9	0.003127	8	8	28		GLTEGLHGFHVHEFGDNTAGCTSAGPHFNPLSR,DGVADVSIEDSVISLSGDHCIIGR,GDGPVQGIINFEQK,HVGDLGNVTADKDGVADVSIEDSVISLSGDHCIIGR,HVGDLGNVTADK
740	P	ENST00000159060	NOX3	64934.9	8.28	5.11	3e-05	1	1	1		MAPGQYILVQCPAISSLEWHPFTLTSAPQ
742	P	ENST00000226218	VTN	54305.6	5.55	8.37	0.000216	3	3	6		GQYCYELDEK,DVWGIEGPIDAAFTR,SIAQYWLGCPAPGHL
744	P	ENST00000252699	ACTN4	104854	5.27	10.43	0.00034	6	2	18		VEQIAAIAQELNELDYYDSHNVNTR,EGLLLWCQR,SIVDYKPNLDLLEQQHQLIQEALIFDNK,ASIHEAWTDGK,VGWEQLLTTIAR,LASDLLEWIR
745	P	ENST00000262414	EFTUD2	109436	4.84	1.13	1.8e-05	1	1	1		RLWGDIYFNPK
746	P	ENST00000381611		53900.9	5.17	13.41	0.000559	4	4	16		TGEAIVDAALSALR,LAAVDATVNQVLASR,GSFSEQGINEFLR,ALDLFSDNAPPPELLEIINEDIAK
747	P	ENST00000304808	PAFAH1B2	25569.3	5.57	3.93	0.00015	1	1	2		IIVLGLLPR
748	P	ENST00000229725	NEU1	45467.3	5.59	20.24	0.000332	4	4	8		ENDFGLVQPLVTMEQLLWVSGR,DVTFDPELVDPVVAAGAVVTSSGIVFFSNPAHPEFR,DDGVSWSTPR,DGVFCLLSDDHGASWR
750	P	ENST00000328300		161632	7.71	1.01	1e-05	1	1	1		GDPGPPGLDVPGPPGER
751	P	ENST00000390626		12674.5	8.45	10.26	0.000147	1	1	1		EVQLVQSGAEVK
752	P	ENST00000338379	HIST1H1T	22019	11.71	5.8	8.3e-05	1	1	1		LITEALSVSQER
753	P	ENST00000382280	ZG16B	22739	6.74	25.48	0.001819	4	4	22		YFYFGK,VSVGLLLVK,LGDSWDVK,LDGQISSAYPSQEGQVLVGIYGQYQLLGIK
754	P	ENST00000305786	CYCS	11748.7	9.59	24.76	0.000491	2	1	3		GIIWGEDTLMEYLENPKK,ADLIAYLK
755	P	ENST00000287097		161689	5.59	2.77	9.5e-05	3	3	8		VQITAIGDVLGPSINGLASLIR,SPVTLTAYIVTSLLGYR,SPVTLTAYIVTSLLGYRK
757	P	ENST00000315970	OS9	75561.6	4.8	4.05	5.2e-05	2	2	2		AMLALTSTLNK,EIFFNILVPGAEEAQK
761	P	ENST00000368468	MAN1A1	72968.5	6.04	3.52	2.6e-05	1	1	1		DVYLLHESYDDVQQSFFLAETLK
762	P	ENST00000395248		45260.6	8.48	53.11	0.003539	17	15	86		CPLLKPWALTFSYGR,PYQYPALTPEQK,ALANSLACQGK,GILAADESTGSIAK,YASICQQNGIVPIVEPEILPDGDHDLK,ADDGRPFPQVIK,QLLLTADDR,GVVPLAGTNGETTTQGLDGLSER,ALQASALK,VNPCIGGVILFHETLYQK,FSHEEIAMATVTALR,ELSDIAHR,IGGVILFHETLYQK,TVPPAVTGITFLSGGQSEEEASINLNAINK,IGEHTPSALAIMENANVLAR
763	P	ENST00000265983	HPX	51676.4	6.55	30.95	0.001452	9	9	39		LLQDEFPGIPSPLDAAVECHR,NFPSPVDAAFR,VDGALCMEK,DYFMPCPGR,GGYTLVSGYPK,EVGTPHGIILDSVDAAFICPGSSR,EWFWDLATGTMK,SLGPNSCSANGPGLYLIHGPNLYCYSDVEK,SGAQATWTELPWPHEK
764	P	ENST00000376023		46273.3	4.95	7.56	0.000461	4	4	11		LQQDVLQFQK,VLQDQLK,KFSYDLSQCINQMK,FSYDLSQCINQMK
766	P	ENST00000372998		22788.2	8.66	31.5	0.001978	7	7	23		CDYWIR,VPLQQNFQDNQFQGK,MYATIYELK,LQQNFQDNQFQGK,SLGLPENHIVFPVPIDQCIDG,ELTSELKENFIR
767	P	ENST00000217426	AHCY	47716.1	5.92	15.97	0.000717	5	5	18		DGPLNMILDDGGDLTNLIHTK,GISEETTTGVHNLYK,VADIGLAAWGR,KLDEAVAEAHLGK,WLNENAVEK
768	P	ENST00000268150		43104.9	8.47	3.88	4.4e-05	1	1	1		VTFLGLQHWVPELAR
770	P	ENST00000198765	CPNE3	60130.6	5.6	4.28	9.6e-05	1	1	3		EALAQCVLAEIPQQVVGYFNTYK
772	P	ENST00000458578		24003.6	8.88	10.38	0.000406	1	1	5		TDQVIQSLIALVNDPQPEHPLR
773	P	ENST00000319217		221618	4.95	0.48	1.7e-05	1	1	2		SLGISIVGGR
774	P	ENST00000265195	SIL1	52084.7	5.27	19.96	0.000783	7	7	21		VQVEAIEGGALQK,VVTLLYDLVTEK,VLFALCSLLR,LLVILATEQPLTAK,LGGLQVLR,AEEELDAEVLEVFHPTHEWQALQPGQAVPAGSHVR
776	P	ENST00000422447	LDHA	36688.7	8.44	44.88	0.002228	13	12	43		GLYGIKDDVFLSVPCILGQNGISDLVK,VIGSGCNLDSAR,DLADELALVDVIEDK,DDVFLSVPCILGQNGISDLVK,DQLIYNLLK,SADTLWGIQK,VTLTSEEEAR,DLADELALVDVIEDKLK,LGVHPLSCHGWVLGEHGDSSVPVWSGMNVAGVSLK,DYNVTANSK,ITVVGVGAVGMACAISILMK
777	P	ENST00000308162	CFL1	18502.5	8.22	33.73	0.000932	4	4	9		LGGSAVISLEGKPL,HELQANCYEEVKDR,NIILEEGKEILVGDVGQTVDDPYATFVK
778	P	ENST00000369636		21994.4	8.14	30.65	0.001383	5	1	16		TCLLIVFSK,DQFPEVYVPTVFENYIADIEVDGK,LVIVGDGACGK,QVELALWDTAGQEDYDR
779	P	ENST00000279392	HIRIP3	61957.1	8.71	1.26	3.1e-05	1	1	1		YLAHSGR
781	P	ENST00000393080		50598.2	5.42	8.71	0.00023	3	3	6		NSPLDEENLTQENQDR,HPNSPLDEENLTQENQDR,GTHVDLGLASANVDFAFSLYK
782	P	ENST00000264998		77063.9	6.81	62.03	0.00685	56	53	278		AIAANEADAVTLDAGLVYDAYLAPNNLKPVVAEFYGSK,KSASDLTWDNLK,DSAHGFLK,YGYTGAFR,SYLDCIR,MYLGYEYVTAIR,SKEFQLFSSPHGK,LCMGSGLNLCEPNNK,VEEYANCHLAR,DCHLAQVPSHTVVAR,EDPQTFYYAVAVVK,DGAGDVAFVK,SASDLTWDNLK,SVIPSDGPSVACVK,KPVDEYKDCHLAQVPSHTVVAR,YLGEEYVK,HSTIFENLANK,SAGWNIPIGLLYCDLPEPR,EGYYGYTGAFR,EDLIWELLNQAQEHFGK,TAGWNIPMGLLYNK,WCAVSEHEATK,FDEFFSEGCAPGSK,DSGFQMNQLR,AVANFFSGSCAPCADGTDFPQLCQLCPGCGCSTLNQYFGYSGAFK,NLKP…
783	P	ENST00000264335	YWHAE	29173.9	4.63	41.18	0.003912	12	8	58		YLAEFATGNDR,DSTLIMQLLR,EAAENSLVAYK,QMVETELK,AAFDDAIAELDTLSEESYK,YDEMVESMK,NLLSVAYK,LICCDILDVLDK,AASDIAMTELPPTHPIR
784	P	ENST00000429021		29126.7	6.27	14.96	0.000542	2	1	8		IIYLNQLLQEDSLNVADLTSLR,VLSLLALVKPEVWTLK
785	P	ENST00000261714	BLMH	52562.2	5.87	4.4	7.6e-05	1	1	2		LTFGESLMTHAMTFTAVSEK
787	P	ENST00000316782		46402.5	5.55	4.4	4.2e-05	1	1	1		TYIGEIFTQILVLPYVGK
788	P	ENST00000367384		30357.9	6.24	3.85	0.00012	1	1	2		ELVDDSVNNVR
789	P	ENST00000476993	VWA1	46804.1	7.18	22.25	0.000889	7	7	23		EQLFAEASGARPGVPK,GNFLELSAAASAPAEK,EFVGQLVAPLPLGTGALR,PYTEFPFGQHSSGEAAQDAVR,LAWPPLLTADSGYYVLELVPSAQPGAAR,EQLFAEASGAR
790	P	ENST00000457859		61999.3	5.08	16.85	0.000573	8	8	18		ISYGPDWK,GLETFSQLVWK,IQPDTIIQVWR,LTSDLTFAYER,HYLPLSSILDTLDVMAYNK,GYVVWQEVFDNK,TEIEDFPR,ALLSAPWYLNR
791	P	ENST00000002165	FUCA2	54066.7	5.84	3.21	7.4e-05	1	1	2		EAGISDYLTIEELVK
792	P	ENST00000216181	MYH9	226532	5.5	1.07	9e-06	1	1	1		DFSALESQLQDTQELLQEENR
793	P	ENST00000301765		38659	5.19	10.99	0.000194	2	2	4		FLEGEVPLETFLENFSSMR,FSSALQPGTLLDLLQVEGMK
795	P	ENST00000351829	AKR1A1	36573	6.32	6.77	0.00037	2	2	7		DPDEPVLLEEPVVLALAEK,AWRDPDEPVLLEEPVVLALAEK
796	P	ENST00000277508	PAEP	20624.2	5.36	32.22	0.008026	8	8	84		VLVEDDEIMQGFIR,SLLPTPEDNLEIVLHR,QMEEPCRF,MCQYLAR,VHITSLLPTPEDNLEIVLHR,HLWYLLDLK
797	P	ENST00000264613		122219	5.44	3.47	9.7e-05	2	2	6		GVYSSDVFDIFPGTYQTLEMFPR,DIASGLIGPLIICK
799	P	ENST00000270233	BCAM	67404.8	5.53	1.91	5.5e-05	1	1	2		LVLAEAQVGDER
800	P	ENST00000248923	GGT1	61410.2	6.65	19.51	0.00127	11	4	42		GGLSVAVPGEIR,AQISDDTTHPISYYKPEFYTPDDGG,DIQAAGGIVTAEDLNNYR,LFQPSIQLAR,GLAAALENK,NIDQAVTAALETR,FVDVTEVVR,TVIEQQPVLCEVFCR
801	P	ENST00000311463		58947.2	7.12	2.96	3e-05	1	1	1		VCSTLLGLEEHLNALDR
803	P	ENST00000382211		38894.7	8.79	3.69	0.000147	1	1	3		IAWTHITIPESLR
805	P	ENST00000438011		81674.1	5.34	1.63	4.7e-05	1	1	2		SALYYVDLIGGK
806	P	ENST00000377892		71123.4	4.84	2.12	2.6e-05	1	1	1		GQSEDPGSLLSLFR
808	P	ENST00000357780		45372	5.28	5.81	4.3e-05	1	1	1		EVSADQVATVMWDYFSQLSNNAK
809	P	ENST00000246533	CAPNS1	28315.7	5.05	12.31	0.000321	2	2	5		TDGFGIDTCR,LFAQLAGDDMEVSATELMNILNK
810	P	ENST00000354421	C11orf54	35117.4	6.23	3.17	0.000218	1	1	4		LVCLPVFVSR
811	P	ENST00000273628		21168.7	9.21	23.78	0.000558	4	2	6		LRPGDCEVCISYLGR,FYQDLK,DVTFSPATIENELIK,DSQICELK

## Sheet: Table S6
ProteinGroupID	Parsimonious	FastaID	CommonName	Mol.Wt	pI	Coverage	NSAF	NumPeptides	NumUniquePeptides	NumSpectra
1	P	ENST00000290866	ACE	149715	5.95	12.94	0.000678	11	11	27
2	P	ENST00000245907	C3	187148	6.02	3.07	0.000197	3	3	10
4	P	ENST00000368733	S100A8	10834.5	6.51	24.73	0.00141	2	2	4
5	P	ENST00000058691	HEBP2	22875.4	4.58	6.34	0.00032	1	1	2
7	P	ENST00000366560	FH	54637	8.85	4.12	0.000257	1	1	4
8	P	ENST00000252999		399737	6.66	1.08	9.8e-05	3	3	11
9	P	ENST00000419076		16061.8	4.98	31.94	0.004552	5	5	20
10	P	ENST00000322157	NPEPPS	103276	5.49	2.61	0.000107	2	1	3
11	P	ENST00000371159		29065	8.08	7.75	0.001906	1	1	15
13	P	ENST00000272324	REG3G	19330.1	6.7	19.43	0.001124	3	3	6
14	P	ENST00000369905	ACTR1A	42613.7	6.19	7.45	0.000174	1	1	2
15	P	ENST00000340384	TUBB2C	49831	4.79	12.13	0.000368	3	0	5
17	P	ENST00000383778		61510.5	5.72	2.39	0.00018	1	1	3
18	P	ENST00000262193	PSMB1	26489.4	8.27	7.88	0.000408	1	1	3
19	P	ENST00000229243	ACRBP	61358.6	5.09	13.63	0.001328	5	5	22
20	P	ENST00000250495	NEDD8	9071.55	7.99	17.28	0.000809	1	1	2
21	P	ENST00000324460	HSPA5	72333	5.07	27.83	0.001754	15	12	35
22	P	ENST00000222256	RAB3A	24983.9	4.85	24.09	0.001639	4	1	11
23	P	ENST00000260130	SDCBP	32444.4	7.06	18.12	0.00077	2	2	7
25	P	ENST00000273371	PLA1A	49715.5	7.11	4.82	0.000288	1	1	4
26	P	ENST00000262919		158537	7.24	0.7	6.9e-05	1	1	3
29	P	ENST00000234038	PPP1R7	41564.2	4.84	8.06	0.000637	3	3	7
31	P	ENST00000234590		47169	7.01	26.27	0.003851	8	5	51
32	P	ENST00000399018	FER1L6	209308	5.98	1.29	1.8e-05	1	1	1
33	P	ENST00000395592		31153.2	5.42	6.45	0.000117	1	1	1
34	P	ENST00000304704	RNASE4	16840.5	9.3	8.84	0.001338	1	1	6
35	P	ENST00000274764	HIST1H2BA	14167.5	10.31	11.81	0.001548	2	2	6
36	P	ENST00000432007		54198	9.34	1.26	6.9e-05	1	1	1
37	P	ENST00000396754		13972	6.9	44.26	0.003761	6	6	14
38	P	ENST00000315765	HEPHL1	131603	6.27	2.16	2.8e-05	1	1	1
39	P	ENST00000345146	IDH1	46659.3	6.53	47.34	0.004354	16	15	55
40	P	ENST00000258341	LAMC1	177603	5.01	3.85	8.1e-05	4	4	4
41	P	ENST00000342367		38050.9	4.47	7.43	0.000101	1	1	1
44	P	ENST00000390547	IGHA1	37654.7	6.08	18.41	0.002878	6	3	31
45	P	ENST00000296125	TGM4	77145.1	6.31	61.55	0.009871	39	39	206
46	P	ENST00000306442	PPIC	22763.3	8.48	14.62	0.000773	3	3	5
47	P	P68082|MYG_HORSE		17082.7	7.2	19.48	0.000638	2	2	3
48	P	ENST00000450286		17825.2	7.67	4.62	0.000189	1	1	1
49	P	ENST00000367288		67030.1	9.35	1.17	5.5e-05	1	1	1
50	P	ENST00000261479	PSMA6	27399.5	6.35	4.88	0.000266	1	1	2
51	P	ENST00000326842	EDDM3A	17646.5	8.64	12.24	0.002007	2	2	9
52	P	ENST00000423516		68813.6	7.25	8.72	0.000364	3	3	7
54	P	ENST00000367602	QSOX1	82577.7	9.13	27.18	0.004037	20	20	92
55	P	ENST00000255040	APCS	25387.1	6.1	4.48	0.000147	1	1	1
56	P	ENST00000309311	EEF2	95338.1	6.41	7.81	0.00042	4	4	11
58	P	ENST00000221347	FCGBP	572017	5.14	4.9	0.000182	8	8	30
59	P	ENST00000403558		59492	6.28	3.13	0.000241	1	1	4
60	P	ENST00000301522	PRDX2	21891.9	5.66	23.74	0.002814	4	3	17
61	P	ENST00000300289	PDIA3	56782.4	5.98	30.89	0.002207	11	11	34
62	P	ENST00000244728	COL21A1	99368.6	8.57	0.73	6.8e-05	1	1	2
63	P	ENST00000229270		30791	5.65	36.36	0.003209	9	9	28
66	P	ENST00000355758	ZC3H7A	110538	7	0.72	3.4e-05	1	1	1
67	P	ENST00000376925	CST3	15799.2	9	56.16	0.017959	9	9	80
68	P	ENST00000217423	CST4	16214.4	4.95	37.59	0.012087	7	4	52
69	P	ENST00000252809		34140.2	9.79	5.19	0.000106	1	1	1
70	P	ENST00000453338		62261.1	6.17	9.27	0.000688	4	4	12
71	P	ENST00000261313	PEBP1	21056.8	7.01	54.55	0.003856	6	6	22
73	P	ENST00000291568	CSTB	11139.6	6.96	12.24	0.000334	1	1	1
74	P	ENST00000356709	BTN2A2	59070.2	5.73	4.78	6.3e-05	1	1	1
75	P	ENST00000370476	CUTC	29341	8.47	8.06	0.00012	1	1	1
76	P	ENST00000357389		79686.5	5.84	7.63	0.000409	3	3	9
77	P	ENST00000309758	HSPA6	71028.1	5.81	11.2	0.001733	7	1	34
78	P	ENST00000376795	DNAJC3	57580.2	5.83	3.77	6.5e-05	1	1	1
79	P	ENST00000292401	AZGP1	34258.7	5.71	59.4	0.029916	38	32	272
80	P	ENST00000350881	THBS4	105869	4.44	2.6	0.000171	1	1	5
81	P	ENST00000370509	CREG1	24074.5	7.06	9.55	0.000596	1	1	4
84	P	ENST00000204679	GNPTG	33973.6	6.47	3.28	0.000107	1	1	1
85	P	ENST00000263100		54253.5	5.56	10.51	0.000463	3	3	7
86	P	ENST00000296511	ANXA5	35936.8	4.94	19.38	0.001434	5	5	14
87	P	ENST00000265371	NRP1	103134	5.58	4.01	3.6e-05	1	1	1
88	P	ENST00000285379	CA2	29246.1	6.87	16.92	0.001135	3	3	9
89	P	ENST00000044462	PSMA4	29483.8	7.58	3.83	0.000502	1	1	4
90	P	ENST00000351273		48336	6.54	56.22	0.040695	60	60	519
91	P	ENST00000261769	CDH1	97456.1	4.58	2.15	0.000186	2	2	5
92	P	ENST00000382120	SOD3	25850.9	6.13	4.58	0.000137	1	1	1
93	P	ENST00000280326	CCT5	59671	5.45	2.96	6.1e-05	1	1	1
94	P	ENST00000457054		96772	6.13	3.89	3.8e-05	1	1	1
95	P	ENST00000368737	S100A12	10575	5.83	21.74	0.000713	1	1	2
96	P	ENST00000370151	DPCD	23239.8	9.11	3.45	0.000161	1	1	1
97	P	ENST00000370597	CRTAC1	71420.7	4.95	29.05	0.002628	13	13	53
98	P	ENST00000389682	TSN	26183	6.01	13.6	0.000719	2	2	5
99	P	ENST00000382554	NYNRIN	208366	8.27	1.05	1.7e-05	1	1	1
100	P	ENST00000325321	KLK2	28671	6.44	8.05	0.000251	2	1	2
101	P	ENST00000344700		19868.1	9.92	5.23	0.000191	1	1	1
102	P	ENST00000360490	MME	85513.9	5.54	19.07	0.001005	9	9	23
103	P	ENST00000373818	GSN	85697.5	5.9	3.07	8.4e-05	1	1	2
104	P	ENST00000290597	ALDH4A1	61719.5	8.25	5.15	5.8e-05	1	1	1
107	P	ENST00000307363		76021.8	6.03	10.19	0.000533	5	5	11
108	P	ENST00000361505	PNP	32117.9	6.45	11.07	0.00068	2	2	6
109	P	ENST00000395307		29503.9	8.83	8.05	0.000251	1	1	2
111	P	ENST00000370630	CTBS	43759.8	6.19	3.9	0.00017	1	1	2
112	P	ENST00000226578	MANBA	100895	5.33	2.5	0.000149	2	2	4
113	P	ENST00000308677	PRKACA	40589.7	8.84	3.42	0.00028	1	1	3
114	P	ENST00000294725	KCNT2	130501	6.97	1.76	2.9e-05	1	1	1
115	P	ENST00000280704	LDHC	36311.3	7.08	35.54	0.005133	11	11	52
116	P	ENST00000223321	PSMA2	25898.6	6.91	23.08	0.00056	3	3	4
117	P	ENST00000350669	LDHB	36638.5	5.71	12.28	0.000687	4	4	7
118	P	ENST00000380874	FOXC1	56788.8	8.7	5.06	5.9e-05	1	1	1
119	P	ENST00000262288	SCPEP1	50830.7	5.6	6.42	0.000725	2	2	10
120	P	ENST00000322623	RUVBL1	50228	6.02	4.82	7.2e-05	1	1	1
121	P	ENST00000216455	PSMA3	28433.2	5.19	4.71	0.000129	1	1	1
122	P	ENST00000371655	RAB3B	24757.9	4.85	32.42	0.001497	6	3	10
125	P	ENST00000374500		20925.2	5.36	20.71	0.002317	3	3	14
126	P	ENST00000390545	IGHG2	35900.6	7.66	16.56	0.002916	5	2	29
127	P	ENST00000217131	CTSZ	33867.9	6.7	10.56	0.000757	3	3	7
128	P	ENST00000316292	EEF1A1	50140.9	9.1	25.11	0.001277	6	2	18
129	P	ENST00000226279	CD38	34328.4	7.85	4.33	0.000546	1	1	5
130	P	ENST00000430969	TNRC18	314519	8.88	0.4	1.1e-05	1	1	1
131	P	ENST00000215754	MIF	12476.3	7.73	17.39	0.003705	2	2	13
132	P	ENST00000415930		64324.6	9.01	15.47	0.002765	9	9	48
133	P	ENST00000454330		28556.9	4.86	9.36	0.000246	2	2	2
134	P	ENST00000403754,ENST00000403386		17718.2	8.93	7.23	0.000197	1	1	1
135	P	ENST00000221930		44325.1	8.83	5.13	8.4e-05	1	1	1
136	P	ENST00000373120		61692.8	5.12	10.73	0.002873	8	8	49
137	P	ENST00000046087	ZPBP	40141.7	9.42	13.39	0.00084	4	4	9
140	P	ENST00000421089		26591.2	6.44	7.3	0.000563	1	1	4
141	P	ENST00000284984	ADAMTS1	105358	6.4	3.41	0.000339	3	3	10
142	P	ENST00000393399		58099.6	7	7.74	0.000507	3	3	8
143	P	ENST00000423391	ACTBL2	42003.2	5.39	11.17	0.001656	4	1	19
144	P	ENST00000299218		136376	5.52	1.54	2.7e-05	1	1	1
145	P	ENST00000332680		40411.2	8.53	4.48	0.000275	1	1	3
146	P	ENST00000329597		45674.7	9.3	19.21	0.002987	9	9	37
148	P	ENST00000374479	FUCA1	53688.9	6.37	19.1	0.001266	6	6	18
149	P	ENST00000428859		34925.9	6.71	14.38	0.001714	4	4	16
150	P	ENST00000161863	YTHDC2	160248	8.68	0.91	2.3e-05	1	1	1
151	P	ENST00000225927		82265.7	6.2	7.4	0.000265	3	3	6
152	P	ENST00000421673		257051	7.22	7.79	0.002567	29	29	191
153	P	ENST00000286788	CCT8	59620.6	5.42	1.82	0.00012	1	1	2
154	P	ENST00000359759		178188	5.67	4.79	0.000112	3	3	6
155	P	ENST00000369049		63563.4	6.43	22.93	0.004682	12	12	81
156	P	ENST00000261292	LIPG	56794.7	8.13	3.6	6.6e-05	1	1	1
157	P	ENST00000310325	CTSF	53365.9	8.52	2.69	0.000135	1	1	2
159	P	ENST00000256404	PEBP4	25733.4	6.08	44.05	0.004187	6	6	29
160	P	ENST00000326003	KLK3	28741.3	7.61	49.04	0.018083	28	27	144
161	P	ENST00000304858	HSPA4	94330.9	5.11	2.14	3.9e-05	1	1	1
162	P	ENST00000290541	PSMB4	29204.2	5.72	12.12	0.000372	2	2	3
164	P	ENST00000380131		51181	8.37	25.61	0.002847	11	6	39
165	P	ENST00000381458	TGM3	76631.8	5.62	1.59	4.7e-05	1	1	1
166	P	ENST00000312134	CST6	16511.1	8.32	14.09	0.00242	2	2	11
167	P	ENST00000300026	PPIB	23742.5	9.42	45.83	0.009559	13	13	63
169	P	ENST00000449740		36694.6	8.08	13.39	0.001171	3	3	12
171	P	ENST00000262424	CRISPLD2	55919.7	8.36	4.83	0.000791	2	1	12
172	P	ENST00000339841		26106.3	6.2	3.59	0.000147	1	1	1
173	P	ENST00000231751		78181.9	8.5	27.32	0.006832	25	23	148
174	P	ENST00000342480	PODXL2	65075.8	4.27	2.31	0.000108	1	1	2
175	P	ENST00000268793		56423.6	9.02	7.21	0.000383	2	1	6
177	P	ENST00000322349	EEA1	162466	5.55	0.99	2.3e-05	1	1	1
178	P	ENST00000374173		39033.9	7.59	5.29	9.1e-05	1	1	1
179	P	ENST00000395624		53806.4	5.65	10.81	0.001288	4	4	20
180	P	gi|136429|sp|P00761|TRYP_PIG		24409.5	7	25.11	0.010074	15	14	71
181	P	ENST00000380518		141785	6.58	0.67	2.2e-05	1	1	1
182	P	ENST00000377453	CLN5	46339.1	8.63	7.13	0.000725	3	3	9
184	P	ENST00000304355,ENST00000304270	SPACA5,SPACA5B	17896.4	5.94	4.4	0.000206	1	1	1
185	P	ENST00000359704	RNF217	31981.4	9.1	9.45	0.000119	1	1	1
186	P	ENST00000366667	AGT	53154.2	5.87	24.74	0.001216	7	7	18
187	P	ENST00000382708		28601.7	6.28	10	0.000131	1	1	1
188	P	ENST00000393262	BBS10	80837.5	7.95	2.63	4.5e-05	1	1	1
189	P	ENST00000326783	EDDM3B	17584.2	6.51	12.24	0.003121	2	2	14
190	P	ENST00000289779	F11R	32583.1	8.09	3.68	0.00011	1	1	1
191	P	ENST00000372781		52130.9	9.3	75.32	0.16182	168	140	2281
192	P	ENST00000221130	GSR	56257	8.74	4.41	6.3e-05	1	1	1
193	P	ENST00000270776	PGD	53140	6.8	12.84	0.000814	4	4	12
194	P	ENST00000280800	PLBD2	65471.8	6.34	2.89	5.6e-05	1	1	1
195	P	ENST00000302262		105324	5.62	10.92	0.000482	5	5	14
196	P	ENST00000343150	CTSL1	37564.1	5.32	14.71	0.00128	3	3	13
198	P	ENST00000367821	TBX19	48238.2	6.66	4.69	7.3e-05	1	1	1
199	P	ENST00000373025	PGC	42425.8	4.36	9.79	0.001267	5	5	15
200	P	ENST00000419739		65930.7	7.96	17.02	0.001354	8	7	25
201	P	ENST00000331595	BGN	41654.1	7.16	2.99	0.000178	1	1	2
203	P	ENST00000434013		22441.2	8.87	16.42	0.004566	6	6	28
204	P	ENST00000353801	HSP90AB1	83264.2	4.97	15.06	0.001268	9	0	28
205	P	ENST00000219070	MMP2	73882.3	5.26	15.76	0.000944	5	5	19
206	P	ENST00000307630	YWHAG	28302.6	4.8	14.98	0.002654	3	1	20
207	P	ENST00000340417		79494.2	9.22	2.67	4.4e-05	1	1	1
209	P	ENST00000246957	TRAP1	80110	8.3	1.99	9.3e-05	1	1	2
210	P	ENST00000227378	HSPA8	70898.1	5.37	21.05	0.001674	11	3	33
212	P	ENST00000316081	TDRD6	236517	5.14	0.95	1.6e-05	1	1	1
214	P	ENST00000316403		57832.6	6.25	32.93	0.018187	39	39	278
215	P	ENST00000205061		137222	6.52	0.83	0.000163	1	1	6
216	P	ENST00000369409	PHGDH	56650.5	6.29	1.5	0.000184	1	1	3
217	P	ENST00000371579	DPP7	54341.5	5.91	4.07	0.000333	1	1	5
219	P	ENST00000229729		79253.8	8.91	1.97	0.000231	2	2	5
220	P	ENST00000355814		46736.6	5.37	55.98	0.013957	32	32	178
221	P	ENST00000335972	UBA1	117849	5.49	4.16	0.000124	2	2	4
222	P	ENST00000417031		45006.9	8.79	7.65	8.1e-05	1	1	1
223	P	ENST00000421138	RECQL	73457.4	8.13	1.85	5.1e-05	1	1	1
224	P	ENST00000258091	CCT7	59366.6	7.55	2.95	6e-05	1	1	1
227	P	ENST00000373316	PGK1	44614.7	8.3	38.13	0.00283	11	8	36
228	P	ENST00000354785		272320	5.32	19.5	0.001495	30	30	113
230	P	ENST00000085219		95347.7	6.21	1.42	3.9e-05	1	1	1
231	P	ENST00000222120	RAB3D	24267.1	4.76	36.07	0.002245	6	2	15
232	P	ENST00000314144		57821.4	6.85	3.96	0.000247	2	2	4
234	P	ENST00000218516	GLA	48766.8	5.35	12.35	0.000764	3	3	10
235	P	ENST00000311322	LPL	53162.5	8.37	35.79	0.002622	12	12	38
236	P	ENST00000357164	GM2A	20838.4	5.17	10.36	0.001189	2	2	7
237	P	ENST00000323076		70288.4	5.29	30.46	0.003345	16	13	64
239	P	ENST00000390543	IGHG4	35940.6	7.18	23.24	0.00431	6	1	43
240	P	ENST00000379370	AGRN	214846	6.02	0.54	4.8e-05	1	1	3
242	P	ENST00000368719	S100A6	10179.7	5.32	8.89	0.000364	1	1	1
243	P	ENST00000368738	S100A9	13242	5.71	49.12	0.004313	6	6	15
244	P	ENST00000351554	CD59	14177.3	6.02	6.25	0.003073	1	1	12
245	P	ENST00000296803		180909	5.9	1.39	2.1e-05	1	1	1
248	P	ENST00000336787	RAB27A	24868.1	5.09	10.41	0.001483	2	1	10
249	P	ENST00000361539	FAM5B	89004.7	8.18	2.68	4.2e-05	1	1	1
250	P	ENST00000224237		53651.7	5.06	2.15	7e-05	1	1	1
251	P	ENST00000260118	GGH	35964.4	6.66	8.49	0.000412	2	2	4
252	P	ENST00000259396		23539.6	5.02	33.83	0.007175	9	7	44
253	P	ENST00000368440	SMPDL3A	51260.4	5.88	4.86	7.2e-05	1	1	1
254	P	ENST00000354775		56291.9	6.23	2.9	6.3e-05	1	1	1
255	P	ENST00000219169	NUTF2	14478.5	5.1	12.6	0.000258	1	1	1
256	P	ENST00000257857	CD63	25636.6	8.14	4.2	0.000551	1	1	4
257	P	ENST00000311757		28249.2	6.24	7.66	0.000126	1	1	1
259	P	ENST00000321792		42141.6	9.9	1.79	8.4e-05	1	1	1
260	P	ENST00000305544	LAMB2	195981	6.07	9.57	0.00062	10	10	34
261	P	ENST00000418115	RHOA	21768.1	5.83	12.44	0.00017	1	1	1
262	P	ENST00000219022	OLFM4	57279.8	5.5	7.06	0.000578	3	3	9
263	P	ENST00000290573	HK2	102380	5.71	0.76	7.1e-05	1	1	2
264	P	ENST00000265563	PRKAR2A	45518.4	4.96	11.88	0.000325	3	2	4
266	P	ENST00000332149	TMPRSS2	53859.2	8.12	1.63	0.000466	1	1	7
267	P	ENST00000299498	CYB5R2	31458.3	8.49	34.42	0.001069	5	5	9
269	P	ENST00000248553		22782.5	5.98	4.88	0.00048	1	1	3
270	P	ENST00000323688	NUCB2	50195.7	5.03	47.14	0.006555	21	21	84
271	P	ENST00000353245		27745.1	4.73	33.06	0.00709	9	7	53
273	P	ENST00000448615		24152.3	7.03	19.9	0.001591	4	4	10
274	P	ENST00000333911	TXNDC6	36855.7	4.82	2.42	0.000298	1	1	3
275	P	ENST00000360534	DPP4	88278.6	5.67	2.74	8.6e-05	1	1	2
276	P	ENST00000436195		60192.3	4.34	1.87	6.1e-05	1	1	1
277	P	ENST00000394440	CCT4	57924.2	7.96	2.97	0.000122	1	1	2
278	P	ENST00000379731	B4GALT1	43920.3	8.88	24.62	0.001318	6	6	16
279	P	ENST00000428319		27854.3	11.01	9.34	0.000128	1	1	1
280	P	ENST00000326181	TRAF7	74609.2	6.77	2.54	4.9e-05	1	1	1
282	P	ENST00000299767	HSP90B1	92468.9	4.76	16.81	0.001061	9	9	26
283	P	ENST00000372769	SEMG2	65444.5	9.09	78.01	0.117417	185	157	2085
284	P	ENST00000310118	PSMD2,PSD2	100200	5.08	2.42	3.6e-05	1	1	1
285	P	ENST00000264710	RAB10	22540.9	8.58	16.5	0.001311	3	1	8
286	P	ENST00000305409	SCG2	70940.7	4.67	1.78	5.3e-05	1	1	1
287	P	ENST00000445915		57805.3	8.14	3.48	0.000127	1	1	2
288	P	ENST00000468812	PPIA	18012.5	7.68	21.82	0.002582	3	2	13
289	P	ENST00000334869	LGMN	49411.2	6.07	8.55	0.000908	3	3	12
290	P	ENST00000315971		49907.8	5.83	3.14	0.00022	1	1	3
291	P	ENST00000398153	HDDC2	23390.5	5.33	8.33	0.000161	1	1	1
293	P	ENST00000333244		616629	5.2	0.12	1.7e-05	1	1	3
294	P	ENST00000219599	CRYM	33775.6	5.06	6.69	0.000104	1	1	1
296	P	ENST00000360001	SDF4	41806.8	4.76	13.54	0.000362	2	2	4
297	P	ENST00000358559	MSMB	12864.8	5.36	28.07	0.004888	4	4	17
298	P	ENST00000377276	PRKACG	40434.5	8.7	6.84	0.00028	1	1	3
299	P	ENST00000263593	SIAE	58314.8	6.93	25.62	0.001755	8	8	28
300	P	ENST00000335847	CRISP1	28481.4	5.57	16.87	0.003027	5	5	23
301	P	ENST00000375650,ENST00000375651	HSPA1A,HSPA1B	70052.2	5.48	24.02	0.002096	12	2	41
302	P	ENST00000341156	B4GALNT1	58882.4	8.93	1.69	0.000123	1	1	2
303	P	ENST00000315758	MDH2	35503.3	8.92	15.38	0.001067	3	3	11
304	P	ENST00000233114	MDH1	36426.1	6.91	18.86	0.00157	4	4	16
305	P	ENST00000215582	C19orf21	75356.5	6.36	3.53	4.8e-05	1	1	1
306	P	ENST00000255194	AP3B1	121320	5.75	1.01	3e-05	1	1	1
307	P	ENST00000300060	ANPEP	109540	5.31	38.57	0.004915	35	35	145
309	P	ENST00000224167		24390.6	6.9	25	0.00556	7	7	38
310	P	ENST00000285667	HSPA13	51927.5	5.52	2.76	0.000278	1	1	4
311	P	ENST00000334701		98161.1	5.07	30.8	0.002802	20	11	73
312	P	ENST00000357549,ENST00000354348,ENST00000360441,ENST00000377364,ENST00000377803,ENST00000377745,ENST00000355057,ENST00000369165,ENST00000369157,ENST00000355981,ENST00000359907,ENST00000358064,ENST00000289352,ENST00000340756	HIST4H4,HIST1H4L,HIST1H4K,HIST2H4A,HIST2H4B,HIST1H4A,HIST1H4B,HIST1H4E,HIST1H4F,HIST1H4C,HIST1H4D,HIST1H4I,HIST1H4J,HIST1H4H	11367.3	11.36	7.77	0.000955	1	1	3
314	P	ENST00000273951		52917.5	5.32	4.64	0.000415	1	1	6
315	P	ENST00000452489		42159.9	5.53	7.75	0.000175	1	1	2
316	P	ENST00000305738	PATE1	14270.8	8.28	7.14	0.00026	1	1	1
317	P	ENST00000238081	YWHAQ	27764.2	4.68	15.1	0.003211	3	1	24
318	P	ENST00000255289		151169	6.27	0.8	2.4e-05	1	1	1
319	P	ENST00000375326		36842.5	6.54	8.88	0.000582	2	2	6
320	P	ENST00000269321	ARHGDIA	23207.1	5.03	9.31	0.000321	1	1	2
321	P	ENST00000324262	CNDP2	52878.5	5.66	28.84	0.00138	9	9	20
322	P	ENST00000001008	FKBP4	51804.6	5.35	3.05	0.000214	1	1	3
323	P	ENST00000353883	HYOU1	111335	5.16	4	0.000197	2	2	6
324	P	ENST00000367264		179409	6.34	1.14	2.1e-05	1	1	1
325	P	ENST00000338875	HELT	35816.1	9.16	7.65	0.0001	1	1	1
326	P	ENST00000261510	CPE	53150.7	5.03	39.71	0.009709	25	25	141
327	P	ENST00000340385	PRDX6	25035	6	35.71	0.003219	8	8	22
328	P	ENST00000371996	MINPP1	55051.2	7.93	2.26	0.000202	1	1	3
329	P	ENST00000381733		46503.6	7.99	24.09	0.002472	7	7	31
332	P	ENST00000316448	CALR	48141.6	4.29	13.19	0.000786	3	3	10
333	P	ENST00000331483	P4HB	57116.4	4.76	12.8	0.000774	3	3	12
334	P	ENST00000380069	C14orf73	79895.7	5.92	1.11	4.5e-05	1	1	1
335	P	ENST00000319756	KLK11	31058.9	9.23	7.8	0.000465	2	2	4
337	P	ENST00000352210	PPOX	50765.3	8.43	3.35	6.9e-05	1	1	1
338	P	ENST00000336909	IL6ST	103537	5.62	1.85	7.1e-05	1	1	2
339	P	ENST00000300134	STAT6	94135.1	5.84	1.18	3.9e-05	1	1	1
340	P	ENST00000398606	GSTP1	23355.8	5.43	30.48	0.001873	5	5	12
341	P	ENST00000265104	DNAH5	529021	5.79	0.32	7e-06	1	1	1
342	P	ENST00000064571	CBLN4	21808.1	8.85	6.47	0.000163	1	1	1
343	P	ENST00000262746	PDX1,PRDX1	22110.4	8.27	25.13	0.002471	5	3	15
344	P	ENST00000263863	GNLY	16374	9.39	5.52	0.000226	1	1	1
345	P	ENST00000236671	CTSD	44552.2	6.1	34.47	0.005648	15	15	71
346	P	ENST00000278853	ZP1	70049.4	6.63	2.51	5.1e-05	1	1	1
347	P	ENST00000273390		89954.6	8.73	1.69	4.3e-05	1	1	1
348	P	ENST00000490882		281635	5.46	1.71	5e-05	2	2	4
349	P	ENST00000374517	TXN	11737.5	4.82	12.38	0.000624	1	1	2
350	P	ENST00000267814	SORD	38324.6	8.23	11.76	0.001285	5	5	14
351	P	ENST00000421235,ENST00000456570		140943	6.82	1.11	0.000207	2	2	8
352	P	ENST00000361580	KIFAP3	91205.1	4.96	1.39	4.1e-05	1	1	1
353	P	ENST00000342245		69936.3	6.9	5.71	0.000364	3	3	7
355	P	ENST00000256594	GSTM3	26559.6	5.37	29.78	0.003205	7	6	22
356	P	ENST00000357368		217041	6.06	2.31	8.4e-05	2	2	5
357	P	ENST00000247207	HSPA2	70021	5.56	32.86	0.002872	16	8	56
358	P	ENST00000275603	CCT6A	58024.2	6.24	3.95	0.00037	2	2	6
359	P	ENST00000264833	OLFM2	51386.3	8.06	3.52	0.000144	1	1	2
360	P	ENST00000222219	DNASE2	39580.8	8.3	3.33	9.1e-05	1	1	1
361	P	ENST00000375654	HSPA1L	70375.1	5.76	22.62	0.002199	11	1	43
362	P	ENST00000379341	PRDX4	30539.9	5.86	11.81	0.000605	3	2	5
363	P	ENST00000370508	GOT1	46247.5	6.53	26.39	0.00127	7	7	16
364	P	ENST00000357195	BCL11B	95519.4	6.1	1.34	3.7e-05	1	1	1
365	P	ENST00000297283	PGAM2	28766.2	8.99	23.32	0.001814	4	2	14
367	P	ENST00000271308	PSMA5	26411	4.74	18.67	0.00068	3	3	5
368	P	ENST00000299300	CCT2	57488.2	6.01	3.74	0.000123	1	1	2
369	P	ENST00000290765	GSTT2	27507	5.99	9.84	0.000672	1	1	5
371	P	ENST00000355193		547633	6.08	0.14	7e-06	1	1	1
372	P	ENST00000261574		125545	4.8	1.79	8.8e-05	1	1	3
373	P	ENST00000295633	FSTL1	34985.5	5.39	8.12	0.000745	2	2	7
374	P	ENST00000382444		39513.3	5.05	17.26	0.001951	5	1	20
375	P	ENST00000409699	MEGF11	110844	5.78	2.59	3.1e-05	1	1	1
376	P	ENST00000376369		88272.5	6.65	4.78	0.000339	4	4	8
377	P	ENST00000225655	PFN1	15054.2	8.44	27.14	0.002575	3	3	11
378	P	ENST00000431067	ORM2	23602.6	5.03	17.91	0.003261	4	2	20
379	P	ENST00000372080		79667	5.13	4.63	0.000477	2	2	11
380	P	ENST00000370574	ZNHIT6	53918.3	5.62	2.13	7e-05	1	1	1
381	P	ENST00000160740	CIC	163820	8.74	1.68	2e-05	1	1	1
382	P	ENST00000265462		22086.4	8.93	11.68	0.000919	3	3	6
383	P	ENST00000257497	ANXA1	38714.2	6.57	19.65	0.001705	5	5	18
384	P	ENST00000345125	CTSB	37821.6	5.88	25.07	0.00261	9	9	27
385	P	ENST00000318602		163291	6.03	1.36	6.7e-05	1	1	3
386	P	ENST00000346178		109438	5.82	3.21	6.8e-05	2	2	2
387	P	ENST00000458037		64701.1	6.23	7.34	0.000229	2	2	4
388	P	ENST00000380904		71704.5	6.33	45.14	0.021328	51	50	408
389	P	ENST00000324015	SERPINF2	54565.8	5.87	12.83	0.000801	5	5	12
390	P	ENST00000261887		532356	5.69	0.47	7e-06	1	1	1
391	P	ENST00000291009	PIP	16572.5	8.26	60.27	0.021326	14	13	95
392	P	ENST00000221413	RUVBL2	51156.6	5.49	2.59	7.1e-05	1	1	1
394	P	ENST00000318252		359361	5.72	0.27	1e-05	1	1	1
395	P	ENST00000210313	PSMD5	56195.7	5.35	3.17	6.5e-05	1	1	1
397	P	ENST00000261267	LYZ	16537	9.38	8.11	0.000886	1	1	4
398	P	ENST00000333617		38014.1	6.44	6.96	0.00076	3	3	8
400	P	ENST00000377424	SLC2A5	54974	5.81	2.2	0.000131	1	1	2
401	P	ENST00000332556	LAMP1	44882.4	9	2.16	0.000314	1	1	4
402	P	ENST00000306749		273427	6.01	3.62	0.000248	6	6	19
403	P	ENST00000304043	HINT1	13801.9	6.43	15.87	0.00078	1	1	3
404	P	ENST00000229239	GAPDH	36053.2	8.57	38.51	0.001761	7	7	18
405	P	ENST00000377298	CLSTN1	109793	4.81	1.83	3.3e-05	1	1	1
406	P	ENST00000348956	CKB	42644.3	5.34	43.04	0.006882	12	12	80
407	P	ENST00000170150	BPIL1	49172.5	8.82	17.25	0.001288	5	5	18
408	P	ENST00000456935	MAN2B1	113744	6.84	2.57	6.5e-05	2	2	2
409	P	ENST00000317508	PRSS8	36431.4	5.52	11.08	0.000764	2	2	8
410	P	ENST00000302345	CANT1	44839.6	5.72	9.73	0.000327	2	2	4
413	P	ENST00000264908	ANXA3	36375.3	5.63	13.62	0.000609	3	3	6
414	P	ENST00000390548		43911.9	6.55	17.79	0.003368	6	1	41
415	P	ENST00000307144	LDHAL6B	41942.9	8.88	4.46	0.000946	2	2	11
416	P	ENST00000271638	S100A11	11740.4	6.56	45.71	0.004994	3	3	16
417	P	ENST00000296435	CAMP	19301.4	9.48	15.29	0.003663	5	5	19
418	P	ENST00000226218	VTN	54305.6	5.55	3.14	0.000137	1	1	2
419	P	ENST00000340901		67882	6.16	1.46	5.3e-05	1	1	1
420	P	ENST00000381611		53900.9	5.17	7.72	0.000866	3	3	13
421	P	ENST00000229725	NEU1	45467.3	5.59	13.98	0.001027	3	3	13
422	P	ENST00000254898		106950	5.86	11.91	0.000925	8	8	27
423	P	ENST00000382280	ZG16B	22739	6.74	26.44	0.000945	3	3	6
424	P	ENST00000305786	CYCS	11748.7	9.59	17.14	0.000312	1	1	1
425	P	ENST00000260379	RPLP1	11513.9	4.26	14.04	0.000863	1	1	3
426	P	ENST00000287097		161689	5.59	3.74	0.000159	3	3	7
427	P	ENST00000396398	AMDHD2,NAGA	46564.6	4.98	4.87	0.000159	1	1	2
429	P	ENST00000311181	B3GNT6,B3GNT1	47119.1	6.77	6.75	0.000158	1	1	2
430	P	ENST00000263273	NUCB1	53879.3	5.15	20.82	0.001635	8	8	23
431	P	ENST00000315970	OS9	75561.6	4.8	2.4	4.9e-05	1	1	1
433	P	ENST00000399703	ANKRD18A	115597	7.92	1.51	9.9e-05	2	2	3
434	P	ENST00000355338	WARS	53165.4	5.83	8.28	0.000209	2	2	3
435	P	ENST00000396349	MNS1,MANSC1	46810.1	6.09	3.48	7.6e-05	1	1	1
436	P	ENST00000395248		45260.6	8.48	26.08	0.002274	8	8	29
437	P	ENST00000332191		157354	5.93	1.18	2.3e-05	1	1	1
438	P	ENST00000265983	HPX	51676.4	6.55	10.17	0.000638	4	4	9
439	P	ENST00000376023		46273.3	4.95	2.44	0.0004	1	1	5
441	P	ENST00000372998		22788.2	8.66	19.5	0.000492	3	3	3
442	P	ENST00000475668		312109	5.21	3.2	0.000131	4	3	11
443	P	ENST00000217426	AHCY	47716.1	5.92	2.55	7.6e-05	1	1	1
444	P	ENST00000338380	SLPI	14326.1	9.11	9.09	0.000248	1	1	1
447	P	ENST00000458578		24003.6	8.88	10.38	0.000464	1	1	3
448	P	ENST00000265195	SIL1	52084.7	5.27	16.49	0.000853	5	5	12
449	P	ENST00000394048		124003	5.53	0.63	2.9e-05	1	1	1
450	P	ENST00000319466	MCFD2	16390.3	4.51	16.44	0.000898	1	1	4
451	P	ENST00000338356	CPM	50513.8	6.94	9.93	0.000444	3	3	6
452	P	ENST00000261416		63137.4	6.29	28.24	0.002122	11	11	36
454	P	ENST00000323541		51038.5	8.99	14.32	0.000433	4	4	6
455	P	ENST00000411740		23549.5	5.93	12.04	0.001517	2	2	10
456	P	ENST00000422447	LDHA	36688.7	8.44	27.11	0.002073	7	7	21
457	P	ENST00000308162	CFL1	18502.5	8.22	27.11	0.001382	3	2	7
458	P	ENST00000262776	LGALS3BP	65331	5.13	24.44	0.006891	19	19	123
462	P	ENST00000265394	CPVL	54163.8	5.39	2.73	6.9e-05	1	1	1
463	P	ENST00000264998		77063.9	6.81	25.21	0.00479	22	20	102
464	P	ENST00000372805		51901.5	8.24	11.58	0.001104	4	4	16
465	P	ENST00000264335	YWHAE	29173.9	4.63	14.51	0.002956	4	2	23
466	P	ENST00000216139	ACR	45846.9	9.26	2.14	0.000234	1	1	3
468	P	ENST00000304801	PGK2	44796.1	8.74	34.77	0.004166	12	9	53
469	P	ENST00000306869	DCXR	25913.1	8.33	11.48	0.000134	1	1	1
470	P	ENST00000337147	EZR	69412.8	5.94	5.63	0.001175	4	2	21
471	P	ENST00000358526	AKAP4	94477.1	6.56	1.29	3.8e-05	1	1	1
472	P	ENST00000476993	VWA1	46804.1	7.18	40	0.003609	11	11	49
473	P	ENST00000225426	PSMB3	22948.9	6.14	25.85	0.00048	3	3	3
474	P	ENST00000457859		61999.3	5.08	16.48	0.001153	8	8	19
475	P	ENST00000262120	TWSG1	25016.8	5.17	6.73	0.000441	1	1	3
477	P	ENST00000351829	AKR1A1	36573	6.32	3.08	0.000101	1	1	1
478	P	ENST00000277508	PAEP	20624.2	5.36	27.78	0.01311	7	7	72
479	P	ENST00000398652		30383.1	9.21	10.22	0.001555	3	3	13
480	P	ENST00000270586	PSMB6	25357.7	4.8	16.32	0.000137	1	1	1
481	P	ENST00000381362	GP2	59480.5	5.08	2.23	0.000305	1	1	5
483	P	ENST00000360141	CD300A	33200.9	5.35	9.03	0.00011	1	1	1
484	P	ENST00000265361	SEMA3C	85207	8.96	1.2	4.4e-05	1	1	1
486	P	ENST00000263574	APLP2	86955.8	4.73	2.62	8.6e-05	1	1	2
488	P	ENST00000356495	PIGR	83283.6	5.59	6.54	0.000558	4	4	13
490	P	ENST00000306390	LRG1	38177.9	6.45	21.61	0.001417	4	4	15
492	P	ENST00000412232	GPR124	142647	8.82	0.75	2.4e-05	1	1	1
493	P	ENST00000357780		45372	5.28	5.81	0.000166	1	1	2
494	P	ENST00000338639	PARK7	19891	6.33	40.74	0.004856	6	6	28
495	P	ENST00000285930	AKR1B1	35853.4	6.52	20.57	0.000726	4	4	7
496	P	ENST00000355426	EFEMP1	54640.6	4.95	4.67	6.6e-05	1	1	1
497	P	ENST00000358901	VCP	89321.8	5.14	7.44	0.000691	4	4	17

## Sheet: Table S7
ProteinGroupID	Parsimonious	FastaID	CommonName	Mol.Wt	pI	Coverage	NSAF	NumPeptides	NumUniquePeptides	NumSpectra
1	P	ENST00000290866	ACE	149715	5.95	14.47	0.000448	12	12	26
2	P	ENST00000457794		27079.3	5.38	20.56	0.00127	4	2	14
3	P	ENST00000245907	C3	187148	6.02	11.67	0.000433	14	14	32
5	P	ENST00000226299	LAP3	56166.3	8.03	1.54	8.7e-05	1	1	2
7	P	ENST00000457514		11407.5	8.97	36.73	0.005741	4	4	25
8	P	ENST00000348225	PTN	18942	9.66	14.29	0.000134	1	1	1
9	P	ENST00000438199		101399	5.16	2.63	0.000123	2	2	5
10	P	ENST00000252999		399737	6.66	1.73	7.9e-05	4	4	13
11	P	ENST00000419076		16061.8	4.98	31.94	0.003751	5	5	24
12	P	ENST00000371159		29065	8.08	53.1	0.006455	15	14	74
13	P	ENST00000354336	CRKL	33777	6.26	5.28	7.4e-05	1	1	1
16	P	ENST00000383778		61510.5	5.72	19.27	0.000908	9	9	22
17	P	ENST00000262193	PSMB1	26489.4	8.27	7.47	9.3e-05	1	1	1
18	P	ENST00000398238	NSF	82594.4	6.52	2.02	3e-05	1	1	1
19	P	ENST00000219596	MEFV	86443.8	8.3	2.43	2.9e-05	1	1	1
20	P	ENST00000282223	SPOCK1	49124.3	5.74	24.37	0.00123	9	8	24
21	P	ENST00000324460	HSPA5	72333	5.07	27.22	0.000963	13	12	28
22	P	ENST00000222256	RAB3A	24983.9	4.85	27.73	0.001739	5	1	17
23	P	ENST00000259351	RALGPS1	62133	9.21	1.26	4e-05	1	1	1
24	P	ENST00000260130	SDCBP	32444.4	7.06	21.81	0.00068	3	3	9
25	P	ENST00000273371	PLA1A	49715.5	7.11	29.39	0.001678	9	9	34
26	P	ENST00000263468		125870	8.95	0.63	2e-05	1	1	1
27	P	ENST00000367990	APOA2	11175	6.27	20	0.001125	1	1	5
28	P	ENST00000392957	EPHB6	110700	6.19	0.78	4.4e-05	1	1	2
29	P	ENST00000277491		143822	6.49	1.79	1.7e-05	1	1	1
30	P	ENST00000304749		16387.7	6.73	33.33	0.006863	6	2	43
31	P	ENST00000234590		47169	7.01	24.42	0.001556	9	6	30
32	P	ENST00000354955	FMOD	43178.8	5.66	5.59	0.000539	3	3	9
34	P	ENST00000304704	RNASE4	16840.5	9.3	34.01	0.004286	7	7	28
35	P	ENST00000274764	HIST1H2BA	14167.5	10.31	26.77	0.00124	3	2	7
36	P	ENST00000396754		13972	6.9	53.28	0.008854	15	15	48
37	P	ENST00000345146	IDH1	46659.3	6.53	47.83	0.004512	20	19	83
38	P	ENST00000258341	LAMC1	177603	5.01	2.98	8.4e-05	3	3	6
39	P	ENST00000340900	RNASE1	17644.2	9.1	30.13	0.001731	3	3	12
40	P	ENST00000236130	TSPAN1	26300.9	5.12	5.39	0.000747	2	2	8
41	P	ENST00000397280	NOXO1	41252.8	9.9	3.46	6e-05	1	1	1
42	P	ENST00000333834		53166.7	8.01	3.19	4.5e-05	1	1	1
43	P	ENST00000264025	PVRL1	57158.2	5.77	4.84	4.4e-05	1	1	1
44	P	ENST00000296412	ADH5	39724.2	7.45	6.42	6e-05	1	1	1
46	P	ENST00000236850	APOA1	30777.8	5.56	40.45	0.003119	10	10	37
48	P	ENST00000390547	IGHA1	37654.7	6.08	53.82	0.003761	12	8	59
49	P	ENST00000296125	TGM4	77145.1	6.31	60.23	0.004277	33	33	130
51	P	P68082|MYG_HORSE		17082.7	7.2	29.22	0.000877	3	3	6
52	P	ENST00000450286		17825.2	7.67	16.18	0.00078	3	3	6
53	P	ENST00000261479	PSMA6	27399.5	6.35	4.88	0.000183	1	1	2
54	P	ENST00000326842	EDDM3A	17646.5	8.64	12.24	0.001072	2	2	7
55	P	ENST00000423516		68813.6	7.25	2.69	3.6e-05	1	1	1
58	P	ENST00000372676	WFDC2	12993	4.69	45.16	0.016333	9	9	90
59	P	ENST00000301244	SPINT2,SPTY2D1	28228.2	8.68	3.97	8.9e-05	1	1	1
60	P	ENST00000371464	RBP4	23010	5.76	4.98	0.000112	1	1	1
61	P	ENST00000290567	CES7	63926.4	5.98	2.26	3.9e-05	1	1	1
62	P	ENST00000359822		31884.6	7.6	2.68	0.000151	1	1	2
64	P	ENST00000367602	QSOX1	82577.7	9.13	31.33	0.002832	20	20	94
65	P	ENST00000424728		780608	6.27	0.14	3e-06	1	1	1
66	P	ENST00000255040	APCS	25387.1	6.1	10.31	0.000202	2	2	2
67	P	ENST00000309311	EEF2	95338.1	6.41	4.31	0.000105	2	2	4
70	P	ENST00000221347	FCGBP	572017	5.14	8.29	7.9e-05	10	10	19
71	P	ENST00000403558		59492	6.28	9.39	0.000373	4	4	9
72	P	ENST00000300289	PDIA3	56782.4	5.98	15.25	0.000579	5	5	13
73	P	ENST00000301522	PRDX2	21891.9	5.66	27.27	0.002841	5	4	25
74	P	ENST00000229270		30791	5.65	44.41	0.002046	10	10	26
77	P	ENST00000338081	DCX	49317.7	9.12	3.85	5.1e-05	1	1	1
78	P	ENST00000266085	TIMP3	24145	9	9.48	0.001386	2	2	13
79	P	ENST00000355758	ZC3H7A	110538	7	0.72	2.3e-05	1	1	1
80	P	ENST00000376925	CST3	15799.2	9	57.53	0.023583	16	16	153
81	P	ENST00000217423	CST4	16214.4	4.95	67.38	0.018833	14	7	118
82	P	ENST00000375145		37455.3	5.77	7.49	6.7e-05	1	1	1
83	P	ENST00000252809		34140.2	9.79	10.39	0.001096	3	3	15
84	P	ENST00000453338		62261.1	6.17	24.13	0.000787	8	8	20
86	P	ENST00000261313	PEBP1	21056.8	7.01	66.31	0.00361	10	10	30
87	P	ENST00000356554	MAN1A2	73003.6	7.17	2.96	3.5e-05	1	1	1
88	P	ENST00000268509	KATNB1	72333.6	7.51	2.9	3.4e-05	1	1	1
89	P	ENST00000220166	CTSH	37393.6	8.35	4.78	6.7e-05	1	1	1
90	P	ENST00000301258		12882.1	5.07	21.95	0.001098	2	2	6
91	P	ENST00000291568	CSTB	11139.6	6.96	24.49	0.000689	2	2	3
93	P	ENST00000217428	SPINT3	10252	6.21	14.61	0.000759	1	1	3
94	P	ENST00000357389		79686.5	5.84	11.1	0.000187	4	4	6
95	P	ENST00000309758	HSPA6	71028.1	5.81	12.75	0.001085	8	1	31
98	P	ENST00000292401	AZGP1	34258.7	5.71	64.77	0.025525	47	41	338
99	P	ENST00000359332	KLHDC1	46719.8	5.67	2.96	5.5e-05	1	1	1
100	P	ENST00000350881	THBS4	105869	4.44	4.16	0.000117	2	2	5
101	P	ENST00000370509	CREG1	24074.5	7.06	9.55	0.000511	2	2	5
103	P	ENST00000375890		50159.9	5.87	2.63	4.9e-05	1	1	1
105	P	ENST00000233954	IL1RL1	63357.9	8.63	1.62	4e-05	1	1	1
106	P	ENST00000204679	GNPTG	33973.6	6.47	3.28	7.4e-05	1	1	1
107	P	ENST00000263100		54253.5	5.56	2.42	4.5e-05	1	1	1
108	P	ENST00000296511	ANXA5	35936.8	4.94	28.13	0.001406	8	8	20
109	P	ENST00000405799		221722	6.67	0.83	1.2e-05	1	1	1
110	P	ENST00000285379	CA2	29246.1	6.87	16.92	0.000692	4	4	8
111	P	ENST00000044462	PSMA4	29483.8	7.58	21.46	0.000604	3	3	7
112	P	ENST00000351273		48336	6.54	59.81	0.037524	75	75	697
113	P	ENST00000261769	CDH1	97456.1	4.58	3.17	0.00051	3	3	20
114	P	ENST00000264344		116932	6.07	1.96	2.2e-05	1	1	1
115	P	ENST00000382120	SOD3	25850.9	6.13	36.25	0.002157	6	6	23
116	P	ENST00000258412	TMBIM1	34607.4	7.6	4.5	7.2e-05	1	1	1
117	P	ENST00000457054		96772	6.13	5.84	5.2e-05	2	2	2
118	P	ENST00000370597	CRTAC1	71420.7	4.95	26.63	0.001021	11	11	30
119	P	ENST00000389682	TSN	26183	6.01	7.02	0.000296	1	1	3
120	P	ENST00000331835		17743.5	4.96	17.9	0.000139	1	1	1
121	P	ENST00000325321	KLK2	28671	6.44	44.44	0.005949	14	10	69
122	P	ENST00000360490	MME	85513.9	5.54	28.8	0.00135	14	14	45
123	P	ENST00000373818	GSN	85697.5	5.9	4.09	0.000115	2	2	4
125	P	ENST00000361505	PNP	32117.9	6.45	11.07	0.000311	2	2	4
126	P	ENST00000373020	TSPAN6	27563.3	8.44	15.51	0.000551	3	3	6
127	P	ENST00000262094	RAB27B	24607.8	5.35	20.64	0.001239	4	3	12
128	P	ENST00000370630	CTBS	43759.8	6.19	20.78	0.000351	4	4	6
129	P	ENST00000226578	MANBA	100895	5.33	7.62	0.000282	6	6	11
130	P	ENST00000280704	LDHC	36311.3	7.08	34.94	0.002779	10	9	41
131	P	ENST00000223321	PSMA2	25898.6	6.91	8.12	0.000289	1	1	3
132	P	ENST00000350669	LDHB	36638.5	5.71	30.84	0.001954	8	7	29
133	P	ENST00000262288	SCPEP1	50830.7	5.6	14.16	0.000597	5	5	12
134	P	ENST00000371655	RAB3B	24757.9	4.85	41.1	0.001644	7	3	16
136	P	ENST00000267101	ERBB3	148098	6.11	0.67	3.4e-05	1	1	2
137	P	ENST00000432547		20145.6	5.22	11.89	0.000365	1	1	3
139	P	ENST00000374500		20925.2	5.36	20.71	0.001364	3	3	12
140	P	ENST00000390545	IGHG2	35900.6	7.66	45.4	0.004487	14	3	65
141	P	ENST00000290902		35788.3	5.47	2.42	6.8e-05	1	1	1
142	P	ENST00000369582	CGA	13075.2	8.54	6.9	0.000194	1	1	1
143	P	ENST00000424685		388436	5.54	0.23	7e-06	1	1	1
145	P	ENST00000217131	CTSZ	33867.9	6.7	12.54	0.000446	3	3	6
146	P	ENST00000316292	EEF1A1	50140.9	9.1	22.73	0.000925	6	2	19
147	P	ENST00000226279	CD38	34328.4	7.85	19	0.001575	6	6	21
148	P	ENST00000263461	WDR11	136685	6.48	1.39	1.8e-05	1	1	1
149	P	ENST00000215754	MIF	12476.3	7.73	35.65	0.003131	3	3	16
151	P	ENST00000415930		64324.6	9.01	13.88	0.00091	8	8	23
152	P	ENST00000454330		28556.9	4.86	5.24	8.4e-05	1	1	1
153	P	ENST00000296271	RHO	38892.6	6.21	2.87	6.5e-05	1	1	1
154	P	ENST00000403754,ENST00000403386		17718.2	8.93	13.86	0.000407	2	2	3
155	P	ENST00000358524	PATE2	13015.3	6.91	11.5	0.000398	1	1	2
156	P	ENST00000373120		61692.8	5.12	52.24	0.00938	39	39	233
159	P	ENST00000421089		26591.2	6.44	7.3	0.000193	1	1	2
160	P	ENST00000284984	ADAMTS1	105358	6.4	16.34	0.000954	11	10	41
162	P	ENST00000423391	ACTBL2	42003.2	5.39	11.17	0.001436	5	1	24
163	P	ENST00000332680		40411.2	8.53	15.69	0.000252	3	3	4
164	P	ENST00000329597		45674.7	9.3	14.29	0.001275	6	6	23
166	P	ENST00000249356	DNAJB9	25518.3	8.37	10.76	0.000807	2	2	8
167	P	ENST00000278282	SCGB1A1	9993.75	4.99	29.67	0.001236	1	1	5
168	P	ENST00000199448		38150.5	9.66	2.62	0.000262	1	1	4
169	P	ENST00000374479	FUCA1	53688.9	6.37	18.88	0.001159	6	6	24
170	P	ENST00000428859		34925.9	6.71	32.03	0.002574	8	8	35
171	P	ENST00000225927		82265.7	6.2	8.08	0.000151	3	3	5
173	P	ENST00000421673		257051	7.22	33.54	0.005508	97	96	597
174	P	ENST00000263331	POLR1B	128229	8.07	2.91	2e-05	1	1	1
175	P	ENST00000359759		178188	5.67	3.02	3.8e-05	2	2	3
176	P	ENST00000369049		63563.4	6.43	39.15	0.003374	17	17	85
177	P	ENST00000261292	LIPG	56794.7	8.13	10.2	0.000585	3	3	13
178	P	ENST00000260356	THBS1	129383	4.71	2.48	3.8e-05	2	2	2
179	P	ENST00000310325	CTSF	53365.9	8.52	4.96	0.000139	2	2	3
180	P	ENST00000269593	IGFBP4	27934	6.81	5.81	8.7e-05	1	1	1
181	P	ENST00000256404	PEBP4	25733.4	6.08	30.4	0.000793	3	3	8
182	P	ENST00000326003	KLK3	28741.3	7.61	85.06	0.038541	80	76	447
183	P	ENST00000290541	PSMB4	29204.2	5.72	8.33	0.00017	1	1	2
184	P	ENST00000380131		51181	8.37	35.41	0.001704	13	7	34
185	P	ENST00000312134	CST6	16511.1	8.32	28.19	0.001057	3	3	7
186	P	ENST00000300026	PPIB	23742.5	9.42	45.83	0.007189	14	14	69
188	P	ENST00000449740		36694.6	8.08	6.85	6.7e-05	1	1	1
190	P	ENST00000262424	CRISPLD2	55919.7	8.36	25.75	0.001675	8	7	37
191	P	ENST00000289749		23169.3	5.77	3.24	0.000104	1	1	1
192	P	ENST00000310298		93304	5.75	2.53	2.7e-05	1	1	1
193	P	ENST00000339841		26106.3	6.2	28.7	0.000706	4	4	7
194	P	ENST00000231751		78181.9	8.5	78.31	0.027005	110	107	852
195	P	ENST00000404922		131863	4.77	0.89	1.8e-05	1	1	1
196	P	ENST00000268793		56423.6	9.02	7.6	0.000175	2	1	4
198	P	ENST00000395624		53806.4	5.65	10.81	0.000133	3	3	3
200	P	gi|136429|sp|P00761|TRYP_PIG		24409.5	7	29.44	0.008378	16	15	86
201	P	ENST00000377453	CLN5	46339.1	8.63	12.78	0.000498	4	4	9
203	P	ENST00000366667	AGT	53154.2	5.87	29.07	0.001114	7	7	24
204	P	ENST00000382708		28601.7	6.28	14.8	0.00036	2	2	4
205	P	ENST00000354420	RNH1	49973.5	4.71	4.77	0.000146	1	1	3
206	P	ENST00000393262	BBS10	80837.5	7.95	2.63	3.1e-05	1	1	1
207	P	ENST00000326783	EDDM3B	17584.2	6.51	36.05	0.003215	4	4	21
208	P	ENST00000289779	F11R	32583.1	8.09	3.68	0.000226	1	1	3
209	P	ENST00000372781		52130.9	9.3	71.86	0.062251	134	107	1278
210	P	ENST00000221130	GSR	56257	8.74	9	0.000302	3	3	7
211	P	ENST00000270776	PGD	53140	6.8	8.7	0.000233	2	2	5
212	P	ENST00000302262		105324	5.62	1.26	0.000142	1	1	6
213	P	ENST00000343150	CTSL1	37564.1	5.32	11.11	0.000203	2	2	3
214	P	ENST00000373025	PGC	42425.8	4.36	11.6	0.00116	7	7	20
215	P	ENST00000388825	GPX3	25505.4	8.2	5.31	0.0001	1	1	1
217	P	ENST00000419739		65930.7	7.96	24.46	0.000967	10	9	26
218	P	ENST00000434013		22441.2	8.87	42.29	0.009964	16	16	89
219	P	ENST00000219070	MMP2	73882.3	5.26	32.58	0.00133	15	15	39
220	P	ENST00000353801	HSP90AB1	83264.2	4.97	21.96	0.001461	15	2	47
221	P	ENST00000307630	YWHAG	28302.6	4.8	14.98	0.001731	3	1	19
222	P	ENST00000337777	PLS1	70253.4	5.28	3.97	0.000143	3	2	4
223	P	ENST00000246957	TRAP1	80110	8.3	1.99	0.000128	2	2	4
225	P	ENST00000227378	HSPA8	70898.1	5.37	27.4	0.001219	14	8	35
227	P	ENST00000262768	TIMP2	24399.3	7.46	47.27	0.002148	8	8	21
228	P	ENST00000316403		57832.6	6.25	34.33	0.013026	39	39	290
230	P	ENST00000377018		27578.8	8.81	9.58	0.001293	3	3	15
231	P	ENST00000205061		137222	6.52	7.48	0.000262	6	6	14
233	P	ENST00000369409	PHGDH	56650.5	6.29	1.5	0.000127	1	1	3
234	P	ENST00000371579	DPP7	54341.5	5.91	6.5	0.000229	2	2	5
235	P	ENST00000423889		93046	7.83	2.91	2.7e-05	1	1	1
236	P	ENST00000333936		125272	9.16	1.92	2e-05	1	1	1
237	P	ENST00000229729		79253.8	8.91	1.97	0.000127	1	1	4
238	P	ENST00000355906	HP	45205.3	6.13	40.15	0.002217	12	7	40
239	P	ENST00000355814		46736.6	5.37	13.88	0.000485	5	5	9
240	P	ENST00000358303	ZC3HC1	55261.5	5.44	1.99	4.5e-05	1	1	1
241	P	ENST00000370460		144771	8.23	0.92	1.7e-05	1	1	1
242	P	ENST00000335972	UBA1	117849	5.49	6.24	0.000106	3	3	5
243	P	ENST00000380183		75856.9	5.73	2.81	3.3e-05	1	1	1
244	P	ENST00000258091	CCT7	59366.6	7.55	7	8.3e-05	2	2	2
247	P	ENST00000279247	CAPN1	81890.1	5.49	6.72	9.5e-05	2	2	3
248	P	ENST00000373316	PGK1	44614.7	8.3	39.57	0.001997	12	10	37
249	P	ENST00000354785		272320	5.32	44.89	0.004615	98	98	508
250	P	ENST00000215838	TCN2	47535	6.52	6.56	5.3e-05	1	1	1
251	P	ENST00000357154	SPOCK3	49428.9	4.79	4.59	0.000258	2	1	5
252	P	ENST00000345382	BNC1	110972	7	1.21	6.8e-05	1	1	3
253	P	ENST00000245255	PIWIL1	98603.2	9.5	1.16	5.2e-05	1	1	2
254	P	ENST00000222120	RAB3D	24267.1	4.76	39.73	0.002774	7	2	27
256	P	ENST00000218516	GLA	48766.8	5.35	17.25	0.000629	5	5	12
257	P	ENST00000311322	LPL	53162.5	8.37	38.95	0.00199	14	14	42
258	P	ENST00000323076		70288.4	5.29	26.95	0.001615	13	10	45
259	P	ENST00000357164	GM2A	20838.4	5.17	48.7	0.001749	6	6	15
261	P	ENST00000390543	IGHG4	35940.6	7.18	33.64	0.004404	11	1	64
262	P	ENST00000379370	AGRN	214846	6.02	0.54	1.1e-05	1	1	1
264	P	ENST00000254801	IGJ	18098.6	5.12	9.43	0.000142	1	1	1
266	P	ENST00000351554	CD59	14177.3	6.02	35.94	0.006329	6	6	36
267	P	ENST00000248701	SPINK2	9291.01	9.3	26.19	0.001607	1	1	6
269	P	ENST00000336787	RAB27A	24868.1	5.09	19.46	0.001731	4	3	17
270	P	ENST00000400556	PPP4R1	107004	4.64	2.11	2.4e-05	1	1	1
271	P	ENST00000259396		23539.6	5.02	40.8	0.00459	10	8	41
272	P	ENST00000354775		56291.9	6.23	9.27	0.000391	4	4	9
273	P	ENST00000368440	SMPDL3A	51260.4	5.88	4.86	0.000149	1	1	3
274	P	ENST00000257857	CD63	25636.6	8.14	4.2	0.000378	1	1	4
275	P	ENST00000311757		28249.2	6.24	7.66	0.000948	1	1	11
277	P	ENST00000305544	LAMB2	195981	6.07	13.13	0.000513	17	17	41
279	P	ENST00000254810,ENST00000366813	H3F3A,H3F3B	15327.9	11.27	23.53	0.001489	2	2	9
280	P	ENST00000418115	RHOA	21768.1	5.83	18.13	0.0007	2	1	6
281	P	ENST00000219022	OLFM4	57279.8	5.5	7.06	0.000309	2	2	7
282	P	ENST00000304034	RAB2B	24214.4	7.69	5.09	0.000313	1	1	3
283	P	ENST00000265563	PRKAR2A	45518.4	4.96	3.96	5.6e-05	1	1	1
286	P	ENST00000332149	TMPRSS2	53859.2	8.12	4.67	0.00064	3	3	14
287	P	ENST00000421845	KIAA1310	95991.7	9.46	2.65	5e-05	2	2	2
289	P	ENST00000248553		22782.5	5.98	12.2	0.000659	2	2	6
290	P	ENST00000305231		60720.6	8.54	1.13	8.5e-05	1	1	2
291	P	ENST00000327492	TOB2	36632.2	6.45	6.4	6.5e-05	1	1	1
292	P	ENST00000258201	FHOD1	126551	6.01	0.95	1.9e-05	1	1	1
293	P	ENST00000372431	PLTP	54739.4	6.53	3.04	4.6e-05	1	1	1
294	P	ENST00000323688	NUCB2	50195.7	5.03	40.48	0.00509	22	22	95
295	P	ENST00000353245		27745.1	4.73	42.86	0.00349	10	8	38
296	P	ENST00000360814	GLT8D2	40026.1	6.57	3.72	6.4e-05	1	1	1
297	P	ENST00000448615		24152.3	7.03	4.85	0.000218	1	1	2
298	P	ENST00000333911	TXNDC6	36855.7	4.82	2.42	0.000341	1	1	5
299	P	ENST00000360534	DPP4	88278.6	5.67	26.37	0.001234	17	17	42
301	P	ENST00000436195		60192.3	4.34	5.79	0.000126	2	2	3
302	P	ENST00000394440	CCT4	57924.2	7.96	2.41	8.4e-05	1	1	2
303	P	ENST00000273784		39411.8	5.43	26.9	0.001773	7	7	29
304	P	ENST00000379731	B4GALT1	43920.3	8.88	22.61	0.000848	6	6	15
305	P	ENST00000299767	HSP90B1	92468.9	4.76	8.47	0.000252	5	5	9
306	P	ENST00000372769	SEMG2	65444.5	9.09	62.54	0.04814	147	120	1245
308	P	ENST00000445915		57805.3	8.14	3.48	4.4e-05	1	1	1
309	P	ENST00000468812	PPIA	18012.5	7.68	57.58	0.002182	7	4	16
310	P	ENST00000334869	LGMN	49411.2	6.07	14.09	0.000935	7	7	18
311	P	ENST00000315971		49907.8	5.83	3.14	5e-05	1	1	1
313	P	ENST00000300584	TBC1D2B	109880	5.84	2.6	2.3e-05	1	1	1
315	P	ENST00000219599	CRYM	33775.6	5.06	6.69	0.000143	1	1	2
316	P	ENST00000233813	IGFBP5	30570.2	8.58	10.66	0.000496	2	2	6
317	P	ENST00000216218	ST13	41331.7	5.18	3.79	0.000122	1	1	2
320	P	ENST00000358559	MSMB	12864.8	5.36	61.4	0.016779	22	22	85
321	P	ENST00000263593	SIAE	58314.8	6.93	27.34	0.001334	10	10	31
322	P	ENST00000335847	CRISP1	28481.4	5.57	52.61	0.007501	13	13	83
323	P	ENST00000375650,ENST00000375651	HSPA1A,HSPA1B	70052.2	5.48	31.67	0.00151	16	6	43
324	P	ENST00000378060	VPS36	43816.8	6.75	2.85	0.000117	1	1	2
325	P	ENST00000339664	ZNF189	72975.6	8.85	3.99	3.6e-05	1	1	1
327	P	ENST00000315758	MDH2	35503.3	8.92	9.76	0.000333	2	2	5
328	P	ENST00000233114	MDH1	36426.1	6.91	45.51	0.001887	11	11	28
329	P	ENST00000255194	AP3B1	121320	5.75	1.01	2.1e-05	1	1	1
330	P	ENST00000300060	ANPEP	109540	5.31	39.5	0.003514	33	33	151
332	P	ENST00000224167		24390.6	6.9	21.88	0.002612	6	6	26
333	P	ENST00000285667	HSPA13	51927.5	5.52	2.76	0.000191	1	1	4
334	P	ENST00000334701		98161.1	5.07	28.57	0.001502	20	10	57
335	P	ENST00000357549,ENST00000354348,ENST00000360441,ENST00000377364,ENST00000377803,ENST00000377745,ENST00000355057,ENST00000369165,ENST00000369157,ENST00000355981,ENST00000359907,ENST00000358064,ENST00000289352,ENST00000340756	HIST4H4,HIST1H4L,HIST1H4K,HIST2H4A,HIST2H4B,HIST1H4A,HIST1H4B,HIST1H4E,HIST1H4F,HIST1H4C,HIST1H4D,HIST1H4I,HIST1H4J,HIST1H4H	11367.3	11.36	40.78	0.003496	4	4	16
336	P	ENST00000357033		426778	5.65	0.24	6e-06	1	1	1
338	P	ENST00000273951		52917.5	5.32	30.59	0.002231	11	11	47
339	P	ENST00000305738	PATE1	14270.8	8.28	44.44	0.005537	6	6	31
341	P	ENST00000238081	YWHAQ	27764.2	4.68	24.9	0.002113	4	2	23
342	P	ENST00000375326		36842.5	6.54	4.73	0.000133	2	2	2
343	P	ENST00000378565	ITM2B	30338	5	12.78	0.000761	3	3	9
344	P	ENST00000269321	ARHGDIA	23207.1	5.03	9.31	0.00011	1	1	1
345	P	ENST00000324262	CNDP2	52878.5	5.66	15.37	0.000758	5	5	16
347	P	ENST00000001008	FKBP4	51804.6	5.35	5.01	9.8e-05	1	1	2
348	P	ENST00000434600		45170.1	5.6	7.3	0.000821	3	3	15
349	P	ENST00000353883	HYOU1	111335	5.16	1.9	0.000113	1	1	5
350	P	ENST00000246662	KRT9	62064.3	5.14	3.21	7.2e-05	2	2	2
351	P	ENST00000261510	CPE	53150.7	5.03	56.72	0.012528	49	49	265
352	P	ENST00000053867		63544.5	6.43	12.65	0.000455	5	5	12
353	P	ENST00000340385	PRDX6	25035	6	67.86	0.003416	13	13	34
354	P	ENST00000302053	FGA	94973	5.7	2.77	2.6e-05	1	1	1
355	P	ENST00000371996	MINPP1	55051.2	7.93	10.88	0.00037	3	3	8
356	P	ENST00000381733		46503.6	7.99	33.33	0.002683	12	12	49
358	P	ENST00000359303,ENST00000360408,ENST00000321285,ENST00000360577,ENST00000356476,ENST00000230495,ENST00000357647,ENST00000328488,ENST00000369163,ENST00000244661	HIST1H3A,HIST1H3B,HIST1H3C,HIST1H3D,HIST1H3E,HIST1H3F,HIST1H3G,HIST1H3H,HIST1H3I	15404.1	11.13	23.53	0.000165	1	1	1
359	P	ENST00000291525		14252.5	7.44	34.62	0.002597	5	5	15
360	P	ENST00000316448	CALR	48141.6	4.29	12.47	0.00027	2	2	5
361	P	ENST00000353703	YWHAB	28082.4	4.76	23.17	0.002195	5	3	24
362	P	ENST00000331483	P4HB	57116.4	4.76	11.02	0.000487	4	4	11
363	P	ENST00000373365	GLO1	20777.7	5.12	38.59	0.002935	7	7	24
364	P	ENST00000367261	KLHL12	63277	5.26	3.52	7.9e-05	1	1	2
365	P	ENST00000319756	KLK11	31058.9	9.23	33.69	0.002234	7	7	28
366	P	ENST00000393892	CNP	47578.6	9.17	5.94	0.000107	1	1	2
368	P	ENST00000398606	GSTP1	23355.8	5.43	57.62	0.003215	9	9	30
369	P	ENST00000262746	PDX1,PRDX1	22110.4	8.27	61.31	0.004523	11	9	40
370	P	ENST00000236671	CTSD	44552.2	6.1	52.43	0.00508	20	20	93
371	P	ENST00000375111	PLA2G2A	16082.7	9.44	19.44	0.000625	2	2	4
372	P	ENST00000490882		281635	5.46	0.91	1.7e-05	1	1	2
373	P	ENST00000246105	DEFB129	20298.7	9.04	3.83	0.000123	1	1	1
374	P	ENST00000374517	TXN	11737.5	4.82	31.43	0.001929	3	3	9
375	P	ENST00000267814	SORD	38324.6	8.23	49.58	0.003845	14	14	61
376	P	ENST00000421235,ENST00000456570		140943	6.82	2.21	0.000124	3	3	7
377	P	ENST00000442603		216031	5.81	0.83	1.2e-05	1	1	1
378	P	ENST00000342245		69936.3	6.9	3.49	0.000178	2	2	5
379	P	ENST00000256594	GSTM3	26559.6	5.37	36.89	0.0021	9	8	21
381	P	ENST00000357368		217041	6.06	2.31	0.000127	2	2	11
382	P	ENST00000247207	HSPA2	70021	5.56	16.12	0.000775	8	2	22
383	P	ENST00000275603	CCT6A	58024.2	6.24	3.95	0.000127	1	1	3
384	P	ENST00000222219	DNASE2	39580.8	8.3	6.11	0.000438	2	2	7
386	P	ENST00000379341	PRDX4	30539.9	5.86	33.58	0.001495	6	5	18
387	P	ENST00000367048	ACAT2	41350.8	6.47	18.64	0.00051	3	3	9
388	P	ENST00000356435	PTPRD	214760	6.14	0.94	1.2e-05	1	1	1
389	P	ENST00000271308	PSMA5	26411	4.74	4.98	9.3e-05	1	1	1
390	P	ENST00000288207	CCNB2,CGB2	45281.6	9	2.01	5.7e-05	1	1	1
391	P	ENST00000290765	GSTT2	27507	5.99	9.84	0.000184	1	1	2
393	P	ENST00000355193		547633	6.08	0.16	5e-06	1	1	1
394	P	ENST00000295633	FSTL1	34985.5	5.39	25.32	0.002119	9	9	29
395	P	ENST00000382444		39513.3	5.05	20.24	0.001808	6	1	27
396	P	ENST00000346798		86943.2	4.73	4.29	0.000205	3	3	7
398	P	ENST00000376369		88272.5	6.65	5.68	0.000116	3	3	4
399	P	ENST00000225655	PFN1	15054.2	8.44	21.43	0.000964	2	2	6
400	P	ENST00000431067	ORM2	23602.6	5.03	26.37	0.003135	6	4	28
401	P	ENST00000372080		79667	5.13	3.04	3e-05	1	1	1
402	P	ENST00000370574	ZNHIT6	53918.3	5.62	2.13	9.6e-05	1	1	2
403	P	ENST00000358794		68080.4	7.8	1.53	3.8e-05	1	1	1
404	P	ENST00000296444	SHISA5	25581.8	6.26	2.92	9.4e-05	1	1	1
405	P	ENST00000257497	ANXA1	38714.2	6.57	29.48	0.001691	10	10	26
406	P	ENST00000215743		54589.9	6.38	1.43	4.6e-05	1	1	1
407	P	ENST00000345125	CTSB	37821.6	5.88	38.35	0.002589	15	15	39
408	P	ENST00000340790		71695.5	4.53	1.78	3.3e-05	1	1	1
409	P	ENST00000346178		109438	5.82	8.8	9.3e-05	4	4	4
410	P	ENST00000458037		64701.1	6.23	7.34	0.000433	3	3	11
411	P	ENST00000380904		71704.5	6.33	71.93	0.04149	125	124	1156
412	P	ENST00000324015	SERPINF2	54565.8	5.87	16.7	0.000321	5	5	7
413	P	ENST00000233809	IGFBP2	34814.1	7.48	16.62	0.000554	4	4	8
414	P	ENST00000291009	PIP	16572.5	8.26	72.6	0.058418	32	31	379
415	P	ENST00000354828	GABPA	51295.2	4.87	3.96	5e-05	1	1	1
417	P	ENST00000212355		93499.4	5.45	2	2.6e-05	1	1	1
418	P	ENST00000333617		38014.1	6.44	17.1	0.001044	5	5	16
420	P	ENST00000360986		73655.4	8.22	13.65	0.00069	6	6	20
421	P	ENST00000332556	LAMP1	44882.4	9	6	0.000594	3	3	11
422	P	ENST00000306749		273427	6.01	4.66	0.000143	8	8	16
423	P	ENST00000304043	HINT1	13801.9	6.43	15.87	0.000714	1	1	4
424	P	ENST00000356956		274375	5.64	0.4	9e-06	1	1	1
426	P	ENST00000229239	GAPDH	36053.2	8.57	24.18	0.000873	6	6	13
427	P	ENST00000348956	CKB	42644.3	5.34	50.13	0.003957	14	14	67
428	P	ENST00000377298	CLSTN1	109793	4.81	2.24	4.6e-05	2	2	2
429	P	ENST00000316676		55756.2	9.41	1.42	4.6e-05	1	1	1
430	P	ENST00000219302	NME3	19015	7.71	7.1	0.000133	1	1	1
431	P	ENST00000456935	MAN2B1	113744	6.84	2.57	6.7e-05	2	2	3
432	P	ENST00000317508	PRSS8	36431.4	5.52	20.99	0.000853	4	4	13
433	P	ENST00000302345	CANT1	44839.6	5.72	41.15	0.001235	11	11	22
434	P	ENST00000336811	ANG	16550.1	9.73	13.61	0.000459	1	1	3
437	P	ENST00000341238		36110.4	6	4.72	7.1e-05	1	1	1
438	P	ENST00000270142	SOD1	15935.7	5.7	53.9	0.002046	7	7	14
440	P	ENST00000264908	ANXA3	36375.3	5.63	27.24	0.001115	7	7	16
441	P	ENST00000339276	SFN	27774.1	4.68	29.03	0.002631	7	5	29
442	P	ENST00000390548		43911.9	6.55	47.87	0.004681	18	5	83
443	P	ENST00000307144	LDHAL6B	41942.9	8.88	4.46	0.000591	2	2	10
444	P	ENST00000271638	S100A11	11740.4	6.56	64.76	0.005572	5	5	26
445	P	ENST00000369836	GSTM4	25561.4	5.6	7.8	0.000516	1	1	5
446	P	ENST00000296435	CAMP	19301.4	9.48	35.88	0.003971	8	8	30
448	P	ENST00000358781	FAM3D	24963.4	9.42	12.95	0.000402	2	2	4
449	P	ENST00000226218	VTN	54305.6	5.55	10.25	0.000612	4	4	13
451	P	ENST00000252699	ACTN4	104854	5.27	5.49	0.000198	3	1	8
452	P	ENST00000381611		53900.9	5.17	4.88	0.000137	1	1	3
453	P	ENST00000344458	TMEM198	39474.7	9.97	2.5	0.000125	1	1	2
454	P	ENST00000229725	NEU1	45467.3	5.59	12.53	0.000488	2	2	9
455	P	ENST00000262415	DHX8	139315	8.54	1.89	1.8e-05	1	1	1
456	P	ENST00000433072		13202.9	7.69	21.85	0.000378	2	0	2
457	P	ENST00000381742		15826.2	9.64	8.97	0.00031	1	1	2
459	P	ENST00000254898		106950	5.86	16.41	0.000588	11	11	25
460	P	ENST00000382280	ZG16B	22739	6.74	4.33	0.000325	1	1	3
461	P	ENST00000321153	RPLP2	11664.9	4.42	10.43	0.000391	1	1	2
462	P	ENST00000287097		161689	5.59	2.28	6.2e-05	3	3	4
464	P	ENST00000311181	B3GNT6,B3GNT1	47119.1	6.77	12.77	0.000108	2	2	2
465	P	ENST00000263273	NUCB1	53879.3	5.15	27.55	0.001367	10	10	28
466	P	ENST00000315970	OS9	75561.6	4.8	6.6	0.000135	3	3	4
467	P	ENST00000451292		156057	9	1.11	1.5e-05	1	1	1
470	P	ENST00000395248		45260.6	8.48	41.63	0.002477	12	10	46
471	P	ENST00000368723	S100A7	11471	6.27	19.8	0.001337	3	3	6
472	P	ENST00000265983	HPX	51676.4	6.55	42.64	0.002825	12	12	58
473	P	ENST00000376023		46273.3	4.95	2.44	0.000329	1	1	6
474	P	ENST00000372998		22788.2	8.66	19	0.00045	2	2	4
475	P	ENST00000310926	SLCO2A1	70044.2	9.13	3.27	3.5e-05	1	1	1
476	P	ENST00000278385		81537.6	5.13	1.62	9.1e-05	1	1	3
477	P	ENST00000475668		312109	5.21	1.53	4.1e-05	2	1	5
478	P	ENST00000217426	AHCY	47716.1	5.92	3.01	5.2e-05	1	1	1
479	P	ENST00000338380	SLPI	14326.1	9.11	26.52	0.002216	4	4	13
483	P	ENST00000458578		24003.6	8.88	10.38	0.000106	1	1	1
484	P	ENST00000265195	SIL1	52084.7	5.27	31.24	0.001172	10	10	24
485	P	ENST00000262207	CRISPLD1	56888.4	8.47	12.8	0.000315	3	3	7
487	P	ENST00000319466	MCFD2	16390.3	4.51	41.1	0.001695	3	3	11
488	P	ENST00000338356	CPM	50513.8	6.94	25.96	0.001778	9	9	35
489	P	ENST00000261416		63137.4	6.29	27.34	0.001295	10	10	32
490	P	ENST00000323541		51038.5	8.99	6.83	0.000198	2	2	4
491	P	ENST00000411740		23549.5	5.93	5.09	0.000208	1	1	2
492	P	ENST00000422447	LDHA	36688.7	8.44	51.51	0.002237	10	9	33
493	P	ENST00000308162	CFL1	18502.5	8.22	16.87	0.000136	1	1	1
494	P	ENST00000305626	RAB33B	25717.5	6.7	4.8	9.8e-05	1	1	1
495	P	ENST00000262776	LGALS3BP	65331	5.13	42.56	0.005578	26	26	145
496	P	ENST00000279392	HIRIP3	61957.1	8.71	1.26	4e-05	1	1	1
502	P	ENST00000264998		77063.9	6.81	60.17	0.008415	50	47	261
503	P	ENST00000284951	SEL1L2	77964	9.25	3.34	6.5e-05	1	1	2
504	P	ENST00000372805		51901.5	8.24	11.37	0.000663	3	3	14
505	P	ENST00000264335	YWHAE	29173.9	4.63	23.53	0.002295	5	2	26
506	P	ENST00000429021		29126.7	6.27	6.3	0.000354	1	1	4
507	P	ENST00000216139	ACR	45846.9	9.26	9.74	0.000214	3	3	4
508	P	ENST00000261714	BLMH	52562.2	5.87	4.4	0.000198	1	1	4
510	P	ENST00000396432		217462	7.85	0.82	1.1e-05	1	1	1
511	P	ENST00000304801	PGK2	44796.1	8.74	11.99	0.000648	3	1	12
512	P	ENST00000306869	DCXR	25913.1	8.33	22.95	0.001015	4	4	11
513	P	ENST00000337147	EZR	69412.8	5.94	11.43	0.000691	6	3	18
514	P	ENST00000476993	VWA1	46804.1	7.18	25.62	0.001315	7	7	26
515	P	ENST00000225426	PSMB3	22948.9	6.14	8.78	0.00022	1	1	2
516	P	ENST00000457859		61999.3	5.08	14.63	0.000583	7	7	14
517	P	ENST00000262120	TWSG1	25016.8	5.17	8.97	0.000303	1	1	3
519	P	ENST00000277508	PAEP	20624.2	5.36	36.11	0.008126	9	9	65
520	P	ENST00000398652		30383.1	9.21	22.63	0.001068	5	5	13
521	P	ENST00000264613		122219	5.44	3.47	4.2e-05	2	2	2
522	P	ENST00000381362	GP2	59480.5	5.08	5.4	0.000293	3	3	7
523	P	ENST00000344528	SH3BP4	107496	7.77	0.73	4.7e-05	1	1	2
525	P	ENST00000265361	SEMA3C	85207	8.96	6.13	9e-05	3	3	3
526	P	ENST00000263816	LRP2	521958	4.89	0.15	5e-06	1	1	1
527	P	ENST00000205948	APOH	38298.2	8.34	24.06	0.000326	4	4	5
528	P	ENST00000263574	APLP2	86955.8	4.73	7.21	0.000295	5	5	10
529	P	ENST00000225719	CPD	152931	5.68	0.87	1.6e-05	1	1	1
530	P	ENST00000356495	PIGR	83283.6	5.59	17.02	0.000736	9	9	25
531	P	ENST00000306390	LRG1	38177.9	6.45	18.73	0.000778	3	3	12
532	P	ENST00000357780		45372	5.28	5.81	0.00017	1	1	3
533	P	ENST00000338639	PARK7	19891	6.33	64.55	0.004167	11	11	35
534	P	ENST00000285930	AKR1B1	35853.4	6.52	46.52	0.001852	12	12	26
535	P	ENST00000355426	EFEMP1	54640.6	4.95	4.67	4.6e-05	1	1	1
536	P	ENST00000358901	VCP	89321.8	5.14	8.06	0.000168	3	3	6

## Sheet: Table S8
ProteinGroupID	Parsimonious	FastaID	CommonName	Mol.Wt	pI	Coverage	NSAF	NumPeptides	NumUniquePeptides	NumSpectra
1	P	ENST00000457794		27079.3	5.38	20.56	0.00094	4	2	13
3	P	ENST00000368733	S100A8	10834.5	6.51	31.18	0.003084	3	3	16
4	P	ENST00000226299	LAP3	56166.3	8.03	1.54	6.9e-05	1	1	2
5	P	ENST00000457514		11407.5	8.97	36.73	0.0075	4	4	41
6	P	ENST00000366560	FH	54637	8.85	4.12	0.000105	1	1	3
7	P	ENST00000260227	MMP7	29676.8	7.73	32.58	0.00047	5	5	7
9	P	ENST00000419076		16061.8	4.98	20.83	0.001992	4	4	16
10	P	ENST00000252999		399737	6.66	3.68	0.000121	8	8	25
11	P	ENST00000340384	TUBB2C	49831	4.79	32.58	0.001128	11	0	28
12	P	ENST00000327892	TUBB	49670.8	4.78	27.03	0.001009	9	0	25
13	P	ENST00000383778		61510.5	5.72	14.5	0.000592	7	7	18
15	P	ENST00000229243	ACRBP	61358.6	5.09	18.78	0.001287	9	9	39
16	P	ENST00000321394	TCP1	60343.6	5.8	1.8	3.2e-05	1	1	1
18	P	ENST00000324460	HSPA5	72333	5.07	32.11	0.001453	16	15	53
19	P	ENST00000222256	RAB3A	24983.9	4.85	32.73	0.002037	7	2	25
20	P	ENST00000260130	SDCBP	32444.4	7.06	36.58	0.001083	7	7	18
21	P	ENST00000368926	C1orf56	36769.4	8.96	2.35	0.000158	1	1	3
22	P	ENST00000382774	HGFAC	70681.8	6.99	1.37	2.7e-05	1	1	1
23	P	ENST00000234038	PPP1R7	41564.2	4.84	13.33	0.000398	4	4	8
24	P	ENST00000371998		155293	7.16	0.63	1.3e-05	1	1	1
25	P	ENST00000304749		16387.7	6.73	34.04	0.007501	8	2	59
26	P	ENST00000234590		47169	7.01	49.08	0.003263	17	12	79
27	P	ENST00000380672	BNC2	122330	6.07	1	1.6e-05	1	1	1
28	P	ENST00000274764	HIST1H2BA	14167.5	10.31	25.2	0.003105	6	5	22
29	P	ENST00000302014	CD14	40076.2	5.84	11.73	0.000191	3	3	4
30	P	ENST00000258341	LAMC1	177603	5.01	9.38	0.000245	10	10	22
31	P	ENST00000344051	SPINT1	58398	5.89	3.78	0.000102	2	2	3
32	P	ENST00000236130	TSPAN1	26300.9	5.12	5.39	0.000669	2	2	9
33	P	ENST00000256999		84330.7	6.5	6.27	0.00012	3	1	5
35	P	ENST00000296125	TGM4	77145.1	6.31	56.87	0.002778	28	28	106
37	P	ENST00000450286		17825.2	7.67	16.18	0.000622	3	3	6
39	P	ENST00000261479	PSMA6	27399.5	6.35	10.16	0.000291	2	2	4
40	P	ENST00000326842	EDDM3A	17646.5	8.64	31.29	0.001707	4	3	14
42	P	ENST00000372676	WFDC2	12993	4.69	45.16	0.016769	14	14	116
43	P	ENST00000322611	BASP1	22693.4	4.64	12.33	0.000237	1	1	3
45	P	ENST00000304639	RNASE3	18385.3	10.12	7.5	0.000224	1	1	2
46	P	ENST00000268695	GALNS	58026	6.25	2.87	6.9e-05	1	1	2
47	P	ENST00000264595	AGA	37208.3	5.86	4.05	0.000104	1	1	2
48	P	ENST00000221347	FCGBP	572017	5.14	5.77	6.3e-05	8	8	19
49	P	ENST00000302764	NUDCD2	17675.9	4.99	12.1	0.000114	1	1	1
50	P	ENST00000403558		59492	6.28	13.08	0.000594	7	7	18
51	P	ENST00000301522	PRDX2	21891.9	5.66	56.57	0.002173	7	6	24
52	P	ENST00000229270		30791	5.65	66.43	0.003447	18	18	55
53	P	ENST00000399151		258230	5.9	0.57	8e-06	1	1	1
55	P	ENST00000326000	WFDC9	10505.6	7.5	13.48	0.001007	1	1	5
57	P	ENST00000266085	TIMP3	24145	9	3.79	0.000255	1	1	3
58	P	ENST00000375318		21583.6	8.45	20.1	0.000647	3	2	7
60	P	ENST00000309758	HSPA6	71028.1	5.81	13.06	0.001199	10	1	43
63	P	ENST00000350881	THBS4	105869	4.44	3.64	7.5e-05	2	1	4
64	P	ENST00000370509	CREG1	24074.5	7.06	9.55	0.000407	2	2	5
66	P	ENST00000302850		156333	5.83	2.03	1.3e-05	1	1	1
68	P	ENST00000263100		54253.5	5.56	2.83	3.6e-05	1	1	1
69	P	ENST00000044462	PSMA4	29483.8	7.58	24.9	0.000618	4	4	9
70	P	ENST00000376352		61661.8	5.12	1.81	3.2e-05	1	1	1
72	P	ENST00000258412	TMBIM1	34607.4	7.6	4.5	0.000288	1	1	5
73	P	ENST00000280326	CCT5	59671	5.45	6.65	0.000166	2	2	5
74	P	ENST00000368737	S100A12	10575	5.83	21.74	0.000779	1	1	4
76	P	ENST00000244426	FBXO9	52329.3	5.8	3.13	4e-05	1	1	1
77	P	ENST00000370151	DPCD	23239.8	9.11	8.87	0.000177	2	2	2
78	P	ENST00000370597	CRTAC1	71420.7	4.95	14.37	0.000136	4	4	5
80	P	ENST00000303127	LMAN2	40228.7	6.46	2.53	5e-05	1	1	1
82	P	ENST00000406950	ODZ3	300950	5.99	0.56	7e-06	1	1	1
83	P	ENST00000447750	GDI1	50582.7	5	18.79	0.000842	8	1	21
84	P	ENST00000244926	SCGB1D2	9925.06	8.58	10	0.000398	1	1	2
85	P	ENST00000307363		76021.8	6.03	4.14	7.9e-05	2	2	3
86	P	ENST00000361505	PNP	32117.9	6.45	22.84	0.000682	5	5	11
87	P	ENST00000223321	PSMA2	25898.6	6.91	14.1	0.000536	2	2	7
88	P	ENST00000280704	LDHC	36311.3	7.08	47.59	0.003941	16	15	73
89	P	ENST00000350669	LDHB	36638.5	5.71	21.26	0.001288	7	6	24
90	P	ENST00000262288	SCPEP1	50830.7	5.6	12.17	0.000436	5	5	11
91	P	ENST00000216455	PSMA3	28433.2	5.19	4.71	0.000211	1	1	3
93	P	ENST00000293274	LYZL6	16956.4	5.73	18.24	0.000121	1	1	1
94	P	ENST00000335186,ENST00000335479	DEFB106A,DEFB106B	7368.81	8.96	15.38	0.000276	1	1	1
95	P	ENST00000432547		20145.6	5.22	11.89	0.000484	1	1	5
96	P	ENST00000374500		20925.2	5.36	29.8	0.001086	4	4	12
97	P	ENST00000369582	CGA	13075.2	8.54	6.9	0.000464	1	1	3
99	P	ENST00000319855		41947.4	5.41	5.76	4.7e-05	1	1	1
100	P	ENST00000217131	CTSZ	33867.9	6.7	7.26	0.000473	2	2	8
101	P	ENST00000316292	EEF1A1	50140.9	9.1	27.27	0.001397	9	3	36
102	P	ENST00000226279	CD38	34328.4	7.85	11.67	0.000598	3	3	10
103	P	ENST00000404933	SMS	41268.2	4.87	2.46	9.8e-05	1	1	2
104	P	ENST00000215754	MIF	12476.3	7.73	17.39	0.002806	2	2	18
105	P	ENST00000415930		64324.6	9.01	23.37	0.001764	11	11	56
106	P	ENST00000435071		56866.2	6.04	4.28	3.5e-05	1	1	1
108	P	ENST00000393399		58099.6	7	11.41	0.000347	5	5	10
109	P	ENST00000423391	ACTBL2	42003.2	5.39	11.17	0.001526	6	1	32
110	P	ENST00000334879	DEFB131	8198.64	7.59	47.14	0.001793	3	0	7
111	P	ENST00000249356	DNAJB9	25518.3	8.37	10.76	0.000322	2	2	4
112	P	ENST00000337322		56027	5.72	3.07	3.7e-05	1	1	1
113	P	ENST00000421673		257051	7.22	34.32	0.005071	109	108	690
114	P	ENST00000308234		51924.8	6.8	5.65	3.8e-05	1	1	1
115	P	ENST00000359759		178188	5.67	6.39	0.000123	5	5	12
116	P	ENST00000369049		63563.4	6.43	48.15	0.005817	27	27	184
117	P	ENST00000269593	IGFBP4	27934	6.81	10.47	0.000139	2	2	2
119	P	ENST00000338415	QPCT	40876.6	6.12	3.88	9.9e-05	1	1	2
121	P	ENST00000326003	KLK3	28741.3	7.61	83.52	0.034409	82	78	501
122	P	ENST00000290541	PSMB4	29204.2	5.72	11.74	0.000136	2	2	2
123	P	ENST00000380131		51181	8.37	46.55	0.002395	20	13	60
124	P	ENST00000312134	CST6	16511.1	8.32	28.19	0.000481	3	3	4
125	P	ENST00000300026	PPIB	23742.5	9.42	47.69	0.004481	14	14	54
126	P	ENST00000262424	CRISPLD2	55919.7	8.36	7.24	0.000397	4	3	11
127	P	ENST00000289749		23169.3	5.77	8.33	0.000166	2	2	2
128	P	ENST00000231751		78181.9	8.5	83.94	0.033806	131	128	1339
130	P	ENST00000268793		56423.6	9.02	15.2	0.000664	6	5	19
131	P	ENST00000240343	DYNLL2	10349.8	6.81	24.72	0.000201	1	1	1
132	P	ENST00000380518		141785	6.58	0.67	6e-05	1	1	5
133	P	gi|136429|sp|P00761|TRYP_PIG		24409.5	7	29.44	0.006906	17	16	89
134	P	ENST00000377453	CLN5	46339.1	8.63	12.78	0.000617	4	4	14
135	P	ENST00000308775	DAG1	97441.5	8.71	3.58	2e-05	1	1	1
136	P	ENST00000304355,ENST00000304270	SPACA5,SPACA5B	17896.4	5.94	4.4	0.000225	1	1	2
137	P	ENST00000366667	AGT	53154.2	5.87	9.48	0.000296	2	2	8
139	P	ENST00000270776	PGD	53140	6.8	19.05	0.000631	7	7	17
140	P	ENST00000343150	CTSL1	37564.1	5.32	18.92	0.000484	4	4	9
141	P	ENST00000373025	PGC	42425.8	4.36	13.4	0.001294	5	5	28
142	P	ENST00000419739		65930.7	7.96	33.22	0.001422	16	15	48
143	P	ENST00000331595	BGN	41654.1	7.16	11.41	0.000341	3	3	7
144	P	ENST00000434013		22441.2	8.87	42.29	0.010969	16	16	123
145	P	ENST00000219070	MMP2	73882.3	5.26	45.61	0.001983	19	19	73
146	P	ENST00000307630	YWHAG	28302.6	4.8	14.98	0.001379	3	1	19
147	P	ENST00000337777	PLS1	70253.4	5.28	3.97	0.000171	3	2	6
148	P	ENST00000376839		107141	5.38	10.65	0.000347	7	2	18
149	P	ENST00000227378	HSPA8	70898.1	5.37	23.22	0.000999	12	6	36
150	P	ENST00000292253	RUSC1	96444.3	5.9	2.44	2e-05	1	1	1
151	P	ENST00000282050	ATP5A1	59750.6	9.16	1.81	6.5e-05	1	1	2
152	P	ENST00000316081	TDRD6	236517	5.14	0.33	9e-06	1	1	1
153	P	ENST00000316403		57832.6	6.25	43.11	0.012237	48	48	342
154	P	ENST00000377018		27578.8	8.81	9.58	0.00103	3	3	15
155	P	ENST00000205061		137222	6.52	9.64	0.000224	8	8	15
156	P	ENST00000371579	DPP7	54341.5	5.91	4.07	3.6e-05	1	1	1
157	P	ENST00000356818	KIAA0649	127351	8.84	1.24	1.5e-05	1	1	1
159	P	ENST00000333936		125272	9.16	1.92	1.6e-05	1	1	1
160	P	ENST00000251968	TSG101	43944.3	6.06	13.59	0.000368	4	4	8
161	P	ENST00000355814		46736.6	5.37	37.56	0.001501	12	12	35
162	P	ENST00000356860	CACNA2D1	123183	5.1	1.01	6.6e-05	1	1	4
163	P	ENST00000382519		28193	9.05	2.81	7.2e-05	1	1	1
167	P	ENST00000355899	PLS3	70811	5.41	9.68	0.000285	5	1	10
168	P	ENST00000202773	RPL6	32727.9	10.59	5.21	6.2e-05	1	1	1
169	P	ENST00000373316	PGK1	44614.7	8.3	35.97	0.001247	12	10	29
170	P	ENST00000354785		272320	5.32	42.39	0.004465	99	99	617
172	P	ENST00000367229		52686.6	6.54	4.41	3.8e-05	1	1	1
174	P	ENST00000233946	IL1R1	65402.5	8	2.11	3.2e-05	1	1	1
175	P	ENST00000380649	HADHA	82999.6	9.16	0.92	2.3e-05	1	1	1
176	P	ENST00000245255	PIWIL1	98603.2	9.5	1.16	2.1e-05	1	1	1
177	P	ENST00000222120	RAB3D	24267.1	4.76	45.21	0.002456	10	4	30
178	P	ENST00000311322	LPL	53162.5	8.37	26.74	0.000868	8	8	23
179	P	ENST00000218516	GLA	48766.8	5.35	5.36	8.4e-05	2	2	2
180	P	ENST00000323076		70288.4	5.29	45.77	0.002544	27	22	89
181	P	ENST00000300527		108579	5.85	1.08	1.8e-05	1	1	1
182	P	ENST00000379370	AGRN	214846	6.02	4.6	0.000131	7	7	15
183	P	ENST00000368440	SMPDL3A	51260.4	5.88	6.4	0.000237	2	2	6
185	P	ENST00000257857	CD63	25636.6	8.14	6.72	0.000301	2	2	4
186	P	ENST00000219169	NUTF2	14478.5	5.1	21.26	0.000565	1	1	4
187	P	ENST00000368261	CCT3	60533.9	6.1	2.02	3.3e-05	1	1	1
188	P	ENST00000375167	H2AFX	15144.6	10.74	39.86	0.007521	9	0	60
189	P	ENST00000254810,ENST00000366813	H3F3A,H3F3B	15327.9	11.27	33.82	0.003295	6	2	25
190	P	ENST00000418115	RHOA	21768.1	5.83	18.13	0.000743	2	1	8
191	P	ENST00000304034	RAB2B	24214.4	7.69	15.74	0.000664	3	1	8
193	P	ENST00000421845	KIAA1310	95991.7	9.46	2.65	5.9e-05	1	1	3
196	P	ENST00000416793		87238.7	6.68	2.86	4.7e-05	2	2	2
198	P	ENST00000323688	NUCB2	50195.7	5.03	40.48	0.003116	17	17	73
199	P	ENST00000353245		27745.1	4.73	46.53	0.004024	12	10	55
200	P	ENST00000360534	DPP4	88278.6	5.67	21.02	0.001053	13	13	45
201	P	ENST00000380033	BEND2	87918.6	5.23	3.75	2.2e-05	1	1	1
203	P	ENST00000299767	HSP90B1	92468.9	4.76	19.05	0.000804	11	11	36
204	P	ENST00000310118	PSMD2,PSD2	100200	5.08	2.42	2e-05	1	1	1
205	P	ENST00000264710	RAB10	22540.9	8.58	16.5	0.001255	3	1	14
206	P	ENST00000445915		57805.3	8.14	5.22	0.000104	2	2	3
207	P	ENST00000334869	LGMN	49411.2	6.07	18.01	0.000869	7	7	21
210	P	ENST00000216218	ST13	41331.7	5.18	6.5	0.000146	2	1	3
212	P	ENST00000360001	SDF4	41806.8	4.76	5.8	5e-05	1	1	1
213	P	ENST00000358559	MSMB	12864.8	5.36	66.67	0.010221	14	14	65
214	P	ENST00000377276	PRKACG	40434.5	8.7	6.84	0.000102	1	1	2
215	P	ENST00000455673		16714.3	5.95	9.72	0.000498	1	1	4
216	P	ENST00000263593	SIAE	58314.8	6.93	39.77	0.000925	14	14	27
217	P	ENST00000375650,ENST00000375651	HSPA1A,HSPA1B	70052.2	5.48	41.19	0.001874	21	8	67
218	P	ENST00000367466		85238.9	5.22	1.6	2.4e-05	1	1	1
219	P	ENST00000361867	CABYR	52774	4.51	6.09	0.000218	3	3	6
220	P	ENST00000367238		134041	5.86	2.36	1.5e-05	1	1	1
222	P	ENST00000315608	ACRV1	28156.5	4.68	20.38	0.001015	5	5	15
223	P	ENST00000234454	SPR	28048.5	8.25	8.05	6.9e-05	1	1	1
225	P	ENST00000334701		98161.1	5.07	29.74	0.001826	24	15	87
228	P	ENST00000300900	CA4	35032.3	7.68	7.37	0.000287	2	2	5
229	P	ENST00000244333	LYPD3	35970.7	8.05	5.78	0.000259	1	1	5
230	P	ENST00000238081	YWHAQ	27764.2	4.68	15.1	0.00139	3	1	19
231	P	ENST00000324262	CNDP2	52878.5	5.66	20.21	0.000604	6	6	16
232	P	ENST00000291565	PDXK	35102.3	5.75	6.73	5.7e-05	1	1	1
234	P	ENST00000053867		63544.5	6.43	12.48	0.000453	5	5	15
235	P	ENST00000340385	PRDX6	25035	6	38.39	0.001601	7	7	20
237	P	ENST00000372348		124955	8.96	2.44	1.6e-05	1	1	1
238	P	ENST00000291525		14252.5	7.44	34.62	0.004688	6	6	34
239	P	ENST00000353703	YWHAB	28082.4	4.76	27.64	0.001603	6	4	22
240	P	ENST00000171111	KEAP1	69666.2	6	2.08	2.9e-05	1	1	1
242	P	ENST00000263598	LCN1	19250	5.39	12.5	0.000509	2	2	5
245	P	ENST00000216336	CTSG	28837.2	11.19	7.06	0.000141	2	2	2
246	P	ENST00000376314	DEFB121	8456.17	8.99	13.16	0.001415	1	1	6
247	P	ENST00000406844		648689	6.33	2.29	2.3e-05	3	3	8
248	P	ENST00000374517	TXN	11737.5	4.82	31.43	0.001366	3	3	8
249	P	ENST00000342245		69936.3	6.9	6.5	0.000199	3	3	7
250	P	ENST00000256594	GSTM3	26559.6	5.37	33.78	0.001434	8	7	18
251	P	ENST00000275603	CCT6A	58024.2	6.24	3.95	3.4e-05	1	1	1
252	P	ENST00000247207	HSPA2	70021	5.56	28.01	0.00129	14	8	46
253	P	ENST00000367048	ACAT2	41350.8	6.47	14.11	0.000316	2	2	7
254	P	ENST00000297283	PGAM2	28766.2	8.99	20.55	0.001559	5	2	22
255	P	ENST00000301776	ASRGL1	32054.5	5.84	15.91	0.000175	2	2	3
256	P	ENST00000271308	PSMA5	26411	4.74	18.67	0.000521	3	3	7
257	P	ENST00000284031	DDAH1	31121.8	5.53	4.21	6.3e-05	1	1	1
258	P	ENST00000272430	RTKN	62667.4	7.18	4.09	3.2e-05	1	1	1
259	P	ENST00000288207	CCNB2,CGB2	45281.6	9	2.01	4.5e-05	1	1	1
263	P	ENST00000225655	PFN1	15054.2	8.44	47.14	0.002305	5	5	18
264	P	ENST00000311337	GNPDA1	32668.5	6.42	3.46	6.2e-05	1	1	1
265	P	ENST00000372080		79667	5.13	6.75	0.000261	3	3	11
266	P	ENST00000431067	ORM2	23602.6	5.03	21.89	0.001784	5	4	20
268	P	ENST00000358794		68080.4	7.8	1.53	6.1e-05	1	1	2
269	P	ENST00000402157		137658	6.24	0.96	1.4e-05	1	1	1
270	P	ENST00000265462		22086.4	8.93	11.68	0.000586	3	3	7
271	P	ENST00000328221		14533.1	8.65	12.31	0.000689	1	1	5
272	P	ENST00000327877	CXorf38	36669.9	5.92	1.88	5.6e-05	1	1	1
273	P	ENST00000346178		109438	5.82	1.55	1.9e-05	1	1	1
274	P	ENST00000344839	BSPH1	15692.9	6.8	16.67	0.000272	2	2	2
275	P	ENST00000241052	CAT	59756.2	6.9	2.85	3.4e-05	1	1	1
276	P	ENST00000233809	IGFBP2	34814.1	7.48	37.54	0.001324	10	10	24
277	P	ENST00000306107	ALCAM	65102.3	5.92	1.72	3.1e-05	1	1	1
278	P	ENST00000261267	LYZ	16537	9.38	55.41	0.004118	8	8	34
279	P	ENST00000333617		38014.1	6.44	19.42	0.000779	5	5	15
280	P	ENST00000360986		73655.4	8.22	5.98	0.000165	3	2	6
281	P	ENST00000218758	ACP5	36598.8	8.82	5.85	0.000165	1	1	3
282	P	ENST00000254301	LGALS3	26152.3	8.58	14	0.000574	4	4	8
283	P	ENST00000304043	HINT1	13801.9	6.43	23.02	0.000427	2	2	3
288	P	ENST00000229239	GAPDH	36053.2	8.57	51.94	0.002729	16	16	51
290	P	ENST00000264080		60632.6	8.88	2.39	3.3e-05	1	1	1
291	P	ENST00000170150	BPIL1	49172.5	8.82	17.25	0.000665	5	5	17
293	P	ENST00000302345	CANT1	44839.6	5.72	22.94	0.000536	5	5	12
295	P	ENST00000260113	PI15	29065.3	8.37	11.63	0.000556	2	1	8
297	P	ENST00000264908	ANXA3	36375.3	5.63	11.15	0.000277	3	3	5
298	P	ENST00000339276	SFN	27774.1	4.68	16.94	0.001735	5	3	24
299	P	ENST00000390548		43911.9	6.55	45.11	0.00301	14	4	67
300	P	ENST00000307144	LDHAL6B	41942.9	8.88	6.82	0.000565	3	2	12
302	P	ENST00000271638	S100A11	11740.4	6.56	34.29	0.003414	4	4	20
303	P	ENST00000360510	DPP3	82589.2	5.01	2.71	2.4e-05	1	1	1
304	P	ENST00000296435	CAMP	19301.4	9.48	50.59	0.006116	14	14	58
305	P	ENST00000381742		15826.2	9.64	8.97	0.000124	1	1	1
307	P	ENST00000254898		106950	5.86	11.49	0.000393	9	9	21
308	P	ENST00000260379	RPLP1	11513.9	4.26	14.04	0.000472	1	1	3
309	P	ENST00000261383		470771	6.04	0.39	4e-06	1	1	1
310	P	ENST00000311181	B3GNT6,B3GNT1	47119.1	6.77	6.75	8.6e-05	1	1	2
311	P	ENST00000263273	NUCB1	53879.3	5.15	29.07	0.001089	10	10	28
313	P	ENST00000337685	MUM1L1	79040	4.88	3.88	2.6e-05	1	1	1
314	P	ENST00000355338	WARS	53165.4	5.83	11.04	0.000228	3	3	6
316	P	ENST00000396349	MNS1,MANSC1	46810.1	6.09	3.48	4.2e-05	1	1	1
319	P	ENST00000278385		81537.6	5.13	2.96	0.000121	2	2	5
320	P	ENST00000475668		312109	5.21	2	5.2e-05	3	1	8
321	P	ENST00000338380	SLPI	14326.1	9.11	27.27	0.003259	5	5	24
324	P	ENST00000319466	MCFD2	16390.3	4.51	16.44	0.000614	1	1	5
325	P	ENST00000338356	CPM	50513.8	6.94	7.9	8.1e-05	2	2	2
326	P	ENST00000261416		63137.4	6.29	30.22	0.002096	15	15	65
327	P	ENST00000411740		23549.5	5.93	15.74	0.001079	5	5	13
328	P	ENST00000263354	NAPA	33232.7	5.23	3.39	6.1e-05	1	1	1
329	P	ENST00000262776	LGALS3BP	65331	5.13	45.64	0.005025	30	30	164
331	P	ENST00000372805		51901.5	8.24	14.74	0.000793	7	7	21
332	P	ENST00000216139	ACR	45846.9	9.26	21.62	0.00115	8	8	27
333	P	ENST00000304801	PGK2	44796.1	8.74	38.85	0.001634	13	11	38
334	P	ENST00000306869	DCXR	25913.1	8.33	22.95	0.000735	4	4	10
335	P	ENST00000337147	EZR	69412.8	5.94	15.53	0.001224	9	5	40
336	P	ENST00000225426	PSMB3	22948.9	6.14	20.98	0.0007	3	3	8
337	P	ENST00000262120	TWSG1	25016.8	5.17	15.7	0.000482	2	2	6
338	P	ENST00000398652		30383.1	9.21	22.63	0.001766	6	6	27
339	P	ENST00000359947	PTPRF	212879	5.92	1.1	9e-06	1	1	1
340	P	ENST00000372330	MMP9	78458.2	5.69	2.12	0.000101	1	1	4
341	P	ENST00000270586	PSMB6	25357.7	4.8	20.5	0.0003	2	2	4
342	P	ENST00000265361	SEMA3C	85207	8.96	6.13	4.8e-05	2	2	2
343	P	ENST00000205948	APOH	38298.2	8.34	4.93	0.000156	1	1	3
344	P	ENST00000263574	APLP2	86955.8	4.73	10.48	0.00047	6	6	20
345	P	ENST00000356495	PIGR	83283.6	5.59	28.4	0.002417	20	20	103
346	P	ENST00000310673		38931.1	5.53	4.29	5.1e-05	1	1	1
347	P	ENST00000306390	LRG1	38177.9	6.45	33.14	0.001188	7	7	23
348	P	ENST00000338639	PARK7	19891	6.33	52.38	0.003225	11	11	34
349	P	ENST00000285930	AKR1B1	35853.4	6.52	43.67	0.001361	11	10	24
350	P	ENST00000355426	EFEMP1	54640.6	4.95	4.67	3.6e-05	1	1	1
351	P	ENST00000358901	VCP	89321.8	5.14	5.83	0.000245	5	5	11
354	P	ENST00000309195	PTGR1	35869.8	8.45	6.99	0.000109	1	1	2
355	P	ENST00000369176		15430.1	11.27	24.26	0.000659	3	1	5
356	P	ENST00000290866	ACE	149715	5.95	22.66	0.000906	21	21	66
357	P	ENST00000245907	C3	187148	6.02	17.8	0.000636	23	23	59
358	P	ENST00000058691	HEBP2	22875.4	4.58	6.34	8.7e-05	1	1	1
360	P	ENST00000297258	FABP5	15164.4	6.6	8.15	0.000266	1	1	2
361	P	ENST00000438199		101399	5.16	1.53	2e-05	1	1	1
362	P	ENST00000308675	LINGO2	68065.9	8.44	3.96	8.9e-05	1	1	3
363	P	ENST00000371159		29065	8.08	45.74	0.00403	9	8	58
365	P	ENST00000272324	REG3G	19330.1	6.7	18.29	0.000717	3	3	7
366	P	ENST00000262193	PSMB1	26489.4	8.27	32.37	0.000893	5	5	12
367	P	ENST00000282223	SPOCK1	49124.3	5.74	24.15	0.000939	9	8	23
368	P	ENST00000259351	RALGPS1	62133	9.21	1.26	3.2e-05	1	1	1
370	P	ENST00000273371	PLA1A	49715.5	7.11	26.32	0.001533	8	8	39
371	P	ENST00000262919		158537	7.24	2.87	3.8e-05	2	2	3
372	P	ENST00000234347		27807	8.72	9.38	0.00035	1	1	5
373	P	ENST00000392957	EPHB6	110700	6.19	0.78	1.8e-05	1	1	1
376	P	ENST00000368842		29165.3	5.8	7.78	0.000199	1	1	3
377	P	ENST00000263409	LIFR	123743	5.5	3.28	6.5e-05	2	2	4
379	P	ENST00000304704	RNASE4	16840.5	9.3	28.57	0.001951	5	5	16
381	P	ENST00000396754		13972	6.9	56.56	0.009404	16	16	64
382	P	ENST00000345146	IDH1	46659.3	6.53	49.52	0.003421	19	18	79
383	P	ENST00000340900	RNASE1	17644.2	9.1	14.74	0.001034	2	2	9
384	P	ENST00000236850	APOA1	30777.8	5.56	5.24	0.000201	1	1	3
385	P	ENST00000390547	IGHA1	37654.7	6.08	62.32	0.003301	15	9	65
386	P	ENST00000409314		86814.4	5.51	1.57	2.3e-05	1	1	1
387	P	P68082|MYG_HORSE		17082.7	7.2	36.36	0.001397	5	5	12
388	P	ENST00000233893	HSPE1	10931.7	8.89	11.76	0.000176	1	1	1
389	P	ENST00000368009	NIT1	35896.5	7.91	5.2	5.5e-05	1	1	1
390	P	ENST00000423516		68813.6	7.25	22.19	0.000625	8	8	22
391	P	ENST00000322335		146826	5.78	0.61	1.4e-05	1	1	1
392	P	ENST00000301244	SPINT2,SPTY2D1	28228.2	8.68	3.97	0.000213	1	1	3
393	P	ENST00000290567	CES7	63926.4	5.98	11.83	0.000343	5	5	11
394	P	ENST00000367602	QSOX1	82577.7	9.13	30.92	0.002352	23	23	98
395	P	ENST00000355810	ART3	43923.3	5.71	3.6	4.6e-05	1	1	1
396	P	ENST00000309311	EEF2	95338.1	6.41	12.94	0.000272	6	6	13
397	P	ENST00000300289	PDIA3	56782.4	5.98	32.28	0.001349	11	11	38
398	P	ENST00000244728	COL21A1	99368.6	8.57	0.73	1.9e-05	1	1	1
400	P	ENST00000376925	CST3	15799.2	9	57.53	0.01105	17	17	90
401	P	ENST00000217423	CST4	16214.4	4.95	67.38	0.018943	17	7	149
402	P	ENST00000263621	ELANE	28518.1	9.71	33.71	0.001074	5	5	16
403	P	ENST00000252809		34140.2	9.79	23.38	0.001862	7	7	32
404	P	ENST00000375145		37455.3	5.77	7.49	0.000107	1	1	2
405	P	ENST00000453338		62261.1	6.17	22.55	0.00047	7	7	15
407	P	ENST00000261313	PEBP1	21056.8	7.01	68.98	0.003163	9	9	33
408	P	ENST00000220166	CTSH	37393.6	8.35	21.19	0.000428	5	5	8
409	P	ENST00000301258		12882.1	5.07	28.46	0.001895	3	3	13
411	P	ENST00000291568	CSTB	11139.6	6.96	12.24	0.000549	1	1	3
412	P	ENST00000217428	SPINT3	10252	6.21	19.1	0.003223	3	3	16
413	P	ENST00000313486	PITPNA	31806.3	6.12	8.52	0.000133	1	1	2
414	P	ENST00000357389		79686.5	5.84	7.91	0.000149	3	3	6
415	P	ENST00000376795	DNAJC3	57580.2	5.83	6.15	7.1e-05	2	2	2
416	P	ENST00000369702	DDX20	92240.5	6.49	1.46	4.4e-05	1	1	2
417	P	ENST00000331285	PCYT2	43835.5	6.44	5.66	4.6e-05	1	1	1
419	P	ENST00000292401	AZGP1	34258.7	5.71	67.79	0.022918	47	39	381
421	P	ENST00000354536		50862.5	8.8	2.41	3.9e-05	1	1	1
422	P	ENST00000394635		66625.3	7.86	2.2	3e-05	1	1	1
423	P	ENST00000355653	VAT1	41920.2	5.88	3.05	9.1e-05	1	1	2
424	P	ENST00000296511	ANXA5	35936.8	4.94	24.69	0.001008	7	7	18
425	P	ENST00000265371	NRP1	103134	5.58	1.41	7.8e-05	1	1	4
426	P	ENST00000285379	CA2	29246.1	6.87	24.23	0.001517	6	6	22
427	P	ENST00000351273		48336	6.54	60.05	0.016725	59	59	390
428	P	ENST00000261769	CDH1	97456.1	4.58	3.17	0.000406	3	3	20
429	P	ENST00000313735		131117	8.2	1.73	1.6e-05	1	1	1
430	P	ENST00000382120	SOD3	25850.9	6.13	14.58	0.000822	3	3	11
431	P	ENST00000223271	RARRES2	18617.6	9.3	7.36	0.00011	1	1	1
432	P	ENST00000457054		96772	6.13	9.62	8.2e-05	4	3	4
433	P	ENST00000389682	TSN	26183	6.01	19.3	0.000629	3	3	8
434	P	ENST00000325321	KLK2	28671	6.44	56.32	0.007349	17	13	107
435	P	ENST00000360490	MME	85513.9	5.54	42.8	0.001888	28	28	79
436	P	ENST00000373818	GSN	85697.5	5.9	7.67	0.000229	4	4	10
437	P	ENST00000381036		29805.9	6.49	5.84	0.000131	1	1	2
439	P	ENST00000415402		226258	7.93	0.44	9e-06	1	1	1
440	P	ENST00000373020	TSPAN6	27563.3	8.44	11.02	0.000293	2	2	4
441	P	ENST00000395307		29503.9	8.83	8.05	0.000206	1	1	3
442	P	ENST00000262094	RAB27B	24607.8	5.35	14.68	0.000905	3	2	11
443	P	ENST00000370630	CTBS	43759.8	6.19	12.99	0.000186	3	3	4
444	P	ENST00000226578	MANBA	100895	5.33	3.98	8.2e-05	3	3	4
446	P	ENST00000371655	RAB3B	24757.9	4.85	46.58	0.001964	8	4	24
447	P	ENST00000263168	CAPZA1	32922.8	5.45	5.24	6.3e-05	1	1	1
448	P	ENST00000304725	CST2	16444.7	4.85	31.91	0.005721	9	1	45
449	P	ENST00000390545	IGHG2	35900.6	7.66	42.02	0.002749	11	3	50
450	P	ENST00000290902		35788.3	5.47	6.34	5.4e-05	1	1	1
451	P	ENST00000423316		71407.9	6.02	1.85	2.8e-05	1	1	1
452	P	ENST00000454330		28556.9	4.86	22.1	0.001007	6	6	15
453	P	ENST00000314423	CIRH1A	76890.2	9.03	1.46	2.6e-05	1	1	1
454	P	ENST00000403754,ENST00000403386		17718.2	8.93	7.23	0.000108	1	1	1
455	P	ENST00000358524	PATE2	13015.3	6.91	20.35	0.000793	2	2	5
456	P	ENST00000373120		61692.8	5.12	55.99	0.00574	39	39	179
457	P	ENST00000046087	ZPBP	40141.7	9.42	12.25	0.000613	4	4	12
458	P	ENST00000421089		26591.2	6.44	12.88	0.000539	2	2	7
460	P	ENST00000284984	ADAMTS1	105358	6.4	4.65	5.6e-05	2	2	3
461	P	ENST00000380079	STEAP4	51981.2	9.39	5.01	3.9e-05	1	1	1
462	P	ENST00000299218		136376	5.52	2.11	4.4e-05	1	1	3
463	P	ENST00000332680		40411.2	8.53	12.89	0.000552	5	5	11
464	P	ENST00000329597		45674.7	9.3	21.43	0.001501	11	11	34
465	P	ENST00000377436		35364.7	8.43	7.03	0.000229	1	1	4
466	P	ENST00000319006	TAL1,TALDO1	37540.1	6.36	6.53	0.000213	2	2	4
467	P	ENST00000428859		34925.9	6.71	41.18	0.003866	10	10	66
468	P	ENST00000374479	FUCA1	53688.9	6.37	17.17	0.000846	6	6	22
469	P	ENST00000225927		82265.7	6.2	9.83	0.000169	4	4	7
471	P	ENST00000262825		97975.6	5.37	2.66	2e-05	1	1	1
472	P	ENST00000286788	CCT8	59620.6	5.42	1.82	6.5e-05	1	1	2
473	P	ENST00000377403	H6PD	88892.7	6.84	1.9	2.3e-05	1	1	1
475	P	ENST00000261292	LIPG	56794.7	8.13	17.2	0.000574	5	5	16
477	P	ENST00000260356	THBS1	129383	4.71	0.94	4.6e-05	1	1	3
478	P	ENST00000310325	CTSF	53365.9	8.52	9.5	0.000296	4	4	8
479	P	ENST00000256404	PEBP4	25733.4	6.08	64.32	0.004343	11	11	55
480	P	ENST00000284320	TOMM70A	67454.8	6.75	1.32	2.9e-05	1	1	1
481	P	ENST00000359240	ADAM29	92758.5	7.29	1.1	2.2e-05	1	1	1
482	P	ENST00000340356	SOX18	40891.2	8.16	3.13	4.7e-05	1	1	1
483	P	ENST00000380789		88141.8	6.05	7.99	0.000208	5	5	9
484	P	ENST00000372783		37131.8	6.07	4.18	5.4e-05	1	1	1
485	P	ENST00000263956	GTF3C3	101272	4.98	2.71	2e-05	1	1	1
487	P	ENST00000449740		36694.6	8.08	20.24	0.000854	6	6	16
488	P	ENST00000339841		26106.3	6.2	41.26	0.001608	6	6	20
490	P	ENST00000395624		53806.4	5.65	14.15	0.000493	5	5	14
492	P	ENST00000366943		578275	6.36	0.13	3e-06	1	1	1
494	P	ENST00000382708		28601.7	6.28	4.8	7.2e-05	1	1	1
495	P	ENST00000354420	RNH1	49973.5	4.71	4.77	7.8e-05	1	1	2
496	P	ENST00000326783	EDDM3B	17584.2	6.51	40.14	0.004268	7	6	35
497	P	ENST00000306549	PCDHB1	90490.6	5.2	0.98	2.2e-05	1	1	1
498	P	ENST00000221130	GSR	56257	8.74	10.92	0.000206	4	4	6
499	P	ENST00000372781		52130.9	9.3	78.35	0.060878	153	126	1569
500	P	ENST00000280800	PLBD2	65471.8	6.34	2.89	3e-05	1	1	1
501	P	ENST00000302262		105324	5.62	10.92	0.000395	7	7	21
502	P	ENST00000368151		344140	6.01	0.45	6e-06	1	1	1
503	P	ENST00000353801	HSP90AB1	83264.2	4.97	21.96	0.001065	14	2	43
504	P	ENST00000246957	TRAP1	80110	8.3	1.99	0.000153	1	1	6
505	P	ENST00000264775		32150.1	8.38	3.86	6.3e-05	1	1	1
507	P	ENST00000262768	TIMP2	24399.3	7.46	45	0.002281	10	10	28
509	P	ENST00000369409	PHGDH	56650.5	6.29	1.5	6.7e-05	1	1	2
510	P	ENST00000229729		79253.8	8.91	3.8	0.000328	4	4	13
511	P	ENST00000355906	HP	45205.3	6.13	5.42	0.000132	2	1	3
512	P	ENST00000335972	UBA1	117849	5.49	4.16	8.5e-05	2	2	5
513	P	ENST00000379869		111593	7.66	1.67	1.8e-05	1	1	1
514	P	ENST00000258091	CCT7	59366.6	7.55	4.05	9.9e-05	1	1	3
515	P	ENST00000340482		87248.5	9.29	20.21	0.001038	11	11	45
518	P	ENST00000400001		66182.7	6.21	3.62	3e-05	1	1	1
522	P	ENST00000357164	GM2A	20838.4	5.17	19.17	0.00065	4	4	7
524	P	ENST00000254801	IGJ	18098.6	5.12	27.67	0.00124	4	4	11
526	P	ENST00000333905		40197	6.32	6.89	4.9e-05	1	1	1
527	P	ENST00000368719	S100A6	10179.7	5.32	8.89	0.000199	1	1	1
528	P	ENST00000368738	S100A9	13242	5.71	43.86	0.00283	6	6	18
530	P	ENST00000351554	CD59	14177.3	6.02	35.94	0.007142	9	9	51
532	P	ENST00000248701	SPINK2	9291.01	9.3	38.1	0.00128	2	2	6
535	P	ENST00000336787	RAB27A	24868.1	5.09	19.46	0.001136	4	3	14
536	P	ENST00000224237		53651.7	5.06	11.37	0.000423	5	4	11
537	P	ENST00000259396		23539.6	5.02	30.35	0.002051	7	6	23
538	P	ENST00000322310	SSNA1	13596.2	5.37	6.72	0.000151	1	1	1
539	P	ENST00000260118	GGH	35964.4	6.66	13.21	0.000395	3	3	7
540	P	ENST00000354775		56291.9	6.23	6.95	0.000104	3	3	3
541	P	ENST00000233997	AZU1	26885.6	9.75	9.56	0.000143	2	2	2
542	P	ENST00000311757		28249.2	6.24	7.66	0.000206	1	1	3
543	P	ENST00000305544	LAMB2	195981	6.07	21.36	0.000608	26	26	61
544	P	ENST00000369680	XPNPEP1	69917.8	5.42	2.25	2.9e-05	1	1	1
545	P	ENST00000219022	OLFM4	57279.8	5.5	11.96	0.000492	5	5	14
547	P	ENST00000265563	PRKAR2A	45518.4	4.96	22.28	0.000621	7	6	14
550	P	ENST00000332149	TMPRSS2	53859.2	8.12	19.92	0.000947	7	7	26
551	P	ENST00000299498	CYB5R2	31458.3	8.49	36.59	0.001039	7	7	16
552	P	ENST00000305231		60720.6	8.54	1.13	3.4e-05	1	1	1
553	P	ENST00000327492	TOB2	36632.2	6.45	6.4	5.2e-05	1	1	1
554	P	ENST00000448615		24152.3	7.03	19.9	0.001566	7	7	18
555	P	ENST00000333911	TXNDC6	36855.7	4.82	2.42	0.000163	1	1	3
557	P	ENST00000416877		13865.7	6.91	16.67	0.000149	1	1	1
558	P	ENST00000436195		60192.3	4.34	5.79	0.000101	2	2	3
559	P	ENST00000394440	CCT4	57924.2	7.96	5.38	0.000133	2	2	4
560	P	ENST00000379731	B4GALT1	43920.3	8.88	14.82	0.00054	4	4	12
561	P	ENST00000372769	SEMG2	65444.5	9.09	74.57	0.041919	168	141	1361
563	P	ENST00000468812	PPIA	18012.5	7.68	47.88	0.001738	7	4	16
564	P	ENST00000315971		49907.8	5.83	4.71	0.000281	2	1	7
565	P	ENST00000398153	HDDC2	23390.5	5.33	8.33	8.8e-05	1	1	1
566	P	ENST00000331442	HIST1H1B	22580.2	10.91	5.75	7.9e-05	1	1	1
567	P	ENST00000335847	CRISP1	28481.4	5.57	52.61	0.006767	14	14	94
568	P	ENST00000381967	PGM2	68283.4	6.28	5.39	2.9e-05	1	1	1
569	P	ENST00000291688	MCM3AP	218405	5.99	0.86	9e-06	1	1	1
571	P	ENST00000315758	MDH2	35503.3	8.92	29.59	0.00122	9	9	23
572	P	ENST00000233114	MDH1	36426.1	6.91	37.43	0.001717	9	9	32
573	P	ENST00000215582	C19orf21	75356.5	6.36	3.53	2.6e-05	1	1	1
574	P	ENST00000262105	MCM4	96557.9	6.28	0.93	2.1e-05	1	1	1
575	P	ENST00000300060	ANPEP	109540	5.31	40.64	0.003429	39	39	185
576	P	ENST00000224167		24390.6	6.9	25	0.004321	8	8	54
577	P	ENST00000285667	HSPA13	51927.5	5.52	4.88	0.000152	2	2	4
578	P	ENST00000357549,ENST00000354348,ENST00000360441,ENST00000377364,ENST00000377803,ENST00000377745,ENST00000355057,ENST00000369165,ENST00000369157,ENST00000355981,ENST00000359907,ENST00000358064,ENST00000289352,ENST00000340756	HIST4H4,HIST1H4L,HIST1H4K,HIST2H4A,HIST2H4B,HIST1H4A,HIST1H4B,HIST1H4E,HIST1H4F,HIST1H4C,HIST1H4D,HIST1H4I,HIST1H4J,HIST1H4H	11367.3	11.36	48.54	0.007658	7	7	44
579	P	ENST00000273951		52917.5	5.32	18.99	0.000983	7	7	26
580	P	ENST00000305738	PATE1	14270.8	8.28	61.9	0.008536	10	10	60
581	P	ENST00000452489		42159.9	5.53	7.75	0.000144	1	1	3
583	P	ENST00000222286	GAPDHS	44501.2	8.39	14.95	0.000308	3	3	7
584	P	ENST00000375326		36842.5	6.54	9.17	0.000371	3	3	7
585	P	ENST00000378565	ITM2B	30338	5	4.89	0.000202	1	1	3
586	P	ENST00000269321	ARHGDIA	23207.1	5.03	15.2	0.000264	2	2	3
587	P	ENST00000001008	FKBP4	51804.6	5.35	3.05	3.9e-05	1	1	1
589	P	ENST00000434600		45170.1	5.6	7.3	0.000393	3	3	9
590	P	ENST00000353883	HYOU1	111335	5.16	4.8	0.000215	3	3	12
591	P	ENST00000246662	KRT9	62064.3	5.14	2.41	2.9e-05	1	1	1
592	P	ENST00000261510	CPE	53150.7	5.03	54.62	0.008021	40	39	213
594	P	ENST00000231420	AGXT2	57156.3	8.08	3.7	3.5e-05	1	1	1
595	P	ENST00000445202	PATE3	11747	9.3	24.49	0.000366	2	2	2
596	P	ENST00000319760		34914.9	8.41	4.44	5.7e-05	1	1	1
597	P	ENST00000371996	MINPP1	55051.2	7.93	16.22	0.000479	5	5	13
598	P	ENST00000381733		46503.6	7.99	28.22	0.002006	10	10	46
601	P	ENST00000316448	CALR	48141.6	4.29	28.06	0.000946	8	8	22
602	P	ENST00000331483	P4HB	57116.4	4.76	15.75	0.000459	6	6	13
603	P	ENST00000373365	GLO1	20777.7	5.12	53.8	0.002338	8	8	24
604	P	ENST00000369705	ME1	64149.6	5.79	3.67	9.4e-05	1	1	3
605	P	ENST00000319756	KLK11	31058.9	9.23	23.05	0.001017	4	4	16
606	P	ENST00000393892	CNP	47578.6	9.17	5.94	4.3e-05	1	1	1
607	P	ENST00000336909	IL6ST	103537	5.62	0.98	2e-05	1	1	1
608	P	ENST00000398606	GSTP1	23355.8	5.43	57.62	0.003414	9	9	40
609	P	ENST00000228945	ARHGDIB	22988	5.1	12.44	0.000357	1	1	4
610	P	ENST00000262746	PDX1,PRDX1	22110.4	8.27	61.31	0.003243	10	8	36
611	P	ENST00000375500		21567.7	8.61	20.1	0.00037	2	1	4
612	P	ENST00000236671	CTSD	44552.2	6.1	46.12	0.004133	20	20	95
613	P	ENST00000375111	PLA2G2A	16082.7	9.44	6.94	0.000124	1	1	1
614	P	ENST00000246105	DEFB129	20298.7	9.04	11.48	0.000588	2	2	6
615	P	ENST00000382388	DEFB127	11342.5	9.05	7.07	0.000181	1	1	1
616	P	ENST00000267814	SORD	38324.6	8.23	54.34	0.002611	13	13	52
617	P	ENST00000421235,ENST00000456570		140943	6.82	21.48	0.001473	27	27	104
619	P	ENST00000357368		217041	6.06	5.54	0.000175	7	7	19
620	P	ENST00000264833	OLFM2	51386.3	8.06	3.52	3.9e-05	1	1	1
621	P	ENST00000222219	DNASE2	39580.8	8.3	11.94	0.000548	4	4	11
622	P	ENST00000375654	HSPA1L	70375.1	5.76	19.66	0.000951	10	1	34
623	P	ENST00000264167	AGPS	72911.8	6.99	3.34	2.7e-05	1	1	1
624	P	ENST00000379341	PRDX4	30539.9	5.86	7.01	0.000331	2	1	5
625	P	ENST00000370508	GOT1	46247.5	6.53	26.88	0.000694	8	8	16
626	P	ENST00000299300	CCT2	57488.2	6.01	10.47	0.000235	3	3	7
628	P	ENST00000261574		125545	4.8	1.79	4.8e-05	1	1	3
629	P	ENST00000295633	FSTL1	34985.5	5.39	14.94	0.001164	6	6	20
631	P	ENST00000346798		86943.2	4.73	5.58	0.000163	3	3	7
632	P	ENST00000309680	KRT2	65432.9	8.07	5.01	0.000112	3	0	4
633	P	ENST00000370574	ZNHIT6	53918.3	5.62	2.13	0.000343	1	1	9
634	P	ENST00000341865		124034	9.48	1.85	1.5e-05	1	1	1
636	P	ENST00000211402	VARS	140476	7.53	0.95	1.4e-05	1	1	1
637	P	ENST00000334307	C11orf74	25407.3	4.39	8.14	8.1e-05	1	1	1
638	P	ENST00000296444	SHISA5	25581.8	6.26	2.92	0.000149	1	1	2
639	P	ENST00000215743		54589.9	6.38	1.43	3.7e-05	1	1	1
640	P	ENST00000257497	ANXA1	38714.2	6.57	30.35	0.001243	10	10	24
641	P	ENST00000318602		163291	6.03	9.29	0.000207	8	7	17
642	P	ENST00000345125	CTSB	37821.6	5.88	46.61	0.003278	19	19	62
643	P	ENST00000458037		64701.1	6.23	7.34	0.000125	3	3	4
644	P	ENST00000380904		71704.5	6.33	71.13	0.022557	117	116	789
645	P	ENST00000324015	SERPINF2	54565.8	5.87	20.37	0.000657	7	7	18
646	P	ENST00000291009	PIP	16572.5	8.26	73.97	0.044078	28	27	359
648	P	ENST00000347433	SRRT	100666	5.7	3.77	2e-05	1	1	1
649	P	ENST00000256246		315336	5.81	0.36	6e-06	1	1	1
653	P	ENST00000332556	LAMP1	44882.4	9	6	0.000602	3	3	14
654	P	ENST00000306749		273427	6.01	3.27	0.000128	5	5	18
655	P	ENST00000356956		274375	5.64	1.24	3.6e-05	3	3	5
656	P	ENST00000348956	CKB	42644.3	5.34	50.13	0.002588	13	13	55
657	P	ENST00000377298	CLSTN1	109793	4.81	9.99	0.000183	6	6	10
659	P	ENST00000360270	MSN	67820	6.08	8.49	0.000621	5	1	20
660	P	ENST00000317508	PRSS8	36431.4	5.52	11.08	0.000732	3	3	14
661	P	ENST00000336811	ANG	16550.1	9.73	13.61	0.000366	1	1	3
663	P	ENST00000270142	SOD1	15935.7	5.7	53.9	0.003492	8	8	30
664	P	ENST00000293778		29518.7	8.93	3.3	6.6e-05	1	1	1
666	P	ENST00000226218	VTN	54305.6	5.55	8.37	0.000225	3	3	6
667	P	ENST00000252699	ACTN4	104854	5.27	10.21	0.000354	6	1	18
668	P	ENST00000381611		53900.9	5.17	4.88	0.000255	1	1	7
669	P	ENST00000287748	LYZL4	16433	8.6	6.85	0.000368	1	1	3
670	P	ENST00000229725	NEU1	45467.3	5.59	9.16	0.00013	2	2	3
671	P	ENST00000373758	REEP3	29263.9	9.57	3.92	7e-05	1	1	1
672	P	ENST00000341772		78474.7	5.03	1.36	2.4e-05	1	1	1
674	P	ENST00000328300		161632	7.71	1.01	1.1e-05	1	1	1
675	P	ENST00000390626		12674.5	8.45	10.26	0.000306	1	1	2
677	P	ENST00000338379	HIST1H1T	22019	11.71	5.8	8.7e-05	1	1	1
678	P	ENST00000306467	CEP120	112640	5.9	2.33	1.8e-05	1	1	1
679	P	ENST00000382280	ZG16B	22739	6.74	25.48	0.001551	4	4	18
680	P	ENST00000305786	CYCS	11748.7	9.59	31.43	0.000683	3	2	4
681	P	ENST00000287097		161689	5.59	4.98	0.000112	5	5	9
683	P	ENST00000315970	OS9	75561.6	4.8	8.7	0.000134	4	4	5
686	P	ENST00000395248		45260.6	8.48	41.87	0.00253	15	13	59
687	P	ENST00000265983	HPX	51676.4	6.55	38.74	0.001862	11	11	48
688	P	ENST00000376023		46273.3	4.95	7.56	0.000393	4	4	9
690	P	ENST00000372998		22788.2	8.66	59.5	0.008246	15	15	92
691	P	ENST00000217426	AHCY	47716.1	5.92	7.87	0.000124	2	2	3
693	P	ENST00000198765	CPNE3	60130.6	5.6	4.28	6.7e-05	1	1	2
695	P	ENST00000458578		24003.6	8.88	10.38	0.000338	1	1	4
696	P	ENST00000265195	SIL1	52084.7	5.27	22.78	0.001011	9	9	26
697	P	ENST00000252520		135695	5.26	0.8	1.4e-05	1	1	1
698	P	ENST00000422447	LDHA	36688.7	8.44	38.25	0.001998	10	8	37
699	P	ENST00000308162	CFL1	18502.5	8.22	25.3	0.000648	3	3	6
700	P	ENST00000369636		21994.4	8.14	17.59	0.00045	2	1	5
701	P	ENST00000335749		179321	6.36	0.46	1e-05	1	1	1
703	P	ENST00000393080		50598.2	5.42	4.02	0.00056	3	3	14
704	P	ENST00000264998		77063.9	6.81	57.74	0.005239	43	40	204
705	P	ENST00000264335	YWHAE	29173.9	4.63	30.2	0.001898	7	4	27
706	P	ENST00000429021		29126.7	6.27	14.96	0.000282	2	1	4
707	P	ENST00000261714	BLMH	52562.2	5.87	4.4	7.9e-05	1	1	2
709	P	ENST00000476993	VWA1	46804.1	7.18	36.63	0.001088	11	11	27
710	P	ENST00000457859		61999.3	5.08	15.37	0.000764	8	8	23
711	P	ENST00000301765		38659	5.19	5.35	5e-05	1	1	1
713	P	ENST00000277508	PAEP	20624.2	5.36	34.44	0.008465	9	9	85
714	P	ENST00000264613		122219	5.44	7.98	0.000168	5	5	10
715	P	ENST00000248923	GGT1	61410.2	6.65	14.24	0.000882	9	4	28
716	P	ENST00000299338	C15orf33	59955.5	9	1.77	3.5e-05	1	1	1
717	P	ENST00000225719	CPD	152931	5.68	0.87	2.6e-05	1	1	2
719	P	ENST00000377892		71123.4	4.84	2.12	2.7e-05	1	1	1
720	P	ENST00000273628		21168.7	9.21	24.86	0.000775	4	3	8

## Sheet: Table S9
ProteinGroupID	Parsimonious	FastaID	CommonName	Mol.Wt	pI	Coverage	NSAF	NumPeptides	NumUniquePeptides	NumSpectra
1	P	ENST00000290866	ACE	149715	5.95	15.24	0.000619	12	12	39
2	P	ENST00000457794		27079.3	5.38	26.61	0.001337	6	4	16
3	P	ENST00000245907	C3	187148	6.02	9.56	0.000274	12	12	22
5	P	ENST00000262133	RBL2	128367	7.27	1.49	1.8e-05	1	1	1
6	P	ENST00000368733	S100A8	10834.5	6.51	23.66	0.001114	2	2	5
7	P	ENST00000457514		11407.5	8.97	25.51	0.004229	3	3	20
8	P	ENST00000442451		101796	6.38	0.98	4.5e-05	1	1	2
9	P	ENST00000366560	FH	54637	8.85	12.16	0.000122	2	2	3
10	P	ENST00000308675	LINGO2	68065.9	8.44	3.96	0.000137	1	1	4
11	P	ENST00000252999		399737	6.66	2	6.2e-05	5	5	11
12	P	ENST00000419076		16061.8	4.98	31.94	0.003022	6	6	21
13	P	ENST00000371159		29065	8.08	40.31	0.003614	7	7	45
15	P	ENST00000272324	REG3G	19330.1	6.7	9.14	0.000118	1	1	1
16	P	ENST00000374700	AOX1	147918	6.79	2.02	1.5e-05	1	1	1
17	P	ENST00000340384	TUBB2C	49831	4.79	21.12	0.000419	5	0	9
18	P	ENST00000327892	TUBB	49670.8	4.78	15.54	0.000373	4	0	8
19	P	ENST00000383778		61510.5	5.72	14.13	0.00057	5	5	15
20	P	ENST00000262193	PSMB1	26489.4	8.27	21.16	0.000516	3	3	6
21	P	ENST00000229243	ACRBP	61358.6	5.09	28.36	0.000916	9	9	24
22	P	ENST00000321394	TCP1	60343.6	5.8	4.86	7.5e-05	1	1	2
23	P	ENST00000324460	HSPA5	72333	5.07	25.08	0.000697	12	12	22
24	P	ENST00000054950	RCN1	38890	4.86	4.83	0.000188	1	1	3
25	P	ENST00000260130	SDCBP	32444.4	7.06	7.72	0.000417	1	1	6
27	P	ENST00000273371	PLA1A	49715.5	7.11	30.7	0.001409	9	9	31
28	P	ENST00000262919		158537	7.24	0.7	2.9e-05	1	1	2
29	P	ENST00000380647		162190	8.19	0.71	1.5e-05	1	1	1
30	P	ENST00000367990	APOA2	11175	6.27	20	0.000622	1	1	3
31	P	ENST00000253673		72621.1	8.41	1.69	3.2e-05	1	1	1
32	P	ENST00000234038	PPP1R7	41564.2	4.84	8.06	0.000518	3	3	9
33	P	ENST00000304749		16387.7	6.73	46.1	0.007054	8	2	48
34	P	ENST00000371117		446702	6.12	0.17	5e-06	1	1	1
35	P	ENST00000234590		47169	7.01	45.62	0.003247	16	11	68
36	P	ENST00000354955	FMOD	43178.8	5.66	2.13	5.5e-05	1	1	1
37	P	ENST00000304704	RNASE4	16840.5	9.3	21.09	0.001692	5	5	12
38	P	ENST00000395592		31153.2	5.42	6.45	7.4e-05	1	1	1
39	P	ENST00000274764	HIST1H2BA	14167.5	10.31	11.81	0.001958	2	2	12
40	P	ENST00000432007		54198	9.34	1.26	4.4e-05	1	1	1
41	P	ENST00000396754		13972	6.9	51.64	0.009681	12	12	57
42	P	ENST00000345146	IDH1	46659.3	6.53	43.96	0.004455	18	17	89
43	P	ENST00000258341	LAMC1	177603	5.01	3.48	5.2e-05	3	3	4
44	P	ENST00000340900	RNASE1	17644.2	9.1	30.13	0.005047	3	3	38
45	P	ENST00000236130	TSPAN1	26300.9	5.12	5.39	8.6e-05	1	1	1
46	P	ENST00000256999		84330.7	6.5	3.07	2.8e-05	1	1	1
47	P	ENST00000296412	ADH5	39724.2	7.45	5.88	5.5e-05	1	1	1
49	P	ENST00000236850	APOA1	30777.8	5.56	13.48	0.000466	3	3	6
52	P	ENST00000390547	IGHA1	37654.7	6.08	53.82	0.0054	18	11	92
53	P	ENST00000296125	TGM4	77145.1	6.31	72.66	0.006846	50	50	226
54	P	P68082|MYG_HORSE		17082.7	7.2	10.39	0.000269	1	1	2
55	P	ENST00000450286		17825.2	7.67	11.56	0.000599	1	1	5
57	P	ENST00000261479	PSMA6	27399.5	6.35	4.88	8.4e-05	1	1	1
58	P	ENST00000326842	EDDM3A	17646.5	8.64	12.24	0.001269	2	2	9
59	P	ENST00000423516		68813.6	7.25	2.69	9.9e-05	1	1	3
61	P	ENST00000372676	WFDC2	12993	4.69	45.16	0.013536	12	12	81
62	P	ENST00000322611	BASP1	22693.4	4.64	12.33	9.1e-05	1	1	1
63	P	ENST00000290567	CES7	63926.4	5.98	25.91	0.001297	10	10	36
65	P	ENST00000219069	ZNF263	77298.7	6.54	2.05	3e-05	1	1	1
66	P	ENST00000367602	QSOX1	82577.7	9.13	31.86	0.002441	22	22	88
67	P	ENST00000255040	APCS	25387.1	6.1	9.42	0.000279	2	2	3
68	P	ENST00000309311	EEF2	95338.1	6.41	10.26	0.000266	4	4	11
71	P	ENST00000221347	FCGBP	572017	5.14	11.6	0.000165	16	16	43
72	P	ENST00000330123	ZNF616	90273.1	9.66	1.15	5.3e-05	1	1	2
73	P	ENST00000403558		59492	6.28	5.52	0.000267	2	2	7
74	P	ENST00000300289	PDIA3	56782.4	5.98	23.96	0.000739	8	8	18
75	P	ENST00000301522	PRDX2	21891.9	5.66	45.45	0.002826	7	6	27
76	P	ENST00000244728	COL21A1	99368.6	8.57	0.73	2.2e-05	1	1	1
77	P	ENST00000229270		30791	5.65	48.6	0.003115	10	10	43
78	P	ENST00000390550		47413	6.5	21.58	0.002596	7	1	54
79	P	ENST00000266085	TIMP3	24145	9	3.79	0.000393	1	1	4
80	P	ENST00000379982	RHOBTB3	69413.4	7.72	2.13	3.4e-05	1	1	1
82	P	ENST00000376925	CST3	15799.2	9	61.64	0.017315	16	16	122
83	P	ENST00000217423	CST4	16214.4	4.95	67.38	0.025424	19	10	173
84	P	ENST00000252809		34140.2	9.79	5.19	0.000336	2	2	5
85	P	ENST00000453338		62261.1	6.17	22.2	0.000797	7	7	22
86	P	ENST00000261313	PEBP1	21056.8	7.01	58.82	0.001884	7	7	17
87	P	ENST00000220166	CTSH	37393.6	8.35	25.07	0.001052	6	6	17
88	P	ENST00000290158	KPNB1	97170.2	4.68	3.54	4.7e-05	2	2	2
89	P	ENST00000301258		12882.1	5.07	8.13	0.001179	1	1	7
90	P	ENST00000217428	SPINT3	10252	6.21	19.1	0.002561	2	2	11
91	P	ENST00000369713	GSTO1	27565.9	6.24	7.47	8.6e-05	1	1	1
92	P	ENST00000265838	ACAT1	45199.6	8.98	3.98	4.9e-05	1	1	1
93	P	ENST00000357389		79686.5	5.84	10.4	0.000316	4	4	11
94	P	ENST00000376795	DNAJC3	57580.2	5.83	11.71	0.000329	4	4	8
95	P	ENST00000309758	HSPA6	71028.1	5.81	12.75	0.00087	8	1	27
96	P	ENST00000331285	PCYT2	43835.5	6.44	5.66	5.3e-05	1	1	1
98	P	ENST00000292401	AZGP1	34258.7	5.71	64.43	0.019748	37	31	284
99	P	ENST00000350881	THBS4	105869	4.44	9.57	0.000474	6	6	22
100	P	ENST00000370509	CREG1	24074.5	7.06	9.55	0.000471	2	2	5
103	P	ENST00000204679	GNPTG	33973.6	6.47	3.28	6.8e-05	1	1	1
104	P	ENST00000263100		54253.5	5.56	10.3	0.000377	4	4	9
105	P	ENST00000296511	ANXA5	35936.8	4.94	22.19	0.000777	5	5	12
107	P	ENST00000285379	CA2	29246.1	6.87	16.92	0.000877	4	4	11
108	P	ENST00000044462	PSMA4	29483.8	7.58	33.72	0.000794	4	4	10
109	P	ENST00000351273		48336	6.54	59.81	0.027116	61	61	547
110	P	ENST00000261769	CDH1	97456.1	4.58	2.04	0.000235	2	2	10
111	P	ENST00000382120	SOD3	25850.9	6.13	25.83	0.000777	5	5	9
113	P	ENST00000457054		96772	6.13	8.48	9.5e-05	3	2	4
114	P	ENST00000370597	CRTAC1	71420.7	4.95	21.94	0.001129	9	9	36
115	P	ENST00000335106		195664	8.76	1.62	1.2e-05	1	1	1
116	P	ENST00000389682	TSN	26183	6.01	7.02	0.000364	1	1	4
117	P	ENST00000325321	KLK2	28671	6.44	36.78	0.004287	10	7	54
118	P	ENST00000360490	MME	85513.9	5.54	7.47	0.000249	4	4	9
119	P	ENST00000312722		62466.3	8.58	3.64	3.8e-05	1	1	1
121	P	ENST00000307363		76021.8	6.03	5.32	0.000214	3	3	7
122	P	ENST00000361505	PNP	32117.9	6.45	17.65	0.00086	4	4	12
123	P	ENST00000406818	DTNB	71355.6	8.11	3.67	3.3e-05	1	1	1
124	P	ENST00000327473	TNFAIP8L1	20827.3	9.57	9.68	0.000111	1	1	1
125	P	ENST00000395307		29503.9	8.83	8.05	0.000318	1	1	4
126	P	ENST00000262094	RAB27B	24607.8	5.35	9.63	0.00057	2	1	6
127	P	ENST00000370630	CTBS	43759.8	6.19	7.79	5.4e-05	1	1	1
128	P	ENST00000226578	MANBA	100895	5.33	7.17	0.000165	4	4	7
129	P	ENST00000280704	LDHC	36311.3	7.08	41.27	0.002996	13	12	48
130	P	ENST00000223321	PSMA2	25898.6	6.91	14.1	0.000531	2	2	6
131	P	ENST00000350669	LDHB	36638.5	5.71	31.74	0.001985	9	8	32
132	P	ENST00000262288	SCPEP1	50830.7	5.6	11.73	0.000504	4	4	11
134	P	ENST00000293274	LYZL6	16956.4	5.73	18.24	0.00014	1	1	1
135	P	ENST00000432547		20145.6	5.22	11.89	0.000336	1	1	3
137	P	ENST00000374500		20925.2	5.36	20.71	0.001151	3	3	11
138	P	ENST00000390545	IGHG2	35900.6	7.66	42.02	0.004449	11	3	70
139	P	ENST00000296754		107841	5.86	1.48	4.4e-05	1	1	2
140	P	ENST00000373944	ZWINT	31293.4	5.1	3.61	7.5e-05	1	1	1
141	P	ENST00000217131	CTSZ	33867.9	6.7	9.24	0.000342	2	2	5
142	P	ENST00000316292	EEF1A1	50140.9	9.1	21.86	0.000807	5	1	18
143	P	ENST00000226279	CD38	34328.4	7.85	14.67	0.000898	4	4	13
144	P	ENST00000215754	MIF	12476.3	7.73	35.65	0.003063	3	3	17
145	P	ENST00000415930		64324.6	9.01	13.71	0.001165	8	8	32
146	P	ENST00000296271	RHO	38892.6	6.21	4.02	6e-05	1	1	1
147	P	ENST00000377182		77555.7	5.05	1.6	3e-05	1	1	1
148	P	ENST00000403754,ENST00000403386		17718.2	8.93	7.23	0.000125	1	1	1
149	P	ENST00000358524	PATE2	13015.3	6.91	11.5	0.000367	1	1	2
150	P	ENST00000373120		61692.8	5.12	52.06	0.008007	35	35	216
151	P	ENST00000435071		56866.2	6.04	4.28	0.000121	1	1	3
152	P	ENST00000046087	ZPBP	40141.7	9.42	10.26	0.000354	3	3	6
155	P	ENST00000421089		26591.2	6.44	7.3	0.000267	1	1	3
156	P	ENST00000284984	ADAMTS1	105358	6.4	19.75	0.0009	13	12	42
158	P	ENST00000223836		23410.8	8.79	6.67	0.000395	1	1	4
159	P	ENST00000393399		58099.6	7	7.74	0.00016	2	2	4
160	P	ENST00000423391	ACTBL2	42003.2	5.39	11.17	0.001212	4	1	22
162	P	ENST00000332680		40411.2	8.53	12.04	0.000406	3	3	7
163	P	ENST00000299218		136376	5.52	2.11	1.7e-05	1	1	1
164	P	ENST00000329597		45674.7	9.3	34.98	0.003164	14	14	62
165	P	ENST00000278282	SCGB1A1	9993.75	4.99	29.67	0.000683	1	1	3
166	P	ENST00000331572		62613.9	6.95	1.6	3.7e-05	1	1	1
167	P	ENST00000199448		38150.5	9.66	2.62	6e-05	1	1	1
168	P	ENST00000374479	FUCA1	53688.9	6.37	13.3	0.000756	4	4	17
169	P	ENST00000428859		34925.9	6.71	29.41	0.001625	7	7	24
170	P	ENST00000225927		82265.7	6.2	5.25	0.000112	2	2	4
172	P	ENST00000421673		257051	7.22	32.6	0.004826	99	98	568
173	P	ENST00000286788	CCT8	59620.6	5.42	1.82	3.8e-05	1	1	1
174	P	ENST00000308234		51924.8	6.8	5.65	4.3e-05	1	1	1
175	P	ENST00000358595	ARNT	86636.5	6.11	3.55	2.6e-05	1	1	1
176	P	ENST00000359759		178188	5.67	6.39	0.000177	6	6	15
178	P	ENST00000369049		63563.4	6.43	48.15	0.004678	24	24	128
179	P	ENST00000261292	LIPG	56794.7	8.13	19.8	0.000622	6	6	15
180	P	ENST00000260356	THBS1	129383	4.71	4.44	0.000142	3	3	8
181	P	ENST00000310325	CTSF	53365.9	8.52	4.75	0.000214	2	2	5
182	P	ENST00000356948		59633.1	9.21	3.41	7.4e-05	1	1	2
183	P	ENST00000269593	IGFBP4	27934	6.81	18.22	0.000803	4	3	10
185	P	ENST00000256404	PEBP4	25733.4	6.08	44.05	0.002008	6	6	22
186	P	ENST00000326003	KLK3	28741.3	7.61	83.14	0.029613	66	63	373
187	P	ENST00000340356	SOX18	40891.2	8.16	3.13	5.4e-05	1	1	1
188	P	ENST00000290541	PSMB4	29204.2	5.72	17.42	0.000314	2	2	4
189	P	ENST00000380131		51181	8.37	33.18	0.001938	15	9	42
190	P	ENST00000312134	CST6	16511.1	8.32	40.27	0.000834	4	4	6
191	P	ENST00000300026	PPIB	23742.5	9.42	45.83	0.003262	11	11	34
192	P	ENST00000372783		37131.8	6.07	8.06	6.2e-05	1	1	1
194	P	ENST00000449740		36694.6	8.08	9.82	0.000432	2	2	7
196	P	ENST00000262424	CRISPLD2	55919.7	8.36	6.44	0.000167	1	1	4
197	P	ENST00000289749		23169.3	5.77	3.24	9.6e-05	1	1	1
198	P	ENST00000388942	C15orf27	58443.5	4.63	2.64	3.9e-05	1	1	1
199	P	ENST00000339841		26106.3	6.2	41.26	0.00158	6	6	17
200	P	ENST00000231751		78181.9	8.5	73.94	0.029185	100	98	1000
201	P	ENST00000404922		131863	4.77	2.52	8.4e-05	2	2	5
202	P	ENST00000268793		56423.6	9.02	15.2	0.000929	6	5	23
205	P	ENST00000374173		39033.9	7.59	5.29	0.000231	1	1	4
206	P	ENST00000395624		53806.4	5.65	16.9	0.000814	6	6	20
207	P	ENST00000261170		123403	6.77	2.7	1.9e-05	1	1	1
208	P	gi|136429|sp|P00761|TRYP_PIG		24409.5	7	25.11	0.007356	15	14	82
209	P	ENST00000377453	CLN5	46339.1	8.63	10.57	0.00056	3	3	11
212	P	ENST00000304355,ENST00000304270	SPACA5,SPACA5B	17896.4	5.94	8.18	0.000261	1	1	2
214	P	ENST00000366667	AGT	53154.2	5.87	12.37	0.000513	4	4	12
215	P	ENST00000382708		28601.7	6.28	10	8.3e-05	1	1	1
216	P	ENST00000354420	RNH1	49973.5	4.71	4.77	0.00018	1	1	4
217	P	ENST00000326783	EDDM3B	17584.2	6.51	36.05	0.003383	4	4	24
219	P	ENST00000289779	F11R	32583.1	8.09	3.68	6.9e-05	1	1	1
220	P	ENST00000372781		52130.9	9.3	78.57	0.091855	172	146	2048
221	P	ENST00000270776	PGD	53140	6.8	12.84	0.000429	3	3	10
222	P	ENST00000280800	PLBD2	65471.8	6.34	2.89	7e-05	2	2	2
223	P	ENST00000302262		105324	5.62	9.24	0.000218	4	4	10
224	P	ENST00000343150	CTSL1	37564.1	5.32	14.71	0.000498	3	3	8
225	P	ENST00000368151		344140	6.01	0.67	7e-06	1	1	1
226	P	ENST00000373025	PGC	42425.8	4.36	11.34	0.001122	7	7	21
227	P	ENST00000419739		65930.7	7.96	29.59	0.001576	13	12	46
228	P	ENST00000434013		22441.2	8.87	42.29	0.008144	15	15	79
229	P	ENST00000219070	MMP2	73882.3	5.26	26.21	0.000848	10	10	27
230	P	ENST00000353801	HSP90AB1	83264.2	4.97	14.92	0.000658	9	1	23
231	P	ENST00000307630	YWHAG	28302.6	4.8	14.98	0.001426	3	1	17
232	P	ENST00000337777	PLS1	70253.4	5.28	3.5	0.000132	3	2	4
233	P	ENST00000246957	TRAP1	80110	8.3	1.99	0.000147	1	1	5
235	P	ENST00000227378	HSPA8	70898.1	5.37	16.25	0.000706	10	4	22
237	P	ENST00000254722		46312.2	5.97	7.18	0.000248	1	1	5
238	P	ENST00000262768	TIMP2	24399.3	7.46	40.91	0.00179	6	6	19
239	P	ENST00000316403		57832.6	6.25	35.33	0.012532	41	41	303
240	P	ENST00000377018		27578.8	8.81	9.58	0.00127	3	3	16
241	P	ENST00000205061		137222	6.52	3.82	0.000155	3	3	9
243	P	ENST00000369409	PHGDH	56650.5	6.29	1.5	7.8e-05	1	1	2
244	P	ENST00000371579	DPP7	54341.5	5.91	6.5	0.000253	3	3	6
245	P	ENST00000423889		93046	7.83	1.94	2.5e-05	1	1	1
246	P	ENST00000229729		79253.8	8.91	1.97	0.000146	1	1	5
247	P	ENST00000355814		46736.6	5.37	60.05	0.005552	32	32	112
248	P	ENST00000356860	CACNA2D1	123183	5.1	1.01	3.8e-05	1	1	2
249	P	ENST00000297785	ALDH1A1	54861.8	6.3	5.59	0.000124	2	2	3
250	P	ENST00000335972	UBA1	117849	5.49	6.24	7.8e-05	3	3	4
252	P	ENST00000379869		111593	7.66	1.67	6.1e-05	1	1	3
253	P	ENST00000258091	CCT7	59366.6	7.55	7	0.000305	2	2	8
255	P	ENST00000340482		87248.5	9.29	1.8	2.7e-05	1	1	1
256	P	ENST00000355899	PLS3	70811	5.41	9.05	0.000296	5	1	9
257	P	ENST00000279247	CAPN1	81890.1	5.49	5.32	8.7e-05	2	2	3
258	P	ENST00000373316	PGK1	44614.7	8.3	45.8	0.001888	13	10	38
259	P	ENST00000354785		272320	5.32	27.74	0.001372	51	51	164
261	P	ENST00000314144		57821.4	6.85	3.96	3.9e-05	1	1	1
263	P	ENST00000311322	LPL	53162.5	8.37	30.95	0.001614	11	11	37
264	P	ENST00000261837	GNB5	43566.3	6.02	1.77	5.2e-05	1	1	1
265	P	ENST00000218516	GLA	48766.8	5.35	18.88	0.00058	4	4	12
266	P	ENST00000323076		70288.4	5.29	33.97	0.002545	19	15	77
267	P	ENST00000357164	GM2A	20838.4	5.17	40.93	0.001396	6	6	13
269	P	ENST00000379370	AGRN	214846	6.02	2.79	4.1e-05	4	4	4
270	P	ENST00000254801	IGJ	18098.6	5.12	20.13	0.000912	3	3	7
271	P	ENST00000368738	S100A9	13242	5.71	37.72	0.001999	4	4	11
272	P	ENST00000351554	CD59	14177.3	6.02	35.94	0.005018	6	6	31
274	P	ENST00000248701	SPINK2	9291.01	9.3	26.19	0.000987	1	1	4
276	P	ENST00000336787	RAB27A	24868.1	5.09	9.5	0.000375	2	1	4
277	P	ENST00000224237		53651.7	5.06	2.15	4.4e-05	1	1	1
278	P	ENST00000259396		23539.6	5.02	36.32	0.003917	8	6	38
279	P	ENST00000216452	PIGH	21080.7	6.29	11.17	0.00011	1	1	1
280	P	ENST00000260118	GGH	35964.4	6.66	4.09	0.00013	1	1	2
281	P	ENST00000354775		56291.9	6.23	1.93	4e-05	1	1	1
282	P	ENST00000257857	CD63	25636.6	8.14	6.72	0.000348	2	2	4
283	P	ENST00000311757		28249.2	6.24	7.66	0.000397	1	1	5
284	P	ENST00000368261	CCT3	60533.9	6.1	5.14	3.8e-05	1	1	1
285	P	ENST00000305544	LAMB2	195981	6.07	12.07	0.000496	13	13	43
287	P	ENST00000254810,ENST00000366813	H3F3A,H3F3B	15327.9	11.27	33.82	0.001067	4	2	7
288	P	ENST00000418115	RHOA	21768.1	5.83	12.44	0.000429	1	1	4
289	P	ENST00000219022	OLFM4	57279.8	5.5	9.61	0.000284	3	3	7
291	P	ENST00000265563	PRKAR2A	45518.4	4.96	10.89	0.000154	3	2	3
292	P	ENST00000361367	CTR9	133502	6.32	0.6	1.8e-05	1	1	1
296	P	ENST00000332149	TMPRSS2	53859.2	8.12	4.67	0.000463	3	3	11
297	P	ENST00000327475		537334	5.85	0.32	4e-06	1	1	1
298	P	ENST00000421845	KIAA1310	95991.7	9.46	2.65	4.6e-05	1	1	2
300	P	ENST00000299498	CYB5R2	31458.3	8.49	8.33	7.5e-05	1	1	1
302	P	ENST00000389658	LAMA1	337084	5.93	0.59	7e-06	1	1	1
303	P	ENST00000248553		22782.5	5.98	12.68	0.000303	2	2	3
304	P	ENST00000391773		120329	6.67	1.79	2e-05	1	1	1
305	P	ENST00000422452		305947	6.02	0.55	8e-06	1	1	1
306	P	ENST00000416793		87238.7	6.68	7.14	0.000135	4	4	5
307	P	ENST00000323688	NUCB2	50195.7	5.03	40.48	0.003207	19	19	65
308	P	ENST00000353245		27745.1	4.73	42.86	0.00406	11	9	48
309	P	ENST00000448615		24152.3	7.03	11.65	0.000704	2	2	7
310	P	ENST00000220676	RP1	240661	5.55	1.07	1e-05	1	1	1
311	P	ENST00000333911	TXNDC6	36855.7	4.82	2.42	6.3e-05	1	1	1
312	P	ENST00000360534	DPP4	88278.6	5.67	14.62	0.000947	11	11	35
314	P	ENST00000436195		60192.3	4.34	5.79	7.7e-05	2	2	2
315	P	ENST00000394440	CCT4	57924.2	7.96	2.41	7.7e-05	1	1	2
316	P	ENST00000273784		39411.8	5.43	7.88	0.000113	1	1	2
317	P	ENST00000379731	B4GALT1	43920.3	8.88	17.84	0.000625	5	5	12
319	P	ENST00000299767	HSP90B1	92468.9	4.76	16.94	0.000516	8	8	20
320	P	ENST00000372769	SEMG2	65444.5	9.09	77.84	0.074091	207	181	2081
321	P	ENST00000264710	RAB10	22540.9	8.58	16.5	0.001347	3	1	13
324	P	ENST00000305409	SCG2	70940.7	4.67	1.78	3.4e-05	1	1	1
325	P	ENST00000445915		57805.3	8.14	3.48	8e-05	1	1	2
326	P	ENST00000468812	PPIA	18012.5	7.68	53.33	0.001884	6	4	15
327	P	ENST00000334869	LGMN	49411.2	6.07	14.78	0.000957	6	6	20
328	P	ENST00000315971		49907.8	5.83	4.71	9.3e-05	2	1	2
329	P	ENST00000349014	ADNP	123563	6.97	1.18	1.9e-05	1	1	1
332	P	ENST00000333244		616629	5.2	0.12	1.1e-05	1	1	3
333	P	ENST00000233813	IGFBP5	30570.2	8.58	5.88	0.000381	1	1	5
335	P	ENST00000360001	SDF4	41806.8	4.76	9.12	0.000172	2	2	3
336	P	ENST00000358559	MSMB	12864.8	5.36	59.65	0.010542	8	8	58
337	P	ENST00000377276	PRKACG	40434.5	8.7	6.84	5.9e-05	1	1	1
338	P	ENST00000263593	SIAE	58314.8	6.93	22.37	0.000832	7	7	21
339	P	ENST00000335847	CRISP1	28481.4	5.57	52.61	0.006241	12	12	75
340	P	ENST00000375650,ENST00000375651	HSPA1A,HSPA1B	70052.2	5.48	20.28	0.001034	10	1	32
341	P	ENST00000361867	CABYR	52774	4.51	9.53	8.4e-05	2	2	2
342	P	ENST00000315608	ACRV1	28156.5	4.68	20.38	0.000469	4	4	6
343	P	ENST00000315758	MDH2	35503.3	8.92	15.38	0.000429	3	3	7
344	P	ENST00000233114	MDH1	36426.1	6.91	30.84	0.001055	7	7	17
345	P	ENST00000234454	SPR	28048.5	8.25	8.05	7.9e-05	1	1	1
347	P	ENST00000300060	ANPEP	109540	5.31	35.88	0.002657	29	29	124
349	P	ENST00000224167		24390.6	6.9	37.5	0.00666	10	10	72
350	P	ENST00000285667	HSPA13	51927.5	5.52	11.04	0.000352	4	4	8
351	P	ENST00000334701		98161.1	5.07	22.95	0.001286	16	9	53
352	P	ENST00000357549,ENST00000354348,ENST00000360441,ENST00000377364,ENST00000377803,ENST00000377745,ENST00000355057,ENST00000369165,ENST00000369157,ENST00000355981,ENST00000359907,ENST00000358064,ENST00000289352,ENST00000340756	HIST4H4,HIST1H4L,HIST1H4K,HIST2H4A,HIST2H4B,HIST1H4A,HIST1H4B,HIST1H4E,HIST1H4F,HIST1H4C,HIST1H4D,HIST1H4I,HIST1H4J,HIST1H4H	11367.3	11.36	29.13	0.001609	3	3	8
353	P	ENST00000273951		52917.5	5.32	10.76	0.001049	4	4	24
354	P	ENST00000305738	PATE1	14270.8	8.28	52.38	0.005756	8	8	35
355	P	ENST00000244333	LYPD3	35970.7	8.05	5.78	0.00018	1	1	3
356	P	ENST00000238081	YWHAQ	27764.2	4.68	17.14	0.001438	3	1	17
357	P	ENST00000375326		36842.5	6.54	9.17	0.000429	3	3	7
358	P	ENST00000378565	ITM2B	30338	5	4.89	0.000156	1	1	2
359	P	ENST00000324262	CNDP2	52878.5	5.66	32.84	0.001178	10	10	27
361	P	ENST00000434600		45170.1	5.6	2.92	0.000353	2	2	7
362	P	ENST00000353883	HYOU1	111335	5.16	4	0.000124	2	2	6
363	P	ENST00000246662	KRT9	62064.3	5.14	1.44	3.3e-05	1	1	1
364	P	ENST00000261510	CPE	53150.7	5.03	52.31	0.007575	35	35	174
365	P	ENST00000053867		63544.5	6.43	1.69	3.5e-05	1	1	1
366	P	ENST00000340385	PRDX6	25035	6	42.41	0.00185	8	8	20
367	P	ENST00000371996	MINPP1	55051.2	7.93	6.98	0.00034	3	3	8
368	P	ENST00000381733		46503.6	7.99	26.03	0.001865	8	8	37
372	P	ENST00000316448	CALR	48141.6	4.29	15.83	0.000497	3	3	10
373	P	ENST00000353703	YWHAB	28082.4	4.76	15.45	0.0016	3	1	19
374	P	ENST00000331483	P4HB	57116.4	4.76	9.45	0.000163	3	3	4
375	P	ENST00000373365	GLO1	20777.7	5.12	38.59	0.003266	7	7	29
376	P	ENST00000369705	ME1	64149.6	5.79	3.67	0.000181	1	1	5
377	P	ENST00000441244		159966	5.48	0.93	1.4e-05	1	1	1
378	P	ENST00000319756	KLK11	31058.9	9.23	29.43	0.001837	6	6	25
380	P	ENST00000263598	LCN1	19250	5.39	12.5	0.000824	2	2	7
381	P	ENST00000336909	IL6ST	103537	5.62	1.85	6.8e-05	1	1	3
382	P	ENST00000357137	XPNPEP3	57033.6	6.37	1.38	4.1e-05	1	1	1
384	P	ENST00000398606	GSTP1	23355.8	5.43	57.62	0.003454	9	9	35
385	P	ENST00000262746	PDX1,PRDX1	22110.4	8.27	52.26	0.00302	8	6	29
386	P	ENST00000236671	CTSD	44552.2	6.1	48.06	0.004879	19	19	97
387	P	ENST00000376314	DEFB121	8456.17	8.99	13.16	0.001091	1	1	4
388	P	ENST00000273390		89954.6	8.73	1.69	2.7e-05	1	1	1
389	P	ENST00000406844		648689	6.33	0.44	1e-05	1	1	3
390	P	ENST00000440003		14831	8.88	6.77	0.000779	1	1	5
391	P	ENST00000246105	DEFB129	20298.7	9.04	16.39	0.000453	2	2	4
393	P	ENST00000374517	TXN	11737.5	4.82	20.95	0.001381	2	2	7
394	P	ENST00000267814	SORD	38324.6	8.23	37.25	0.002496	10	10	43
395	P	ENST00000421235,ENST00000456570		140943	6.82	10.98	0.000589	12	12	36
397	P	ENST00000342245		69936.3	6.9	15.53	0.00046	5	5	14
398	P	ENST00000256594	GSTM3	26559.6	5.37	28	0.00175	7	6	19
399	P	ENST00000390539		36591.3	5.86	24.71	0.002621	8	1	43
400	P	ENST00000357368		217041	6.06	3.95	7.4e-05	4	4	7
401	P	ENST00000247207	HSPA2	70021	5.56	24.88	0.00107	13	7	33
402	P	ENST00000275603	CCT6A	58024.2	6.24	3.95	0.000156	2	2	4
403	P	ENST00000264833	OLFM2	51386.3	8.06	3.52	0.000228	1	1	5
404	P	ENST00000222219	DNASE2	39580.8	8.3	3.33	0.000173	1	1	3
407	P	ENST00000370508	GOT1	46247.5	6.53	13.32	0.000753	3	3	15
408	P	ENST00000367048	ACAT2	41350.8	6.47	6.8	0.000209	1	1	4
409	P	gi|15080273|gb|AAH11901.1|,gi|33991652|gb|AAH56421.1|,ENST00000311208		48105.7	4.97	11.57	0.000528	4	1	11
411	P	ENST00000301776	ASRGL1	32054.5	5.84	5.84	6.7e-05	1	1	1
412	P	ENST00000271308	PSMA5	26411	4.74	12.86	0.000172	2	2	2
413	P	ENST00000382171	KRTAP5-1	24193.9	8.39	10.43	7.5e-05	1	1	1
414	P	ENST00000299300	CCT2	57488.2	6.01	10.47	0.000155	3	3	4
415	P	ENST00000431575		162026	8.39	1.26	1.4e-05	1	1	1
416	P	ENST00000288207	CCNB2,CGB2	45281.6	9	2.01	0.000104	1	1	2
418	P	ENST00000295633	FSTL1	34985.5	5.39	11.36	0.000538	3	3	8
419	P	ENST00000382444		39513.3	5.05	16.37	0.00074	5	1	12
420	P	ENST00000346798		86943.2	4.73	2.08	0.000188	2	2	7
422	P	ENST00000376369		88272.5	6.65	1.94	5.4e-05	1	1	2
423	P	ENST00000225655	PFN1	15054.2	8.44	21.43	0.001332	2	2	9
424	P	ENST00000431067	ORM2	23602.6	5.03	26.37	0.002783	6	4	27
425	P	ENST00000372080		79667	5.13	4.63	0.000274	2	2	10
426	P	ENST00000370574	ZNHIT6	53918.3	5.62	2.13	4.4e-05	1	1	1
429	P	ENST00000367303	RMND1	51603.9	8.88	3.34	4.6e-05	1	1	1
430	P	ENST00000265462		22086.4	8.93	11.68	0.000387	3	3	4
431	P	ENST00000257497	ANXA1	38714.2	6.57	19.65	0.001078	6	6	18
432	P	ENST00000328221		14533.1	8.65	12.31	0.000478	1	1	3
433	P	ENST00000318602		163291	6.03	4.27	8.4e-05	4	3	6
434	P	ENST00000345125	CTSB	37821.6	5.88	37.17	0.002873	15	15	47
435	P	ENST00000346178		109438	5.82	13.46	0.000215	6	6	10
436	P	ENST00000458037		64701.1	6.23	7.34	0.000145	2	2	4
437	P	ENST00000344839	BSPH1	15692.9	6.8	11.36	0.000157	1	1	1
438	P	ENST00000380904		71704.5	6.33	72.09	0.03599	122	122	1089
439	P	ENST00000324015	SERPINF2	54565.8	5.87	12.83	0.000549	4	4	13
440	P	ENST00000233809	IGFBP2	34814.1	7.48	18.15	0.00051	4	4	8
441	P	ENST00000291009	PIP	16572.5	8.26	68.49	0.065854	28	28	464
443	P	ENST00000260363	KIF23	110059	8.76	0.83	2.2e-05	1	1	1
444	P	ENST00000297524	SLC7A13	52114.2	9.08	1.7	4.4e-05	1	1	1
447	P	ENST00000261267	LYZ	16537	9.38	35.14	0.00084	3	3	6
448	P	ENST00000333617		38014.1	6.44	8.99	0.00012	2	2	2
450	P	ENST00000360986		73655.4	8.22	1.53	9.5e-05	1	1	3
451	P	ENST00000332556	LAMP1	44882.4	9	6	0.000547	3	3	11
452	P	ENST00000402554		44349.4	5.35	3	5.2e-05	1	1	1
453	P	ENST00000306749		273427	6.01	1.43	0.000116	3	3	14
454	P	ENST00000304043	HINT1	13801.9	6.43	15.87	0.000329	1	1	2
457	P	ENST00000378533	SRPX	51571.9	8.98	4.53	4.5e-05	1	1	1
458	P	ENST00000229239	GAPDH	36053.2	8.57	48.06	0.00266	11	11	43
459	P	ENST00000348956	CKB	42644.3	5.34	41.21	0.002991	11	11	55
460	P	ENST00000377298	CLSTN1	109793	4.81	2.55	4.2e-05	1	1	2
461	P	ENST00000170150	BPIL1	49172.5	8.82	17.25	0.000679	5	5	15
462	P	ENST00000317508	PRSS8	36431.4	5.52	11.08	0.000544	2	2	9
463	P	ENST00000302345	CANT1	44839.6	5.72	16.96	0.000362	3	3	7
465	P	ENST00000358350	FRYL	339598	5.36	0.86	7e-06	1	1	1
466	P	ENST00000336811	ANG	16550.1	9.73	13.61	0.000141	1	1	1
469	P	ENST00000270142	SOD1	15935.7	5.7	53.9	0.00296	7	7	22
470	P	ENST00000264908	ANXA3	36375.3	5.63	13.62	0.000449	3	3	7
471	P	ENST00000339276	SFN	27774.1	4.68	16.94	0.002423	5	3	29
472	P	ENST00000390548		43911.9	6.55	37.84	0.003791	12	3	73
473	P	ENST00000343948		54513.3	8.56	2.01	4.2e-05	1	1	1
474	P	ENST00000307144	LDHAL6B	41942.9	8.88	4.46	0.000598	2	2	11
475	P	ENST00000446427		71524.3	7.09	2.13	6.3e-05	1	1	2
476	P	ENST00000271638	S100A11	11740.4	6.56	64.76	0.004539	5	5	23
477	P	ENST00000296435	CAMP	19301.4	9.48	35.29	0.004876	7	7	40
479	P	ENST00000226218	VTN	54305.6	5.55	11.72	0.000347	4	4	8
480	P	ENST00000252699	ACTN4	104854	5.27	10.21	0.000341	5	2	15
481	P	ENST00000381611		53900.9	5.17	7.72	0.000337	2	2	8
482	P	ENST00000344458	TMEM198	39474.7	9.97	2.5	0.000345	1	1	6
483	P	ENST00000229725	NEU1	45467.3	5.59	23.61	0.000749	6	6	15
485	P	ENST00000381742		15826.2	9.64	8.97	0.000143	1	1	1
486	P	ENST00000254898		106950	5.86	16.82	0.000585	10	10	27
487	P	ENST00000382280	ZG16B	22739	6.74	4.33	0.000199	1	1	2
490	P	ENST00000305786	CYCS	11748.7	9.59	17.14	0.000395	1	1	2
491	P	ENST00000321153	RPLP2	11664.9	4.42	10.43	0.00018	1	1	1
492	P	ENST00000216024	DMC1	37681.1	5.62	4.12	6.1e-05	1	1	1
493	P	ENST00000260379	RPLP1	11513.9	4.26	14.04	0.000182	1	1	1
494	P	ENST00000287097		161689	5.59	2.56	2.9e-05	2	2	2
495	P	ENST00000295148	C2orf44	79135.5	6.23	1.11	5.7e-05	1	1	2
496	P	ENST00000396398	AMDHD2,NAGA	46564.6	4.98	4.87	0.000101	1	1	2
498	P	ENST00000311181	B3GNT6,B3GNT1	47119.1	6.77	6.02	0.0001	1	1	2
499	P	ENST00000263273	NUCB1	53879.3	5.15	27.11	0.001483	10	10	33
500	P	ENST00000315970	OS9	75561.6	4.8	17.39	0.000373	8	8	12
502	P	ENST00000355338	WARS	53165.4	5.83	3.4	8.8e-05	1	1	2
504	P	ENST00000383231	HLA-DMB	28943.1	7.09	7.6	7.9e-05	1	1	1
505	P	ENST00000395248		45260.6	8.48	43.06	0.00228	12	10	46
506	P	ENST00000368723	S100A7	11471	6.27	19.8	0.000821	2	2	4
507	P	ENST00000265983	HPX	51676.4	6.55	42.42	0.002153	12	12	48
508	P	ENST00000376023		46273.3	4.95	5.85	0.000202	2	2	4
509	P	ENST00000282903		87098.4	6.24	4.35	5.5e-05	2	2	2
510	P	ENST00000372998		22788.2	8.66	30	0.001347	5	5	13
511	P	ENST00000278385		81537.6	5.13	1.62	5.6e-05	1	1	2
512	P	ENST00000475668		312109	5.21	5.48	0.00015	6	4	20
513	P	ENST00000217426	AHCY	47716.1	5.92	4.86	9.6e-05	1	1	2
514	P	ENST00000338380	SLPI	14326.1	9.11	9.09	0.001256	1	1	8
517	P	ENST00000198765	CPNE3	60130.6	5.6	4.28	3.9e-05	1	1	1
519	P	ENST00000458578		24003.6	8.88	10.38	0.000391	1	1	4
520	P	ENST00000265195	SIL1	52084.7	5.27	26.68	0.001124	9	9	25
521	P	ENST00000262207	CRISPLD1	56888.4	8.47	18.2	0.000539	5	5	13
523	P	ENST00000319466	MCFD2	16390.3	4.51	39.04	0.001277	2	2	9
524	P	ENST00000338356	CPM	50513.8	6.94	21.67	0.001076	7	7	23
525	P	ENST00000261416		63137.4	6.29	24.64	0.001267	10	10	34
528	P	ENST00000323541		51038.5	8.99	13.66	0.000319	4	4	7
529	P	ENST00000411740		23549.5	5.93	17.13	0.000863	4	4	9
530	P	ENST00000422447	LDHA	36688.7	8.44	51.81	0.002247	12	11	36
531	P	ENST00000308162	CFL1	18502.5	8.22	16.87	0.000499	1	1	4
532	P	ENST00000262776	LGALS3BP	65331	5.13	40.68	0.005349	25	25	151
533	P	ENST00000433154		83063.6	7.29	2.89	2.9e-05	1	1	1
535	P	ENST00000335749		179321	6.36	0.46	2.4e-05	1	1	2
539	P	ENST00000393080		50598.2	5.42	3.57	9.3e-05	1	1	2
540	P	ENST00000264998		77063.9	6.81	64.61	0.010272	64	62	346
541	P	ENST00000372805		51901.5	8.24	7.58	0.00048	3	3	11
542	P	ENST00000264335	YWHAE	29173.9	4.63	22.75	0.002275	5	3	28
543	P	ENST00000429021		29126.7	6.27	14.96	0.000571	2	1	7
544	P	ENST00000216139	ACR	45846.9	9.26	12.35	0.000935	4	4	19
546	P	ENST00000304801	PGK2	44796.1	8.74	46.04	0.002485	14	11	50
547	P	ENST00000306869	DCXR	25913.1	8.33	11.48	8.5e-05	1	1	1
548	P	ENST00000337147	EZR	69412.8	5.94	16.04	0.001273	8	5	36
549	P	ENST00000311030		174892	6.35	0.72	1.4e-05	1	1	1
550	P	ENST00000476993	VWA1	46804.1	7.18	31.46	0.001723	10	10	37
551	P	ENST00000225426	PSMB3	22948.9	6.14	8.78	0.000101	1	1	1
552	P	ENST00000457859		61999.3	5.08	14.26	0.000345	6	6	9
553	P	ENST00000262120	TWSG1	25016.8	5.17	19.73	0.000836	3	3	9
555	P	ENST00000277508	PAEP	20624.2	5.36	32.22	0.007252	7	7	63
556	P	ENST00000398652		30383.1	9.21	19.34	0.001059	5	5	14
557	P	ENST00000264613		122219	5.44	9.01	0.000331	6	6	17
558	P	ENST00000270586	PSMB6	25357.7	4.8	16.32	0.000173	1	1	2
559	P	ENST00000381362	GP2	59480.5	5.08	5.4	7.7e-05	2	2	2
560	P	ENST00000260197		248426	5.32	0.63	9e-06	1	1	1
562	P	ENST00000299338	C15orf33	59955.5	9	1.77	4.1e-05	1	1	1
564	P	ENST00000205948	APOH	38298.2	8.34	4.93	0.00012	1	1	2
565	P	ENST00000263408	C9	63173.4	5.43	4.65	3.7e-05	1	1	1
566	P	ENST00000263574	APLP2	86955.8	4.73	4.72	0.00019	3	3	7
568	P	ENST00000225719	CPD	152931	5.68	0.87	1.5e-05	1	1	1
569	P	ENST00000356495	PIGR	83283.6	5.59	35.73	0.002251	22	22	83
571	P	ENST00000306390	LRG1	38177.9	6.45	27.67	0.001254	6	6	21
572	P	ENST00000377892		71123.4	4.84	2.12	6.3e-05	1	1	2
574	P	ENST00000357780		45372	5.28	5.81	5.2e-05	1	1	1
575	P	ENST00000338639	PARK7	19891	6.33	52.38	0.003289	10	10	30
576	P	ENST00000285930	AKR1B1	35853.4	6.52	41.14	0.001574	10	10	24
577	P	ENST00000355426	EFEMP1	54640.6	4.95	4.67	0.000126	1	1	3
578	P	ENST00000358901	VCP	89321.8	5.14	6.45	0.000231	3	3	9
579	P	ENST00000309195	PTGR1	35869.8	8.45	6.99	0.000189	1	1	3

## Sheet: Table S10
ProteinGroupID	Parsimonious	FastaID	CommonName	Mol.Wt	pI	Coverage	NSAF	NumPeptides	NumUniquePeptides	NumSpectra
1	P	ENST00000457794		27079.3	5.38	20.56	0.000882	4	2	12
3	P	ENST00000368733	S100A8	10834.5	6.51	23.66	0.001176	2	2	6
4	P	ENST00000335901		72039	6.3	1.55	2.8e-05	1	1	1
5	P	ENST00000457514		11407.5	8.97	36.73	0.006511	5	5	35
6	P	ENST00000379696	GPR56	77738	8.79	3.46	5.3e-05	1	1	2
7	P	ENST00000366560	FH	54637	8.85	8.04	3.6e-05	1	1	1
8	P	ENST00000419076		16061.8	4.98	38.89	0.003165	6	6	25
9	P	ENST00000252999		399737	6.66	2.46	9.9e-05	6	6	20
10	P	ENST00000340384	TUBB2C	49831	4.79	15.28	0.000369	4	1	9
11	P	ENST00000383778		61510.5	5.72	23.49	0.001171	10	10	35
12	P	ENST00000229243	ACRBP	61358.6	5.09	3.87	0.000201	2	2	6
13	P	ENST00000433197	ERN1	109735	5.98	1.43	1.9e-05	1	1	1
14	P	ENST00000216951	GSS	52384.8	5.67	6.12	0.000192	3	3	5
15	P	ENST00000324460	HSPA5	72333	5.07	26.61	0.00092	12	11	33
17	P	ENST00000222256	RAB3A	24983.9	4.85	32.73	0.002238	7	2	27
18	P	ENST00000260130	SDCBP	32444.4	7.06	49.66	0.001652	10	10	27
19	P	ENST00000234038	PPP1R7	41564.2	4.84	13.33	0.000405	4	4	8
20	P	ENST00000304749		16387.7	6.73	44.68	0.002457	5	2	19
21	P	ENST00000234590		47169	7.01	41.24	0.002731	16	11	65
22	P	ENST00000216962	PYGB	96696	6.4	1.9	2.2e-05	1	1	1
23	P	ENST00000274764	HIST1H2BA	14167.5	10.31	11.81	0.000718	2	2	5
24	P	ENST00000283713	VILL	95907.4	6.55	0.93	2.1e-05	1	1	1
25	P	ENST00000418685		109317	5.37	1.92	1.8e-05	1	1	1
27	P	ENST00000258341	LAMC1	177603	5.01	4.91	0.000147	7	7	13
28	P	ENST00000344051	SPINT1	58398	5.89	8.13	0.000276	4	4	8
29	P	ENST00000236130	TSPAN1	26300.9	5.12	5.39	0.000908	2	2	12
30	P	ENST00000258930	CIB2	21643.6	4.48	6.42	9.7e-05	1	1	1
31	P	ENST00000256999		84330.7	6.5	21.73	0.001118	12	6	46
33	P	ENST00000396950	OR51E2	35492.6	9.16	10.94	0.000171	2	2	3
34	P	ENST00000296125	TGM4	77145.1	6.31	44.59	0.002292	25	25	86
36	P	ENST00000450286		17825.2	7.67	16.18	0.000632	3	3	6
37	P	ENST00000372055		45448.5	9.22	1.7	4.4e-05	1	1	1
39	P	ENST00000261479	PSMA6	27399.5	6.35	15.04	0.000519	3	3	7
40	P	ENST00000326842	EDDM3A	17646.5	8.64	12.24	0.001116	2	2	9
42	P	ENST00000372676	WFDC2	12993	4.69	45.16	0.016468	13	13	112
43	P	ENST00000307738	ETFDH	68495.4	7.31	1.13	3e-05	1	1	1
44	P	ENST00000322611	BASP1	22693.4	4.64	12.33	0.000241	1	1	3
46	P	ENST00000221347	FCGBP	572017	5.14	0.56	1e-05	1	1	3
47	P	ENST00000302764	NUDCD2	17675.9	4.99	12.1	0.000116	1	1	1
48	P	ENST00000403558		59492	6.28	7	0.000403	3	3	12
49	P	ENST00000301522	PRDX2	21891.9	5.66	61.62	0.003407	9	8	37
50	P	ENST00000229270		30791	5.65	59.44	0.00459	15	15	72
51	P	ENST00000399151		258230	5.9	1.13	4e-05	2	2	5
53	P	ENST00000413580		32350.9	7.59	4.45	6.2e-05	1	1	1
54	P	ENST00000266085	TIMP3	24145	9	9.48	0.000605	2	2	7
57	P	ENST00000290158	KPNB1	97170.2	4.68	4	4.2e-05	2	2	2
58	P	ENST00000369713	GSTO1	27565.9	6.24	3.73	7.6e-05	1	1	1
59	P	ENST00000309758	HSPA6	71028.1	5.81	12.75	0.000851	8	1	30
61	P	ENST00000350881	THBS4	105869	4.44	4.16	0.000285	3	3	15
62	P	ENST00000370509	CREG1	24074.5	7.06	9.55	0.00058	2	2	7
64	P	ENST00000299299	PCBD1	11999.6	6.28	9.62	0.000351	1	1	2
66	P	ENST00000263100		54253.5	5.56	28.08	0.001068	10	10	29
67	P	ENST00000044462	PSMA4	29483.8	7.58	21.46	0.000978	3	3	14
68	P	ENST00000376352		61661.8	5.12	1.81	6.6e-05	1	1	2
69	P	ENST00000258412	TMBIM1	34607.4	7.6	4.5	0.000176	1	1	3
70	P	ENST00000262648	KAL1	76111.9	9.33	3.68	2.7e-05	1	1	1
71	P	ENST00000370597	CRTAC1	71420.7	4.95	16.04	0.000221	4	4	8
74	P	ENST00000236959	ATIC	64615.9	6.27	4.22	3.1e-05	1	1	1
76	P	ENST00000361505	PNP	32117.9	6.45	11.07	0.000252	2	2	4
78	P	ENST00000235180	DLGAP3	106040	8.99	2.86	1.9e-05	1	1	1
79	P	ENST00000223321	PSMA2	25898.6	6.91	23.08	0.000779	3	3	10
80	P	ENST00000280704	LDHC	36311.3	7.08	37.05	0.001922	10	9	35
81	P	ENST00000350669	LDHB	36638.5	5.71	40.42	0.001965	11	10	36
82	P	ENST00000262288	SCPEP1	50830.7	5.6	8.41	0.000323	4	4	8
83	P	ENST00000216455	PSMA3	28433.2	5.19	4.71	0.000214	1	1	3
84	P	ENST00000335186,ENST00000335479	DEFB106A,DEFB106B	7368.81	8.96	15.38	0.000841	1	1	3
85	P	ENST00000432547		20145.6	5.22	11.89	0.000296	1	1	3
86	P	ENST00000374500		20925.2	5.36	29.8	0.001473	4	4	16
87	P	ENST00000369582	CGA	13075.2	8.54	6.9	0.000157	1	1	1
90	P	ENST00000217131	CTSZ	33867.9	6.7	10.56	0.000421	3	3	7
91	P	ENST00000316292	EEF1A1	50140.9	9.1	34.2	0.001263	10	4	32
92	P	ENST00000226279	CD38	34328.4	7.85	24.33	0.001762	10	10	29
93	P	ENST00000404933	SMS	41268.2	4.87	26.23	0.000349	6	6	7
94	P	ENST00000215754	MIF	12476.3	7.73	35.65	0.004756	3	3	30
95	P	ENST00000415930		64324.6	9.01	18.1	0.00125	10	10	39
96	P	ENST00000296271	RHO	38892.6	6.21	4.02	5.2e-05	1	1	1
97	P	ENST00000435071		56866.2	6.04	6.03	7.1e-05	2	2	2
99	P	ENST00000259727	GMPR	37418.8	6.6	4.35	0.000211	1	1	4
100	P	ENST00000393399		58099.6	7	6.38	0.000176	2	2	5
101	P	ENST00000423391	ACTBL2	42003.2	5.39	11.17	0.000776	4	1	16
102	P	ENST00000249356	DNAJB9	25518.3	8.37	10.76	0.000164	2	2	2
103	P	ENST00000278282	SCGB1A1	9993.75	4.99	29.67	0.001202	2	2	6
104	P	ENST00000356657	FDPS	48275.5	5.83	2.86	4.4e-05	1	1	1
105	P	ENST00000199448		38150.5	9.66	5.81	0.000477	2	2	9
106	P	ENST00000421673		257051	7.22	34.19	0.005427	118	117	726
107	P	ENST00000359759		178188	5.67	1.88	3.1e-05	1	1	3
108	P	ENST00000369049		63563.4	6.43	46.03	0.003569	22	22	111
109	P	ENST00000269593	IGFBP4	27934	6.81	15.89	0.000707	3	3	10
110	P	ENST00000326003	KLK3	28741.3	7.61	83.14	0.036674	100	97	525
111	P	ENST00000378364	APRT	19607.8	5.78	7.22	0.000101	1	1	1
112	P	ENST00000290541	PSMB4	29204.2	5.72	17.42	0.000207	2	2	3
113	P	ENST00000380131		51181	8.37	48.33	0.002721	22	13	67
114	P	ENST00000300026	PPIB	23742.5	9.42	49.07	0.006584	15	15	78
116	P	ENST00000262424	CRISPLD2	55919.7	8.36	29.58	0.001064	10	9	29
117	P	ENST00000289749		23169.3	5.77	27.78	0.001013	6	6	12
118	P	ENST00000372216		163807	9.31	1.42	1.1e-05	1	1	1
119	P	ENST00000231751		78181.9	8.5	77.04	0.017667	94	91	688
121	P	ENST00000342480	PODXL2	65075.8	4.27	1.98	3e-05	1	1	1
122	P	ENST00000404922		131863	4.77	0.89	3e-05	1	1	2
123	P	ENST00000443236		212208	6.23	1.54	9e-06	1	1	1
124	P	ENST00000268793		56423.6	9.02	7.6	0.000213	3	2	6
125	P	ENST00000367511	FAM129A	103135	4.74	3.99	7.9e-05	2	2	4
126	P	ENST00000374173		39033.9	7.59	5.29	0.000203	1	1	4
127	P	ENST00000380518		141785	6.58	0.67	1.2e-05	1	1	1
128	P	gi|136429|sp|P00761|TRYP_PIG		24409.5	7	29.44	0.006393	16	15	81
129	P	ENST00000377453	CLN5	46339.1	8.63	15.97	0.000762	5	5	17
130	P	ENST00000366667	AGT	53154.2	5.87	14.85	0.000677	6	6	18
131	P	ENST00000393262	BBS10	80837.5	7.95	2.63	2.5e-05	1	1	1
132	P	ENST00000246635	KRT13	49588.2	4.91	8.08	0.000358	5	0	9
133	P	ENST00000270776	PGD	53140	6.8	12.63	0.00034	4	4	9
134	P	ENST00000343150	CTSL1	37564.1	5.32	11.41	0.000219	3	2	4
135	P	ENST00000336233	LIPA	45419	6.42	2.76	4.6e-05	1	1	1
136	P	ENST00000317147		266939	6.65	0.84	8e-06	1	1	1
137	P	ENST00000373025	PGC	42425.8	4.36	8.51	0.000799	4	4	17
138	P	ENST00000388825	GPX3	25505.4	8.2	8.85	0.000403	2	2	5
139	P	ENST00000419739		65930.7	7.96	37.69	0.001688	18	17	56
140	P	ENST00000331595	BGN	41654.1	7.16	2.72	5e-05	1	1	1
141	P	ENST00000434013		22441.2	8.87	42.29	0.010613	17	17	117
142	P	ENST00000219070	MMP2	73882.3	5.26	33.64	0.001298	14	14	47
143	P	ENST00000337777	PLS1	70253.4	5.28	3.5	5.8e-05	2	1	2
144	P	ENST00000307630	YWHAG	28302.6	4.8	14.98	0.001698	4	2	23
147	P	ENST00000227378	HSPA8	70898.1	5.37	24.3	0.001016	13	8	36
148	P	ENST00000427316		65213.5	8.57	13.45	0.000276	6	6	9
149	P	ENST00000300589	NOD2,CDKN2AIP	115283	6.3	2.6	1.8e-05	1	1	1
150	P	ENST00000316403		57832.6	6.25	38.32	0.010881	40	40	299
151	P	ENST00000377018		27578.8	8.81	9.58	0.000978	3	3	14
152	P	ENST00000205061		137222	6.52	16.54	0.000379	12	12	25
153	P	ENST00000371579	DPP7	54341.5	5.91	11.99	0.000222	3	3	6
154	P	ENST00000251968	TSG101	43944.3	6.06	6.92	0.000187	2	2	4
155	P	ENST00000355814		46736.6	5.37	50.24	0.002399	19	19	55
156	P	ENST00000356860	CACNA2D1	123183	5.1	3.57	0.000234	4	4	14
158	P	ENST00000355899	PLS3	70811	5.41	9.05	0.00026	5	1	9
159	P	ENST00000366639	TSNAX	33112.5	6.1	6.55	0.000189	1	1	3
160	P	ENST00000373316	PGK1	44614.7	8.3	52.04	0.002492	16	13	57
161	P	ENST00000354785		272320	5.32	51.15	0.006036	140	140	820
163	P	ENST00000222120	RAB3D	24267.1	4.76	48.4	0.004246	12	4	51
164	P	ENST00000311322	LPL	53162.5	8.37	21.26	0.000806	7	7	21
165	P	ENST00000218516	GLA	48766.8	5.35	2.8	4.2e-05	1	1	1
167	P	ENST00000303210	GNB2	37331	5.6	3.53	5.4e-05	1	1	1
168	P	ENST00000323076		70288.4	5.29	44.34	0.002181	24	20	75
169	P	ENST00000300527		108579	5.85	1.08	1.8e-05	1	1	1
170	P	ENST00000379370	AGRN	214846	6.02	6.16	0.000178	7	7	20
171	P	ENST00000436930		242279	7.74	0.52	9e-06	1	1	1
173	P	ENST00000368440	SMPDL3A	51260.4	5.88	8.17	0.000201	3	3	5
174	P	ENST00000370008	STXBP3	67764.3	7.98	1.69	3.1e-05	1	1	1
176	P	ENST00000257857	CD63	25636.6	8.14	4.2	0.000383	1	1	5
177	P	ENST00000219169	NUTF2	14478.5	5.1	38.58	0.000431	3	3	3
178	P	ENST00000368261	CCT3	60533.9	6.1	4.4	3.3e-05	1	1	1
179	P	ENST00000254810,ENST00000366813	H3F3A,H3F3B	15327.9	11.27	33.82	0.000536	3	1	4
180	P	ENST00000418115	RHOA	21768.1	5.83	18.13	0.000756	2	1	8
182	P	ENST00000267973	WDR61	33580.6	5.16	6.56	6e-05	1	1	1
185	P	ENST00000286091	PDIA4	72932.5	4.96	2.48	2.8e-05	1	1	1
186	P	ENST00000416793		87238.7	6.68	11.95	0.00026	7	7	11
187	P	ENST00000323688	NUCB2	50195.7	5.03	40.48	0.002605	16	16	60
188	P	ENST00000353245		27745.1	4.73	42.86	0.004242	12	10	57
190	P	ENST00000360534	DPP4	88278.6	5.67	25.85	0.001142	18	18	48
191	P	ENST00000299767	HSP90B1	92468.9	4.76	8.47	0.00025	5	5	11
192	P	ENST00000310118	PSMD2,PSD2	100200	5.08	2.42	2e-05	1	1	1
193	P	ENST00000264710	RAB10	22540.9	8.58	16.5	0.001185	3	1	13
194	P	ENST00000445915		57805.3	8.14	5.22	0.000176	2	2	5
195	P	ENST00000334869	LGMN	49411.2	6.07	26.1	0.001516	10	10	36
199	P	ENST00000360001	SDF4	41806.8	4.76	5.8	5e-05	1	1	1
200	P	ENST00000358559	MSMB	12864.8	5.36	67.54	0.02303	24	24	144
201	P	ENST00000263593	SIAE	58314.8	6.93	44.93	0.001708	16	16	49
202	P	ENST00000455673		16714.3	5.95	9.72	0.00038	1	1	3
203	P	ENST00000375650,ENST00000375651	HSPA1A,HSPA1B	70052.2	5.48	31.05	0.001564	16	5	55
206	P	ENST00000315608	ACRV1	28156.5	4.68	17.36	0.000275	3	3	4
207	P	ENST00000368096		24453.9	8.41	9.55	8.3e-05	1	1	1
208	P	ENST00000396697		23565.7	6.18	12.68	0.000171	2	1	2
209	P	ENST00000372129	IRS4	133768	8.72	2.39	1.5e-05	1	1	1
210	P	ENST00000334701		98161.1	5.07	22.72	0.001238	17	10	58
212	P	ENST00000244333	LYPD3	35970.7	8.05	5.78	5.3e-05	1	1	1
213	P	ENST00000238081	YWHAQ	27764.2	4.68	24.9	0.002084	4	2	28
215	P	ENST00000324262	CNDP2	52878.5	5.66	40.84	0.001535	13	13	40
217	P	ENST00000053867		63544.5	6.43	15.85	0.0004	7	7	13
218	P	ENST00000340385	PRDX6	25035	6	58.48	0.002767	11	11	34
219	P	ENST00000291525		14252.5	7.44	36.15	0.002524	6	6	18
220	P	ENST00000353703	YWHAB	28082.4	4.76	23.17	0.001927	6	4	26
222	P	ENST00000263598	LCN1	19250	5.39	12.5	0.000829	2	2	8
224	P	ENST00000359523	MPZL1	29082.2	8.85	2.23	6.8e-05	1	1	1
226	P	ENST00000376314	DEFB121	8456.17	8.99	13.16	0.00048	1	1	2
227	P	ENST00000273390		89954.6	8.73	1.69	2.4e-05	1	1	1
228	P	ENST00000406844		648689	6.33	5.75	0.000112	14	13	38
229	P	ENST00000374517	TXN	11737.5	4.82	31.43	0.001389	3	3	8
230	P	ENST00000169298	ST6GAL1	46604.6	9.13	14.78	0.000269	4	4	6
231	P	ENST00000342245		69936.3	6.9	3.49	0.000116	2	2	4
232	P	ENST00000256594	GSTM3	26559.6	5.37	33.78	0.002107	8	7	26
234	P	ENST00000275603	CCT6A	58024.2	6.24	8.66	0.000206	3	3	6
235	P	ENST00000247207	HSPA2	70021	5.56	17.53	0.000656	9	4	23
236	P	ENST00000367048	ACAT2	41350.8	6.47	18.64	0.000367	3	3	8
237	P	ENST00000271308	PSMA5	26411	4.74	12.86	0.000303	2	2	4
238	P	ENST00000284031	DDAH1	31121.8	5.53	5.61	0.000192	1	1	3
241	P	ENST00000382444		39513.3	5.05	20.24	0.001248	6	1	23
242	P	ENST00000225655	PFN1	15054.2	8.44	37.14	0.002214	4	4	17
243	P	ENST00000372080		79667	5.13	3.04	2.4e-05	1	1	1
244	P	ENST00000431067	ORM2	23602.6	5.03	26.37	0.002903	6	4	32
245	P	ENST00000263071		87386.8	5.98	3.61	2.2e-05	1	1	1
246	P	ENST00000325141		59758.1	8.01	5.56	0.000169	3	3	5
247	P	ENST00000265462		22086.4	8.93	20.09	0.000682	4	4	8
248	P	ENST00000344839	BSPH1	15692.9	6.8	5.3	0.000138	1	1	1
249	P	ENST00000285599		113979	6.74	2.28	3.6e-05	1	1	2
250	P	ENST00000233809	IGFBP2	34814.1	7.48	17.23	0.000393	4	4	7
251	P	ENST00000306107	ALCAM	65102.3	5.92	5.83	9.4e-05	2	2	3
252	P	ENST00000265729	SRI	21676.4	5.32	11.11	0.000184	1	1	2
253	P	ENST00000261267	LYZ	16537	9.38	37.16	0.000986	4	4	8
254	P	ENST00000333617		38014.1	6.44	22.32	0.001057	6	6	20
255	P	ENST00000360986		73655.4	8.22	5.06	0.000112	2	2	4
256	P	ENST00000254301	LGALS3	26152.3	8.58	11.6	0.000583	3	3	8
257	P	ENST00000304043	HINT1	13801.9	6.43	15.87	0.000723	1	1	5
259	P	ENST00000378533	SRPX	51571.9	8.98	4.53	0.000118	1	1	3
260	P	ENST00000229239	GAPDH	36053.2	8.57	44.48	0.001687	11	11	31
261	P	ENST00000170150	BPIL1	49172.5	8.82	28.38	0.00215	13	13	54
262	P	ENST00000302345	CANT1	44839.6	5.72	36.66	0.000864	9	9	19
263	P	ENST00000371600		42750.3	6.8	6.45	4.5e-05	1	1	1
269	P	ENST00000264908	ANXA3	36375.3	5.63	50.15	0.003048	16	16	54
270	P	ENST00000339276	SFN	27774.1	4.68	16.94	0.002279	5	3	31
271	P	ENST00000390548		43911.9	6.55	37.84	0.003656	13	3	80
272	P	ENST00000307144	LDHAL6B	41942.9	8.88	4.46	0.000574	2	2	12
273	P	ENST00000271638	S100A11	11740.4	6.56	64.76	0.005556	6	6	32
274	P	ENST00000369836	GSTM4	25561.4	5.6	7.8	0.000167	1	1	2
275	P	ENST00000296435	CAMP	19301.4	9.48	42.94	0.003432	7	7	32
276	P	ENST00000381742		15826.2	9.64	8.97	0.000126	1	1	1
278	P	ENST00000254898		106950	5.86	15.15	0.000648	11	11	34
279	P	ENST00000317799	HADHB	51294.4	9.45	8.02	3.8e-05	1	1	1
281	P	ENST00000321153	RPLP2	11664.9	4.42	10.43	0.000159	1	1	1
282	P	ENST00000396398	AMDHD2,NAGA	46564.6	4.98	4.87	4.4e-05	1	1	1
283	P	ENST00000311181	B3GNT6,B3GNT1	47119.1	6.77	14.7	0.000351	3	3	8
284	P	ENST00000263273	NUCB1	53879.3	5.15	9.11	0.000633	4	4	16
285	P	ENST00000451292		156057	9	1.11	1.2e-05	1	1	1
287	P	ENST00000355338	WARS	53165.4	5.83	8.28	0.000155	2	2	4
289	P	ENST00000396349	MNS1,MANSC1	46810.1	6.09	3.48	8.5e-05	1	1	2
290	P	ENST00000246012	CST8	16275.2	9.05	11.97	0.000128	1	1	1
291	P	ENST00000368723	S100A7	11471	6.27	41.58	0.001805	4	3	10
293	P	ENST00000310926	SLCO2A1	70044.2	9.13	3.27	2.8e-05	1	1	1
294	P	ENST00000278385		81537.6	5.13	2.96	0.000123	2	2	5
295	P	ENST00000475668		312109	5.21	0.8	7e-06	1	1	1
296	P	ENST00000338380	SLPI	14326.1	9.11	21.97	0.002762	3	3	20
298	P	ENST00000262207	CRISPLD1	56888.4	8.47	14.8	0.000328	4	4	9
300	P	ENST00000319466	MCFD2	16390.3	4.51	16.44	0.000624	1	1	5
301	P	ENST00000338356	CPM	50513.8	6.94	29.12	0.000988	9	9	24
302	P	ENST00000273920	ENOPH1	28932.7	4.66	8.43	7e-05	1	1	1
303	P	ENST00000261416		63137.4	6.29	31.65	0.001836	13	13	56
304	P	ENST00000411740		23549.5	5.93	5.09	0.000169	1	1	2
305	P	ENST00000305626	RAB33B	25717.5	6.7	4.8	8e-05	1	1	1
306	P	ENST00000262776	LGALS3BP	65331	5.13	45.47	0.005454	30	30	175
309	P	ENST00000372805		51901.5	8.24	22.53	0.000768	9	9	20
310	P	ENST00000401700		125151	8.4	3.58	8e-05	3	3	5
312	P	ENST00000309246		21525.7	5.34	7.45	0.000194	1	1	2
313	P	ENST00000296777	CARTPT	12829.1	8.55	8.62	0.000629	1	1	4
314	P	ENST00000216139	ACR	45846.9	9.26	9.74	0.000303	3	3	7
315	P	ENST00000304801	PGK2	44796.1	8.74	17.99	0.000787	5	2	18
316	P	ENST00000306869	DCXR	25913.1	8.33	31.15	0.000822	5	5	11
317	P	ENST00000379097	TPD52	24327	4.79	6.7	0.000163	2	2	2
319	P	ENST00000337147	EZR	69412.8	5.94	14.16	0.000933	8	5	30
320	P	ENST00000225426	PSMB3	22948.9	6.14	20.98	0.000711	3	3	8
321	P	ENST00000262120	TWSG1	25016.8	5.17	19.73	0.000572	3	3	7
322	P	ENST00000248935	GSTT1	27335	7.01	9.17	0.000152	2	1	2
323	P	ENST00000398652		30383.1	9.21	22.63	0.00173	7	7	26
324	P	ENST00000359947	PTPRF	212879	5.92	1.52	1.9e-05	2	2	2
325	P	ENST00000270586	PSMB6	25357.7	4.8	20.5	0.000305	2	2	4
326	P	ENST00000381362	GP2	59480.5	5.08	5.4	0.00017	3	3	5
327	P	ENST00000265361	SEMA3C	85207	8.96	7.32	0.000243	4	4	10
328	P	ENST00000205948	APOH	38298.2	8.34	19.13	0.000264	3	3	5
329	P	ENST00000263574	APLP2	86955.8	4.73	7.21	0.000358	5	5	15
330	P	ENST00000356495	PIGR	83283.6	5.59	22.91	0.001336	13	13	56
331	P	ENST00000306390	LRG1	38177.9	6.45	23.92	0.001051	6	6	20
332	P	ENST00000338639	PARK7	19891	6.33	64.55	0.00463	13	13	48
333	P	ENST00000292779		67945.6	8.83	5.22	3e-05	1	1	1
334	P	ENST00000285930	AKR1B1	35853.4	6.52	12.03	0.000231	2	2	4
335	P	ENST00000355426	EFEMP1	54640.6	4.95	6.69	0.000222	2	2	6
336	P	ENST00000358901	VCP	89321.8	5.14	11.54	0.000339	6	6	15
339	P	ENST00000309195	PTGR1	35869.8	8.45	6.99	0.000111	1	1	2
340	P	ENST00000261740		98281.2	7.83	1.72	2.1e-05	1	1	1
341	P	ENST00000290866	ACE	149715	5.95	23.05	0.000963	22	22	69
342	P	ENST00000245907	C3	187148	6.02	10.16	0.000208	10	10	19
343	P	ENST00000058691	HEBP2	22875.4	4.58	6.34	0.000356	1	1	4
346	P	ENST00000297258	FABP5	15164.4	6.6	32.59	0.000675	3	3	5
347	P	ENST00000442451		101796	6.38	1.96	6e-05	2	2	3
348	P	ENST00000348225	PTN	18942	9.66	14.29	0.000109	1	1	1
349	P	ENST00000438199		101399	5.16	2.63	0.00016	2	2	8
350	P	ENST00000308675	LINGO2	68065.9	8.44	3.96	6e-05	1	1	2
351	P	ENST00000371159		29065	8.08	56.98	0.006007	17	15	85
353	P	ENST00000259457	PSMB7	29965.4	7.58	10.11	6.6e-05	1	1	1
354	P	ENST00000272324	REG3G	19330.1	6.7	18.29	0.000417	2	2	4
355	P	ENST00000262193	PSMB1	26489.4	8.27	32.37	0.001059	6	6	14
357	P	ENST00000282223	SPOCK1	49124.3	5.74	26.2	0.001537	12	11	37
358	P	ENST00000259351	RALGPS1	62133	9.21	1.26	3.3e-05	1	1	1
359	P	ENST00000273371	PLA1A	49715.5	7.11	22.59	0.001399	6	6	35
360	P	ENST00000262919		158537	7.24	2.73	6.4e-05	3	3	5
361	P	ENST00000371873		25854.8	8.14	6.58	0.00016	2	2	2
362	P	ENST00000234347		27807	8.72	9.38	7.1e-05	1	1	1
363	P	ENST00000368842		29165.3	5.8	7.78	0.000135	1	1	2
364	P	ENST00000263409	LIFR	123743	5.5	4.47	6.6e-05	2	2	4
365	P	ENST00000354955	FMOD	43178.8	5.66	5.59	0.000436	2	2	9
366	P	ENST00000304704	RNASE4	16840.5	9.3	42.86	0.002977	7	7	24
367	P	ENST00000393156		153785	6.36	0.96	2.7e-05	1	1	2
369	P	ENST00000396754		13972	6.9	49.18	0.010013	17	17	67
370	P	ENST00000345146	IDH1	46659.3	6.53	57	0.004272	23	22	97
372	P	ENST00000340900	RNASE1	17644.2	9.1	14.74	0.000818	2	2	7
373	P	ENST00000343110	PRELP	43809.9	9.47	3.14	4.8e-05	1	1	1
374	P	ENST00000296412	ADH5	39724.2	7.45	14.71	0.000195	3	3	4
375	P	ENST00000236850	APOA1	30777.8	5.56	5.24	6.8e-05	1	1	1
376	P	ENST00000390547	IGHA1	37654.7	6.08	45.89	0.002169	9	6	42
377	P	ENST00000322507	COL12A1	333147	5.38	7.41	0.00019	16	16	32
378	P	P68082|MYG_HORSE		17082.7	7.2	20.13	0.000355	3	3	3
379	P	ENST00000302731	CLP1	47645.5	6.2	4.24	4.3e-05	1	1	1
380	P	ENST00000423516		68813.6	7.25	8.72	0.000144	3	3	5
381	P	ENST00000301244	SPINT2,SPTY2D1	28228.2	8.68	3.97	0.000145	1	1	2
382	P	ENST00000290567	CES7	63926.4	5.98	6.43	0.00019	2	2	6
383	P	ENST00000309951	ACO1	98398.9	6.23	2.47	2.1e-05	1	1	1
384	P	ENST00000367602	QSOX1	82577.7	9.13	35.07	0.002807	24	24	115
385	P	ENST00000309311	EEF2	95338.1	6.41	12.47	0.000361	5	5	17
386	P	ENST00000300289	PDIA3	56782.4	5.98	15.05	0.000325	5	5	9
387	P	ENST00000244728	COL21A1	99368.6	8.57	0.73	1.9e-05	1	1	1
388	P	ENST00000338081	DCX	49317.7	9.12	3.85	4.1e-05	1	1	1
390	P	ENST00000376925	CST3	15799.2	9	60.96	0.014611	18	18	117
391	P	ENST00000217423	CST4	16214.4	4.95	60.99	0.007241	9	5	56
392	P	ENST00000263621	ELANE	28518.1	9.71	2.62	6.8e-05	1	1	1
393	P	ENST00000252809		34140.2	9.79	18.18	0.003374	7	7	57
394	P	ENST00000375145		37455.3	5.77	11.68	0.000109	2	2	2
395	P	ENST00000453338		62261.1	6.17	20.8	0.000382	6	6	12
396	P	ENST00000261313	PEBP1	21056.8	7.01	67.91	0.00429	10	10	44
397	P	ENST00000397393		54689.6	8.99	2.59	3.6e-05	1	1	1
399	P	ENST00000220166	CTSH	37393.6	8.35	27.46	0.001197	7	7	22
400	P	ENST00000172196	DLX3	31738.2	8.98	4.53	6.4e-05	1	1	1
401	P	ENST00000291568	CSTB	11139.6	6.96	24.49	0.000744	2	2	4
402	P	ENST00000217428	SPINT3	10252	6.21	19.1	0.002253	2	2	11
403	P	ENST00000313486	PITPNA	31806.3	6.12	8.52	6.8e-05	1	1	1
404	P	ENST00000357389		79686.5	5.84	5.41	5.1e-05	2	2	2
405	P	ENST00000369702	DDX20	92240.5	6.49	1.46	8.9e-05	1	1	4
407	P	ENST00000292401	AZGP1	34258.7	5.71	67.79	0.026675	58	49	436
409	P	ENST00000318074		60634.7	5.32	9.64	0.000166	3	3	5
410	P	ENST00000354536		50862.5	8.8	2.41	0.00012	1	1	3
411	P	ENST00000355653	VAT1	41920.2	5.88	3.05	0.000186	1	1	4
412	P	ENST00000296511	ANXA5	35936.8	4.94	42.5	0.00245	13	13	43
413	P	ENST00000285379	CA2	29246.1	6.87	6.15	0.00021	2	2	3
414	P	ENST00000351273		48336	6.54	67.22	0.040302	108	108	924
415	P	ENST00000261769	CDH1	97456.1	4.58	3.17	0.000372	3	3	18
416	P	ENST00000382120	SOD3	25850.9	6.13	60.83	0.002963	11	11	39
417	P	ENST00000457054		96772	6.13	18.33	0.000439	11	10	21
418	P	ENST00000375779	CLIC1	26922.7	5.09	7.47	0.000151	1	1	2
419	P	ENST00000389682	TSN	26183	6.01	7.02	0.0004	1	1	5
420	P	ENST00000325321	KLK2	28671	6.44	55.94	0.008033	20	17	115
421	P	ENST00000360490	MME	85513.9	5.54	44.93	0.002091	29	29	86
422	P	ENST00000373818	GSN	85697.5	5.9	6.01	0.000163	3	3	7
423	P	ENST00000381036		29805.9	6.49	7.3	6.7e-05	1	1	1
425	P	ENST00000322215		30239.4	6.51	2.97	0.000136	1	1	2
426	P	ENST00000373020	TSPAN6	27563.3	8.44	11.02	0.000521	2	2	7
427	P	ENST00000262094	RAB27B	24607.8	5.35	23.39	0.001756	5	4	21
428	P	ENST00000370630	CTBS	43759.8	6.19	22.6	0.000805	8	8	17
429	P	ENST00000226578	MANBA	100895	5.33	11.95	0.000373	7	7	18
430	P	ENST00000228740	LTA4H	69285.3	5.8	1.8	3e-05	1	1	1
432	P	ENST00000371655	RAB3B	24757.9	4.85	41.55	0.003413	9	5	41
433	P	ENST00000263168	CAPZA1	32922.8	5.45	8.74	0.000127	2	1	2
435	P	ENST00000390545	IGHG2	35900.6	7.66	42.02	0.004194	13	4	75
436	P	ENST00000290902		35788.3	5.47	6.34	0.00011	1	1	2
437	P	ENST00000295454	GABRB1,GAB1	54234.6	8.88	4.01	3.8e-05	1	1	1
438	P	ENST00000454330		28556.9	4.86	9.36	0.000137	2	2	2
439	P	ENST00000283871		49963.8	6.5	13.48	0.000246	4	4	6
440	P	ENST00000403754,ENST00000403386		17718.2	8.93	21.69	0.000549	3	3	5
441	P	ENST00000358524	PATE2	13015.3	6.91	37.17	0.000968	3	3	6
442	P	ENST00000373120		61692.8	5.12	57.42	0.006784	45	45	208
443	P	ENST00000368248	THEMIS	73452.4	5.62	2.96	2.8e-05	1	1	1
444	P	ENST00000421089		26591.2	6.44	11.59	0.000548	2	1	7
446	P	ENST00000284984	ADAMTS1	105358	6.4	14.17	0.000584	11	10	31
447	P	ENST00000380079	STEAP4	51981.2	9.39	4.14	4e-05	1	1	1
448	P	ENST00000228958	EIF2B1	33712.2	6.91	3.93	6e-05	1	1	1
449	P	ENST00000332680		40411.2	8.53	22.13	0.000766	6	6	15
450	P	ENST00000329597		45674.7	9.3	23.89	0.002605	12	12	58
452	P	ENST00000428859		34925.9	6.71	36.27	0.003754	9	9	63
453	P	ENST00000374479	FUCA1	53688.9	6.37	19.1	0.001174	7	7	30
454	P	ENST00000225927		82265.7	6.2	9.56	0.000368	5	5	15
456	P	ENST00000314797	COPG	97718.2	5.32	1.72	2.1e-05	1	1	1
457	P	ENST00000262825		97975.6	5.37	2.66	2e-05	1	1	1
458	P	ENST00000400256		81515.2	5.48	4.99	0.000319	3	3	13
460	P	ENST00000261292	LIPG	56794.7	8.13	8.8	0.000146	2	2	4
461	P	ENST00000260356	THBS1	129383	4.71	5.47	9.3e-05	4	4	6
462	P	ENST00000310325	CTSF	53365.9	8.52	2.89	0.000113	1	1	3
463	P	ENST00000265447	ANXA11	54389.7	7.53	3.17	3.6e-05	1	1	1
464	P	ENST00000256404	PEBP4	25733.4	6.08	44.05	0.003695	7	7	46
466	P	ENST00000451137	CYR61	42026.6	8.64	2.89	4.8e-05	1	1	1
467	P	ENST00000372783		37131.8	6.07	12.24	0.000327	2	2	6
470	P	ENST00000449740		36694.6	8.08	9.82	0.000163	2	2	3
471	P	ENST00000339841		26106.3	6.2	45.29	0.002207	7	7	27
473	P	ENST00000421243		24157.9	5.45	5.12	8.5e-05	1	1	1
474	P	ENST00000395624		53806.4	5.65	14.15	0.000681	5	5	19
476	P	ENST00000366943		578275	6.36	0.54	3e-06	1	1	1
478	P	ENST00000382708		28601.7	6.28	4.8	0.000219	1	1	3
479	P	ENST00000354420	RNH1	49973.5	4.71	16.05	0.000356	3	3	9
480	P	ENST00000326783	EDDM3B	17584.2	6.51	36.05	0.002729	4	4	22
481	P	ENST00000289779	F11R	32583.1	8.09	3.68	0.000244	1	1	4
482	P	ENST00000221130	GSR	56257	8.74	17.43	0.000489	6	6	14
483	P	ENST00000372781		52130.9	9.3	72.08	0.069258	167	134	1755
484	P	ENST00000280800	PLBD2	65471.8	6.34	2.89	9.3e-05	1	1	3
485	P	ENST00000302262		105324	5.62	12.82	0.00046	8	8	24
486	P	ENST00000353801	HSP90AB1	83264.2	4.97	17.96	0.000957	11	2	38
487	P	ENST00000246957	TRAP1	80110	8.3	1.99	0.000129	1	1	5
488	P	ENST00000314888	TLN1	269767	5.77	1.18	7e-06	1	1	1
489	P	ENST00000264775		32150.1	8.38	3.86	6.4e-05	1	1	1
491	P	ENST00000262768	TIMP2	24399.3	7.46	51.36	0.002155	10	10	26
493	P	ENST00000378300		36747.2	4.73	1.86	5.7e-05	1	1	1
494	P	ENST00000369409	PHGDH	56650.5	6.29	9.19	0.000274	3	3	8
495	P	ENST00000229729		79253.8	8.91	3.8	0.000205	3	3	8
496	P	ENST00000355906	HP	45205.3	6.13	4.43	9e-05	2	1	2
497	P	ENST00000259526	NOV	39162.2	8.12	6.72	0.000409	2	2	8
498	P	ENST00000335972	UBA1	117849	5.49	12.1	0.000293	6	6	17
499	P	ENST00000380183		75856.9	5.73	2.81	5.4e-05	1	1	2
500	P	ENST00000379869		111593	7.66	1.67	5.4e-05	1	1	3
501	P	ENST00000258091	CCT7	59366.6	7.55	4.05	0.000101	1	1	3
502	P	ENST00000340482		87248.5	9.29	5.02	7e-05	3	3	3
503	P	ENST00000279247	CAPN1	81890.1	5.49	2.66	7.7e-05	1	1	3
504	P	ENST00000401041		63426.2	4.37	4.42	3.2e-05	1	1	1
506	P	ENST00000357154	SPOCK3	49428.9	4.79	9.86	0.000209	3	2	5
508	P	ENST00000357164	GM2A	20838.4	5.17	52.85	0.001984	8	8	21
509	P	ENST00000390543	IGHG4	35940.6	7.18	41.9	0.003791	10	2	68
510	P	ENST00000265074	NPR3	59807.8	5.93	1.66	0.000101	1	1	3
511	P	ENST00000316423	UGDH	55024.1	6.73	3.85	3.7e-05	1	1	1
513	P	ENST00000368719	S100A6	10179.7	5.32	8.89	0.000405	1	1	2
514	P	ENST00000368738	S100A9	13242	5.71	37.72	0.001279	3	3	8
516	P	ENST00000351554	CD59	14177.3	6.02	35.94	0.006267	8	8	44
518	P	ENST00000248701	SPINK2	9291.01	9.3	38.1	0.001953	3	3	9
521	P	ENST00000336787	RAB27A	24868.1	5.09	14.03	0.001072	3	2	13
522	P	ENST00000224237		53651.7	5.06	2.15	3.9e-05	1	1	1
523	P	ENST00000259396		23539.6	5.02	40.8	0.004717	9	7	52
524	P	ENST00000354775		56291.9	6.23	6.56	0.000246	3	3	7
525	P	ENST00000311757		28249.2	6.24	7.66	0.00021	1	1	3
526	P	ENST00000305544	LAMB2	195981	6.07	16.3	0.000619	21	21	61
527	P	ENST00000369680	XPNPEP1	69917.8	5.42	2.25	8.8e-05	1	1	3
528	P	ENST00000219022	OLFM4	57279.8	5.5	5.49	0.000322	3	3	9
530	P	ENST00000265563	PRKAR2A	45518.4	4.96	22.28	0.000812	8	7	18
532	P	ENST00000332149	TMPRSS2	53859.2	8.12	16.87	0.000889	6	6	24
533	P	ENST00000248553		22782.5	5.98	20.98	0.000623	3	3	7
534	P	ENST00000305231		60720.6	8.54	1.13	3.4e-05	1	1	1
535	P	ENST00000448615		24152.3	7.03	11.65	0.000443	2	2	5
536	P	ENST00000333911	TXNDC6	36855.7	4.82	2.42	0.000276	1	1	5
538	P	ENST00000416877		13865.7	6.91	16.67	0.000152	1	1	1
539	P	ENST00000258796	TTYH3	57544.7	5.19	2.68	7e-05	1	1	2
540	P	ENST00000436195		60192.3	4.34	1.87	6.8e-05	1	1	2
542	P	ENST00000394440	CCT4	57924.2	7.96	2.41	3.4e-05	1	1	1
543	P	ENST00000379731	B4GALT1	43920.3	8.88	18.59	0.000779	5	5	17
544	P	ENST00000311635	FBXO31	60663.8	6.57	2.6	3.4e-05	1	1	1
545	P	ENST00000372769	SEMG2	65444.5	9.09	69.59	0.053913	186	154	1721
547	P	ENST00000468812	PPIA	18012.5	7.68	64.24	0.003094	8	5	28
548	P	ENST00000219599	CRYM	33775.6	5.06	6.69	0.000174	2	2	3
549	P	ENST00000354513	PDGFA	24042.9	9.52	3.79	8.6e-05	1	1	1
550	P	ENST00000233813	IGFBP5	30570.2	8.58	5.88	0.000268	1	1	4
551	P	ENST00000335847	CRISP1	28481.4	5.57	34.54	0.005272	13	13	72
552	P	ENST00000381967	PGM2	68283.4	6.28	8.33	8.9e-05	2	2	3
553	P	ENST00000315758	MDH2	35503.3	8.92	9.76	0.000162	2	2	3
554	P	ENST00000233114	MDH1	36426.1	6.91	45.21	0.002511	13	13	46
555	P	ENST00000215582	C19orf21	75356.5	6.36	3.53	2.7e-05	1	1	1
556	P	ENST00000300060	ANPEP	109540	5.31	43.64	0.003431	40	40	182
557	P	ENST00000224167		24390.6	6.9	24.11	0.002849	6	6	35
558	P	ENST00000285667	HSPA13	51927.5	5.52	5.52	7.7e-05	2	2	2
560	P	ENST00000357549,ENST00000354348,ENST00000360441,ENST00000377364,ENST00000377803,ENST00000377745,ENST00000355057,ENST00000369165,ENST00000369157,ENST00000355981,ENST00000359907,ENST00000358064,ENST00000289352,ENST00000340756	HIST4H4,HIST1H4L,HIST1H4K,HIST2H4A,HIST2H4B,HIST1H4A,HIST1H4B,HIST1H4E,HIST1H4F,HIST1H4C,HIST1H4D,HIST1H4I,HIST1H4J,HIST1H4H	11367.3	11.36	37.86	0.001416	4	4	8
561	P	ENST00000305738	PATE1	14270.8	8.28	37.3	0.002315	4	4	16
562	P	ENST00000273951		52917.5	5.32	15.82	0.001	6	6	26
563	P	ENST00000375326		36842.5	6.54	8.58	0.000485	2	2	9
564	P	ENST00000378565	ITM2B	30338	5	8.65	0.000274	2	2	4
565	P	ENST00000269321	ARHGDIA	23207.1	5.03	7.35	0.000268	1	1	3
566	P	ENST00000001008	FKBP4	51804.6	5.35	3.05	4e-05	1	1	1
567	P	ENST00000338222	UBQLN2	65696.1	5.15	3.37	2.9e-05	1	1	1
568	P	ENST00000434600		45170.1	5.6	7.3	0.000665	4	4	15
569	P	ENST00000353883	HYOU1	111335	5.16	1.9	7.3e-05	1	1	4
570	P	ENST00000261510	CPE	53150.7	5.03	64.5	0.011874	60	60	310
571	P	gi|18089255|gb|AAH20982.1|,ENST00000388835	KRT18	48057.8	5.34	11.16	0.000254	3	1	6
572	P	ENST00000371996	MINPP1	55051.2	7.93	12.73	0.000449	4	4	12
573	P	ENST00000381733		46503.6	7.99	28.22	0.002218	10	10	50
576	P	ENST00000316448	CALR	48141.6	4.29	5.76	4.4e-05	1	1	1
577	P	ENST00000331483	P4HB	57116.4	4.76	14.37	0.000359	4	4	10
578	P	ENST00000373365	GLO1	20777.7	5.12	42.39	0.00436	8	8	44
579	P	ENST00000369705	ME1	64149.6	5.79	3.67	6.4e-05	1	1	2
580	P	ENST00000420138		66400.6	9.12	3.01	3e-05	1	1	1
581	P	ENST00000319756	KLK11	31058.9	9.23	29.43	0.001616	7	7	25
582	P	ENST00000393892	CNP	47578.6	9.17	11.4	0.000346	2	2	8
583	P	ENST00000398606	GSTP1	23355.8	5.43	32.86	0.001736	6	6	20
584	P	ENST00000262746	PDX1,PRDX1	22110.4	8.27	56.28	0.004489	12	10	49
585	P	ENST00000236671	CTSD	44552.2	6.1	45.39	0.00323	18	18	73
586	P	ENST00000490882		281635	5.46	0.91	2.1e-05	1	1	3
587	P	ENST00000267814	SORD	38324.6	8.23	55.18	0.00332	15	15	65
588	P	ENST00000421235,ENST00000456570		140943	6.82	5.13	0.000216	6	6	15
589	P	ENST00000328546	HSD17B13	33655.4	9.14	8	6.1e-05	1	1	1
590	P	ENST00000390539		36591.3	5.86	22.65	0.00118	4	1	22
591	P	ENST00000357368		217041	6.06	9.6	0.000243	10	10	26
592	P	ENST00000261483	MAN2A1	131141	7.24	1.31	3.2e-05	1	1	2
593	P	ENST00000222219	DNASE2	39580.8	8.3	8.06	0.000506	3	3	10
595	P	ENST00000379341	PRDX4	30539.9	5.86	7.01	0.000269	2	1	4
596	P	ENST00000370508	GOT1	46247.5	6.53	22.76	0.000441	5	5	10
598	P	ENST00000299300	CCT2	57488.2	6.01	10.47	0.000136	3	3	4
600	P	ENST00000290765	GSTT2	27507	5.99	12.7	0.000598	2	1	8
601	P	ENST00000261574		125545	4.8	1.79	3.3e-05	1	1	2
602	P	ENST00000295633	FSTL1	34985.5	5.39	33.12	0.002486	13	13	42
603	P	ENST00000346798		86943.2	4.73	9.87	0.000237	5	5	10
605	P	ENST00000370574	ZNHIT6	53918.3	5.62	2.13	0.000349	1	1	9
606	P	ENST00000489711	SLC15A2	81783.5	8.4	3.7	5e-05	1	1	2
608	P	ENST00000260526	ARHGAP29	142064	6.32	1.03	1.4e-05	1	1	1
609	P	ENST00000296444	SHISA5	25581.8	6.26	2.92	0.000152	1	1	2
611	P	ENST00000215743		54589.9	6.38	1.43	7.5e-05	1	1	2
612	P	ENST00000257497	ANXA1	38714.2	6.57	35.84	0.002582	12	12	49
613	P	ENST00000318602		163291	6.03	9.23	0.000186	8	8	15
614	P	ENST00000345125	CTSB	37821.6	5.88	36.28	0.002259	14	14	42
615	P	ENST00000458037		64701.1	6.23	7.34	0.00051	5	5	16
616	P	ENST00000380904		71704.5	6.33	73.84	0.032742	137	136	1126
617	P	ENST00000324015	SERPINF2	54565.8	5.87	7.54	0.000223	2	2	6
618	P	ENST00000291009	PIP	16572.5	8.26	73.97	0.033342	25	24	267
622	P	ENST00000317802	TSPYL6	45873.6	5.45	7.07	4.4e-05	1	1	1
623	P	ENST00000332556	LAMP1	44882.4	9	6	0.000568	3	3	13
624	P	ENST00000306749		273427	6.01	5.97	0.000203	9	9	28
625	P	ENST00000356956		274375	5.64	0.88	2.2e-05	2	2	3
626	P	ENST00000244137	PEPD	54548.2	5.64	5.68	7.4e-05	2	2	2
627	P	ENST00000348956	CKB	42644.3	5.34	50.13	0.00335	15	15	70
628	P	ENST00000377298	CLSTN1	109793	4.81	6.63	0.000112	4	4	6
629	P	ENST00000456935	MAN2B1	113744	6.84	8.21	0.000162	5	5	9
630	P	ENST00000317508	PRSS8	36431.4	5.52	20.7	0.000797	4	4	15
631	P	ENST00000418310		75527.2	6.71	2.95	2.7e-05	1	1	1
632	P	ENST00000336811	ANG	16550.1	9.73	13.61	0.000496	1	1	4
633	P	ENST00000359596	RYR1	565176	5.18	0.28	4e-06	1	1	1
635	P	ENST00000270238		157097	4.83	0.81	1.2e-05	1	1	1
636	P	ENST00000270142	SOD1	15935.7	5.7	59.09	0.003078	8	8	26
639	P	ENST00000226218	VTN	54305.6	5.55	6.28	0.000153	2	2	4
640	P	ENST00000252699	ACTN4	104854	5.27	10.21	0.00038	6	3	19
641	P	ENST00000342628		88595.8	7.61	2.87	2.3e-05	1	1	1
642	P	ENST00000381611		53900.9	5.17	7.72	0.000296	2	2	8
643	P	ENST00000344458	TMEM198	39474.7	9.97	2.5	0.000253	1	1	5
644	P	ENST00000229725	NEU1	45467.3	5.59	17.83	0.000395	3	3	9
647	P	ENST00000328300		161632	7.71	1.01	1.1e-05	1	1	1
648	P	ENST00000382280	ZG16B	22739	6.74	25.48	0.001753	4	4	20
649	P	ENST00000287097		161689	5.59	2.77	0.000189	3	3	15
651	P	ENST00000315970	OS9	75561.6	4.8	2.55	2.7e-05	1	1	1
653	P	ENST00000395248		45260.6	8.48	47.85	0.002486	16	13	57
654	P	ENST00000238738	RHOQ	22659.5	5.94	10.24	0.000445	2	0	5
655	P	ENST00000265983	HPX	51676.4	6.55	30.95	0.001973	10	10	50
656	P	ENST00000376023		46273.3	4.95	10.73	0.000756	5	5	17
658	P	ENST00000372998		22788.2	8.66	46	0.002644	9	9	29
659	P	ENST00000217426	AHCY	47716.1	5.92	11.34	0.000591	3	3	14
661	P	ENST00000198765	CPNE3	60130.6	5.6	4.28	0.00017	1	1	5
663	P	ENST00000458578		24003.6	8.88	10.38	0.000258	1	1	3
664	P	ENST00000265195	SIL1	52084.7	5.27	26.03	0.000989	9	9	25
666	P	ENST00000422447	LDHA	36688.7	8.44	44.58	0.002197	11	10	40
667	P	ENST00000308162	CFL1	18502.5	8.22	16.87	0.000329	2	2	3
668	P	ENST00000369636		21994.4	8.14	17.59	0.000733	2	1	8
670	P	ENST00000377307		125029	8.22	1.53	1.6e-05	1	1	1
671	P	ENST00000393080		50598.2	5.42	3.57	0.000122	1	1	3
672	P	ENST00000264998		77063.9	6.81	61.75	0.007261	59	56	278
673	P	ENST00000264335	YWHAE	29173.9	4.63	31.37	0.002574	7	4	36
674	P	ENST00000429021		29126.7	6.27	26.38	0.000861	5	3	12
675	P	ENST00000372808	GNMT	32742.3	6.55	7.46	0.000124	1	1	2
678	P	ENST00000476993	VWA1	46804.1	7.18	22.25	0.000574	7	7	14
679	P	ENST00000457859		61999.3	5.08	18.33	0.000777	9	9	23
680	P	ENST00000002165	FUCA2	54066.7	5.84	7.49	0.000273	3	3	7
681	P	ENST00000216181	MYH9	226532	5.5	1.33	2.8e-05	2	2	3
682	P	ENST00000301765		38659	5.19	10.99	0.000154	2	2	3
684	P	ENST00000267838	LYSMD2	23463.2	5.27	5.58	8.5e-05	1	1	1
685	P	ENST00000351829	AKR1A1	36573	6.32	5.85	5.6e-05	1	1	1
686	P	ENST00000277508	PAEP	20624.2	5.36	38.89	0.008913	12	12	88
687	P	ENST00000264613		122219	5.44	6.95	0.000103	4	4	6
688	P	ENST00000270233	BCAM	67404.8	5.53	1.91	2.9e-05	1	1	1
689	P	ENST00000248923	GGT1	61410.2	6.65	18.63	0.000481	8	3	15
690	P	ENST00000225719	CPD	152931	5.68	0.87	4e-05	1	1	3
692	P	ENST00000377892		71123.4	4.84	2.12	2.8e-05	1	1	1
693	P	ENST00000246533	CAPNS1	28315.7	5.05	8.58	0.000204	1	1	3
694	P	ENST00000354421	C11orf54	35117.4	6.23	3.17	0.000174	1	1	3

## Sheet: Table S11
ProteinGroupID	Parsimonious	FastaID	CommonName	Mol.Wt	pI	Coverage	NSAF	NumPeptides	NumUniquePeptides	NumSpectra
1	P	ENST00000290866	ACE	149715	5.95	15.54	0.001242	17	17	55
2	P	ENST00000245907	C3	187148	6.02	1.32	1.8e-05	1	1	1
4	P	ENST00000058691	HEBP2	22875.4	4.58	6.34	0.000432	1	1	3
6	P	ENST00000438199		101399	5.16	1.53	0.000194	1	1	6
8	P	ENST00000355295	TDRD7	123586	6.84	0.64	2.7e-05	1	1	1
9	P	ENST00000252999		399737	6.66	1.38	9.6e-05	4	4	12
10	P	ENST00000419076		16061.8	4.98	38.89	0.007375	8	8	36
11	P	ENST00000322157	NPEPPS	103276	5.49	2.72	9.6e-05	2	2	3
12	P	ENST00000371159		29065	8.08	7.75	0.000572	1	1	5
15	P	ENST00000272324	REG3G	19330.1	6.7	10.29	0.001686	2	2	10
16	P	ENST00000383778		61510.5	5.72	19.27	0.00092	7	7	17
17	P	ENST00000262193	PSMB1	26489.4	8.27	24.9	0.000734	3	3	6
18	P	ENST00000229243	ACRBP	61358.6	5.09	8.84	0.000978	4	4	18
20	P	ENST00000373719	OGT	116925	6.22	1.82	2.8e-05	1	1	1
21	P	ENST00000282223	SPOCK1	49124.3	5.74	4.33	0.00047	2	2	7
22	P	ENST00000324460	HSPA5	72333	5.07	29.97	0.001849	16	13	41
23	P	ENST00000222256	RAB3A	24983.9	4.85	32.73	0.002548	7	2	19
24	P	ENST00000260130	SDCBP	32444.4	7.06	40.94	0.001683	6	6	17
25	P	ENST00000273371	PLA1A	49715.5	7.11	7.02	0.000323	2	2	5
26	P	ENST00000262919		158537	7.24	1.61	8.3e-05	2	2	4
27	P	ENST00000326648	ZNF609	151191	8.24	0.92	2.1e-05	1	1	1
28	P	ENST00000392957	EPHB6	110700	6.19	0.78	2.9e-05	1	1	1
30	P	ENST00000368926	C1orf56	36769.4	8.96	2.35	8.7e-05	1	1	1
31	P	ENST00000234038	PPP1R7	41564.2	4.84	8.06	0.000246	2	2	3
33	P	ENST00000234590		47169	7.01	40.09	0.003195	12	8	47
34	P	ENST00000263409	LIFR	123743	5.5	2.28	2.7e-05	1	1	1
35	P	ENST00000354955	FMOD	43178.8	5.66	3.46	0.000235	1	1	3
36	P	ENST00000304704	RNASE4	16840.5	9.3	17.69	0.001003	2	2	5
37	P	ENST00000371083		63790.6	5.57	3.1	5.1e-05	1	1	1
38	P	ENST00000274764	HIST1H2BA	14167.5	10.31	11.81	0.00209	2	2	9
41	P	ENST00000396754		13972	6.9	49.18	0.007737	7	7	32
42	P	ENST00000345146	IDH1	46659.3	6.53	45.41	0.007339	19	18	103
43	P	ENST00000258341	LAMC1	177603	5.01	2.24	7.3e-05	2	2	4
44	P	ENST00000344051	SPINT1	58398	5.89	1.7	0.000223	1	1	4
46	P	ENST00000296412	ADH5	39724.2	7.45	5.88	0.000158	1	1	2
47	P	ENST00000396009	NFATC2	100146	6.87	1.95	3.2e-05	1	1	1
48	P	ENST00000390547	IGHA1	37654.7	6.08	12.18	0.000836	4	2	10
49	P	ENST00000296125	TGM4	77145.1	6.31	72.37	0.014836	59	59	344
50	P	ENST00000293874	C16orf11	90170.9	8.28	2.76	3.4e-05	1	1	1
51	P	ENST00000306442	PPIC	22763.3	8.48	4.72	0.000139	1	1	1
52	P	P68082|MYG_HORSE		17082.7	7.2	20.13	0.000575	2	2	3
53	P	ENST00000450286		17825.2	7.67	4.62	0.000171	1	1	1
54	P	ENST00000261479	PSMA6	27399.5	6.35	4.88	0.00036	1	1	3
55	P	ENST00000326842	EDDM3A	17646.5	8.64	12.24	0.001806	2	2	9
56	P	ENST00000423516		68813.6	7.25	6.81	0.00014	2	2	3
57	P	ENST00000411936		295247	5.68	0.31	1.1e-05	1	1	1
58	P	ENST00000301998	B3GNT1,B3GNT2	46022	8.75	5.29	7.4e-05	1	1	1
59	P	ENST00000322611	BASP1	22693.4	4.64	12.33	0.00065	1	1	5
60	P	ENST00000290567	CES7	63926.4	5.98	10.78	0.00041	4	4	8
62	P	ENST00000309951	ACO1	98398.9	6.23	2.25	3.3e-05	1	1	1
63	P	ENST00000367602	QSOX1	82577.7	9.13	26.64	0.002527	17	17	64
64	P	ENST00000255040	APCS	25387.1	6.1	10.31	0.000397	2	2	3
65	P	ENST00000309311	EEF2	95338.1	6.41	6.18	0.000378	3	3	11
67	P	ENST00000221347	FCGBP	572017	5.14	3.4	7.1e-05	5	5	13
68	P	ENST00000301522	PRDX2	21891.9	5.66	32.32	0.005512	7	6	37
69	P	ENST00000300289	PDIA3	56782.4	5.98	28.51	0.001227	10	10	21
70	P	ENST00000399151		258230	5.9	0.57	1.3e-05	1	1	1
71	P	ENST00000244728	COL21A1	99368.6	8.57	0.73	6.2e-05	1	1	2
72	P	ENST00000229270		30791	5.65	46.85	0.003713	12	12	36
75	P	ENST00000355758	ZC3H7A	110538	7	0.72	9.1e-05	2	2	3
76	P	ENST00000376925	CST3	15799.2	9	56.85	0.023842	13	13	118
77	P	ENST00000217423	CST4	16214.4	4.95	53.9	0.026361	9	5	126
78	P	ENST00000375145		37455.3	5.77	2.4	8.8e-05	1	1	1
79	P	ENST00000252809		34140.2	9.79	5.19	0.000958	2	2	10
80	P	ENST00000453338		62261.1	6.17	12.41	0.000413	4	4	8
82	P	ENST00000261313	PEBP1	21056.8	7.01	58.82	0.004417	7	7	28
83	P	ENST00000375244		458388	5.05	2.29	1.4e-05	2	2	2
85	P	ENST00000247829	TSPAN8	26043.8	5.48	4.22	0.000249	1	1	2
86	P	ENST00000291568	CSTB	11139.6	6.96	24.49	0.002107	2	2	7
87	P	ENST00000357389		79686.5	5.84	14.56	0.000818	7	7	20
88	P	ENST00000309758	HSPA6	71028.1	5.81	11.35	0.00156	7	1	34
89	P	ENST00000376795	DNAJC3	57580.2	5.83	3.57	0.000117	2	2	2
90	P	ENST00000292401	AZGP1	34258.7	5.71	65.1	0.03722	46	40	376
91	P	ENST00000350881	THBS4	105869	4.44	3.64	0.000276	3	2	9
92	P	ENST00000370509	CREG1	24074.5	7.06	9.55	0.000402	1	1	3
95	P	ENST00000296511	ANXA5	35936.8	4.94	30.63	0.003595	9	9	39
96	P	ENST00000265371	NRP1	103134	5.58	4.01	6.4e-05	1	1	2
97	P	ENST00000285379	CA2	29246.1	6.87	9.62	0.000454	2	2	4
98	P	ENST00000220809		62917.1	8.14	5.34	0.000262	2	2	5
99	P	ENST00000044462	PSMA4	29483.8	7.58	10.34	0.000904	3	3	8
100	P	ENST00000351273		48336	6.54	59.57	0.05801	86	86	822
101	P	ENST00000261769	CDH1	97456.1	4.58	2.15	0.000401	2	2	12
102	P	ENST00000382120	SOD3	25850.9	6.13	27.5	0.002581	5	5	21
103	P	ENST00000258412	TMBIM1	34607.4	7.6	4.5	0.000664	1	1	7
104	P	ENST00000280326	CCT5	59671	5.45	2.96	5.5e-05	1	1	1
105	P	ENST00000457054		96772	6.13	8.71	0.000237	4	3	7
106	P	ENST00000370597	CRTAC1	71420.7	4.95	1.97	8.9e-05	1	1	2
107	P	ENST00000389682	TSN	26183	6.01	7.02	0.000388	1	1	3
108	P	ENST00000325321	KLK2	28671	6.44	26.82	0.004295	8	7	38
109	P	ENST00000360490	MME	85513.9	5.54	14	0.001062	10	10	27
110	P	ENST00000373818	GSN	85697.5	5.9	4.09	0.000113	2	2	3
111	P	ENST00000381036		29805.9	6.49	7.3	0.000108	1	1	1
114	P	ENST00000307363		76021.8	6.03	2.07	8.7e-05	1	1	2
115	P	ENST00000325617	CLGN	70038.6	4.58	2.13	4.8e-05	1	1	1
116	P	ENST00000361505	PNP	32117.9	6.45	16.26	0.000715	3	3	7
117	P	ENST00000373020	TSPAN6	27563.3	8.44	4.49	0.000241	1	1	2
118	P	ENST00000395307		29503.9	8.83	8.05	0.000113	1	1	1
119	P	ENST00000262094	RAB27B	24607.8	5.35	23.39	0.001894	5	4	14
120	P	ENST00000370630	CTBS	43759.8	6.19	9.87	0.00023	3	3	3
121	P	ENST00000226578	MANBA	100895	5.33	1.48	3.4e-05	1	1	1
122	P	ENST00000280704	LDHC	36311.3	7.08	28.31	0.003732	10	9	42
123	P	ENST00000223321	PSMA2	25898.6	6.91	17.09	0.00063	2	2	5
124	P	ENST00000350669	LDHB	36638.5	5.71	27.54	0.001943	8	7	22
125	P	ENST00000226209	MYH3	223905	5.62	0.82	1.5e-05	1	1	1
126	P	ENST00000262288	SCPEP1	50830.7	5.6	6.42	0.000326	2	2	5
127	P	ENST00000420713		57006.1	9.34	3.84	6e-05	1	1	1
128	P	ENST00000371655	RAB3B	24757.9	4.85	46.58	0.003098	10	6	23
129	P	ENST00000432547		20145.6	5.22	11.89	0.000797	1	1	5
131	P	ENST00000374500		20925.2	5.36	29.8	0.002533	5	5	17
132	P	ENST00000390545	IGHG2	35900.6	7.66	16.56	0.004253	7	2	47
133	P	ENST00000290902		35788.3	5.47	2.72	8.9e-05	1	1	1
134	P	ENST00000261441	RSBN1	90072.2	8.85	0.62	3.7e-05	1	1	1
135	P	ENST00000217131	CTSZ	33867.9	6.7	7.26	0.000974	2	2	10
136	P	ENST00000316292	EEF1A1	50140.9	9.1	27.06	0.001405	8	2	22
137	P	ENST00000226279	CD38	34328.4	7.85	7	0.000688	2	2	7
139	P	ENST00000215754	MIF	12476.3	7.73	35.65	0.004874	3	3	19
141	P	ENST00000415930		64324.6	9.01	18.8	0.002022	11	11	39
142	P	ENST00000454330		28556.9	4.86	9.36	0.000663	2	2	6
143	P	ENST00000283871		49963.8	6.5	6.97	0.000133	2	2	2
144	P	ENST00000377182		77555.7	5.05	1.6	0.000129	1	1	3
145	P	ENST00000403754,ENST00000403386		17718.2	8.93	4.82	0.000178	1	1	1
146	P	ENST00000373120		61692.8	5.12	12.7	0.002691	12	12	51
147	P	ENST00000435071		56866.2	6.04	1.75	0.000172	1	1	3
148	P	ENST00000046087	ZPBP	40141.7	9.42	7.41	0.000336	2	2	4
151	P	ENST00000421089		26591.2	6.44	7.3	0.000633	1	1	5
152	P	ENST00000284984	ADAMTS1	105358	6.4	10.55	0.00061	6	6	20
153	P	ENST00000393399		58099.6	7	10.06	0.000399	3	3	7
154	P	ENST00000423391	ACTBL2	42003.2	5.39	11.17	0.001804	5	1	23
155	P	ENST00000299218		136376	5.52	2.76	4.8e-05	2	2	2
156	P	ENST00000332680		40411.2	8.53	24.09	0.002066	9	9	25
157	P	ENST00000329597		45674.7	9.3	34.98	0.00327	13	13	45
158	P	ENST00000331572		62613.9	6.95	1.6	5.2e-05	1	1	1
159	P	ENST00000374479	FUCA1	53688.9	6.37	14.81	0.001456	5	5	23
160	P	ENST00000428859		34925.9	6.71	8.5	0.000771	2	2	8
161	P	ENST00000225927		82265.7	6.2	6.73	0.000159	3	3	4
162	P	ENST00000421673		257051	7.22	8.16	0.001838	26	26	152
163	P	ENST00000359759		178188	5.67	5.7	0.000135	4	4	8
165	P	ENST00000400256		81515.2	5.48	4.99	0.000239	3	3	6
166	P	ENST00000369049		63563.4	6.43	21.52	0.00385	11	11	74
167	P	ENST00000261292	LIPG	56794.7	8.13	5	0.000295	2	2	5
168	P	ENST00000260356	THBS1	129383	4.71	0.94	7.6e-05	1	1	3
169	P	ENST00000202677	RALGAPA2	210770	5.74	1.01	1.6e-05	1	1	1
170	P	ENST00000256404	PEBP4	25733.4	6.08	44.05	0.005718	7	7	44
171	P	ENST00000326003	KLK3	28741.3	7.61	52.11	0.024413	46	45	216
172	P	ENST00000290541	PSMB4	29204.2	5.72	17.42	0.000335	2	2	3
173	P	ENST00000380131		51181	8.37	34.97	0.003219	16	9	49
174	P	ENST00000381458	TGM3	76631.8	5.62	1.59	4.3e-05	1	1	1
175	P	ENST00000300026	PPIB	23742.5	9.42	46.3	0.005463	13	13	40
177	P	ENST00000449740		36694.6	8.08	13.39	0.000615	3	3	7
179	P	ENST00000262424	CRISPLD2	55919.7	8.36	7.24	0.000831	4	3	14
180	P	ENST00000231751		78181.9	8.5	53.94	0.020275	58	56	488
182	P	ENST00000342480	PODXL2	65075.8	4.27	2.31	4.9e-05	1	1	1
184	P	ENST00000268793		56423.6	9.02	9.36	0.000805	3	2	14
186	P	ENST00000374173		39033.9	7.59	5.29	0.000247	1	1	3
187	P	ENST00000367511	FAM129A	103135	4.74	1.29	3.2e-05	1	1	1
188	P	ENST00000395624		53806.4	5.65	13.95	0.001101	5	5	19
189	P	gi|136429|sp|P00761|TRYP_PIG		24409.5	7	28.57	0.007662	14	13	60
190	P	ENST00000380518		141785	6.58	0.67	2e-05	1	1	1
191	P	ENST00000377453	CLN5	46339.1	8.63	4.91	0.000507	2	2	7
192	P	ENST00000361627	ARHGAP11A	113866	9.19	1.27	2.9e-05	1	1	1
194	P	ENST00000443613		122993	5.91	1.49	2.6e-05	1	1	1
195	P	ENST00000226253	ALDOC	39455.9	6.41	6.32	8.1e-05	1	1	1
196	P	ENST00000366667	AGT	53154.2	5.87	2.89	6.1e-05	1	1	1
197	P	ENST00000382708		28601.7	6.28	10	0.000236	1	1	2
198	P	ENST00000393262	BBS10	80837.5	7.95	2.63	4.1e-05	1	1	1
199	P	ENST00000326783	EDDM3B	17584.2	6.51	12.24	0.002809	2	2	14
200	P	ENST00000289779	F11R	32583.1	8.09	3.68	0.000296	1	1	3
201	P	ENST00000372781		52130.9	9.3	72.08	0.066979	112	87	1049
202	P	ENST00000221130	GSR	56257	8.74	8.43	0.00017	2	2	3
203	P	ENST00000270776	PGD	53140	6.8	14.91	0.00055	5	5	9
204	P	ENST00000280800	PLBD2	65471.8	6.34	1.19	5e-05	1	1	1
205	P	ENST00000302262		105324	5.62	4.1	0.000341	2	2	11
206	P	ENST00000343150	CTSL1	37564.1	5.32	17.72	0.000797	4	4	9
207	P	ENST00000373025	PGC	42425.8	4.36	17.53	0.003953	13	13	52
208	P	ENST00000419739		65930.7	7.96	27.6	0.00273	12	11	56
209	P	ENST00000434013		22441.2	8.87	22.89	0.00587	8	8	40
210	P	ENST00000219070	MMP2	73882.3	5.26	22.42	0.001162	10	10	26
211	P	ENST00000353801	HSP90AB1	83264.2	4.97	26.66	0.001874	18	2	46
212	P	ENST00000307630	YWHAG	28302.6	4.8	25.91	0.002747	6	2	23
213	P	ENST00000476707		145618	6.14	0.69	2.3e-05	1	1	1
215	P	ENST00000246957	TRAP1	80110	8.3	1.99	8.4e-05	1	1	2
217	P	ENST00000227378	HSPA8	70898.1	5.37	29.57	0.002238	17	8	49
219	P	ENST00000427316		65213.5	8.57	2.18	5e-05	1	1	1
220	P	ENST00000262768	TIMP2	24399.3	7.46	6.82	0.000268	2	2	2
221	P	ENST00000316403		57832.6	6.25	34.73	0.016369	43	43	278
222	P	ENST00000205061		137222	6.52	1.91	0.000147	2	2	6
223	P	ENST00000369409	PHGDH	56650.5	6.29	1.5	0.000166	1	1	3
224	P	ENST00000371579	DPP7	54341.5	5.91	9.35	0.00066	4	4	11
225	P	ENST00000229729		79253.8	8.91	1.97	0.000374	2	2	9
226	P	ENST00000355814		46736.6	5.37	5.98	0.000353	3	3	5
227	P	ENST00000356860	CACNA2D1	123183	5.1	1.01	5.4e-05	1	1	2
228	P	ENST00000382519		28193	9.05	2.81	0.000118	1	1	1
229	P	ENST00000335972	UBA1	117849	5.49	5.86	0.000139	3	3	5
230	P	ENST00000258091	CCT7	59366.6	7.55	2.95	0.000109	1	1	2
233	P	ENST00000279247	CAPN1	81890.1	5.49	2.66	8.3e-05	1	1	2
234	P	ENST00000373316	PGK1	44614.7	8.3	39.81	0.003325	12	9	47
235	P	ENST00000366639	TSNAX	33112.5	6.1	6.55	0.000102	1	1	1
236	P	ENST00000373045	MANEAL	51317	6.47	4.6	6.5e-05	1	1	1
237	P	ENST00000354785		272320	5.32	39.56	0.007622	100	100	640
239	P	ENST00000302279	FNTA	44408.6	4.96	4.75	7.8e-05	1	1	1
241	P	ENST00000222120	RAB3D	24267.1	4.76	45.21	0.005253	10	4	39
243	P	ENST00000218516	GLA	48766.8	5.35	10.72	0.000344	3	3	5
244	P	ENST00000311322	LPL	53162.5	8.37	16.42	0.001118	7	7	18
245	P	ENST00000357164	GM2A	20838.4	5.17	19.17	0.002598	4	4	17
246	P	ENST00000323076		70288.4	5.29	36.84	0.003811	20	16	81
247	P	ENST00000390543	IGHG4	35940.6	7.18	23.24	0.004962	9	2	55
248	P	ENST00000379370	AGRN	214846	6.02	7.29	0.000188	9	9	13
250	P	ENST00000284049	CHD1	196688	6.68	1.58	1.7e-05	1	1	1
252	P	ENST00000351554	CD59	14177.3	6.02	6.25	0.001844	1	1	8
255	P	ENST00000336787	RAB27A	24868.1	5.09	15.38	0.002136	3	2	16
256	P	ENST00000224600	RBP3	135363	4.98	2.65	2.4e-05	1	1	1
257	P	ENST00000259396		23539.6	5.02	33.83	0.006164	8	6	42
258	P	ENST00000260118	GGH	35964.4	6.66	4.09	0.000186	1	1	2
259	P	ENST00000354775		56291.9	6.23	10.42	0.000569	4	4	10
260	P	ENST00000368440	SMPDL3A	51260.4	5.88	4.86	0.00013	1	1	2
261	P	ENST00000219169	NUTF2	14478.5	5.1	12.6	0.000232	1	1	1
262	P	ENST00000257857	CD63	25636.6	8.14	4.2	0.000372	1	1	3
263	P	ENST00000311757		28249.2	6.24	7.66	0.000565	1	1	5
264	P	ENST00000305544	LAMB2	195981	6.07	7.17	0.000394	8	8	24
266	P	ENST00000254810,ENST00000366813	H3F3A,H3F3B	15327.9	11.27	28.68	0.002603	3	2	12
267	P	ENST00000418115	RHOA	21768.1	5.83	12.44	0.000611	1	1	4
268	P	ENST00000219022	OLFM4	57279.8	5.5	2.94	0.000231	1	1	4
269	P	ENST00000304034	RAB2B	24214.4	7.69	12.5	0.000273	2	1	2
270	P	ENST00000439458	UNC80	363390	6.4	0.25	9e-06	1	1	1
271	P	ENST00000222271	COMP	82860.5	4.36	6.61	0.000195	3	2	5
272	P	ENST00000265563	PRKAR2A	45518.4	4.96	8.91	0.000438	3	3	6
275	P	ENST00000309505	KRT3	64504.1	6.12	1.27	0.000234	1	1	5
276	P	ENST00000332149	TMPRSS2	53859.2	8.12	8.13	0.0006	4	4	10
278	P	ENST00000248553		22782.5	5.98	12.68	0.000719	2	2	5
279	P	ENST00000422452		305947	6.02	0.55	1.1e-05	1	1	1
280	P	ENST00000323688	NUCB2	50195.7	5.03	39.76	0.004636	18	18	66
281	P	ENST00000353245		27745.1	4.73	42.86	0.007104	13	10	59
282	P	ENST00000448615		24152.3	7.03	11.65	0.001002	2	2	7
283	P	ENST00000373428	ZNF362	45814.5	9.7	1.19	7e-05	1	1	1
284	P	ENST00000333911	TXNDC6	36855.7	4.82	2.42	0.000358	1	1	4
285	P	ENST00000360534	DPP4	88278.6	5.67	17.89	0.001502	10	10	39
286	P	ENST00000394440	CCT4	57924.2	7.96	5.38	0.000109	2	2	2
287	P	ENST00000379731	B4GALT1	43920.3	8.88	14.82	0.00126	4	4	17
288	P	ENST00000299767	HSP90B1	92468.9	4.76	10.96	0.000478	6	6	13
289	P	ENST00000372769	SEMG2	65444.5	9.09	61.34	0.057883	127	103	1142
291	P	ENST00000381638	ZZEF1	331075	5.62	0.81	1e-05	1	1	1
292	P	ENST00000445915		57805.3	8.14	5.22	0.000228	2	2	4
293	P	ENST00000468812	PPIA	18012.5	7.68	32.73	0.00447	5	3	25
294	P	ENST00000334869	LGMN	49411.2	6.07	14.78	0.001431	7	7	21
295	P	ENST00000315971		49907.8	5.83	3.14	0.000198	2	2	3
296	P	ENST00000398153	HDDC2	23390.5	5.33	6.37	0.000289	1	1	2
298	P	ENST00000219599	CRYM	33775.6	5.06	6.69	9.4e-05	1	1	1
299	P	ENST00000233813	IGFBP5	30570.2	8.58	5.15	0.000217	1	1	2
301	P	ENST00000358559	MSMB	12864.8	5.36	28.07	0.007245	5	5	28
302	P	ENST00000377276	PRKACG	40434.5	8.7	6.84	0.000168	1	1	2
303	P	ENST00000455673		16714.3	5.95	9.72	0.001024	1	1	5
304	P	ENST00000263593	SIAE	58314.8	6.93	25.62	0.001636	9	9	29
305	P	ENST00000335847	CRISP1	28481.4	5.57	12.85	0.002843	4	4	24
306	P	ENST00000375650,ENST00000375651	HSPA1A,HSPA1B	70052.2	5.48	36.82	0.002715	18	6	59
307	P	ENST00000341156	B4GALNT1	58882.4	8.93	1.69	5.5e-05	1	1	1
308	P	ENST00000315758	MDH2	35503.3	8.92	13.31	0.000611	3	3	7
309	P	ENST00000233114	MDH1	36426.1	6.91	34.43	0.002561	8	8	29
310	P	ENST00000234454	SPR	28048.5	8.25	8.05	0.000113	1	1	1
311	P	ENST00000300060	ANPEP	109540	5.31	38.57	0.0054	37	37	177
314	P	ENST00000224167		24390.6	6.9	26.79	0.011326	10	10	86
315	P	ENST00000285667	HSPA13	51927.5	5.52	4.88	0.000251	2	2	4
316	P	ENST00000334701		98161.1	5.07	29.39	0.002729	22	9	79
317	P	ENST00000304698		92180.9	8.79	1.57	7.1e-05	1	1	2
318	P	ENST00000357549,ENST00000354348,ENST00000360441,ENST00000377364,ENST00000377803,ENST00000377745,ENST00000355057,ENST00000369165,ENST00000369157,ENST00000355981,ENST00000359907,ENST00000358064,ENST00000289352,ENST00000340756	HIST4H4,HIST1H4L,HIST1H4K,HIST2H4A,HIST2H4B,HIST1H4A,HIST1H4B,HIST1H4E,HIST1H4F,HIST1H4C,HIST1H4D,HIST1H4I,HIST1H4J,HIST1H4H	11367.3	11.36	40.78	0.003723	4	4	13
320	P	ENST00000357033		426778	5.65	0.24	1.6e-05	1	1	2
321	P	ENST00000273951		52917.5	5.32	4.64	0.000311	1	1	5
322	P	ENST00000305738	PATE1	14270.8	8.28	7.14	0.000468	1	1	2
323	P	ENST00000238081	YWHAQ	27764.2	4.68	18.37	0.00289	6	2	24
324	P	ENST00000375326		36842.5	6.54	8.88	0.000611	3	3	7
325	P	ENST00000329662	COL4A4	163999	8.87	1.42	1.7e-05	1	1	1
326	P	ENST00000269321	ARHGDIA	23207.1	5.03	7.35	0.000578	1	1	4
327	P	ENST00000324262	CNDP2	52878.5	5.66	34.11	0.002546	12	12	41
329	P	ENST00000001008	FKBP4	51804.6	5.35	3.05	0.000193	1	1	3
330	P	ENST00000434600		45170.1	5.6	5.11	0.000574	2	2	8
331	P	ENST00000353883	HYOU1	111335	5.16	1.9	0.000177	1	1	6
332	P	ENST00000261510	CPE	53150.7	5.03	49.16	0.015927	45	44	257
333	P	gi|18089255|gb|AAH20982.1|,ENST00000388835	KRT18	48057.8	5.34	7.91	0.000274	3	0	4
334	P	ENST00000340385	PRDX6	25035	6	56.7	0.005004	12	12	38
335	P	ENST00000389467		410629	6.03	0.49	8e-06	1	1	1
337	P	ENST00000371996	MINPP1	55051.2	7.93	3.9	0.000424	2	2	7
338	P	ENST00000381733		46503.6	7.99	27.98	0.002727	9	9	38
340	P	ENST00000409803		215781	5.82	1.39	1.6e-05	1	1	1
341	P	ENST00000452279		19288.2	10.1	8.52	0.000168	1	1	1
342	P	ENST00000316448	CALR	48141.6	4.29	18.94	0.000778	4	4	11
343	P	ENST00000353703	YWHAB	28082.4	4.76	26.42	0.002758	6	2	23
344	P	ENST00000331483	P4HB	57116.4	4.76	11.02	0.000871	4	4	15
345	P	ENST00000373365	GLO1	20777.7	5.12	34.24	0.001122	5	5	7
346	P	ENST00000319756	KLK11	31058.9	9.23	7.8	0.000837	2	2	8
347	P	ENST00000367261	KLHL12	63277	5.26	3.52	5.2e-05	1	1	1
348	P	ENST00000369063	RTN4IP1	43589.7	9.22	4.8	7.4e-05	1	1	1
349	P	ENST00000393892	CNP	47578.6	9.17	5.94	0.00014	1	1	2
351	P	ENST00000336909	IL6ST	103537	5.62	1.09	3.2e-05	1	1	1
352	P	ENST00000357137	XPNPEP3	57033.6	6.37	1.38	0.000116	1	1	2
353	P	ENST00000398606	GSTP1	23355.8	5.43	39.05	0.001826	5	5	13
354	P	ENST00000320201	PITPNM2	148933	6.72	0.74	2.2e-05	1	1	1
355	P	ENST00000262746	PDX1,PRDX1	22110.4	8.27	37.69	0.004447	8	6	30
356	P	ENST00000236671	CTSD	44552.2	6.1	28.64	0.00494	14	14	69
357	P	ENST00000406844		648689	6.33	1.77	0.000143	8	7	30
358	P	ENST00000490882		281635	5.46	1.33	9e-05	2	1	8
359	P	ENST00000374517	TXN	11737.5	4.82	22.86	0.002248	2	2	8
360	P	ENST00000267814	SORD	38324.6	8.23	31.09	0.002892	10	10	35
361	P	ENST00000421235,ENST00000456570		140943	6.82	1.11	0.000117	1	1	5
363	P	ENST00000169298	ST6GAL1	46604.6	9.13	2.71	7.3e-05	1	1	1
364	P	ENST00000342245		69936.3	6.9	5.71	0.00028	3	3	6
367	P	ENST00000256594	GSTM3	26559.6	5.37	24	0.002229	6	5	17
368	P	ENST00000357368		217041	6.06	5.29	0.000273	6	6	18
370	P	ENST00000247207	HSPA2	70021	5.56	24.88	0.00217	14	4	47
371	P	ENST00000275603	CCT6A	58024.2	6.24	3.95	0.000333	1	1	6
372	P	ENST00000222219	DNASE2	39580.8	8.3	3.33	0.000328	1	1	4
374	P	ENST00000379341	PRDX4	30539.9	5.86	12.18	0.000544	3	2	5
375	P	ENST00000370508	GOT1	46247.5	6.53	13.56	0.000429	3	3	6
376	P	ENST00000271308	PSMA5	26411	4.74	12.86	0.000612	2	2	5
377	P	ENST00000397801	ROBO3	148209	6.74	0.58	2.1e-05	1	1	1
378	P	ENST00000299300	CCT2	57488.2	6.01	3.74	5.5e-05	1	1	1
379	P	ENST00000284031	DDAH1	31121.8	5.53	8.42	0.000311	2	1	3
381	P	ENST00000452455		131663	5.73	2.56	2.5e-05	1	1	1
382	P	ENST00000290765	GSTT2	27507	5.99	15.57	0.000846	2	1	7
384	P	ENST00000261574		125545	4.8	1.79	5.3e-05	1	1	2
385	P	ENST00000295633	FSTL1	34985.5	5.39	8.12	0.000575	2	2	6
386	P	ENST00000394097	OTUD4	124044	6.25	1.08	2.6e-05	1	1	1
387	P	ENST00000382444		39513.3	5.05	20.24	0.002019	6	1	23
388	P	ENST00000410080		112405	7.91	0.91	3e-05	1	1	1
390	P	ENST00000376369		88272.5	6.65	3.23	0.000191	3	3	5
391	P	ENST00000225655	PFN1	15054.2	8.44	21.43	0.002318	2	2	11
392	P	ENST00000431067	ORM2	23602.6	5.03	25.37	0.004843	6	4	33
393	P	ENST00000372080		79667	5.13	12.17	0.000858	6	6	22
394	P	ENST00000358746	TTC37	175486	7.47	1.34	1.9e-05	1	1	1
398	P	ENST00000367303	RMND1	51603.9	8.88	1.78	6.6e-05	1	1	1
399	P	ENST00000296444	SHISA5	25581.8	6.26	2.92	0.000246	1	1	2
400	P	ENST00000265462		22086.4	8.93	7.94	0.000138	1	1	1
401	P	ENST00000257497	ANXA1	38714.2	6.57	36.42	0.00341	13	13	40
402	P	ENST00000215743		54589.9	6.38	1.43	6e-05	1	1	1
403	P	ENST00000345125	CTSB	37821.6	5.88	29.2	0.002349	10	10	27
404	P	ENST00000346178		109438	5.82	1.55	3.1e-05	1	1	1
405	P	ENST00000458037		64701.1	6.23	7.34	0.000361	2	2	7
406	P	ENST00000380904		71704.5	6.33	47.21	0.019854	59	58	422
407	P	ENST00000285599		113979	6.74	2.28	0.000117	1	1	4
408	P	ENST00000324015	SERPINF2	54565.8	5.87	7.54	0.000481	2	2	8
409	P	ENST00000233809	IGFBP2	34814.1	7.48	2.15	9.1e-05	1	1	1
410	P	ENST00000291009	PIP	16572.5	8.26	60.27	0.024448	17	16	121
411	P	ENST00000260363	KIF23	110059	8.76	0.83	3.1e-05	1	1	1
413	P	ENST00000333617		38014.1	6.44	14.49	0.00171	6	6	20
415	P	ENST00000360986		73655.4	8.22	4.45	0.000136	3	2	3
416	P	ENST00000332556	LAMP1	44882.4	9	6	0.000778	3	3	11
417	P	ENST00000306749		273427	6.01	9.92	0.000505	16	16	43
418	P	ENST00000304043	HINT1	13801.9	6.43	15.87	0.000702	1	1	3
420	P	ENST00000229239	GAPDH	36053.2	8.57	21.79	0.000793	4	4	9
421	P	ENST00000348956	CKB	42644.3	5.34	52.49	0.007433	15	15	96
422	P	ENST00000377298	CLSTN1	109793	4.81	5.3	0.00018	3	3	6
423	P	ENST00000037502	MYOC	56972.1	5.44	6.15	5.9e-05	1	1	1
424	P	ENST00000170150	BPIL1	49172.5	8.82	21.4	0.002383	8	8	37
425	P	ENST00000317508	PRSS8	36431.4	5.52	14.58	0.001204	4	4	14
426	P	ENST00000293760	LEMD2	56975.2	9.16	2.19	5.9e-05	1	1	1
427	P	ENST00000302345	CANT1	44839.6	5.72	38.9	0.001545	10	10	21
430	P	ENST00000270142	SOD1	15935.7	5.7	30.52	0.000575	2	2	3
432	P	ENST00000264908	ANXA3	36375.3	5.63	20.43	0.001918	6	6	21
433	P	ENST00000339276	SFN	27774.1	4.68	24.6	0.002736	5	2	23
434	P	ENST00000390548		43911.9	6.55	19.05	0.003623	8	1	49
435	P	ENST00000307144	LDHAL6B	41942.9	8.88	4.46	0.000929	2	2	12
436	P	ENST00000446427		71524.3	7.09	5.79	0.000405	3	3	9
437	P	ENST00000271638	S100A11	11740.4	6.56	64.76	0.008428	5	5	30
438	P	ENST00000293778		29518.7	8.93	8.06	0.000108	1	1	1
439	P	ENST00000296435	CAMP	19301.4	9.48	29.41	0.005726	8	8	33
440	P	ENST00000226218	VTN	54305.6	5.55	3.14	0.000432	1	1	7
441	P	ENST00000350763	TNC	240853	4.79	0.73	1.3e-05	1	1	1
443	P	ENST00000252699	ACTN4	104854	5.27	9.77	0.000453	6	1	14
444	P	ENST00000381611		53900.9	5.17	7.72	0.00048	2	2	8
445	P	ENST00000229725	NEU1	45467.3	5.59	13.98	0.000213	2	2	3
446	P	ENST00000381742		15826.2	9.64	8.97	0.000407	1	1	2
447	P	ENST00000254898		106950	5.86	9.09	0.000555	6	6	18
448	P	ENST00000382280	ZG16B	22739	6.74	33.17	0.002553	5	5	18
450	P	ENST00000260379	RPLP1	11513.9	4.26	14.04	0.000518	1	1	2
451	P	ENST00000287097		161689	5.59	3.81	0.00047	4	4	23
452	P	ENST00000396398	AMDHD2,NAGA	46564.6	4.98	4.87	7.2e-05	1	1	1
454	P	ENST00000311181	B3GNT6,B3GNT1	47119.1	6.77	6.75	7.1e-05	1	1	1
455	P	ENST00000263273	NUCB1	53879.3	5.15	18.66	0.001728	7	7	27
456	P	ENST00000315970	OS9	75561.6	4.8	5.4	0.000221	3	3	5
457	P	ENST00000451292		156057	9	1.11	1.9e-05	1	1	1
459	P	ENST00000416178		23635.1	6.12	10.19	0.000137	1	1	1
460	P	ENST00000355338	WARS	53165.4	5.83	3.4	0.000188	1	1	3
461	P	ENST00000396349	MNS1,MANSC1	46810.1	6.09	3.48	0.000137	1	1	2
462	P	ENST00000395248		45260.6	8.48	35.17	0.003881	12	12	55
463	P	ENST00000265193		99587.2	8.2	2.55	3.4e-05	1	1	1
464	P	ENST00000265983	HPX	51676.4	6.55	10.17	0.001022	4	4	16
465	P	ENST00000376023		46273.3	4.95	9.02	0.001007	4	4	14
467	P	ENST00000310926	SLCO2A1	70044.2	9.13	3.27	4.6e-05	1	1	1
468	P	ENST00000278385		81537.6	5.13	1.62	0.000119	1	1	3
469	P	ENST00000475668		312109	5.21	3.81	0.00015	6	4	14
470	P	ENST00000217426	AHCY	47716.1	5.92	13.43	0.000751	4	4	11
471	P	ENST00000449082	SCN10A	220626	5.67	0.82	1.5e-05	1	1	1
475	P	ENST00000458578		24003.6	8.88	10.38	0.000417	1	1	3
476	P	ENST00000265195	SIL1	52084.7	5.27	22.13	0.0016	8	8	25
477	P	ENST00000262207	CRISPLD1	56888.4	8.47	3.2	5.9e-05	1	1	1
478	P	ENST00000319466	MCFD2	16390.3	4.51	18.49	0.001616	2	2	8
479	P	ENST00000338356	CPM	50513.8	6.94	22.35	0.002797	8	8	42
480	P	ENST00000261416		63137.4	6.29	22.3	0.002069	9	9	39
482	P	ENST00000411740		23549.5	5.93	12.04	0.000819	2	2	6
483	P	ENST00000422447	LDHA	36688.7	8.44	28.92	0.002932	9	8	33
484	P	ENST00000308162	CFL1	18502.5	8.22	8.43	0.000178	1	1	1
485	P	ENST00000262776	LGALS3BP	65331	5.13	23.42	0.007261	23	23	144
486	P	ENST00000369636		21994.4	8.14	12.06	0.000148	1	1	1
487	P	ENST00000335749		179321	6.36	0.46	3.4e-05	1	1	2
491	P	ENST00000393080		50598.2	5.42	3.57	0.000198	1	1	3
493	P	ENST00000264998		77063.9	6.81	34.24	0.008664	36	34	205
494	P	ENST00000372805		51901.5	8.24	11.37	0.000994	3	3	16
495	P	ENST00000401700		125151	8.4	1.48	2.6e-05	1	1	1
496	P	ENST00000264335	YWHAE	29173.9	4.63	30.2	0.003818	9	5	33
497	P	ENST00000429021		29126.7	6.27	14.96	0.000348	2	1	3
498	P	ENST00000309246		21525.7	5.34	7.45	0.000157	1	1	1
500	P	ENST00000304801	PGK2	44796.1	8.74	24.22	0.00191	7	4	27
501	P	ENST00000306869	DCXR	25913.1	8.33	20.08	0.001088	3	3	9
502	P	ENST00000337147	EZR	69412.8	5.94	9.22	0.00151	6	3	30
503	P	ENST00000358526	AKAP4	94477.1	6.56	1.41	3.5e-05	1	1	1
504	P	ENST00000476993	VWA1	46804.1	7.18	30.34	0.001989	8	8	30
505	P	ENST00000225426	PSMB3	22948.9	6.14	16.1	0.000288	2	2	2
506	P	ENST00000457859		61999.3	5.08	16.48	0.001256	8	8	23
507	P	ENST00000002165	FUCA2	54066.7	5.84	5.57	0.000126	2	2	2
508	P	ENST00000216181	MYH9	226532	5.5	1.07	4.5e-05	1	1	3
510	P	ENST00000351829	AKR1A1	36573	6.32	6.77	0.000182	1	1	2
511	P	ENST00000277508	PAEP	20624.2	5.36	27.78	0.007375	6	6	45
512	P	ENST00000398652		30383.1	9.21	10.22	0.001184	3	3	11
513	P	ENST00000359947	PTPRF	212879	5.92	0.42	1.5e-05	1	1	1
514	P	ENST00000264613		122219	5.44	2.16	5.5e-05	1	1	2
515	P	ENST00000270586	PSMB6	25357.7	4.8	8.79	0.00037	2	2	3
516	P	ENST00000296870	IL3	17233.1	8.69	17.11	0.000194	1	1	1
517	P	ENST00000381362	GP2	59480.5	5.08	2.23	0.000165	1	1	3
518	P	ENST00000248923	GGT1	61410.2	6.65	13.71	0.001348	7	2	26
520	P	ENST00000265361	SEMA3C	85207	8.96	3.6	0.000275	3	3	7
521	P	ENST00000343161	INTS8	113088	6.65	1.71	3e-05	1	1	1
522	P	ENST00000263574	APLP2	86955.8	4.73	4.06	0.000116	2	2	3
524	P	ENST00000225719	CPD	152931	5.68	0.87	2.1e-05	1	1	1
525	P	ENST00000367350	KIF14	186492	8.06	0.55	1.8e-05	1	1	1
526	P	ENST00000356495	PIGR	83283.6	5.59	11.26	0.001081	7	7	28
529	P	ENST00000438011		81674.1	5.34	1.09	4e-05	1	1	1
530	P	ENST00000306390	LRG1	38177.9	6.45	23.92	0.001955	5	5	23
531	P	ENST00000338639	PARK7	19891	6.33	36.51	0.004214	7	7	27
532	P	ENST00000246533	CAPNS1	28315.7	5.05	8.58	0.00011	1	1	1
533	P	ENST00000285930	AKR1B1	35853.4	6.52	9.49	9.3e-05	1	1	1
534	P	ENST00000355426	EFEMP1	54640.6	4.95	4.67	0.000239	1	1	4
535	P	ENST00000358901	VCP	89321.8	5.14	3.97	0.000622	3	3	17
536	P	ENST00000309195	PTGR1	35869.8	8.45	3.04	0.000269	1	1	3

## Sheet: Table S12
ProteinGroupID	Parsimonious	FastaID	CommonName	Mol.Wt	pI	Coverage	NSAF	NumPeptides	NumUniquePeptides	NumSpectra
1	P	ENST00000457794		27079.3	5.38	26.61	0.00214	8	6	27
3	P	ENST00000368733	S100A8	10834.5	6.51	23.66	0.001057	2	2	5
4	P	ENST00000226299	LAP3	56166.3	8.03	4.05	3.8e-05	1	1	1
5	P	ENST00000366618		54773.4	9.58	1.84	4e-05	1	1	1
6	P	ENST00000457514		11407.5	8.97	36.73	0.005415	4	4	27
8	P	ENST00000252999		399737	6.66	4.84	0.000181	11	11	34
9	P	ENST00000419076		16061.8	4.98	31.94	0.00232	4	4	17
10	P	ENST00000340384	TUBB2C	49831	4.79	36.4	0.001502	12	0	34
11	P	ENST00000383778		61510.5	5.72	10.83	0.000649	5	5	18
12	P	ENST00000327892	TUBB	49670.8	4.78	27.48	0.001107	9	0	25
13	P	ENST00000229243	ACRBP	61358.6	5.09	16.57	0.000688	6	6	19
14	P	ENST00000310336	NBEA	327864	5.78	0.44	7e-06	1	1	1
15	P	ENST00000321394	TCP1	60343.6	5.8	6.65	0.000212	2	2	6
16	P	ENST00000372841	FUT11	55816.1	5.59	1.83	4e-05	1	1	1
17	P	ENST00000300055	PLIN1	55990.4	6.03	3.26	3.8e-05	1	1	1
18	P	ENST00000324460	HSPA5	72333	5.07	31.8	0.001292	15	14	43
20	P	ENST00000222256	RAB3A	24983.9	4.85	27.73	0.001876	6	1	21
21	P	ENST00000260130	SDCBP	32444.4	7.06	27.18	0.000857	4	4	13
22	P	ENST00000368926	C1orf56	36769.4	8.96	2.35	5.8e-05	1	1	1
23	P	ENST00000234038	PPP1R7	41564.2	4.84	8.06	0.000273	3	3	5
25	P	ENST00000234590		47169	7.01	38.02	0.002174	13	8	48
26	P	ENST00000265368		1.01103e+06	5.38	0.15	2e-06	1	1	1
27	P	ENST00000380672	BNC2	122330	6.07	1	1.8e-05	1	1	1
28	P	ENST00000395592		31153.2	5.42	6.45	0.000211	1	1	3
29	P	ENST00000274764	HIST1H2BA	14167.5	10.31	11.81	0.001702	2	2	11
30	P	ENST00000320954	CRTAP,CUX1	46561.9	5.5	3.74	0.000147	1	1	3
31	P	ENST00000258341	LAMC1	177603	5.01	6.03	0.000147	7	7	12
32	P	ENST00000236130	TSPAN1	26300.9	5.12	5.39	0.000571	2	2	7
34	P	ENST00000296125	TGM4	77145.1	6.31	80.26	0.015775	83	83	549
36	P	ENST00000368706	S100A16	11801.4	6.28	4.85	0.000191	1	1	1
37	P	ENST00000261479	PSMA6	27399.5	6.35	10.16	0.00016	2	2	2
38	P	ENST00000326842	EDDM3A	17646.5	8.64	21.77	0.001872	4	3	14
42	P	ENST00000372676	WFDC2	12993	4.69	45.16	0.016009	12	12	101
44	P	ENST00000221347	FCGBP	572017	5.14	9.92	9.1e-05	12	12	25
45	P	ENST00000403558		59492	6.28	3.13	0.000145	1	1	4
46	P	ENST00000301522	PRDX2	21891.9	5.66	44.44	0.002879	7	6	29
47	P	ENST00000229270		30791	5.65	48.6	0.002405	11	11	35
48	P	ENST00000399151		258230	5.9	0.57	9e-06	1	1	1
51	P	ENST00000326000	WFDC9	10505.6	7.5	13.48	0.000883	2	2	4
52	P	ENST00000266085	TIMP3	24145	9	9.48	0.000652	2	2	7
53	P	ENST00000338820		45490	9.4	6.11	4.8e-05	1	1	1
55	P	ENST00000290158	KPNB1	97170.2	4.68	2.28	2.2e-05	1	1	1
56	P	ENST00000390456		12939.9	6.08	7.89	0.000172	1	1	1
57	P	ENST00000309758	HSPA6	71028.1	5.81	13.06	0.001131	9	1	37
58	P	ENST00000327247	GBA	59716.3	7.29	5.04	7.3e-05	1	1	2
60	P	ENST00000350881	THBS4	105869	4.44	4.16	0.000205	3	3	10
61	P	ENST00000370509	CREG1	24074.5	7.06	9.55	0.000179	1	1	2
64	P	ENST00000204679	GNPTG	33973.6	6.47	6.89	0.000193	1	1	3
65	P	ENST00000263100		54253.5	5.56	20	0.000556	7	7	14
66	P	ENST00000044462	PSMA4	29483.8	7.58	21.46	0.000904	3	3	12
67	P	ENST00000258412	TMBIM1	34607.4	7.6	4.5	0.00019	1	1	3
68	P	ENST00000280326	CCT5	59671	5.45	2.96	0.000254	2	2	7
69	P	ENST00000253354	C20orf114	52441.6	6.72	14.26	0.000528	5	5	13
70	P	ENST00000370597	CRTAC1	71420.7	4.95	15.43	0.000297	5	5	10
73	P	ENST00000244926	SCGB1D2	9925.06	8.58	10	0.000218	1	1	1
74	P	ENST00000307363		76021.8	6.03	8.57	0.000174	5	5	6
75	P	ENST00000361505	PNP	32117.9	6.45	19.72	0.00034	4	4	5
76	P	ENST00000223321	PSMA2	25898.6	6.91	8.12	0.000168	1	1	2
77	P	ENST00000280704	LDHC	36311.3	7.08	39.46	0.001954	11	10	33
78	P	ENST00000350669	LDHB	36638.5	5.71	21.56	0.001236	6	5	21
79	P	ENST00000262288	SCPEP1	50830.7	5.6	25	0.001131	9	9	26
81	P	ENST00000335186,ENST00000335479	DEFB106A,DEFB106B	7368.81	8.96	15.38	0.000302	1	1	1
82	P	ENST00000432547		20145.6	5.22	11.89	0.000319	1	1	3
83	P	ENST00000413793		30111.2	6.7	4.51	7.4e-05	1	1	1
84	P	ENST00000374500		20925.2	5.36	20.71	0.00139	3	3	14
85	P	ENST00000369582	CGA	13075.2	8.54	6.9	0.000508	1	1	3
86	P	ENST00000217131	CTSZ	33867.9	6.7	3.96	6.5e-05	1	1	1
87	P	ENST00000316292	EEF1A1	50140.9	9.1	31.6	0.001702	11	5	40
88	P	ENST00000226279	CD38	34328.4	7.85	15.67	0.000852	5	5	13
89	P	ENST00000215754	MIF	12476.3	7.73	35.65	0.003589	3	3	21
90	P	ENST00000415930		64324.6	9.01	9.49	0.000829	6	6	24
91	P	ENST00000435071		56866.2	6.04	4.28	3.8e-05	1	1	1
92	P	ENST00000259727	GMPR	37418.8	6.6	4.35	0.000114	2	2	2
93	P	ENST00000393399		58099.6	7	9.28	0.000228	3	3	6
94	P	ENST00000223836		23410.8	8.79	6.67	0.000655	2	2	7
95	P	ENST00000423391	ACTBL2	42003.2	5.39	11.17	0.00162	6	1	31
96	P	ENST00000249356	DNAJB9	25518.3	8.37	15.7	0.00141	3	3	16
97	P	ENST00000278282	SCGB1A1	9993.75	4.99	29.67	0.000432	1	1	2
98	P	ENST00000356657	FDPS	48275.5	5.83	2.86	4.7e-05	1	1	1
99	P	ENST00000421673		257051	7.22	29.68	0.003481	78	77	432
100	P	ENST00000308234		51924.8	6.8	5.65	8.2e-05	1	1	2
101	P	ENST00000359759		178188	5.67	5.76	0.000112	4	4	10
102	P	ENST00000369049		63563.4	6.43	48.15	0.004645	26	26	134
103	P	ENST00000269593	IGFBP4	27934	6.81	10.47	0.000152	2	2	2
105	P	ENST00000291527	TFF1	9149.51	4.29	29.76	0.000936	2	2	4
106	P	ENST00000326003	KLK3	28741.3	7.61	83.14	0.026431	60	57	351
107	P	ENST00000378364	APRT	19607.8	5.78	31.11	0.000328	3	3	3
108	P	ENST00000290541	PSMB4	29204.2	5.72	17.42	0.000298	2	2	4
109	P	ENST00000380131		51181	8.37	26.5	0.001707	12	8	39
110	P	ENST00000416113		48713.6	4.69	3.69	4.5e-05	1	1	1
111	P	ENST00000312134	CST6	16511.1	8.32	21.48	0.000264	2	2	2
112	P	ENST00000300026	PPIB	23742.5	9.42	49.07	0.005732	14	14	63
114	P	ENST00000262424	CRISPLD2	55919.7	8.36	11.47	0.000633	5	4	16
115	P	ENST00000289749		23169.3	5.77	3.24	9.1e-05	1	1	1
116	P	ENST00000354297	PLUNC	26712.7	5.42	8.2	0.000614	2	2	8
117	P	ENST00000231751		78181.9	8.5	78.03	0.025024	110	107	904
118	P	ENST00000380518		141785	6.58	0.67	1.3e-05	1	1	1
119	P	gi|136429|sp|P00761|TRYP_PIG		24409.5	7	29.44	0.007657	18	17	90
120	P	ENST00000398491		35054.4	6	33.64	0.000857	7	2	14
121	P	ENST00000377453	CLN5	46339.1	8.63	10.57	0.000338	3	3	7
122	P	ENST00000308775	DAG1	97441.5	8.71	3.58	4.4e-05	1	1	2
123	P	ENST00000366667	AGT	53154.2	5.87	21.03	0.001337	9	9	33
124	P	ENST00000393262	BBS10	80837.5	7.95	2.63	8.2e-05	1	1	3
127	P	ENST00000270776	PGD	53140	6.8	12.84	0.000366	5	5	9
128	P	ENST00000343150	CTSL1	37564.1	5.32	21.32	0.000472	5	4	8
129	P	ENST00000373025	PGC	42425.8	4.36	13.4	0.001368	9	9	27
130	P	ENST00000279036		65699.6	8.64	2.94	3.4e-05	1	1	1
131	P	ENST00000388825	GPX3	25505.4	8.2	5.31	0.000522	1	1	6
132	P	ENST00000419739		65930.7	7.96	35.87	0.001722	16	15	53
133	P	ENST00000434013		22441.2	8.87	42.29	0.009583	16	16	98
134	P	ENST00000219070	MMP2	73882.3	5.26	20	0.000447	7	7	15
135	P	ENST00000337777	PLS1	70253.4	5.28	3.5	9.4e-05	2	1	3
136	P	ENST00000307630	YWHAG	28302.6	4.8	22.67	0.001751	4	2	22
137	P	ENST00000376839		107141	5.38	6.02	0.000317	4	1	15
138	P	ENST00000235799	ACTL8	41360.3	5.78	2.73	5.4e-05	1	1	1
139	P	ENST00000227378	HSPA8	70898.1	5.37	27.09	0.001187	14	7	39
140	P	ENST00000282050	ATP5A1	59750.6	9.16	2.89	7.1e-05	1	1	2
141	P	ENST00000316403		57832.6	6.25	43.71	0.012397	52	52	316
142	P	ENST00000377018		27578.8	8.81	9.58	0.00128	3	3	17
143	P	ENST00000205061		137222	6.52	4.74	8.2e-05	3	3	5
145	P	ENST00000355814		46736.6	5.37	35.65	0.002586	13	13	55
147	P	ENST00000210444	NANS	40307.5	6.29	5.01	5.5e-05	1	1	1
150	P	ENST00000355899	PLS3	70811	5.41	9.05	0.000406	4	1	13
151	P	ENST00000344293	TAF3	103582	9.13	1.29	2.1e-05	1	1	1
152	P	ENST00000366639	TSNAX	33112.5	6.1	6.55	6.8e-05	1	1	1
153	P	ENST00000373316	PGK1	44614.7	8.3	36.21	0.001273	12	9	27
154	P	ENST00000354785		272320	5.32	38.55	0.003007	85	85	379
155	P	ENST00000222120	RAB3D	24267.1	4.76	32.88	0.002782	8	3	31
156	P	ENST00000314144		57821.4	6.85	3.96	3.7e-05	1	1	1
157	P	ENST00000311322	LPL	53162.5	8.37	36.63	0.003434	18	18	83
158	P	ENST00000218516	GLA	48766.8	5.35	18.41	0.00087	5	5	19
159	P	ENST00000323076		70288.4	5.29	37.64	0.001943	18	15	62
160	P	ENST00000300527		108579	5.85	1.86	5.8e-05	2	2	3
161	P	ENST00000379370	AGRN	214846	6.02	1.08	2.9e-05	2	2	3
162	P	ENST00000361052		43390.2	4.69	2.24	4.9e-05	1	1	1
167	P	ENST00000257857	CD63	25636.6	8.14	4.2	0.000248	1	1	3
168	P	ENST00000219169	NUTF2	14478.5	5.1	12.6	0.000155	1	1	1
169	P	ENST00000368261	CCT3	60533.9	6.1	11.56	0.00018	3	3	5
170	P	ENST00000254810,ENST00000366813	H3F3A,H3F3B	15327.9	11.27	28.68	0.000434	3	2	3
171	P	ENST00000418115	RHOA	21768.1	5.83	25.39	0.00112	3	1	11
172	P	ENST00000304034	RAB2B	24214.4	7.69	11.11	0.000273	2	1	3
174	P	ENST00000327475		537334	5.85	0.32	4e-06	1	1	1
175	P	ENST00000421845	KIAA1310	95991.7	9.46	2.65	2.2e-05	1	1	1
178	P	ENST00000323688	NUCB2	50195.7	5.03	40.48	0.005335	24	24	114
179	P	ENST00000353245		27745.1	4.73	37.96	0.004091	9	7	51
180	P	ENST00000192314	GAL3ST2	46110.5	10.03	2.26	4.9e-05	1	1	1
181	P	ENST00000360534	DPP4	88278.6	5.67	27.81	0.001411	18	18	55
182	P	ENST00000357639	ENPP3	100124	6.12	2.51	2.2e-05	1	1	1
183	P	ENST00000299767	HSP90B1	92468.9	4.76	13.57	0.000685	9	8	28
184	P	ENST00000310118	PSMD2,PSD2	100200	5.08	2.42	8.7e-05	1	1	4
185	P	ENST00000264710	RAB10	22540.9	8.58	16.5	0.001081	3	1	11
186	P	ENST00000445915		57805.3	8.14	3.48	0.000114	1	1	3
187	P	ENST00000262017	ITGB3	87057.8	5.09	1.78	2.5e-05	1	1	1
188	P	ENST00000334869	LGMN	49411.2	6.07	10.39	0.001044	6	6	23
192	P	ENST00000216218	ST13	41331.7	5.18	6.5	0.000213	2	1	4
194	P	ENST00000360001	SDF4	41806.8	4.76	9.39	0.000163	3	3	3
195	P	ENST00000358559	MSMB	12864.8	5.36	66.67	0.01293	18	18	75
196	P	ENST00000263593	SIAE	58314.8	6.93	17.97	0.000564	6	6	15
197	P	ENST00000455673		16714.3	5.95	9.72	0.001501	1	1	11
198	P	ENST00000375650,ENST00000375651	HSPA1A,HSPA1B	70052.2	5.48	40.72	0.002085	21	9	68
201	P	ENST00000315608	ACRV1	28156.5	4.68	8.68	7.4e-05	1	1	1
202	P	ENST00000368096		24453.9	8.41	9.55	0.000179	1	1	2
204	P	ENST00000334701		98161.1	5.07	23.77	0.001864	20	11	81
207	P	ENST00000269122	CLTC	191615	5.48	3.82	0.000106	5	1	9
208	P	ENST00000238081	YWHAQ	27764.2	4.68	15.1	0.001925	4	2	24
210	P	ENST00000324262	CNDP2	52878.5	5.66	19.79	0.000786	8	8	19
212	P	ENST00000340385	PRDX6	25035	6	45.98	0.002457	9	9	28
214	P	ENST00000291525		14252.5	7.44	13.08	0.000302	1	1	2
215	P	ENST00000353703	YWHAB	28082.4	4.76	28.05	0.001997	6	4	25
218	P	ENST00000263598	LCN1	19250	5.39	6.25	0.000335	1	1	3
220	P	ENST00000359523	MPZL1	29082.2	8.85	2.23	7.3e-05	1	1	1
221	P	ENST00000376314	DEFB121	8456.17	8.99	13.16	0.000259	1	1	1
222	P	ENST00000406844		648689	6.33	13.33	0.000744	55	54	235
223	P	ENST00000440003		14831	8.88	23.31	0.001478	3	2	10
224	P	ENST00000374517	TXN	11737.5	4.82	42.86	0.002246	4	4	12
225	P	ENST00000342245		69936.3	6.9	8.72	0.000311	4	4	10
226	P	ENST00000256594	GSTM3	26559.6	5.37	42.22	0.003232	11	10	37
227	P	ENST00000247207	HSPA2	70021	5.56	32.71	0.001815	18	11	59
228	P	ENST00000275603	CCT6A	58024.2	6.24	13.37	0.000407	4	4	11
229	P	ENST00000367048	ACAT2	41350.8	6.47	11.84	0.000297	2	2	6
230	P	ENST00000287038	RPL30	12784	9.65	10.43	0.000171	1	1	1
231	P	ENST00000271308	PSMA5	26411	4.74	4.98	8.2e-05	1	1	1
232	P	ENST00000288207	CCNB2,CGB2	45281.6	9	2.01	0.000148	1	1	3
234	P	ENST00000316623		312237	4.81	0.84	7e-06	1	1	1
235	P	ENST00000382444		39513.3	5.05	17.56	0.001462	5	1	25
236	P	ENST00000376369		88272.5	6.65	13.7	0.000457	9	9	18
237	P	ENST00000225655	PFN1	15054.2	8.44	41.43	0.001544	4	4	11
238	P	ENST00000372080		79667	5.13	4.63	0.000104	2	2	4
239	P	ENST00000431067	ORM2	23602.6	5.03	21.89	0.002053	5	4	21
240	P	ENST00000262030	ATP5B	56559.9	5.26	6.99	0.000149	2	2	4
242	P	ENST00000271835	CRNN	53533.3	5.73	4.85	0.000159	1	1	4
243	P	ENST00000265462		22086.4	8.93	7.94	0.000276	1	1	3
244	P	ENST00000260453	MNS1	60571.3	6.73	1.82	4e-05	1	1	1
245	P	ENST00000346178		109438	5.82	15.84	0.000387	9	9	19
246	P	ENST00000344839	BSPH1	15692.9	6.8	11.36	0.000149	1	1	1
247	P	ENST00000233809	IGFBP2	34814.1	7.48	14.77	0.000484	3	3	8
248	P	ENST00000212355		93499.4	5.45	3.76	6.9e-05	3	3	3
249	P	ENST00000330387		57414.9	5.3	3.08	3.8e-05	1	1	1
250	P	ENST00000261267	LYZ	16537	9.38	45.27	0.002258	5	5	17
251	P	ENST00000333617		38014.1	6.44	14.78	0.000684	5	5	12
252	P	ENST00000360986		73655.4	8.22	21.47	0.000904	12	12	30
253	P	ENST00000357308	GFPT1	78806.4	6.66	3	5.6e-05	1	1	2
254	P	ENST00000304043	HINT1	13801.9	6.43	15.87	0.000624	1	1	4
255	P	ENST00000367660	C6orf115	9056.5	5.86	16.05	0.000243	1	1	1
257	P	ENST00000229239	GAPDH	36053.2	8.57	57.31	0.003931	20	20	67
259	P	ENST00000170150	BPIL1	49172.5	8.82	30.79	0.002832	13	13	66
261	P	ENST00000302345	CANT1	44839.6	5.72	28.93	0.000588	6	6	12
262	P	ENST00000260113	PI15	29065.3	8.37	11.63	0.000457	2	1	6
264	P	ENST00000264908	ANXA3	36375.3	5.63	20.12	0.000852	7	7	14
265	P	ENST00000339276	SFN	27774.1	4.68	24.6	0.00214	6	4	27
266	P	ENST00000390548		43911.9	6.55	42.11	0.002266	10	2	46
267	P	ENST00000446427		71524.3	7.09	3.66	6e-05	2	2	2
268	P	ENST00000307144	LDHAL6B	41942.9	8.88	4.46	0.000361	2	2	7
269	P	ENST00000271638	S100A11	11740.4	6.56	64.76	0.004867	6	6	26
270	P	ENST00000396353	NDE1	38808.1	5.2	3.47	5.7e-05	1	1	1
271	P	ENST00000296435	CAMP	19301.4	9.48	43.53	0.006706	13	13	58
272	P	ENST00000381742		15826.2	9.64	8.97	0.000136	1	1	1
273	P	ENST00000254898		106950	5.86	7.31	0.00037	6	6	18
275	P	ENST00000321153	RPLP2	11664.9	4.42	10.43	0.000342	1	1	2
276	P	ENST00000323851	NDRG1	42835.4	5.49	8.88	0.00015	2	2	3
277	P	ENST00000260379	RPLP1	11513.9	4.26	14.04	0.000517	1	1	3
278	P	ENST00000396398	AMDHD2,NAGA	46564.6	4.98	4.87	9.6e-05	1	1	2
279	P	ENST00000311181	B3GNT6,B3GNT1	47119.1	6.77	6.75	0.000142	1	1	3
280	P	ENST00000263273	NUCB1	53879.3	5.15	24.73	0.001108	9	9	26
281	P	ENST00000221740	CASP14	27679.5	5.44	28.93	0.001056	5	5	13
283	P	ENST00000355338	WARS	53165.4	5.83	3.4	8.3e-05	1	1	2
285	P	ENST00000368723	S100A7	11471	6.27	42.57	0.003308	5	4	17
287	P	ENST00000310926	SLCO2A1	70044.2	9.13	3.27	3.1e-05	1	1	1
288	P	ENST00000475668		312109	5.21	1.53	5.7e-05	2	1	8
289	P	ENST00000338380	SLPI	14326.1	9.11	19.7	0.001936	2	2	13
290	P	ENST00000278385		81537.6	5.13	1.62	2.6e-05	1	1	1
292	P	ENST00000262207	CRISPLD1	56888.4	8.47	12.8	0.000236	3	3	6
294	P	ENST00000319466	MCFD2	16390.3	4.51	39.04	0.001615	3	3	12
295	P	ENST00000338356	CPM	50513.8	6.94	20.32	0.00102	7	7	23
296	P	ENST00000261416		63137.4	6.29	23.92	0.001202	10	10	34
297	P	ENST00000323541		51038.5	8.99	21.15	0.00039	6	6	9
298	P	ENST00000411740		23549.5	5.93	12.04	0.000455	2	2	5
299	P	ENST00000262776	LGALS3BP	65331	5.13	41.54	0.004267	25	25	127
300	P	ENST00000380219	OR51B6	35269.2	9.26	8.65	6.3e-05	1	1	1
303	P	ENST00000372805		51901.5	8.24	11.37	0.000455	3	3	11
304	P	ENST00000401700		125151	8.4	2.71	3.4e-05	2	2	2
305	P	ENST00000454150		37982.6	8.89	3.41	6.1e-05	1	1	1
306	P	ENST00000264893	2018-09-11	49398.2	6.36	3.26	4.6e-05	1	1	1
307	P	ENST00000216139	ACR	45846.9	9.26	12.35	0.000467	4	4	10
308	P	ENST00000304801	PGK2	44796.1	8.74	34.29	0.001037	9	6	22
309	P	ENST00000306869	DCXR	25913.1	8.33	6.97	0.000483	2	2	6
311	P	ENST00000337147	EZR	69412.8	5.94	14.33	0.00114	8	5	34
312	P	ENST00000358526	AKAP4	94477.1	6.56	3.51	4.6e-05	2	2	2
313	P	ENST00000225426	PSMB3	22948.9	6.14	16.59	0.000383	2	2	4
314	P	ENST00000262120	TWSG1	25016.8	5.17	8.97	0.000176	1	1	2
315	P	ENST00000248935	GSTT1	27335	7.01	26.25	0.000901	6	2	11
316	P	ENST00000398652		30383.1	9.21	19.34	0.000646	4	4	9
317	P	ENST00000381362	GP2	59480.5	5.08	3.17	3.7e-05	1	1	1
318	P	ENST00000265361	SEMA3C	85207	8.96	6.13	0.00034	4	4	13
319	P	ENST00000205948	APOH	38298.2	8.34	10.72	0.000228	2	2	4
320	P	ENST00000263574	APLP2	86955.8	4.73	2.1	0.00018	2	2	7
321	P	ENST00000356495	PIGR	83283.6	5.59	29.32	0.001595	16	16	62
322	P	ENST00000306390	LRG1	38177.9	6.45	24.78	0.000793	4	4	14
323	P	ENST00000338639	PARK7	19891	6.33	52.38	0.002392	10	10	23
324	P	ENST00000285930	AKR1B1	35853.4	6.52	51.27	0.002426	13	12	39
325	P	ENST00000355426	EFEMP1	54640.6	4.95	4.67	4e-05	1	1	1
326	P	ENST00000358901	VCP	89321.8	5.14	18.61	0.00078	9	9	32
329	P	ENST00000309195	PTGR1	35869.8	8.45	6.99	6e-05	1	1	1
330	P	ENST00000290866	ACE	149715	5.95	13.32	0.000391	11	11	26
331	P	ENST00000245907	C3	187148	6.02	1.32	4.7e-05	1	1	4
332	P	ENST00000058691	HEBP2	22875.4	4.58	6.34	0.000192	1	1	2
335	P	ENST00000297258	FABP5	15164.4	6.6	40.74	0.00131	4	4	9
336	P	ENST00000348225	PTN	18942	9.66	14.29	0.000117	1	1	1
337	P	ENST00000438199		101399	5.16	1.53	4.3e-05	1	1	2
338	P	ENST00000308675	LINGO2	68065.9	8.44	3.96	9.7e-05	1	1	3
339	P	ENST00000371159		29065	8.08	44.96	0.003961	9	8	52
341	P	ENST00000272324	REG3G	19330.1	6.7	24.57	0.001797	4	4	16
342	P	ENST00000223127	PLOD3	84785.2	5.69	3.79	8e-05	2	2	3
343	P	ENST00000262193	PSMB1	26489.4	8.27	13.28	0.000326	2	2	4
344	P	ENST00000259351	RALGPS1	62133	9.21	1.26	3.5e-05	1	1	1
346	P	ENST00000273371	PLA1A	49715.5	7.11	29.39	0.002112	10	10	49
347	P	ENST00000262919		158537	7.24	0.7	1.4e-05	1	1	1
348	P	ENST00000371873		25854.8	8.14	11.84	0.000259	2	2	3
349	P	ENST00000253673		72621.1	8.41	1.69	9e-05	1	1	3
351	P	ENST00000354955	FMOD	43178.8	5.66	7.71	0.000105	2	2	2
352	P	ENST00000304704	RNASE4	16840.5	9.3	37.41	0.002407	7	7	18
354	P	ENST00000371083		63790.6	5.57	3.1	3.4e-05	1	1	1
355	P	ENST00000396754		13972	6.9	49.18	0.007411	12	12	46
356	P	ENST00000345146	IDH1	46659.3	6.53	36.71	0.003323	16	15	70
357	P	ENST00000340900	RNASE1	17644.2	9.1	30.13	0.002142	3	3	17
358	P	ENST00000296412	ADH5	39724.2	7.45	5.88	0.000105	1	1	2
359	P	ENST00000366554	OPN3	44872.9	9.3	3.73	4.9e-05	1	1	1
360	P	ENST00000236850	APOA1	30777.8	5.56	10.11	0.000147	2	2	2
361	P	ENST00000390547	IGHA1	37654.7	6.08	53.82	0.002895	13	9	52
362	P	ENST00000372232		45377.9	4.93	2.51	4.9e-05	1	1	1
363	P	P68082|MYG_HORSE		17082.7	7.2	29.22	0.000638	4	4	5
364	P	ENST00000368009	NIT1	35896.5	7.91	5.2	6e-05	1	1	1
365	P	ENST00000332118	SRPR	69811.2	9.07	4.39	3.1e-05	1	1	1
366	P	ENST00000423516		68813.6	7.25	2.69	6.2e-05	1	1	2
367	P	ENST00000290567	CES7	63926.4	5.98	2.26	6.8e-05	1	1	2
368	P	ENST00000367602	QSOX1	82577.7	9.13	29.99	0.002	19	19	76
369	P	ENST00000309311	EEF2	95338.1	6.41	16.43	0.000481	8	8	21
370	P	ENST00000289953	WFDC8	27824.5	8.43	4.98	0.000245	1	1	3
372	P	ENST00000300289	PDIA3	56782.4	5.98	22.97	0.000739	9	9	19
373	P	ENST00000002829	SEMA3F	88381.4	8.59	3.82	2.5e-05	1	1	1
374	P	ENST00000244728	COL21A1	99368.6	8.57	0.73	6.2e-05	1	1	3
375	P	ENST00000338081	DCX	49317.7	9.12	3.85	4.5e-05	1	1	1
376	P	ENST00000360796		51158.7	5.17	5.19	4.3e-05	1	1	1
378	P	ENST00000376925	CST3	15799.2	9	56.85	0.017231	15	15	128
379	P	ENST00000217423	CST4	16214.4	4.95	67.38	0.015751	13	6	113
380	P	ENST00000252809		34140.2	9.79	10.39	0.000383	3	3	6
381	P	ENST00000453338		62261.1	6.17	14.51	0.000241	4	4	7
382	P	ENST00000261313	PEBP1	21056.8	7.01	59.36	0.002417	7	7	23
383	P	ENST00000220166	CTSH	37393.6	8.35	25.07	0.000763	5	5	13
384	P	ENST00000301258		12882.1	5.07	8.13	0.001119	1	1	7
385	P	ENST00000291568	CSTB	11139.6	6.96	12.24	0.000802	1	1	4
386	P	ENST00000217428	SPINT3	10252	6.21	19.1	0.003533	3	3	16
387	P	ENST00000313486	PITPNA	31806.3	6.12	8.52	7.3e-05	1	1	1
389	P	ENST00000357389		79686.5	5.84	17.75	0.000736	9	9	27
390	P	ENST00000376795	DNAJC3	57580.2	5.83	7.94	0.000117	2	2	3
392	P	ENST00000292401	AZGP1	34258.7	5.71	64.43	0.016884	34	31	256
394	P	ENST00000296511	ANXA5	35936.8	4.94	43.13	0.002211	11	11	36
395	P	ENST00000351273		48336	6.54	58.85	0.023463	66	66	499
396	P	ENST00000285379	CA2	29246.1	6.87	16.92	0.001058	4	4	14
397	P	ENST00000261769	CDH1	97456.1	4.58	3.17	0.000379	3	3	17
398	P	ENST00000382120	SOD3	25850.9	6.13	36.25	0.001392	6	6	17
400	P	ENST00000457054		96772	6.13	8.48	0.000135	3	2	6
401	P	ENST00000375779	CLIC1	26922.7	5.09	7.47	0.000245	1	1	3
402	P	ENST00000389682	TSN	26183	6.01	13.6	0.000345	2	2	4
403	P	ENST00000360490	MME	85513.9	5.54	32.4	0.001703	19	19	65
404	P	ENST00000325321	KLK2	28671	6.44	47.51	0.004819	14	11	64
405	P	ENST00000373818	GSN	85697.5	5.9	4.99	0.000126	2	2	5
406	P	ENST00000381036		29805.9	6.49	8.39	7.2e-05	1	1	1
408	P	ENST00000373020	TSPAN6	27563.3	8.44	5.71	8e-05	1	1	1
409	P	ENST00000395307		29503.9	8.83	8.05	0.000301	1	1	4
410	P	ENST00000262094	RAB27B	24607.8	5.35	14.68	0.001082	3	2	12
411	P	ENST00000226578	MANBA	100895	5.33	2.16	6.7e-05	2	2	3
412	P	ENST00000182377	FAR2	59438.5	9.44	5.63	3.8e-05	1	1	1
414	P	ENST00000276079	NONO	54231.5	9.01	1.27	4.2e-05	1	1	1
415	P	ENST00000371655	RAB3B	24757.9	4.85	34.7	0.001705	7	5	19
417	P	ENST00000263168	CAPZA1	32922.8	5.45	8.74	0.000137	2	1	2
420	P	ENST00000390545	IGHG2	35900.6	7.66	30.98	0.002351	8	2	39
421	P	ENST00000296754		107841	5.86	1.48	4.1e-05	1	1	2
422	P	ENST00000454330		28556.9	4.86	9.36	0.000294	2	2	4
423	P	ENST00000452790		51281.9	6.26	5.76	4.4e-05	1	1	1
424	P	ENST00000283871		49963.8	6.5	6.97	0.000177	2	2	4
425	P	ENST00000377182		77555.7	5.05	1.6	2.9e-05	1	1	1
426	P	ENST00000403754,ENST00000403386		17718.2	8.93	7.23	0.000118	1	1	1
427	P	ENST00000358524	PATE2	13015.3	6.91	43.36	0.001044	3	3	6
428	P	ENST00000373120		61692.8	5.12	48.66	0.005731	35	35	163
429	P	ENST00000046087	ZPBP	40141.7	9.42	13.39	0.000392	4	4	7
430	P	ENST00000421089		26591.2	6.44	7.3	0.000506	1	1	6
432	P	ENST00000284984	ADAMTS1	105358	6.4	12.51	0.000549	8	8	27
433	P	ENST00000299218		136376	5.52	6.83	0.00016	4	4	10
434	P	ENST00000332680		40411.2	8.53	37.54	0.001541	11	11	28
435	P	ENST00000329597		45674.7	9.3	29.8	0.001694	12	12	35
436	P	ENST00000358161		284948	5.23	0.85	8e-06	1	1	1
437	P	ENST00000428859		34925.9	6.71	32.03	0.003019	8	8	47
438	P	ENST00000374479	FUCA1	53688.9	6.37	9.66	0.000548	3	3	13
439	P	ENST00000225927		82265.7	6.2	5.79	0.000106	2	2	4
441	P	ENST00000314797	COPG	97718.2	5.32	1.95	2.2e-05	1	1	1
442	P	ENST00000286788	CCT8	59620.6	5.42	2.55	7.2e-05	1	1	2
443	P	ENST00000261292	LIPG	56794.7	8.13	21	0.000629	6	6	16
444	P	ENST00000260356	THBS1	129383	4.71	0.94	5e-05	1	1	3
445	P	ENST00000310325	CTSF	53365.9	8.52	2.89	0.000244	2	2	6
446	P	ENST00000381125	PFKP	85596.1	7.5	2.17	7.5e-05	1	1	3
447	P	ENST00000256404	PEBP4	25733.4	6.08	56.83	0.001905	7	7	22
448	P	ENST00000418331	PTPRJ	145941	5.38	1.94	1.5e-05	1	1	1
450	P	ENST00000372783		37131.8	6.07	8.06	0.000117	1	1	2
451	P	ENST00000263956	GTF3C3	101272	4.98	2.71	2.2e-05	1	1	1
452	P	ENST00000449740		36694.6	8.08	9.82	0.000351	2	2	6
453	P	ENST00000339841		26106.3	6.2	28.7	0.001234	4	4	14
454	P	ENST00000395624		53806.4	5.65	14.15	0.000386	5	5	10
457	P	ENST00000382708		28601.7	6.28	4.8	0.000236	1	1	3
458	P	ENST00000354420	RNH1	49973.5	4.71	21.69	0.000512	5	5	12
459	P	ENST00000326783	EDDM3B	17584.2	6.51	40.14	0.005482	7	6	41
460	P	ENST00000261182	NAP1L1	45374.2	4.36	2.81	5e-05	1	1	1
461	P	ENST00000289779	F11R	32583.1	8.09	3.68	0.000197	1	1	3
462	P	ENST00000221130	GSR	56257	8.74	4.02	3.8e-05	1	1	1
463	P	ENST00000372781		52130.9	9.3	77.71	0.069002	157	128	1622
464	P	ENST00000302262		105324	5.62	11.97	0.000289	7	7	14
465	P	ENST00000249064	CCDC117	30541.4	4.99	10.39	7e-05	1	1	1
466	P	ENST00000353801	HSP90AB1	83264.2	4.97	21.27	0.001412	15	3	52
467	P	ENST00000360184	DYNC1H1	532408	6.01	0.43	4e-06	1	1	1
468	P	ENST00000246957	TRAP1	80110	8.3	1.99	0.000168	2	2	6
469	P	ENST00000432069		29354.9	4.24	7.04	7.3e-05	1	1	1
471	P	ENST00000262768	TIMP2	24399.3	7.46	51.36	0.001429	9	9	16
473	P	ENST00000369409	PHGDH	56650.5	6.29	12.2	0.000406	4	4	11
474	P	ENST00000423889		93046	7.83	2.91	2.4e-05	1	1	1
475	P	ENST00000229729		79253.8	8.91	1.97	0.000138	1	1	5
476	P	ENST00000369146	SV2A	82695.3	5.38	1.35	2.6e-05	1	1	1
477	P	ENST00000297785	ALDH1A1	54861.8	6.3	8.78	7.8e-05	2	2	2
478	P	ENST00000335972	UBA1	117849	5.49	10.4	0.000167	5	5	9
479	P	ENST00000380183		75856.9	5.73	6.07	0.000116	2	2	4
480	P	ENST00000407280		27963.6	4.79	7.6	7.9e-05	1	1	1
481	P	ENST00000379869		111593	7.66	1.67	3.9e-05	1	1	2
482	P	ENST00000258091	CCT7	59366.6	7.55	7	0.000253	2	2	7
483	P	ENST00000279247	CAPN1	81890.1	5.49	6.44	0.00011	3	3	4
484	P	ENST00000400001		66182.7	6.21	3.62	6.5e-05	1	1	2
488	P	ENST00000357164	GM2A	20838.4	5.17	15.54	0.000713	2	2	7
490	P	ENST00000254801	IGJ	18098.6	5.12	9.43	0.000247	1	1	2
491	P	ENST00000316423	UGDH	55024.1	6.73	3.85	4e-05	1	1	1
492	P	ENST00000368719	S100A6	10179.7	5.32	8.89	0.000218	1	1	1
493	P	ENST00000368738	S100A9	13242	5.71	43.86	0.002069	5	5	12
495	P	ENST00000351554	CD59	14177.3	6.02	35.94	0.005681	7	7	37
497	P	ENST00000248701	SPINK2	9291.01	9.3	38.1	0.001638	3	3	7
499	P	ENST00000308696	PSD,PSMD1	105836	5.25	2.73	4.1e-05	1	1	2
501	P	ENST00000336787	RAB27A	24868.1	5.09	15.38	0.001067	3	2	12
502	P	ENST00000259396		23539.6	5.02	30.35	0.00352	7	6	36
503	P	ENST00000354775		56291.9	6.23	1.93	7.6e-05	1	1	2
504	P	ENST00000311757		28249.2	6.24	7.66	0.000301	1	1	4
505	P	ENST00000005995	PRSS21	34884	7.56	2.23	6.3e-05	1	1	1
506	P	ENST00000305544	LAMB2	195981	6.07	20.41	0.000667	25	25	61
507	P	ENST00000223051	TFR2	88755.1	5.72	1.75	2.5e-05	1	1	1
509	P	ENST00000369680	XPNPEP1	69917.8	5.42	2.25	6.3e-05	1	1	2
510	P	ENST00000219022	OLFM4	57279.8	5.5	14.51	0.000694	6	6	18
511	P	ENST00000268182	IQGAP1	189252	6.08	1.09	1.2e-05	1	1	1
512	P	ENST00000254043		49211.7	4.71	5.7	0.000259	3	0	6
513	P	ENST00000265563	PRKAR2A	45518.4	4.96	7.18	0.000292	2	2	6
516	P	ENST00000332149	TMPRSS2	53859.2	8.12	4.67	0.00036	3	3	9
517	P	ENST00000248553		22782.5	5.98	36.1	0.001726	5	5	18
518	P	ENST00000305231		60720.6	8.54	1.13	7.4e-05	1	1	2
519	P	ENST00000327492	TOB2	36632.2	6.45	6.4	5.7e-05	1	1	1
520	P	ENST00000360814	GLT8D2	40026.1	6.57	3.72	5.6e-05	1	1	1
521	P	ENST00000448615		24152.3	7.03	15.05	0.000954	3	3	10
522	P	ENST00000333911	TXNDC6	36855.7	4.82	2.42	0.000119	1	1	2
524	P	ENST00000436195		60192.3	4.34	1.87	3.7e-05	1	1	1
525	P	ENST00000394440	CCT4	57924.2	7.96	12.99	0.000438	4	4	12
526	P	ENST00000379731	B4GALT1	43920.3	8.88	13.57	0.000444	4	4	9
527	P	ENST00000273784		39411.8	5.43	11.68	0.00016	2	2	3
528	P	ENST00000372769	SEMG2	65444.5	9.09	74.23	0.054674	183	155	1619
530	P	ENST00000305409	SCG2	70940.7	4.67	1.78	3.2e-05	1	1	1
531	P	ENST00000468812	PPIA	18012.5	7.68	57.58	0.002025	7	4	17
534	P	ENST00000300584	TBC1D2B	109880	5.84	2.6	2e-05	1	1	1
535	P	ENST00000219599	CRYM	33775.6	5.06	6.69	6.3e-05	1	1	1
536	P	ENST00000233813	IGFBP5	30570.2	8.58	5.15	7.2e-05	1	1	1
537	P	ENST00000335847	CRISP1	28481.4	5.57	38.55	0.007893	15	15	100
538	P	ENST00000315758	MDH2	35503.3	8.92	25.74	0.000698	6	6	12
539	P	ENST00000233114	MDH1	36426.1	6.91	33.53	0.001177	8	8	20
541	P	ENST00000300060	ANPEP	109540	5.31	38.68	0.002927	34	34	144
542	P	ENST00000224167		24390.6	6.9	20.98	0.001579	4	4	18
543	P	ENST00000285667	HSPA13	51927.5	5.52	12.95	0.000542	5	5	13
544	P	ENST00000357549,ENST00000354348,ENST00000360441,ENST00000377364,ENST00000377803,ENST00000377745,ENST00000355057,ENST00000369165,ENST00000369157,ENST00000355981,ENST00000359907,ENST00000358064,ENST00000289352,ENST00000340756	HIST4H4,HIST1H4L,HIST1H4K,HIST2H4A,HIST2H4B,HIST1H4A,HIST1H4B,HIST1H4E,HIST1H4F,HIST1H4C,HIST1H4D,HIST1H4I,HIST1H4J,HIST1H4H	11367.3	11.36	31.07	0.002671	3	3	14
545	P	ENST00000305738	PATE1	14270.8	8.28	63.49	0.008735	11	11	56
546	P	ENST00000452489		42159.9	5.53	7.75	5.3e-05	1	1	1
547	P	ENST00000273951		52917.5	5.32	23.42	0.000954	7	7	23
548	P	ENST00000222286	GAPDHS	44501.2	8.39	2.7	0.000289	1	1	6
549	P	ENST00000375326		36842.5	6.54	9.17	0.000523	3	3	9
550	P	ENST00000378565	ITM2B	30338	5	12.78	0.000665	3	3	9
551	P	ENST00000001008	FKBP4	51804.6	5.35	8.06	8.6e-05	2	2	2
552	P	ENST00000338222	UBQLN2	65696.1	5.15	3.37	3.1e-05	1	1	1
553	P	ENST00000434600		45170.1	5.6	5.11	0.000335	2	2	7
554	P	ENST00000353883	HYOU1	111335	5.16	5.31	0.000177	3	3	9
555	P	ENST00000246662	KRT9	62064.3	5.14	9.47	0.000158	3	3	5
556	P	ENST00000261510	CPE	53150.7	5.03	47.48	0.006028	30	30	146
557	P	ENST00000445202	PATE3	11747	9.3	15.31	0.000201	1	1	1
558	P	ENST00000371996	MINPP1	55051.2	7.93	13.96	0.000363	4	4	9
559	P	ENST00000381733		46503.6	7.99	26.03	0.00153	8	8	32
562	P	ENST00000316448	CALR	48141.6	4.29	6.95	4.7e-05	1	1	1
563	P	ENST00000331483	P4HB	57116.4	4.76	20.28	0.000735	7	7	19
564	P	ENST00000373365	GLO1	20777.7	5.12	27.72	0.001495	5	5	14
565	P	ENST00000369705	ME1	64149.6	5.79	3.67	0.000103	1	1	3
566	P	ENST00000420138		66400.6	9.12	3.01	3.3e-05	1	1	1
567	P	ENST00000367261	KLHL12	63277	5.26	3.52	3.5e-05	1	1	1
568	P	ENST00000319756	KLK11	31058.9	9.23	23.05	0.001185	5	5	17
569	P	ENST00000393892	CNP	47578.6	9.17	5.94	4.7e-05	1	1	1
570	P	ENST00000336909	IL6ST	103537	5.62	1.85	6.4e-05	1	1	3
571	P	ENST00000398606	GSTP1	23355.8	5.43	40.48	0.003276	7	7	35
572	P	ENST00000262746	PDX1,PRDX1	22110.4	8.27	61.31	0.004741	13	11	48
573	P	ENST00000236671	CTSD	44552.2	6.1	43.2	0.003387	16	16	71
574	P	ENST00000490882		281635	5.46	1.44	3e-05	2	2	4
575	P	ENST00000388718	FLG2	248073	8.45	0.71	8e-06	1	1	1
576	P	ENST00000246105	DEFB129	20298.7	9.04	16.39	0.000644	2	2	6
577	P	ENST00000267814	SORD	38324.6	8.23	49.58	0.004129	17	17	75
578	P	ENST00000421235,ENST00000456570		140943	6.82	1.11	6.2e-05	1	1	4
579	P	ENST00000390539		36591.3	5.86	24.71	0.001272	5	1	22
580	P	ENST00000357368		217041	6.06	3.8	9.1e-05	4	4	9
581	P	ENST00000264833	OLFM2	51386.3	8.06	3.52	4.3e-05	1	1	1
582	P	ENST00000222219	DNASE2	39580.8	8.3	3.33	0.000273	1	1	5
584	P	ENST00000379341	PRDX4	30539.9	5.86	48.34	0.001233	8	7	17
585	P	ENST00000370508	GOT1	46247.5	6.53	8.23	0.000238	2	2	5
586	P	ENST00000299300	CCT2	57488.2	6.01	14.02	0.00022	4	4	6
588	P	ENST00000261574		125545	4.8	1.79	3.5e-05	1	1	2
589	P	ENST00000295633	FSTL1	34985.5	5.39	19.48	0.000766	4	4	12
590	P	ENST00000394097	OTUD4	124044	6.25	1.08	3.5e-05	1	1	2
591	P	ENST00000346798		86943.2	4.73	2.08	0.000153	2	2	6
592	P	ENST00000309680	KRT2	65432.9	8.07	8.29	0.000523	5	2	17
593	P	ENST00000370574	ZNHIT6	53918.3	5.62	2.13	0.000125	1	1	3
595	P	ENST00000296444	SHISA5	25581.8	6.26	2.92	8.2e-05	1	1	1
596	P	ENST00000257497	ANXA1	38714.2	6.57	38.15	0.002443	13	13	43
597	P	ENST00000318602		163291	6.03	13.36	0.000347	12	11	26
598	P	ENST00000345125	CTSB	37821.6	5.88	25.96	0.001681	8	8	29
599	P	ENST00000458037		64701.1	6.23	7.34	0.000344	4	4	10
600	P	ENST00000380904		71704.5	6.33	73.05	0.034888	135	135	1113
601	P	ENST00000324015	SERPINF2	54565.8	5.87	8.76	0.0002	2	2	5
602	P	ENST00000371752	ZNFX1	220227	7.06	0.31	1e-05	1	1	1
603	P	ENST00000295006		79995.4	4.87	2.14	2.8e-05	1	1	1
604	P	ENST00000291009	PIP	16572.5	8.26	77.4	0.084809	44	43	630
607	P	ENST00000332556	LAMP1	44882.4	9	6	0.00066	3	3	14
608	P	ENST00000306749		273427	6.01	12.5	0.000493	21	21	63
610	P	ENST00000348956	CKB	42644.3	5.34	59.06	0.004282	16	16	83
611	P	ENST00000377298	CLSTN1	109793	4.81	2.55	2e-05	1	1	1
612	P	ENST00000219302	NME3	19015	7.71	7.1	0.000116	1	1	1
613	P	ENST00000317508	PRSS8	36431.4	5.52	11.08	0.00063	3	3	11
616	P	ENST00000270142	SOD1	15935.7	5.7	32.47	0.00217	5	5	17
618	P	ENST00000226218	VTN	54305.6	5.55	14.85	0.000699	5	5	17
619	P	ENST00000252699	ACTN4	104854	5.27	11.42	0.000496	7	4	23
620	P	ENST00000381611		53900.9	5.17	4.88	0.00024	1	1	6
621	P	ENST00000344458	TMEM198	39474.7	9.97	2.5	0.000328	1	1	6
622	P	ENST00000229725	NEU1	45467.3	5.59	23.61	0.001042	6	6	22
625	P	ENST00000328300		161632	7.71	1.01	1.2e-05	1	1	1
626	P	ENST00000382280	ZG16B	22739	6.74	25.48	0.001701	4	4	18
627	P	ENST00000287097		161689	5.59	2.7	4.1e-05	2	2	3
629	P	ENST00000315970	OS9	75561.6	4.8	22.79	0.000796	11	11	27
631	P	ENST00000395248		45260.6	8.48	51.44	0.002069	15	13	44
632	P	ENST00000265983	HPX	51676.4	6.55	24.24	0.001106	6	6	26
633	P	ENST00000376023		46273.3	4.95	2.44	0.000144	1	1	3
634	P	ENST00000372998		22788.2	8.66	19	0.000295	2	2	3
635	P	ENST00000217426	AHCY	47716.1	5.92	4.86	0.000136	1	1	3
637	P	ENST00000198765	CPNE3	60130.6	5.6	4.28	7.3e-05	1	1	2
639	P	ENST00000458578		24003.6	8.88	10.38	0.000278	1	1	3
640	P	ENST00000265195	SIL1	52084.7	5.27	19.09	0.001236	9	9	29
642	P	ENST00000422447	LDHA	36688.7	8.44	25.3	0.00148	8	7	25
643	P	ENST00000308162	CFL1	18502.5	8.22	16.87	0.000592	2	2	5
644	P	ENST00000369636		21994.4	8.14	24.62	0.001086	3	1	11
645	P	ENST00000335749		179321	6.36	0.46	1.1e-05	1	1	1
648	P	ENST00000393080		50598.2	5.42	3.57	4.4e-05	1	1	1
649	P	ENST00000264998		77063.9	6.81	64.04	0.008757	60	57	311
650	P	ENST00000264335	YWHAE	29173.9	4.63	31.37	0.002621	7	4	34
651	P	ENST00000429021		29126.7	6.27	6.3	0.000232	1	1	3
652	P	ENST00000261714	BLMH	52562.2	5.87	4.4	4.3e-05	1	1	1
656	P	ENST00000476993	VWA1	46804.1	7.18	26.29	0.001413	8	8	32
657	P	ENST00000457859		61999.3	5.08	15	0.000655	7	7	18
658	P	ENST00000216181	MYH9	226532	5.5	1.89	6e-05	2	2	6
660	P	ENST00000351829	AKR1A1	36573	6.32	5.85	0.000121	1	1	2
661	P	ENST00000277508	PAEP	20624.2	5.36	36.11	0.007207	9	9	66
662	P	ENST00000264613		122219	5.44	6.01	0.000129	4	4	7
663	P	ENST00000270233	BCAM	67404.8	5.53	1.91	3.1e-05	1	1	1
664	P	ENST00000248923	GGT1	61410.2	6.65	7.56	0.00038	4	1	11
665	P	ENST00000225719	CPD	152931	5.68	0.87	1.4e-05	1	1	1
667	P	ENST00000377892		71123.4	4.84	2.12	5.9e-05	1	1	2
668	P	ENST00000357780		45372	5.28	10.1	0.000248	2	2	5
669	P	ENST00000246533	CAPNS1	28315.7	5.05	15.67	0.00022	2	2	3
670	P	ENST00000327337	FAM186A	262758	8.66	0.3	8e-06	1	1	1
