# Supplementary material for: Quantitative evolutionary proteomics of seminal fluid from primates with different mating systems
Source: BMC Genomics. 2018 Jun 22;19:488. doi: 10.1186/s12864-018-4872-x (PMC6014011; doi:10.1186/s12864-018-4872-x)
Supplement: Supplementary file 6 — Tables S13-S20. The seminal fluid peptides identified from each rhesus macaque individual that underwent MS/MS using the MSDaPl program. ST13 A parsimonious list of SFPs inferred from MSDaPl for rhesus macaque 1. ST14 A parsimonious list of SFPs inferred from MSDaPl for rhesus macaque 2. ST15 A parsimonious list of SFPs inferred from MSDaPl for rhesus macaque 3. ST16 A parsimonious list of SFPs inferred from MSDaPl for rhesus macaque 4. ST17 A parsimonious list of SFPs inferred from MSDaPl for rhesus macaque 5. ST18 A parsimonious list of SFPs inferred from MSDaPl for rhesus macaque 6. ST19 A parsimonious list of SFPs inferred from MSDaPl for rhesus macaque 7. ST20 A parsimonious list of SFPs inferred from MSDaPl for rhesus macaque 8. (XLSX 227 kb) [file 12864_2018_4872_MOESM6_ESM.xlsx]

## Sheet: Contents
Table	Contents
ST13	A parsimonious list of SFPs inferred from MSDaPl for rhesus macaque 1
ST14	A parsimonious list of SFPs inferred from MSDaPl for rhesus macaque 2
ST15	A parsimonious list of SFPs inferred from MSDaPl for rhesus macaque 3
ST16	A parsimonious list of SFPs inferred from MSDaPl for rhesus macaque 4
ST17	A parsimonious list of SFPs inferred from MSDaPl for rhesus macaque 5
ST18	A parsimonious list of SFPs inferred from MSDaPl for rhesus macaque 6
ST19	A parsimonious list of SFPs inferred from MSDaPl for rhesus macaque 7
ST20	A parsimonious list of SFPs inferred from MSDaPl for rhesus macaque 8

## Sheet: Table S13
ProteinGroupID	Parsimonious	FastaID	Mol.Wt	pI	Coverage	NSAF	NumPeptides	NumUniquePeptides	NumSpectra
1	P	ENSMMUT00000008521	17254	7.64	40.13	0.011729	9	9	55
2	P	ENSMMUT00000006142	78762.5	5.07	1.66	0.000139	1	1	3
5	P	ENSMMUT00000008231	63151.1	7.36	26.34	0.00378	14	14	63
6	P	ENSMMUT00000016874	82404.6	9.23	30.39	0.003899	18	18	87
7	P	ENSMMUT00000011212	23664.6	4.87	15.84	0.001492	4	4	9
8	P	ENSMMUT00000002686	46874.2	4.96	5.78	0.000807	2	2	10
9	P	ENSMMUT00000006533	25212.2	8.68	22.62	0.002121	4	4	14
10	P	ENSMMUT00000028188	62312	5.64	4.58	0.000118	2	2	2
11	P	ENSMMUT00000008622	31706.6	7.62	36.33	0.005561	11	11	48
13	P	ENSMMUT00000008710	109652	4.8	6.01	0.000273	4	4	8
14	P	ENSMMUT00000015020	29483.8	7.58	3.83	0.000385	1	1	3
16	P	ENSMMUT00000004445	82398.1	5.9	1.5	0.000228	1	1	5
17	P	ENSMMUT00000018493	50707.4	6.11	12.81	0.000451	3	1	6
18	P	ENSMMUT00000002415	15982.8	6.22	29.22	0.004131	3	3	19
20	P	ENSMMUT00000012152	67289.5	5.14	16.78	0.000965	6	6	17
21	P	ENSMMUT00000011614	23766.4	6.23	12.38	0.000319	2	2	2
22	P	ENSMMUT00000008436	129452	4.71	10.6	0.001316	11	11	46
23	P	ENSMMUT00000008353	13398.4	5.76	23.93	0.001431	2	2	5
24	P	ENSMMUT00000038471	7166.41	6.17	10.77	0.00103	1	1	2
26	P	ENSMMUT00000017466	33543.3	5.76	14.98	0.000872	4	4	8
28	P	ENSMMUT00000008147	91298	5.55	1.83	0.000122	1	1	3
29	P	ENSMMUT00000009590	25919.2	6.84	7.62	0.001802	3	3	12
30	P	ENSMMUT00000016768	26497.5	8.9	13.98	0.001561	2	2	11
31	P	ENSMMUT00000000614	38472.3	8.5	16.48	0.006753	8	2	71
32	P	ENSMMUT00000019229	40038.6	9.34	7.41	0.000572	2	2	6
33	P	ENSMMUT00000011074	85814	5.59	1.46	0.000266	1	1	6
35	P	ENSMMUT00000016864	32018.5	6.28	14.63	0.001139	3	1	10
36	P	ENSMMUT00000005046	28461.8	4.68	4.15	0.000126	1	1	1
37	P	ENSMMUT00000029169	44860.5	8.64	17.77	0.002464	6	6	29
38	P	ENSMMUT00000031143	51892.8	6.28	11.88	0.001591	5	5	22
39	P	ENSMMUT00000003454	59942.4	7.06	3.61	6.4e-05	1	1	1
40	P	ENSMMUT00000018233	25408.8	4.79	4.6	0.00042	1	1	3
41	P	ENSMMUT00000044013	36332.3	7.62	27.11	0.002521	6	5	25
42	P	ENSMMUT00000024698	52037.4	9.49	62.63	0.020465	33	28	283
43	P	ENSMMUT00000025594	65200.1	9.02	1.06	0.000416	1	1	7
44	P	P68082|MYG_HORSE	17082.7	7.2	9.74	0.00087	1	1	4
45	P	ENSMMUT00000040092	24515.5	8.36	17.65	0.003118	4	1	19
46	P	ENSMMUT00000001402	39429	8.3	36.54	0.003403	9	9	37
47	P	ENSMMUT00000002387	41794.9	8.84	11.73	0.000748	3	2	8
48	P	ENSMMUT00000001085	117227	8.86	9.4	0.000503	5	5	16
49	P	ENSMMUT00000023163	56721.9	8.91	15.98	0.002545	8	6	39
50	P	ENSMMUT00000006615	97396.6	8.71	5.7	0.000262	3	3	7
51	P	ENSMMUT00000017694	55090.2	6.22	38.6	0.007969	20	20	119
53	P	ENSMMUT00000030162	24572.8	6.59	40.36	0.022071	16	16	147
55	P	ENSMMUT00000011231	26603.6	5.38	16.89	0.001637	3	2	11
56	P	ENSMMUT00000000265	37464	5.23	23.12	0.001408	6	6	14
57	P	ENSMMUT00000005949	28652.8	7.82	23.29	0.003093	4	4	23
58	P	ENSMMUT00000024953	41494	8.55	3.32	8.6e-05	1	1	1
59	P	ENSMMUT00000008857	16041.8	6.13	10.2	0.000683	1	1	3
60	P	ENSMMUT00000023692	112583	8.35	18.7	0.001071	15	15	32
61	P	ENSMMUT00000025780	25155.8	5.56	46.46	0.009482	9	9	64
62	P	ENSMMUT00000008761	60625.1	6.23	25.69	0.006498	12	12	105
63	P	ENSMMUT00000031917	84587.2	5.26	9.95	0.001095	8	3	24
64	P	ENSMMUT00000011379	15812.7	4.47	10.2	0.000228	1	1	1
65	P	ENSMMUT00000012174	42560.4	8.31	2.87	8.7e-05	1	1	1
66	P	ENSMMUT00000025804	29353.1	4.61	4.88	0.000408	1	1	3
68	P	ENSMMUT00000009192	16570.2	7.57	54.97	0.017295	10	10	78
71	P	ENSMMUT00000007868	43642.5	9.43	3.51	8.4e-05	1	1	1
72	P	ENSMMUT00000022861	53711.2	5.6	4.34	6.6e-05	1	1	1
73	P	ENSMMUT00000003379	55161.6	5.92	25.45	0.005479	11	11	81
76	P	ENSMMUT00000018611	13961.4	7.77	27.2	0.001607	2	2	6
77	P	ENSMMUT00000032812	177390	5.38	0.77	2.1e-05	1	1	1
78	P	ENSMMUT00000004966	28433.2	5.19	4.71	0.000131	1	1	1
79	P	ENSMMUT00000032585	70794	8.36	2.1	0.000162	1	1	3
81	P	ENSMMUT00000012999	41233.5	6.96	3.01	0.000549	1	1	6
83	P	ENSMMUT00000006633	70898.1	5.37	7.43	0.000777	3	1	15
84	P	ENSMMUT00000028104	62902.2	6.38	32.91	0.004998	15	15	83
85	P	ENSMMUT00000028074	41320.9	7.53	2.2	9.2e-05	1	1	1
86	P	ENSMMUT00000003714	25759	7.66	42.08	0.00558	9	9	40
87	P	ENSMMUT00000025292	39721.7	5.52	8.4	0.000563	3	3	6
88	P	ENSMMUT00000031250	35837.7	5.98	2.83	0.000105	1	1	1
89	P	ENSMMUT00000012742	12476.3	7.73	17.39	0.002329	2	2	8
90	P	ENSMMUT00000004037	56628.2	6.25	2.39	0.000267	1	1	4
91	P	ENSMMUT00000000115	45214	4.84	7.44	0.000166	2	2	2
93	P	ENSMMUT00000008023	58469.3	6.47	10.16	0.000719	3	3	11
94	P	ENSMMUT00000017897	11419.7	9.6	26.92	0.00837	3	3	26
96	P	ENSMMUT00000003201	80628.3	9.04	25.31	0.003418	16	16	73
97	P	ENSMMUT00000011092	36263	9.25	6.5	0.000415	2	2	4
99	P	ENSMMUT00000031648	34428.8	5.5	34.9	0.004831	10	9	43
100	P	ENSMMUT00000013015	69346.5	6.06	18.72	0.000715	8	8	13
102	P	ENSMMUT00000015407	37765.5	6.11	38.6	0.004406	12	12	45
103	P	ENSMMUT00000014947	60760.9	5.19	17.96	0.001709	9	9	27
105	P	ENSMMUT00000002948	43962.4	9.19	11.81	0.001514	4	4	18
106	P	ENSMMUT00000019847	71158.5	6.13	1.59	0.000319	1	1	6
107	P	ENSMMUT00000019327	32141.6	8.9	6.4	0.000789	2	2	7
108	P	ENSMMUT00000041018	70367.1	5.95	14.51	0.001201	7	1	23
111	P	ENSMMUT00000047803	24750.2	8.02	7.87	0.00031	2	2	2
113	P	ENSMMUT00000012844	51599.9	7.64	7.58	0.000564	2	2	8
114	P	ENSMMUT00000017217	58350.7	5.04	13.69	0.002325	8	2	35
116	P	ENSMMUT00000011916	35982.1	8.57	42.69	0.004997	14	9	50
117	P	ENSMMUT00000009833	15972	5.54	10.56	0.001415	2	2	6
118	P	ENSMMUT00000004818	30032.4	8.62	4.81	0.000124	1	1	1
121	P	ENSMMUT00000002670	103728	5.62	3.38	0.000219	3	3	6
122	P	ENSMMUT00000010339	37415.6	5.73	4.03	9.6e-05	1	1	1
123	P	ENSMMUT00000005322	13544.4	7.78	8.4	0.001125	1	1	4
124	P	ENSMMUT00000047131	22283.2	5.49	5.58	0.00034	1	1	2
127	P	ENSMMUT00000015692	45722.7	9.35	61.18	0.031508	46	46	383
128	P	ENSMMUT00000024712	39529.9	5.46	2.72	0.000365	1	1	4
129	P	ENSMMUT00000017315	35491.1	6.08	5.05	0.000106	1	1	1
130	P	ENSMMUT00000013737	27116.4	5.07	19.68	0.002286	4	4	17
132	P	ENSMMUT00000028431	14511.9	7.44	6.98	0.000779	1	1	3
133	P	ENSMMUT00000008701	22124.4	8.27	33.17	0.005216	7	5	31
134	P	ENSMMUT00000002745	30137.1	9.06	25.09	0.001254	3	3	10
135	P	ENSMMUT00000017925	167573	6.11	6.45	0.000962	10	10	45
136	P	ENSMMUT00000047204	30016.3	8.23	5.36	0.000359	1	1	3
137	P	ENSMMUT00000023866	61518.9	5.06	2.03	0.000247	1	1	4
138	P	ENSMMUT00000018673	54800.8	6.49	13.17	0.001002	5	5	15
139	P	ENSMMUT00000015552	11772.4	5.25	40.38	0.005473	4	4	17
140	P	ENSMMUT00000011855	58464.8	6.43	27.72	0.003393	12	12	53
142	P	ENSMMUT00000005987	54277.7	6.87	16.45	0.001145	6	6	16
143	P	ENSMMUT00000013383	103333	5.67	22.08	0.001866	14	14	52
144	P	ENSMMUT00000015689	48507.8	6.84	31.62	0.003215	11	11	41
145	P	ENSMMUT00000031711	36711.3	6.25	9.76	0.000892	3	3	9
146	P	ENSMMUT00000007556	53880.5	6.15	2.37	0.000216	1	1	3
150	P	ENSMMUT00000004885	62469.1	6.26	4.5	0.00012	2	2	2
151	P	ENSMMUT00000003575	40247.3	5.97	8.12	0.000375	2	2	4
152	P	ENSMMUT00000012857	34871.4	4.81	23.03	0.002112	8	7	20
153	P	ENSMMUT00000032018	25652	5.83	13.68	0.000429	2	2	3
154	P	gi|136429|sp|P00761|TRYP_PIG	24409.5	7	25.11	0.012465	13	13	86
155	P	ENSMMUT00000021735	46479.4	6.91	9	0.000489	4	4	6
157	P	ENSMMUT00000014487	47169.3	8.65	7.67	0.000401	3	3	5
158	P	ENSMMUT00000027932	63298.4	5.62	21.03	0.003223	10	10	54
160	P	ENSMMUT00000015978	23241.4	6.86	5.14	0.000626	1	1	4
162	P	ENSMMUT00000014896	22615.1	8.83	10.85	0.003001	3	3	19
164	P	ENSMMUT00000008230	53328.3	5.63	7.84	0.000345	2	2	5
165	P	ENSMMUT00000022774	41620.4	4.94	4.97	9.2e-05	1	1	1
168	P	ENSMMUT00000028365	120628	6.88	0.84	3.1e-05	1	1	1
170	P	ENSMMUT00000002810	36830.8	9.58	3.3	0.000101	1	1	1
171	P	ENSMMUT00000012442	35067.5	6.43	20.19	0.001162	4	4	11
172	P	ENSMMUT00000013908	54356	6.68	8.11	0.001019	3	3	15
173	P	ENSMMUT00000019646	23395.8	8.57	6.67	0.000319	1	1	2
174	P	ENSMMUT00000029182	18419.7	9.19	7.65	0.000788	1	1	4
175	P	ENSMMUT00000012466	76693.4	6.48	16.36	0.001633	10	10	34
176	P	ENSMMUT00000026111	47046.8	8.87	3.48	0.000777	2	2	10
177	P	ENSMMUT00000040029	99873.1	6	1.26	0.000115	1	1	3
178	P	ENSMMUT00000022610	46674.3	6.43	38.89	0.004448	12	11	55
179	P	ENSMMUT00000020072	29120.1	5.49	43.36	0.003401	8	8	26
180	P	ENSMMUT00000016801	44879.2	8.63	42.45	0.006343	17	11	79
184	P	ENSMMUT00000008218	93886.2	5.28	2.64	0.00012	2	2	3
186	P	ENSMMUT00000027338	69269.6	5.84	8.22	0.001089	4	3	19
188	P	ENSMMUT00000031747	65393.3	8.07	6.84	0.000822	4	4	14
189	P	ENSMMUT00000002873	36422.2	5.42	17.78	0.002538	5	5	26
190	P	ENSMMUT00000012791	36130.5	7.08	19.81	0.003053	8	8	29
191	P	ENSMMUT00000003239	53216.3	5.81	34.49	0.017766	20	3	260
192	P	ENSMMUT00000000967	44542.8	7.47	10.45	0.000666	4	4	8
193	P	ENSMMUT00000021146	57130	5.48	15.79	0.001697	6	6	26
194	P	ENSMMUT00000013572	80874	7.79	2.51	0.000187	2	2	4
195	P	ENSMMUT00000016866	38909.8	5.95	6.25	9.5e-05	1	1	1
196	P	ENSMMUT00000021150	58518.2	6.7	9.04	0.000451	4	4	7
197	P	ENSMMUT00000039858	29572.9	6.66	14.45	0.002747	3	3	21
199	P	ENSMMUT00000019887	93448.2	6.21	8.07	0.000834	5	5	21
200	P	ENSMMUT00000040389	58206.3	7.21	5.07	0.000126	2	2	2
202	P	ENSMMUT00000030767	76105.3	7.64	2.09	5e-05	1	1	1
203	P	ENSMMUT00000020008	77867.7	8.67	13.1	0.00099	8	8	21
204	P	ENSMMUT00000031702	21842.2	8.62	4.19	0.000701	1	1	4
205	P	ENSMMUT00000019465	53600.9	5.66	6.11	0.000282	2	2	4
207	P	ENSMMUT00000007191	20897.6	7.01	47.59	0.004118	5	5	23
208	P	ENSMMUT00000039535	48014.3	5.2	50.35	0.013931	23	23	176
210	P	ENSMMUT00000024102	516423	4.86	0.39	2.2e-05	2	2	3
212	P	ENSMMUT00000044090	46638	6.55	3.78	0.000237	1	1	3
213	P	ENSMMUT00000023950	70302.4	5.24	39.39	0.006461	25	21	121
214	P	ENSMMUT00000044011	36631.7	8.45	23.49	0.002521	7	2	25
215	P	ENSMMUT00000018559	25636.6	8.14	4.2	0.000141	1	1	1
217	P	ENSMMUT00000003211	50631.3	5.77	22.57	0.001704	8	8	23
218	P	ENSMMUT00000011400	24098.6	6.65	9.55	0.000152	1	1	1
219	P	ENSMMUT00000017215	27121.4	8.47	20	0.001674	4	4	12
220	P	ENSMMUT00000038399	28817.2	6.35	31.03	0.006542	9	9	51
221	P	ENSMMUT00000013099	74520	6.9	7.52	0.000346	3	3	7
222	P	ENSMMUT00000016731	19225.1	8.3	34.66	0.009322	6	6	49
224	P	ENSMMUT00000041014	69623.3	5.24	13.46	0.001415	7	1	27
225	P	ENSMMUT00000017336	22962.9	6.15	8.78	0.000163	1	1	1
227	P	ENSMMUT00000009326	85470.9	5.54	6.4	0.000804	5	5	18
228	P	ENSMMUT00000007313	22696.8	5.45	52.83	0.003948	7	5	25
231	P	ENSMMUT00000018519	54142.6	6.02	2.13	0.000855	1	1	12
232	P	ENSMMUT00000005200	43488	5.45	19.44	0.001456	6	6	17
233	P	ENSMMUT00000021009	109905	5.24	6.1	0.000519	5	5	15
234	P	ENSMMUT00000032405	53378.3	7.67	11.13	0.000345	3	3	5
235	P	ENSMMUT00000006048	29271.5	8.07	15.97	0.001782	4	4	14
236	P	ENSMMUT00000029328	26052.1	8.29	19.09	0.002435	4	2	16
237	P	ENSMMUT00000005490	44731.7	7.52	17.23	0.001869	7	7	23
238	P	ENSMMUT00000012553	16407.7	8.66	14.19	0.000905	2	2	4
240	P	ENSMMUT00000018187	61937.1	5.12	2.14	0.000179	1	1	3
242	P	ENSMMUT00000005387	15276.6	8.55	7.52	0.000252	1	1	1
243	P	ENSMMUT00000015697	84817.7	6.2	2.45	0.000172	2	2	4
244	P	ENSMMUT00000022242	24446.2	5.9	17.65	0.001805	4	1	11
246	P	ENSMMUT00000013674	44587.8	8.67	2.17	0.000243	1	1	3
247	P	ENSMMUT00000016602	91491.1	4.57	2.29	0.000283	2	2	7
248	P	ENSMMUT00000029619	36374.3	6.05	7.2	0.001544	4	4	16
251	P	ENSMMUT00000016880	57618.8	6.56	7.63	0.000197	3	1	3
255	P	ENSMMUT00000016516	85316.2	9.01	4.93	0.000178	3	3	4
256	P	ENSMMUT00000028744	87515.2	8.39	1.3	4.4e-05	1	1	1
257	P	ENSMMUT00000002351	17649.3	6.95	12.24	0.001822	2	2	8
262	P	ENSMMUT00000007733	16874.6	9.41	8.84	0.000456	1	1	2
264	P	ENSMMUT00000008944	70811	5.41	7.14	0.000957	4	1	18
265	P	ENSMMUT00000011226	13079.4	8.88	22.81	0.006168	4	4	21
266	P	ENSMMUT00000045529	35263.3	8.44	3.4	0.000413	1	1	4
267	P	ENSMMUT00000039083	57279.9	6.02	30.72	0.013514	25	25	201
268	P	ENSMMUT00000024701	79889.3	9.5	54.96	0.014133	35	30	298
269	P	ENSMMUT00000014459	14438.3	8.96	26.52	0.011668	5	5	46
270	P	ENSMMUT00000046047	77015	6.84	74.6	0.076994	112	110	1566
272	P	ENSMMUT00000045847	23824.1	6.4	22.44	0.00441	5	5	27
273	P	ENSMMUT00000001051	85536.8	6.62	10.35	0.00057	6	3	13
274	P	ENSMMUT00000005416	68874.2	5.91	42.11	0.01575	43	43	286
276	P	ENSMMUT00000029203	49386.3	5.39	15.03	0.00122	4	4	16
277	P	ENSMMUT00000005370	7571.82	8.77	16.18	0.000985	2	2	2
278	P	ENSMMUT00000017679	140803	5.87	13.25	0.002108	14	14	77
279	P	ENSMMUT00000028583	39435.9	6.41	6.32	9.2e-05	1	1	1
282	P	ENSMMUT00000008319	46475	4.81	2.44	8.2e-05	1	1	1
283	P	ENSMMUT00000029183	17964	8.95	10.26	0.000215	1	1	1
284	P	ENSMMUT00000023340	27917.8	4.85	4.6	0.000128	1	1	1
285	P	ENSMMUT00000009088	62145.1	8.51	7.61	0.000425	4	4	7
287	P	ENSMMUT00000011492	50413.4	5.22	6.86	0.001686	4	0	22
288	P	ENSMMUT00000033357	38332.1	6	6.63	0.000386	1	1	4
289	P	ENSMMUT00000017518	161869	6.06	4.36	0.000487	5	5	21
293	P	ENSMMUT00000003478	24713.5	8.19	3.52	0.000147	1	1	1
294	P	ENSMMUT00000014095	37343.5	7.55	17.31	0.001599	4	4	16
295	P	ENSMMUT00000018772	46699.4	5.55	35.41	0.007289	15	15	91
296	P	ENSMMUT00000018833	26720.1	8.92	4.07	0.000136	1	1	1
297	P	ENSMMUT00000031214	20949.4	7.99	40.76	0.005095	8	8	28
298	P	ENSMMUT00000005973	59777.2	6.17	7.01	0.000556	4	4	9
300	P	ENSMMUT00000005040	26980.3	8.3	5.08	0.000262	1	1	2
301	P	ENSMMUT00000044792	51461.6	4.85	2.55	7.1e-05	1	1	1
304	P	ENSMMUT00000026987	37746.5	5.76	26.84	0.003259	10	10	33
305	P	ENSMMUT00000023088	40933.7	6.12	39.89	0.005565	11	11	60
306	P	ENSMMUT00000022458	38206.5	7.96	34.17	0.002532	8	8	27
307	P	ENSMMUT00000008148	26411	4.74	4.98	0.000278	1	1	2
308	P	ENSMMUT00000001318,ENSMMUT00000001312	29383.9	6.36	55.13	0.004965	12	8	39
310	P	ENSMMUT00000012863	15857.3	9	60.96	0.018805	11	11	82
312	P	ENSMMUT00000020945	254598	6.37	0.46	1.4e-05	1	1	1
313	P	ENSMMUT00000047930	44586.6	8.02	37.17	0.004577	14	5	57
314	P	ENSMMUT00000009360	25314.2	6.43	41.7	0.009459	8	8	63
315	P	ENSMMUT00000003435	22806.2	9.38	32.16	0.005216	6	3	31
317	P	ENSMMUT00000031348	154021	8.19	1.87	0.000144	2	2	6
318	P	ENSMMUT00000031497	121091	6.39	4.4	0.000215	3	3	7
319	P	ENSMMUT00000010977	55744.7	7.23	4.23	0.000203	1	1	3
320	P	ENSMMUT00000005293	94780.2	5.25	8.77	0.000775	7	7	19
321	P	ENSMMUT00000005274	37259.4	9.17	6.99	0.000305	2	2	3
323	P	gi|39794653|gb|AAH63697.1|	66066.7	8.16	11.34	0.000884	7	1	17
324	P	ENSMMUT00000009098	27745.1	4.73	33.06	0.00287	6	3	21
325	P	ENSMMUT00000014625	29737	8.44	2.72	0.00013	1	1	1
326	P	ENSMMUT00000043337	11009.3	7.98	12.75	0.000328	1	1	1
327	P	ENSMMUT00000010446	21010.4	9.38	12.78	0.005952	4	4	32
328	P	ENSMMUT00000014139	43406.3	5.79	6.54	0.000351	2	2	4
329	P	ENSMMUT00000046296	101274	6.4	2.85	0.00011	2	2	3
330	P	ENSMMUT00000020254	67646.4	6.99	1.93	5.4e-05	1	1	1
332	P	ENSMMUT00000028625	55074.3	4.91	5.65	0.000261	2	2	4
333	P	ENSMMUT00000011731	87900	5.71	6.01	0.000481	3	3	11
334	P	ENSMMUT00000020955	43185.2	4.79	4.16	0.000655	2	1	8
335	P	ENSMMUT00000011085	35346.7	9.16	39.05	0.005102	10	10	48
336	P	ENSMMUT00000024311	32482.4	7.73	7.72	0.000225	1	1	2
338	P	ENSMMUT00000028399	54100.8	5.57	6.93	0.000492	3	3	7
339	P	ENSMMUT00000015998	23247	8.61	10.14	0.002264	2	2	14
341	P	ENSMMUT00000012261	25022.9	5.73	18.3	0.001046	4	4	7
343	P	ENSMMUT00000018481	71591.9	6.44	3.7	9.9e-05	1	1	2
345	P	ENSMMUT00000000005	40709.7	5.37	14.4	0.001113	4	4	12
346	P	ENSMMUT00000011844	52640.5	6.92	16.29	0.002692	9	9	39
348	P	ENSMMUT00000003935	15054.2	8.44	10	0.000239	1	1	1
349	P	ENSMMUT00000010987	108567	5.83	1.54	3.4e-05	1	1	1
352	P	ENSMMUT00000027633	20175.6	8.61	26.84	0.004053	6	6	23
353	P	ENSMMUT00000010814	51558.4	7.61	17.53	0.003044	6	6	42
354	P	ENSMMUT00000010803	70045.5	7.06	1.59	5.3e-05	1	1	1
355	P	ENSMMUT00000027339	27967.3	9.19	5.26	0.000136	1	1	1
356	P	ENSMMUT00000000904	52623.6	6.96	2.37	7.2e-05	1	1	1
358	P	ENSMMUT00000026042	21023.1	6.99	10.42	0.000872	1	1	5
359	P	ENSMMUT00000019609	45022.9	5.82	33.75	0.004639	11	11	55
360	P	ENSMMUT00000007452	112648	6.81	4.67	0.000399	3	3	12
361	P	ENSMMUT00000040809	20863	5.58	16.24	0.0017	3	3	10
363	P	ENSMMUT00000042115	55031.1	5.65	1.43	0.000137	1	1	2
364	P	ENSMMUT00000041537	22762.2	9.1	53.5	0.030636	21	21	183
365	P	ENSMMUT00000016079	28550.7	8.17	2.7	0.000388	1	1	3
366	P	ENSMMUT00000010712	64758.4	5.8	37.87	0.011929	29	29	207
367	P	ENSMMUT00000040937	44877.6	5.78	3.49	8.3e-05	1	1	1
371	P	ENSMMUT00000001046	83243.9	7.94	3.32	0.000267	2	2	6
372	P	ENSMMUT00000009714	36219.7	7.15	25.32	0.00392	7	5	37
373	P	ENSMMUT00000007479	11747.7	8.42	37.74	0.001579	2	2	5
374	P	ENSMMUT00000007992	21891.9	5.66	10.61	0.002367	2	1	14
375	P	ENSMMUT00000018262	85948.8	5.87	1.66	8.5e-05	1	1	2
376	P	ENSMMUT00000029709	23742.5	9.42	39.81	0.006355	10	10	41
377	P	ENSMMUT00000027622	65188.9	5.23	23.97	0.003325	12	12	58
379	P	ENSMMUT00000032304	47154.9	7.01	45.16	0.005786	16	4	75
380	P	ENSMMUT00000009221	11512.3	7.03	24.49	0.002733	2	1	8
381	P	ENSMMUT00000038711	39577.6	8.05	2.78	9.3e-05	1	1	1
382	P	ENSMMUT00000003136	57455.1	6.15	18.89	0.001661	8	8	26
383	P	ENSMMUT00000047603	35335.7	8.68	9.62	0.000322	2	2	3
384	P	ENSMMUT00000020894	29266.1	7.85	16.92	0.001288	4	4	10
385	P	ENSMMUT00000002817	28139.2	8.62	2.75	0.000131	1	1	1
386	P	ENSMMUT00000006343	73898.3	5.26	1.82	0.000152	1	1	3
387	P	ENSMMUT00000032192	20876.5	5.63	22.28	0.002949	4	4	17
391	P	ENSMMUT00000014440	11722.5	4.95	12.38	0.001594	1	1	5
394	P	ENSMMUT00000039591	48189.3	7.06	2.97	0.000153	1	1	2
395	P	ENSMMUT00000038845	34517.7	8.99	16.28	0.001224	5	5	11
396	P	ENSMMUT00000039885	275158	5.67	3.21	0.000268	7	7	20
397	P	ENSMMUT00000031576	25898.6	6.91	8.12	0.000429	1	1	3
398	P	ENSMMUT00000021579	33580.3	9.52	13.18	0.00147	3	3	13
399	P	ENSMMUT00000025325	83617.7	4.71	2.75	0.000138	1	1	3
400	P	ENSMMUT00000013971	40127.2	5.69	3.2	0.000357	1	1	4
401	P	ENSMMUT00000012465	10179.7	5.32	8.89	0.000372	1	1	1
402	P	ENSMMUT00000001178	30214.6	8.1	33.84	0.002546	7	6	20
403	P	ENSMMUT00000045420	44750.2	5.74	37.79	0.010156	20	20	118

## Sheet: Table S14
ProteinGroupID	Parsimonious	FastaID	Mol.Wt	pI	Coverage	NSAF	NumPeptides	NumUniquePeptides	NumSpectra
1	P	ENSMMUT00000016804	38604	7.57	15.04	0.000542	5	5	13
6	P	ENSMMUT00000016874	82404.6	9.23	24.36	0.001155	15	15	61
7	P	ENSMMUT00000008231	63151.1	7.36	36.56	0.002028	19	19	80
8	P	ENSMMUT00000002686	46874.2	4.96	13.73	0.000443	5	5	13
9	P	ENSMMUT00000017765	38725.3	6.63	19.65	0.000531	5	5	13
10	P	ENSMMUT00000006533	25212.2	8.68	22.62	0.001408	4	4	22
11	P	ENSMMUT00000003809	38533.6	5.88	33.91	0.000854	9	9	21
12	P	ENSMMUT00000008027	86846	6.96	4.58	9e-05	2	2	5
14	P	ENSMMUT00000009013	104854	5.27	7.24	0.000248	6	1	16
16	P	ENSMMUT00000018459	24715.7	6.29	6.09	6.1e-05	1	1	1
17	P	ENSMMUT00000008710	109652	4.8	2.75	5.8e-05	2	2	4
18	P	ENSMMUT00000015020	29483.8	7.58	39.85	0.000867	5	5	16
20	P	ENSMMUT00000018493	50707.4	6.11	22.92	0.000826	9	4	26
21	P	ENSMMUT00000002415	15982.8	6.22	29.22	0.001653	3	3	18
24	P	ENSMMUT00000028405	89165.6	5.11	2.11	3.5e-05	1	1	2
25	P	ENSMMUT00000008978	44854.5	9.06	18.81	0.00063	6	5	18
26	P	ENSMMUT00000015131	57488.2	6.01	30.09	0.000634	10	10	24
27	P	ENSMMUT00000017466	33543.3	5.76	35.18	0.001659	10	10	36
29	P	ENSMMUT00000000614	38472.3	8.5	37.5	0.010648	21	8	265
30	P	ENSMMUT00000019229	40038.6	9.34	10.54	0.000524	4	4	13
32	P	ENSMMUT00000011074	85814	5.59	7.16	5.6e-05	3	3	3
34	P	ENSMMUT00000024293	20227.5	8.51	13.66	0.001237	4	4	16
35	P	ENSMMUT00000017894	17777.6	9.03	3.85	0.000272	1	1	3
36	P	ENSMMUT00000007485	52811.4	6.55	11.28	0.000241	4	4	8
37	P	ENSMMUT00000031143	51892.8	6.28	17.28	0.000336	5	5	11
38	P	ENSMMUT00000013965	54073	5.36	3.09	2.9e-05	1	1	1
39	P	ENSMMUT00000044013	36332.3	7.62	51.51	0.003195	14	13	75
40	P	ENSMMUT00000024698	52037.4	9.49	68.9	0.011272	52	45	369
42	P	ENSMMUT00000010424	75555.2	5.38	2.19	2.1e-05	1	1	1
44	P	ENSMMUT00000001402	39429	8.3	43.13	0.001826	12	11	47
46	P	ENSMMUT00000017694	55090.2	6.22	44.6	0.003819	24	24	135
49	P	ENSMMUT00000005949	28652.8	7.82	28.51	0.002215	6	6	39
50	P	ENSMMUT00000025780	25155.8	5.56	42.04	0.002003	7	7	32
51	P	ENSMMUT00000011379	15812.7	4.47	10.2	0.000192	1	1	2
52	P	ENSMMUT00000031917	84587.2	5.26	20.71	0.001021	15	8	53
53	P	ENSMMUT00000008761	60625.1	6.23	45.47	0.005203	29	29	199
55	P	ENSMMUT00000011856	17401.1	4.72	20.53	0.000468	2	2	5
58	P	ENSMMUT00000005856	28302.6	4.8	28.34	0.001661	5	3	29
62	P	ENSMMUT00000009192	16570.2	7.57	66.89	0.019577	23	23	209
63	P	ENSMMUT00000029653	50151.6	4.94	32.15	0.001788	11	1	57
65	P	ENSMMUT00000003379	55161.6	5.92	30.91	0.002029	13	13	71
67	P	ENSMMUT00000003287	33116.6	5.38	7.56	0.000146	2	2	3
71	P	ENSMMUT00000029261	110604	4.58	4.55	0.000137	3	3	10
72	P	ENSMMUT00000017901	10633.7	8.96	13.98	0.000152	1	1	1
73	P	ENSMMUT00000006633	70898.1	5.37	20.74	0.000876	11	6	40
74	P	ENSMMUT00000027206	16445.3	10.21	6.85	0.000194	1	1	2
75	P	ENSMMUT00000028104	62902.2	6.38	41.37	0.002086	19	19	82
77	P	ENSMMUT00000000715	15123.4	6.6	52.59	0.003562	6	6	34
78	P	ENSMMUT00000015254	25866.9	6.96	11.48	0.000116	1	1	2
79	P	ENSMMUT00000033107	10381.4	4.39	9.09	0.000857	2	2	6
80	P	ENSMMUT00000012742	12476.3	7.73	17.39	0.001968	2	2	16
81	P	ENSMMUT00000004037	56628.2	6.25	2.39	8.5e-05	1	1	3
82	P	ENSMMUT00000000115	45214	4.84	33.75	0.001474	12	11	42
84	P	ENSMMUT00000008023	58469.3	6.47	10.94	0.000193	3	3	7
85	P	ENSMMUT00000003201	80628.3	9.04	22.52	0.000396	12	12	20
87	P	ENSMMUT00000031648	34428.8	5.5	16.11	0.000522	3	3	11
90	P	ENSMMUT00000002948	43962.4	9.19	11.81	0.00032	3	3	9
91	P	ENSMMUT00000016407	37323.2	8.1	5.83	4.1e-05	1	1	1
92	P	ENSMMUT00000002058	38493	8.63	12.54	0.000363	3	2	9
93	P	ENSMMUT00000042894	10802.1	8.68	30.61	0.001155	2	1	8
95	P	ENSMMUT00000019847	71158.5	6.13	6.36	0.000315	3	3	14
96	P	ENSMMUT00000041018	70367.1	5.95	19.81	0.001169	10	3	53
97	P	ENSMMUT00000019327	32141.6	8.9	14.81	0.000524	5	5	11
98	P	ENSMMUT00000047803	24750.2	8.02	51.39	0.002685	10	10	41
100	P	ENSMMUT00000038510	77266.4	5.57	2.04	1.9e-05	1	1	1
102	P	ENSMMUT00000012844	51599.9	7.64	32.21	0.000983	9	9	33
103	P	ENSMMUT00000038932	8035.55	9.23	36.23	0.000615	2	2	3
104	P	ENSMMUT00000017217	58350.7	5.04	20.83	0.001656	11	5	59
106	P	ENSMMUT00000011916	35982.1	8.57	50.75	0.004475	21	13	106
107	P	ENSMMUT00000024295	10569.3	9.75	48.42	0.002084	3	3	14
109	P	ENSMMUT00000042893	10982.5	8.62	30.61	0.00332	4	1	23
110	P	ENSMMUT00000009833	15972	5.54	55.63	0.003885	7	7	39
111	P	ENSMMUT00000000624	161542	5.43	1.12	1e-05	1	1	1
112	P	ENSMMUT00000008187	57637.2	5.68	7.94	0.000225	3	3	8
115	P	ENSMMUT00000021020	20754.6	6.53	11.6	0.000156	2	1	2
117	P	ENSMMUT00000006238	48113.5	4.29	12.95	0.000271	3	3	8
118	P	ENSMMUT00000022903	55126.1	5.94	6.37	0.000141	2	2	5
121	P	ENSMMUT00000010339	37415.6	5.73	4.03	4.1e-05	1	1	1
122	P	ENSMMUT00000005322	13544.4	7.78	41.18	0.003922	7	7	33
128	P	ENSMMUT00000010458	7528.77	8.54	15.38	0.000653	1	1	3
129	P	ENSMMUT00000006340	17788.2	9.3	6.83	8.8e-05	1	1	1
130	P	ENSMMUT00000046424	268801	5.75	3.68	6.2e-05	5	5	11
131	P	ENSMMUT00000045879	42071.8	5.73	26.18	0.001037	7	7	28
132	P	ENSMMUT00000026586	59457.1	7.12	21.33	0.00194	14	14	72
133	P	ENSMMUT00000015692	45722.7	9.35	55.77	0.00907	31	31	261
134	P	ENSMMUT00000019415	32126.6	5.7	33.77	0.000505	6	6	11
135	P	ENSMMUT00000018431	51470.8	8.94	9.07	0.000214	3	3	7
136	P	ENSMMUT00000028294	59671	5.45	17.74	0.00068	8	8	26
137	P	ENSMMUT00000023101	26242.8	4.82	5.42	0.000177	1	1	3
138	P	ENSMMUT00000024712	39529.9	5.46	44.14	0.002813	12	12	73
139	P	ENSMMUT00000003368	31796.3	6.11	8.52	0.000105	1	1	2
140	P	ENSMMUT00000015365	31855.8	5.13	3.51	5e-05	1	1	1
141	P	ENSMMUT00000047372	28049.2	7.62	10.42	5.5e-05	1	1	1
142	P	ENSMMUT00000029765	19258.1	7.71	29.17	0.000421	3	3	5
143	P	ENSMMUT00000017487	27361.6	5.44	17.99	0.000533	3	3	9
146	P	ENSMMUT00000008701	22124.4	8.27	60.3	0.00398	10	7	56
147	P	ENSMMUT00000024727	8413.89	6.55	14.29	0.00101	1	1	5
148	P	ENSMMUT00000002745	30137.1	9.06	34.08	0.000742	5	5	14
149	P	ENSMMUT00000017925	167573	6.11	21.76	0.000659	23	23	73
150	P	ENSMMUT00000008233	11980.7	5.8	13.33	0.000135	1	1	1
151	P	ENSMMUT00000023866	61518.9	5.06	10.5	0.000443	5	5	17
152	P	ENSMMUT00000015552	11772.4	5.25	21.15	0.000408	2	2	3
153	P	ENSMMUT00000011855	58464.8	6.43	19.89	0.000379	6	6	14
154	P	ENSMMUT00000005987	54277.7	6.87	10.9	0.000272	3	3	9
155	P	ENSMMUT00000020369	101461	7.97	8.59	0.000171	5	5	11
157	P	ENSMMUT00000030199	35684.8	5.51	6.77	0.000131	2	2	3
159	P	ENSMMUT00000020736	33315.7	6.95	7.62	9.4e-05	1	1	2
162	P	ENSMMUT00000003575	40247.3	5.97	5.6	0.000119	1	1	3
163	P	ENSMMUT00000012857	34871.4	4.81	24.92	0.000759	7	6	17
164	P	ENSMMUT00000032018	25652	5.83	8.55	0.000242	1	1	4
165	P	gi|136429|sp|P00761|TRYP_PIG	24409.5	7	25.11	0.00447	13	13	73
166	P	ENSMMUT00000021735	46479.4	6.91	7.54	0.000241	3	3	7
167	P	ENSMMUT00000022902	47478.8	6.23	16.36	0.000261	5	1	8
169	P	ENSMMUT00000027932	63298.4	5.62	27.09	0.001261	13	13	50
170	P	ENSMMUT00000014487	47169.3	8.65	1.92	3.4e-05	1	1	1
172	P	ENSMMUT00000018145	74308.5	6.07	4.83	6.4e-05	2	2	3
173	P	ENSMMUT00000015978	23241.4	6.86	5.14	0.000264	1	1	4
175	P	ENSMMUT00000008230	53328.3	5.63	13.4	0.000467	5	5	16
177	P	ENSMMUT00000029865	32171.6	6.11	7.9	0.00034	2	2	7
178	P	ENSMMUT00000012442	35067.5	6.43	14.83	0.000268	3	3	6
179	P	ENSMMUT00000019646	23395.8	8.57	12.86	0.000674	3	3	10
180	P	ENSMMUT00000012466	76693.4	6.48	57.1	0.0097	64	61	478
182	P	ENSMMUT00000027981	26356.2	7.67	26.56	0.000704	5	5	12
183	P	ENSMMUT00000022610	46674.3	6.43	13.04	0.000307	5	4	9
184	P	ENSMMUT00000021985	31412.2	5.94	9.16	0.000363	2	1	7
185	P	ENSMMUT00000020072	29120.1	5.49	46.88	0.004696	11	11	85
186	P	ENSMMUT00000021990	21638.7	5.61	10.1	0.000214	2	1	3
190	P	ENSMMUT00000008218	93886.2	5.28	1.44	1.7e-05	1	1	1
194	P	ENSMMUT00000018171	16679.2	7.83	8.22	0.000291	1	1	3
197	P	ENSMMUT00000002873	36422.2	5.42	4.08	4.1e-05	1	1	1
198	P	ENSMMUT00000017222	105016	5.52	0.65	6.2e-05	1	1	4
199	P	ENSMMUT00000012791	36130.5	7.08	19.81	0.00089	7	7	20
202	P	ENSMMUT00000024725	8446.05	9.15	15.07	0.000388	1	1	2
203	P	ENSMMUT00000022005	16708.5	7.52	16.67	0.000283	1	1	3
204	P	ENSMMUT00000013641	32638.5	6.42	9	0.000294	2	2	6
206	P	ENSMMUT00000010399	10389.3	4.93	13.13	0.000429	1	1	3
207	P	ENSMMUT00000038693	61837.1	6.18	7.81	0.000221	3	3	9
208	P	ENSMMUT00000031702	21842.2	8.62	35.6	0.001481	4	4	20
209	P	ENSMMUT00000019465	53600.9	5.66	15.16	0.000357	4	4	12
210	P	ENSMMUT00000004524	53320.4	5.14	28.08	0.002413	14	12	79
211	P	ENSMMUT00000026236	255913	9.29	0.76	6e-06	1	1	1
212	P	ENSMMUT00000029578	104951	6.31	2.14	4.5e-05	2	2	3
215	P	ENSMMUT00000042194	37987	5.7	36.93	0.005907	21	21	147
216	P	ENSMMUT00000012916	58454.9	4.95	12.38	0.000216	3	3	8
217	P	ENSMMUT00000007785	122199	5.38	21.5	0.001381	17	17	104
218	P	ENSMMUT00000023244	78481.1	5.56	5.94	0.00016	3	3	8
219	P	ENSMMUT00000017323	272336	5.28	13.41	0.000297	21	21	52
220	P	ENSMMUT00000019834	36445.2	9.42	11.39	0.000403	2	2	9
221	P	ENSMMUT00000013123	94380	5.11	3.21	6.7e-05	2	1	4
222	P	ENSMMUT00000019695	38434.2	7.61	6.2	8e-05	2	1	2
223	P	ENSMMUT00000038547	41222.4	5.86	2.57	3.6e-05	1	1	1
224	P	ENSMMUT00000003211	50631.3	5.77	27.21	0.001158	11	11	37
225	P	ENSMMUT00000017215	27121.4	8.47	14.17	0.001827	6	6	31
227	P	ENSMMUT00000016731	19225.1	8.3	72.16	0.004018	10	10	50
229	P	ENSMMUT00000041014	69623.3	5.24	16.74	0.00093	8	1	42
234	P	ENSMMUT00000045002	55745.2	6.07	12.35	0.000372	4	4	13
235	P	ENSMMUT00000025010	8219.5	5.5	11.84	0.000558	1	1	3
237	P	ENSMMUT00000014704	192043	5.5	4.65	8.4e-05	5	3	10
240	P	ENSMMUT00000032357	65321.5	6.31	2.4	2.4e-05	1	1	1
241	P	ENSMMUT00000012942	12452.1	7.76	9.57	0.000369	1	1	3
242	P	ENSMMUT00000029328	26052.1	8.29	15.45	0.001093	3	1	17
243	P	ENSMMUT00000005490	44731.7	7.52	29.13	0.003261	13	13	95
245	P	ENSMMUT00000023883	38421	6.09	18.93	0.000335	4	4	8
246	P	ENSMMUT00000018187	61937.1	5.12	20.82	0.001258	12	12	50
247	P	ENSMMUT00000031730	45480.2	6.39	6.02	0.000354	2	2	10
251	P	ENSMMUT00000032212	42064.4	6.43	2.14	7.6e-05	1	1	2
255	P	ENSMMUT00000030936	65308.6	5	5.6	9.6e-05	2	1	4
258	P	ENSMMUT00000003907	12928.9	7.33	36.59	0.005175	6	6	45
259	P	ENSMMUT00000031979	167174	5.24	11.55	0.000242	11	6	27
260	P	ENSMMUT00000022148	46412.5	9.63	4.29	0.000101	2	0	3
262	P	ENSMMUT00000016516	85316.2	9.01	1.46	1.9e-05	1	1	1
264	P	ENSMMUT00000012300	13629.6	7.64	8.94	0.000345	2	2	3
266	P	ENSMMUT00000008944	70811	5.41	9.05	0.000494	5	1	22
267	P	ENSMMUT00000011226	13079.4	8.88	31.58	0.005459	7	7	44
268	P	ENSMMUT00000024701	79889.3	9.5	57.51	0.006792	42	35	339
269	P	ENSMMUT00000046047	77015	6.84	74.89	0.027042	89	88	1302
270	P	ENSMMUT00000014459	14438.3	8.96	58.33	0.010179	13	13	95
272	P	ENSMMUT00000029203	49386.3	5.39	2.28	6.4e-05	1	1	2
273	P	ENSMMUT00000017679	140803	5.87	12.84	0.000532	12	12	46
274	P	ENSMMUT00000022424	53494.9	8.52	4.12	8.7e-05	2	2	3
275	P	ENSMMUT00000021964	24507.9	5.79	5.61	0.000397	1	1	6
276	P	ENSMMUT00000028583	39435.9	6.41	13.74	0.000155	2	1	4
277	P	ENSMMUT00000028315	188360	6.09	0.84	5.1e-05	2	2	6
279	P	ENSMMUT00000009088	62145.1	8.51	2.17	2.6e-05	1	1	1
282	P	ENSMMUT00000020802	19700	10.28	10.11	0.000397	2	2	5
283	P	ENSMMUT00000011492	50413.4	5.22	14.19	0.001521	7	3	47
284	P	ENSMMUT00000025943	45953.5	9.77	2.95	3.5e-05	1	1	1
285	P	ENSMMUT00000014246	69296.3	8.11	3.24	4.6e-05	1	1	2
287	P	ENSMMUT00000020374	102483	6.27	12.03	0.000182	7	7	12
288	P	ENSMMUT00000014095	37343.5	7.55	15.22	0.000211	3	3	5
289	P	ENSMMUT00000027845	67641.8	7.09	10.24	0.000276	5	5	12
291	P	ENSMMUT00000001162	100012	5.03	2.42	1.6e-05	1	1	1
292	P	ENSMMUT00000032100	34333	6.84	15.33	0.000283	3	3	6
293	P	ENSMMUT00000044792	51461.6	4.85	2.55	3e-05	1	1	1
294	P	ENSMMUT00000029982	94339.3	5.57	15.93	0.000855	13	13	52
296	P	ENSMMUT00000006964	85245.6	8.15	18.77	0.000343	11	10	19
297	P	ENSMMUT00000020627	9744.76	4.74	21.69	0.000511	1	1	3
299	P	ENSMMUT00000023806	90400.7	6.45	41.6	0.002026	26	26	116
300	P	ENSMMUT00000022458	38206.5	7.96	34.73	0.001902	11	11	48
301	P	ENSMMUT00000001318,ENSMMUT00000001312	29383.9	6.36	41.83	0.00242	10	7	45
302	P	ENSMMUT00000012863	15857.3	9	54.79	0.003972	8	8	41
304	P	ENSMMUT00000028225	12054.1	9.52	14.81	0.000131	1	1	1
305	P	ENSMMUT00000009360	25314.2	6.43	26.91	0.002093	6	6	33
306	P	ENSMMUT00000003435	22806.2	9.38	41.21	0.003127	8	5	44
308	P	ENSMMUT00000031348	154021	8.19	1.65	3e-05	2	2	3
310	P	ENSMMUT00000044200	24782.7	6.88	46.35	0.008074	13	1	133
311	P	ENSMMUT00000032448	64468.7	8.01	6.37	0.000195	3	3	8
313	P	ENSMMUT00000000171	11086.5	8.96	39	0.003112	5	1	22
314	P	ENSMMUT00000023092	30239.4	6.51	4.46	5.3e-05	1	1	1
315	P	ENSMMUT00000008531	214464	5.47	2.64	4.6e-05	4	4	6
316	P	ENSMMUT00000011946	62340	5.09	4.38	0.000115	2	2	5
317	P	ENSMMUT00000001288	49525.8	8.61	17.26	0.000376	5	5	12
319	P	ENSMMUT00000025324	15190.4	5.43	9.63	0.000629	1	1	6
320	P	ENSMMUT00000038509	170090	5.34	10.93	0.000262	11	6	30
322	P	ENSMMUT00000026674	42652.3	5.47	4.46	0.000111	1	1	3
323	P	ENSMMUT00000044986	7918.13	5.29	27.94	0.00208	2	2	10
324	P	ENSMMUT00000006825	10821.5	6.19	31.18	0.004563	5	5	30
326	P	ENSMMUT00000000964	61828	5.21	2.18	2.6e-05	1	1	1
327	P	ENSMMUT00000009602	13472.3	5.87	56.14	0.005955	8	8	48
328	P	ENSMMUT00000020254	67646.4	6.99	22.51	0.0005	8	8	22
329	P	ENSMMUT00000026903	54490.7	5.29	34.24	0.001772	15	15	60
331	P	ENSMMUT00000011731	87900	5.71	4.57	9.2e-05	2	2	5
332	P	ENSMMUT00000002570	16039.3	8.47	15.28	0.000393	2	0	4
333	P	ENSMMUT00000025640	11326.3	8.8	41.41	0.002143	4	4	15
334	P	ENSMMUT00000022739	18616.4	5.41	32.54	0.001423	5	5	17
335	P	ENSMMUT00000011085	35346.7	9.16	41.59	0.003008	12	12	67
336	P	ENSMMUT00000024311	32482.4	7.73	7.72	0.000142	1	1	3
338	P	ENSMMUT00000038657	28887.7	4.85	12.74	0.000328	2	2	6
341	P	ENSMMUT00000022435	106312	6.43	4.86	0.000105	3	3	7
344	P	ENSMMUT00000003935	15054.2	8.44	62.14	0.004546	8	8	45
347	P	ENSMMUT00000029606	75529.9	5.57	5.05	0.000105	3	2	5
349	P	ENSMMUT00000027633	20175.6	8.61	14.74	0.000744	3	3	10
350	P	ENSMMUT00000026720	16827.6	8.48	30.2	0.001804	4	3	19
351	P	ENSMMUT00000025393	8489.74	4.71	18.75	0.000354	1	1	2
352	P	ENSMMUT00000000904	52623.6	6.96	12.93	0.001097	7	7	36
354	P	ENSMMUT00000026042	21023.1	6.99	25.52	0.001621	4	4	22
355	P	ENSMMUT00000019609	45022.9	5.82	32.75	0.001461	11	11	41
356	P	ENSMMUT00000007452	112648	6.81	4.57	4.2e-05	2	2	3
358	P	ENSMMUT00000008401	28793.6	6.09	8.65	0.000532	2	2	10
361	P	ENSMMUT00000006163	19748.2	5.26	6.43	8.3e-05	1	1	1
362	P	ENSMMUT00000012251	56966.3	8.15	8.66	0.000251	3	3	9
364	P	ENSMMUT00000028110	56528.8	5.57	8.22	5.5e-05	2	1	2
365	P	ENSMMUT00000007479	11747.7	8.42	10.38	0.000133	1	1	1
366	P	ENSMMUT00000029709	23742.5	9.42	35.65	0.001899	8	8	29
367	P	ENSMMUT00000018262	85948.8	5.87	37.12	0.001335	21	21	74
369	P	ENSMMUT00000003136	57455.1	6.15	8.59	0.000243	2	2	9
370	P	ENSMMUT00000001206	44596.2	8.57	39.85	0.002352	13	11	68
371	P	ENSMMUT00000047603	35335.7	8.68	7.05	4.5e-05	1	1	1
375	P	ENSMMUT00000032192	20876.5	5.63	27.98	0.001686	5	5	23
376	P	ENSMMUT00000039591	48189.3	7.06	2.97	9.7e-05	1	1	3
377	P	ENSMMUT00000010393	10919.9	7.97	9.62	0.000136	1	1	1
378	P	ENSMMUT00000025325	83617.7	4.71	3.85	3.9e-05	2	1	2
379	P	ENSMMUT00000012465	10179.7	5.32	16.67	0.001414	2	2	9
380	P	ENSMMUT00000008521	17254	7.64	47.13	0.003243	6	6	36
381	P	ENSMMUT00000006142	78762.5	5.07	3.05	9.8e-05	2	2	5
382	P	ENSMMUT00000011212	23664.6	4.87	40.59	0.002801	9	9	40
387	P	ENSMMUT00000008622	31706.6	7.62	29.76	0.001175	8	8	24
388	P	ENSMMUT00000018360	22836.3	6.52	19.4	0.000633	3	3	9
389	P	ENSMMUT00000008051	56208.3	7.58	37.76	0.001172	16	16	43
390	P	ENSMMUT00000004445	82398.1	5.9	1.5	9.6e-05	1	1	5
391	P	ENSMMUT00000045215	21604.8	5.16	20.11	0.000524	4	4	7
392	P	ENSMMUT00000001458	36104.7	6.42	31.72	0.009401	16	4	220
393	P	ENSMMUT00000007348	72333	5.07	15.29	0.000714	8	3	33
394	P	ENSMMUT00000012152	67289.5	5.14	59.66	0.007048	38	38	294
396	P	ENSMMUT00000011614	23766.4	6.23	16.19	0.000539	3	3	8
397	P	ENSMMUT00000014901	19181.2	9.39	4.62	0.000327	1	1	4
399	P	ENSMMUT00000024980	36644.4	7.42	5.67	8e-05	1	1	2
400	P	ENSMMUT00000008436	129452	4.71	2.99	8.5e-05	3	3	7
401	P	ENSMMUT00000018791	12991	7.95	40.65	0.00138	4	4	12
402	P	ENSMMUT00000008353	13398.4	5.76	58.97	0.008462	9	9	70
404	P	ENSMMUT00000008147	91298	5.55	2.31	8.6e-05	2	2	5
405	P	ENSMMUT00000009590	25919.2	6.84	73.54	0.007294	20	20	115
406	P	ENSMMUT00000016768	26497.5	8.9	13.98	0.000599	2	2	10
408	P	ENSMMUT00000018028	60301.5	5.8	36.15	0.001018	14	5	40
411	P	ENSMMUT00000006393	11697	8.7	26.85	0.002226	3	1	17
412	P	ENSMMUT00000016864	32018.5	6.28	14.63	0.001828	5	2	38
413	P	ENSMMUT00000000347	59732.8	6.45	5.79	2.6e-05	1	1	1
414	P	ENSMMUT00000033432	47495.5	6.66	16.55	0.000353	5	5	11
415	P	ENSMMUT00000005046	28461.8	4.68	9.81	0.000267	2	2	5
416	P	ENSMMUT00000016862	14491.5	5.35	21.26	0.000111	1	1	1
417	P	ENSMMUT00000009232	50092.8	6.31	2.97	6.5e-05	1	1	2
418	P	ENSMMUT00000003454	59942.4	7.06	11.95	0.000376	4	4	14
419	P	P68082|MYG_HORSE	17082.7	7.2	20.13	0.000367	2	2	4
421	P	ENSMMUT00000012440	78330.4	5.56	6.78	0.000102	3	3	5
423	P	ENSMMUT00000015358	11728.5	5.85	19.8	0.00098	2	2	7
424	P	ENSMMUT00000040092	24515.5	8.36	32.84	0.002427	6	2	35
426	P	ENSMMUT00000003203	87239.3	9.14	23.58	0.001002	15	15	55
427	P	ENSMMUT00000001085	117227	8.86	48.78	0.002978	43	42	224
428	P	ENSMMUT00000002387	41794.9	8.84	11.45	0.000474	4	1	12
429	P	ENSMMUT00000023163	56721.9	8.91	12.67	0.000496	4	3	18
430	P	ENSMMUT00000001502	24733.7	4.5	6.67	6.3e-05	1	1	1
431	P	ENSMMUT00000006615	97396.6	8.71	5.48	9.5e-05	2	2	6
433	P	ENSMMUT00000030162	24572.8	6.59	40.81	0.007421	13	13	117
434	P	ENSMMUT00000004489	53657.5	6.41	21.73	0.000996	10	10	35
435	P	ENSMMUT00000011231	26603.6	5.38	36	0.001823	7	6	29
436	P	ENSMMUT00000008748	16362.3	4.51	16.44	0.000194	1	1	2
437	P	ENSMMUT00000000265	37464	5.23	22.52	0.000722	5	4	17
439	P	ENSMMUT00000024510	117920	5.59	9.07	0.000187	5	5	14
440	P	ENSMMUT00000006645	22391.5	8.41	54.77	0.001848	8	8	26
441	P	ENSMMUT00000023692	112583	8.35	6.6	9.9e-05	4	4	7
442	P	ENSMMUT00000012171	51774.6	7.47	54.29	0.00434	22	22	143
443	P	ENSMMUT00000012174	42560.4	8.31	4.18	3.7e-05	1	1	1
444	P	ENSMMUT00000018590	39472.7	9.97	2.5	3.9e-05	1	1	1
445	P	ENSMMUT00000030455	37363.8	5.31	6.02	4.3e-05	1	1	1
446	P	ENSMMUT00000013886	28218.7	4.76	19.11	0.001437	4	2	25
448	P	ENSMMUT00000007868	43642.5	9.43	16.54	0.000744	6	6	21
449	P	ENSMMUT00000002489	49908.3	5.2	15.15	0.000381	5	5	13
450	P	ENSMMUT00000026867	41632.1	5.18	5.93	0.000114	2	1	3
452	P	ENSMMUT00000010282	29924.4	8.13	3.25	0.000102	1	1	2
453	P	ENSMMUT00000026611	10363.6	5.05	38.95	0.001191	3	2	8
454	P	ENSMMUT00000018611	13961.4	7.77	27.2	0.000905	2	2	8
455	P	ENSMMUT00000022922	47288.6	5.15	4.87	0.000275	2	0	8
456	P	ENSMMUT00000004966	28433.2	5.19	13.73	0.000499	3	3	9
457	P	ENSMMUT00000011609	136376	5.52	8.29	9.2e-05	5	5	8
459	P	ENSMMUT00000012999	41233.5	6.96	9.56	0.000541	3	3	14
460	P	ENSMMUT00000048148	111409	8.11	3.65	9.8e-05	3	3	7
461	P	ENSMMUT00000047265	54342	6.38	10.46	0.000427	4	2	15
463	P	ENSMMUT00000003714	25759	7.66	26.25	0.000413	4	4	7
464	P	ENSMMUT00000008251	50169.9	5.18	7.14	0.000101	2	2	3
465	P	ENSMMUT00000008474	14035.2	6.24	30.47	0.005746	6	6	52
470	P	ENSMMUT00000025266	69239.1	5.09	1.27	2.3e-05	1	1	1
474	P	ENSMMUT00000017897	11419.7	9.6	42.31	0.01292	8	8	95
475	P	ENSMMUT00000021461	102092	6.13	22.16	0.000741	16	15	48
476	P	ENSMMUT00000011092	36263	9.25	15.79	0.000832	4	4	19
478	P	ENSMMUT00000015067	49211.5	4.72	17.32	0.000217	4	4	7
479	P	ENSMMUT00000013015	69346.5	6.06	4.27	4.6e-05	2	2	2
481	P	ENSMMUT00000005382	27622.1	8.36	28.81	0.000524	6	6	9
482	P	ENSMMUT00000029433	24423.1	7.01	25.93	0.000524	4	4	8
483	P	ENSMMUT00000019329	18697.4	4.35	15.63	0.000354	2	2	4
484	P	ENSMMUT00000014947	60760.9	5.19	19.66	0.000642	8	8	24
485	P	ENSMMUT00000015407	37765.5	6.11	4.97	4.1e-05	1	1	1
486	P	ENSMMUT00000006858	50140.9	9.1	32.03	0.001163	9	2	38
487	P	ENSMMUT00000011690	23842.5	5	6.13	6.7e-05	1	1	1
488	P	ENSMMUT00000023236	27399.5	6.35	17.89	0.000977	4	1	17
490	P	ENSMMUT00000032359	66900.7	8.37	3.72	9.6e-05	2	2	4
491	P	ENSMMUT00000021412	58334.8	6.14	17.23	0.000636	8	7	24
492	P	ENSMMUT00000003584	120676	5.26	1.01	2.6e-05	1	1	2
496	P	ENSMMUT00000013338	7431.62	6.91	25	0.000416	1	1	2
498	P	ENSMMUT00000017369	22793.9	7.02	9.14	0.000215	1	1	3
499	P	ENSMMUT00000004818	30032.4	8.62	44.07	0.0022	9	9	42
500	P	ENSMMUT00000047203	21203.1	8.93	7.58	7.1e-05	1	1	1
501	P	ENSMMUT00000012845	34246.6	6.14	4.9	4.6e-05	1	1	1
502	P	ENSMMUT00000006296	11766.5	6.56	63.81	0.003772	5	0	28
503	P	ENSMMUT00000015054	36631.2	6.52	14.15	0.000174	3	3	4
504	P	ENSMMUT00000031181	57004.3	6.22	4.01	8.5e-05	2	2	3
505	P	ENSMMUT00000020932	163663	6.09	20.08	0.00048	21	21	50
506	P	ENSMMUT00000005003	41026	5.58	3.61	7.9e-05	1	1	2
507	P	ENSMMUT00000016661	22662.4	4.7	12.78	0.000187	1	1	3
509	P	ENSMMUT00000023552	10318.5	6.55	12.64	0.000163	1	1	1
510	P	ENSMMUT00000021958	67362.4	5.99	17.8	0.000889	9	7	36
511	P	ENSMMUT00000005134	37297.5	9.09	2.84	0.000241	1	1	6
513	P	ENSMMUT00000028431	14511.9	7.44	13.95	0.000987	2	2	9
514	P	ENSMMUT00000025990	38638.3	8.91	6.61	4.1e-05	1	1	1
516	P	ENSMMUT00000047204	30016.3	8.23	9.29	0.000101	2	2	2
517	P	ENSMMUT00000018673	54800.8	6.49	21.96	0.000706	9	9	25
519	P	ENSMMUT00000001037	27821.3	4.79	15.1	0.001155	3	1	20
521	P	ENSMMUT00000013383	103333	5.67	18.22	0.000515	13	13	34
522	P	ENSMMUT00000011181	25505.7	5.55	7.98	0.000297	2	2	5
523	P	ENSMMUT00000012495	53047.6	5.49	13.84	0.000297	5	5	10
524	P	ENSMMUT00000021073	47300.1	5.61	21.58	0.000882	8	4	26
525	P	ENSMMUT00000011048	30338	5	3.76	0.000106	1	1	2
526	P	ENSMMUT00000015224	17905.3	5.67	7.55	0.000178	1	1	2
535	P	ENSMMUT00000014896	22615.1	8.83	10.85	0.0006	3	3	9
538	P	ENSMMUT00000022774	41620.4	4.94	16.02	0.000469	4	4	12
540	P	ENSMMUT00000027050	22742.2	5.28	18.14	0.000624	3	3	9
541	P	ENSMMUT00000005977	31546.9	6.3	7.45	0.00015	2	2	3
543	P	ENSMMUT00000013908	54356	6.68	10.55	0.00043	5	5	15
544	P	ENSMMUT00000029182	18419.7	9.19	25.29	0.001165	4	4	14
546	P	ENSMMUT00000021598	46324	4.86	6.9	0.000202	2	1	6
548	P	ENSMMUT00000015147	27773.3	6.77	27.35	0.000693	4	4	12
549	P	ENSMMUT00000016801	44879.2	8.63	61.63	0.003765	25	18	111
553	P	ENSMMUT00000033019	92613	4.76	4.6	8.8e-05	3	2	5
554	P	ENSMMUT00000027338	69269.6	5.84	15.07	0.000654	6	5	27
555	P	ENSMMUT00000020776	26260.5	4.79	21.95	0.000747	5	5	13
556	P	ENSMMUT00000031747	65393.3	8.07	6.67	0.000248	4	4	10
557	P	ENSMMUT00000047815	45053	5.36	2.92	6.9e-05	1	1	2
558	P	ENSMMUT00000018049	53742.5	5.05	11.2	0.000115	3	3	4
561	P	ENSMMUT00000003239	53216.3	5.81	25.71	0.002136	13	1	74
562	P	ENSMMUT00000000967	44542.8	7.47	34.08	0.001724	11	11	49
564	P	ENSMMUT00000021146	57130	5.48	4.68	5.5e-05	1	1	2
565	P	ENSMMUT00000021150	58518.2	6.7	13.85	0.000762	5	5	28
566	P	ENSMMUT00000045699	60526.8	6.15	24.95	0.000675	7	7	26
567	P	ENSMMUT00000039858	29572.9	6.66	35.16	0.002099	8	8	38
568	P	ENSMMUT00000027779	81365.2	4.6	2.19	1.9e-05	1	1	1
569	P	ENSMMUT00000017039	49831	4.79	45.84	0.00232	16	3	73
571	P	ENSMMUT00000019887	93448.2	6.21	32.5	0.001007	16	16	60
572	P	ENSMMUT00000040389	58206.3	7.21	37.71	0.002123	17	7	80
574	P	ENSMMUT00000033244	129723	4.67	14.19	0.000411	12	12	34
575	P	ENSMMUT00000030767	76105.3	7.64	2.09	2.1e-05	1	1	1
576	P	ENSMMUT00000020008	77867.7	8.67	62.25	0.011475	73	70	576
577	P	ENSMMUT00000023428	15831	5.34	14.97	0.000289	1	1	3
578	P	ENSMMUT00000018526	28082.4	4.76	26.83	0.00161	6	4	28
580	P	ENSMMUT00000039535	48014.3	5.2	52.96	0.009296	30	30	278
581	P	ENSMMUT00000029425	29173.2	5.99	8.33	0.000161	1	1	3
582	P	ENSMMUT00000007191	20897.6	7.01	47.59	0.000378	5	5	5
583	P	ENSMMUT00000045459	15448.1	11.13	23.53	0.000104	1	1	1
584	P	ENSMMUT00000021304	12521.5	4.54	29.91	0.000604	2	1	5
585	P	ENSMMUT00000023950	70302.4	5.24	62.2	0.003948	34	29	175
586	P	ENSMMUT00000008488	54748.4	6.02	6.33	0.000173	3	3	6
587	P	ENSMMUT00000002944	29061.4	4.84	13.62	0.001046	3	1	19
588	P	ENSMMUT00000033336	49670.8	4.78	46.4	0.001975	16	2	62
589	P	ENSMMUT00000044011	36631.7	8.45	59.34	0.00311	16	4	73
592	P	ENSMMUT00000025198	53519.8	5.21	3.83	0.000241	2	0	8
593	P	ENSMMUT00000019890	37120.2	6.8	4.04	4.4e-05	1	1	1
595	P	ENSMMUT00000011400	24098.6	6.65	19.09	0.000321	2	2	5
596	P	ENSMMUT00000026035	10544.3	5.28	25	0.003094	3	3	21
597	P	ENSMMUT00000038399	28817.2	6.35	63.98	0.00737	22	22	136
598	P	ENSMMUT00000013099	74520	6.9	3.24	6.3e-05	1	1	3
599	P	ENSMMUT00000020185	86995.3	4.75	3.12	9.2e-05	2	1	5
600	P	ENSMMUT00000013849	33227.7	8.36	25.95	0.000403	6	6	9
601	P	ENSMMUT00000017336	22962.9	6.15	27.8	0.000621	4	4	9
602	P	ENSMMUT00000009326	85470.9	5.54	4.13	5.7e-05	3	3	3
603	P	ENSMMUT00000007313	22696.8	5.45	61.32	0.003069	11	7	46
604	P	ENSMMUT00000027419	39947.1	4.99	8.02	4.1e-05	1	1	1
605	P	ENSMMUT00000021319	67425.5	7.08	13.19	0.000622	7	3	27
607	P	ENSMMUT00000018519	54142.6	6.02	2.13	0.000241	1	1	8
608	P	ENSMMUT00000005200	43488	5.45	2.81	7.2e-05	1	1	2
609	P	ENSMMUT00000014250	49841.2	5.33	2.4	0.000216	1	1	7
610	P	ENSMMUT00000022494	42734.2	6.1	12.47	0.000317	3	3	9
611	P	ENSMMUT00000004280	59374.3	5.54	32.72	0.001008	15	15	39
612	P	ENSMMUT00000021009	109905	5.24	5.89	0.000146	5	5	10
613	P	ENSMMUT00000032405	53378.3	7.67	13.2	0.000408	5	5	14
614	P	ENSMMUT00000031135	12908.7	8.64	9.17	0.000354	1	1	3
616	P	ENSMMUT00000012553	16407.7	8.66	58.78	0.007454	14	14	78
618	P	ENSMMUT00000002398	44753.2	7.37	18.02	0.000179	3	3	5
620	P	ENSMMUT00000042644	74793.2	5.61	2.1	2.1e-05	1	1	1
621	P	ENSMMUT00000005387	15276.6	8.55	6.02	0.000319	1	1	3
626	P	ENSMMUT00000015697	84817.7	6.2	41.06	0.005061	33	33	278
627	P	ENSMMUT00000031083	18029.5	5.42	27.67	0.002491	5	5	28
628	P	ENSMMUT00000022242	24446.2	5.9	32.84	0.003397	6	2	49
629	P	ENSMMUT00000013674	44587.8	8.67	2.17	0.000171	1	1	5
630	P	ENSMMUT00000024164	13435.1	5.1	31.71	0.00069	3	3	6
631	P	ENSMMUT00000016602	91491.1	4.57	2.29	8.5e-05	2	2	5
632	P	ENSMMUT00000029619	36374.3	6.05	51.01	0.004402	18	18	108
634	P	ENSMMUT00000027204	28651.4	6.24	3.61	5.7e-05	1	1	1
635	P	ENSMMUT00000005423	57797.3	6.19	11.66	0.000335	4	4	12
636	P	ENSMMUT00000029981	55784.1	8.92	52.75	0.003399	23	23	118
637	P	ENSMMUT00000017449	59362.6	7.55	13.44	0.000573	7	5	22
638	P	ENSMMUT00000002351	17649.3	6.95	51.02	0.005484	9	9	57
641	P	ENSMMUT00000032035	95324.1	6.41	13.05	0.000429	8	8	26
643	P	ENSMMUT00000028267	25029	5.63	47.46	0.00875	18	0	146
645	P	ENSMMUT00000029988	51550.5	5.14	41.5	0.002029	15	15	65
647	P	ENSMMUT00000039083	57279.9	6.02	49.2	0.013349	64	64	470
648	P	ENSMMUT00000045847	23824.1	6.4	9.27	0.000207	2	2	3
649	P	ENSMMUT00000016417	42684.7	5.62	34.3	0.001269	10	9	34
650	P	ENSMMUT00000016416	42241.3	5.08	5.59	7.5e-05	1	1	2
651	P	ENSMMUT00000030544	45727.7	6.02	2.4	3.4e-05	1	1	1
652	P	ENSMMUT00000005416	68874.2	5.91	71.88	0.027125	110	110	1166
653	P	ENSMMUT00000000488	74800	7.05	14.91	0.000393	5	5	19
654	P	ENSMMUT00000001051	85536.8	6.62	36.17	0.002632	25	14	142
656	P	ENSMMUT00000005370	7571.82	8.77	22.06	0.000416	1	1	2
662	P	ENSMMUT00000021370	94801.7	5.47	3.34	3.4e-05	2	1	2
663	P	ENSMMUT00000029183	17964	8.95	21.15	0.001813	3	3	20
664	P	ENSMMUT00000023477	45274.4	6.29	26.07	0.000532	7	5	15
665	P	ENSMMUT00000046378	16930	4.56	23.18	0.000656	3	0	7
667	P	ENSMMUT00000033357	38332.1	6	12.39	0.000245	3	3	6
668	P	ENSMMUT00000032128	12497.2	9.18	15.65	0.000369	1	1	3
670	P	ENSMMUT00000021882	20147.9	6.02	12.83	0.000227	1	1	3
671	P	ENSMMUT00000042892	64197.9	8.07	3.94	7.3e-05	1	1	3
672	P	ENSMMUT00000018772	46699.4	5.55	45.93	0.007173	29	29	212
674	P	ENSMMUT00000044823	33918	6.3	7.87	0.000417	2	2	9
675	P	ENSMMUT00000027637	61803.5	5.14	7.27	7.7e-05	3	3	3
676	P	ENSMMUT00000010206	44743.2	5.64	12.62	0.000385	3	3	11
677	P	ENSMMUT00000031214	20949.4	7.99	34.24	0.001461	7	7	19
678	P	ENSMMUT00000006974	32084.4	4.51	6.46	4.8e-05	1	1	1
679	P	ENSMMUT00000005973	59777.2	6.17	3.14	5.2e-05	1	1	2
680	P	ENSMMUT00000018602	10827	9.23	25	0.000295	1	1	2
682	P	ENSMMUT00000005040	26980.3	8.3	18.75	0.001768	7	7	32
684	P	ENSMMUT00000001096	4342.03	5.48	51.22	0.00621	2	1	18
687	P	ENSMMUT00000026987	37746.5	5.76	53.1	0.007677	31	30	184
688	P	ENSMMUT00000040341	41047	5.65	11.32	0.000114	3	0	3
689	P	ENSMMUT00000024704	51935.9	6.14	3.2	6e-05	1	1	2
690	P	ENSMMUT00000002050	11367.3	11.36	47.57	0.00563	6	6	41
691	P	ENSMMUT00000023088	40933.7	6.12	56.23	0.004153	19	19	106
692	P	ENSMMUT00000022036	22558.6	4.93	29.7	0.0007	6	0	10
693	P	ENSMMUT00000008148	26411	4.74	24.07	0.000352	4	4	6
695	P	ENSMMUT00000047930	44586.6	8.02	49.88	0.003019	18	8	89
697	P	ENSMMUT00000010977	55744.7	7.23	6.65	0.000171	2	2	6
698	P	ENSMMUT00000003738	30269.9	5.27	3.97	0.000153	1	1	3
702	P	ENSMMUT00000006398	11214	6.26	16	0.00198	2	2	14
704	P	ENSMMUT00000009098	27745.1	4.73	41.63	0.003752	11	7	65
706	P	ENSMMUT00000014625	29737	8.44	3.11	0.00022	1	1	4
710	P	ENSMMUT00000002961	37294.6	5.74	5.81	4.1e-05	1	1	1
712	P	ENSMMUT00000043337	11009.3	7.98	12.75	0.000555	1	1	4
714	P	ENSMMUT00000046716	19487.8	8.53	17.96	0.000678	3	3	8
715	P	ENSMMUT00000014921	38375.3	9.43	2.72	0.000128	1	1	3
716	P	ENSMMUT00000015624	14662.3	6.58	16.92	0.000435	2	2	4
717	P	ENSMMUT00000010446	21010.4	9.38	6.67	0.000629	1	1	8
719	P	ENSMMUT00000005534	57112.8	7.01	1.94	2.5e-05	1	1	1
721	P	ENSMMUT00000025451	109461	5.78	1.55	1.5e-05	1	1	1
722	P	ENSMMUT00000011967	37529.9	5.85	3.23	8.3e-05	1	1	2
723	P	ENSMMUT00000017233	11102.6	6.4	18.37	0.000433	2	2	3
724	P	ENSMMUT00000028399	54100.8	5.57	2.31	8.9e-05	1	1	3
725	P	ENSMMUT00000030607	53623.9	5.37	4.47	0.000361	2	1	12
726	P	ENSMMUT00000015998	23247	8.61	31.4	0.001093	4	4	16
727	P	ENSMMUT00000029732	170384	5.13	36.11	0.001426	30	30	160
729	P	ENSMMUT00000038435	53430.6	5.36	2.79	0.000152	2	2	5
731	P	ENSMMUT00000025794	24211.8	8.64	18.14	0.000461	3	0	7
732	P	ENSMMUT00000026339	41730.7	5.33	3.64	3.7e-05	1	1	1
733	P	ENSMMUT00000012261	25022.9	5.73	56.7	0.002147	11	11	34
734	P	ENSMMUT00000012197	22876.4	9.73	7.35	0.000139	2	2	2
736	P	ENSMMUT00000011844	52640.5	6.92	1.65	2.9e-05	1	1	1
737	P	ENSMMUT00000000005	40709.7	5.37	5.54	0.000118	1	1	3
738	P	ENSMMUT00000028192	104678	5.05	2.04	1.5e-05	1	1	1
739	P	ENSMMUT00000028660	40178.1	8.96	11.43	0.000202	2	2	5
740	P	ENSMMUT00000010987	108567	5.83	6.16	0.000247	4	4	17
741	P	ENSMMUT00000028825	54231.5	9.01	4.88	3e-05	1	1	1
742	P	ENSMMUT00000003834	42808.4	5.72	7	6.8e-05	2	2	2
743	P	ENSMMUT00000005241	72050.5	6.08	4.97	0.000351	3	3	16
744	P	ENSMMUT00000010814	51558.4	7.61	53.03	0.004286	23	23	140
745	P	ENSMMUT00000027339	27967.3	9.19	5.67	5.7e-05	1	1	1
749	P	ENSMMUT00000040809	20863	5.58	16.24	0.001221	3	3	17
751	P	ENSMMUT00000001372	66476.8	6.36	13.16	0.000163	5	5	7
752	P	ENSMMUT00000029842	25781	6.71	43.88	0.003282	9	0	55
753	P	ENSMMUT00000042115	55031.1	5.65	55.51	0.004128	21	21	143
754	P	ENSMMUT00000039654	34094.1	5.41	11.18	0.000132	2	2	3
756	P	ENSMMUT00000041537	22762.2	9.1	58.5	0.017114	26	26	242
757	P	ENSMMUT00000025218	11094.5	8.42	47.78	0.002986	7	7	19
758	P	ENSMMUT00000016079	28550.7	8.17	2.7	0.000273	1	1	5
759	P	ENSMMUT00000010712	64758.4	5.8	44.06	0.004796	32	32	197
760	P	ENSMMUT00000040937	44877.6	5.78	36.41	0.000776	9	9	22
761	P	ENSMMUT00000038415	65279.7	8.83	5.78	0.00012	3	3	5
762	P	ENSMMUT00000001046	83243.9	7.94	11.17	0.000451	8	8	24
763	P	ENSMMUT00000009714	36219.7	7.15	20.89	0.000716	4	2	16
764	P	ENSMMUT00000007992	21891.9	5.66	10.61	0.000643	2	1	9
765	P	ENSMMUT00000027622	65188.9	5.23	25	0.001163	12	12	48
767	P	ENSMMUT00000032304	47154.9	7.01	52.76	0.003357	22	6	103
768	P	ENSMMUT00000009635	30985.1	4.97	16.06	0.000413	3	3	8
771	P	ENSMMUT00000026878	22476.8	5.52	33.17	0.00126	6	6	18
772	P	ENSMMUT00000010385	76079.4	5.8	13.52	0.000391	6	6	19
776	P	ENSMMUT00000039982	9071.55	7.99	17.28	0.000349	1	1	2
778	P	ENSMMUT00000009101	20546.7	8.78	13.48	0.000636	3	2	8
779	P	ENSMMUT00000006343	73898.3	5.26	13.79	0.000193	5	5	9
780	P	ENSMMUT00000002747	33191.5	9.27	4.01	4.4e-05	1	1	1
781	P	ENSMMUT00000010239	46980.7	6.39	21.08	0.000927	6	6	28
784	P	ENSMMUT00000014440	11722.5	4.95	31.43	0.001886	3	1	14
786	P	ENSMMUT00000017739	63527.2	6.4	7.5	0.000469	5	5	19
788	P	ENSMMUT00000038845	34517.7	8.99	62.46	0.006156	20	20	131
789	P	ENSMMUT00000016652	189364	6.43	6.76	0.000162	6	6	19
790	P	ENSMMUT00000002383	56779.5	6.23	5.94	0.000168	2	2	6
791	P	ENSMMUT00000005187	63318.8	8.88	2.17	2.6e-05	1	1	1
792	P	ENSMMUT00000021579	33580.3	9.52	3.38	0.00043	1	1	9
793	P	ENSMMUT00000031576	25898.6	6.91	8.12	0.000302	1	1	5
794	P	ENSMMUT00000013971	40127.2	5.69	14.93	0.000792	5	5	21
795	P	ENSMMUT00000001178	30214.6	8.1	14.83	0.000484	3	3	9
796	P	ENSMMUT00000045420	44750.2	5.74	31.62	0.002182	13	13	60
797	P	ENSMMUT00000021194	37985	8.54	43.86	0.002812	13	2	68
798	P	ENSMMUT00000008433	90822.3	7.71	1.71	3.4e-05	1	1	2
799	P	ENSMMUT00000012602	26688.3	9.68	3.7	5.8e-05	1	1	1

## Sheet: Table S15
ProteinGroupID	Parsimonious	FastaID	Mol.Wt	pI	Coverage	NSAF	NumPeptides	NumUniquePeptides	NumSpectra
2	P	ENSMMUT00000016804	38604	7.57	4.72	0.000176	1	1	4
5	P	ENSMMUT00000008231	63151.1	7.36	34.41	0.003509	20	20	131
6	P	ENSMMUT00000016874	82404.6	9.23	5.09	0.00018	4	4	9
7	P	ENSMMUT00000002686	46874.2	4.96	7.71	0.000324	3	3	9
8	P	ENSMMUT00000006533	25212.2	8.68	22.62	0.001758	5	5	26
9	P	ENSMMUT00000003809	38533.6	5.88	3.45	4.3e-05	1	1	1
11	P	ENSMMUT00000009013	104854	5.27	8.89	0.000312	7	2	19
13	P	ENSMMUT00000008710	109652	4.8	10.19	0.000289	8	8	19
14	P	ENSMMUT00000015020	29483.8	7.58	50.57	0.001374	7	7	24
15	P	ENSMMUT00000018493	50707.4	6.11	18.2	0.000403	6	3	12
16	P	ENSMMUT00000002415	15982.8	6.22	29.22	0.002523	4	4	26
18	P	ENSMMUT00000028405	89165.6	5.11	12.05	0.000408	7	7	22
19	P	ENSMMUT00000008978	44854.5	9.06	14.85	0.000703	6	5	19
20	P	ENSMMUT00000015131	57488.2	6.01	16.26	0.000531	7	7	19
21	P	ENSMMUT00000017466	33543.3	5.76	11.73	0.000195	3	3	4
22	P	ENSMMUT00000008638	54156.4	9.09	7	9e-05	2	2	3
23	P	ENSMMUT00000000614	38472.3	8.5	30.97	0.004161	15	7	98
24	P	ENSMMUT00000019229	40038.6	9.34	19.94	0.00132	9	9	31
26	P	ENSMMUT00000011074	85814	5.59	19.36	0.000892	12	12	45
28	P	ENSMMUT00000024293	20227.5	8.51	19.13	0.002123	6	6	26
29	P	ENSMMUT00000017894	17777.6	9.03	3.85	0.000287	1	1	3
30	P	ENSMMUT00000031143	51892.8	6.28	5.83	0.000226	2	2	7
31	P	ENSMMUT00000006925	105168	8.5	3.83	4.9e-05	2	2	3
32	P	ENSMMUT00000018233	25408.8	4.79	20.92	0.000563	2	2	9
33	P	ENSMMUT00000044013	36332.3	7.62	52.11	0.005672	16	15	126
34	P	ENSMMUT00000024698	52037.4	9.49	10.15	0.001033	4	4	32
36	P	ENSMMUT00000001402	39429	8.3	43.41	0.002053	12	11	50
37	P	ENSMMUT00000017694	55090.2	6.22	28.2	0.002272	14	14	76
38	P	ENSMMUT00000005949	28652.8	7.82	64.66	0.006302	17	17	105
40	P	ENSMMUT00000008857	16041.8	6.13	21.09	0.00122	2	2	12
41	P	ENSMMUT00000025780	25155.8	5.56	62.39	0.006348	15	15	96
42	P	ENSMMUT00000008761	60625.1	6.23	51.76	0.011575	55	55	419
43	P	ENSMMUT00000011379	15812.7	4.47	10.2	0.00122	2	2	12
44	P	ENSMMUT00000031917	84587.2	5.26	17.17	0.000855	11	5	42
45	P	ENSMMUT00000008393	47439.4	9.14	2.09	3.5e-05	1	1	1
46	P	ENSMMUT00000003783	57424.9	5.83	5.08	0.000204	3	3	7
47	P	ENSMMUT00000011856	17401.1	4.72	13.25	0.000198	1	1	2
48	P	ENSMMUT00000005856	28302.6	4.8	14.98	0.000908	3	1	15
50	P	ENSMMUT00000009192	16570.2	7.57	66.89	0.028604	39	39	289
52	P	ENSMMUT00000003379	55161.6	5.92	23.64	0.001661	11	11	55
54	P	ENSMMUT00000003287	33116.6	5.38	7.56	0.000154	2	2	3
58	P	ENSMMUT00000017901	10633.7	8.96	13.98	0.001125	2	2	7
59	P	ENSMMUT00000006633	70898.1	5.37	11.46	0.000486	5	3	21
60	P	ENSMMUT00000020948	39425.4	5.17	7.39	0.000255	3	3	6
61	P	ENSMMUT00000023637	24458.1	4.97	5.21	7.1e-05	1	1	1
62	P	ENSMMUT00000028104	62902.2	6.38	44.06	0.005967	31	31	222
64	P	ENSMMUT00000006177	51837.7	4.38	2.26	3.1e-05	1	1	1
65	P	ENSMMUT00000012742	12476.3	7.73	17.39	0.00065	2	2	5
66	P	ENSMMUT00000004037	56628.2	6.25	16.53	0.000595	7	7	20
67	P	ENSMMUT00000000115	45214	4.84	36.72	0.001928	13	12	52
68	P	ENSMMUT00000004431	11313.8	6.5	10.1	0.000151	1	1	1
69	P	ENSMMUT00000008023	58469.3	6.47	25.78	0.001781	12	12	61
71	P	ENSMMUT00000031648	34428.8	5.5	40.27	0.002056	12	11	41
73	P	ENSMMUT00000003670	14208.5	10.31	11.81	0.000235	1	1	2
74	P	ENSMMUT00000016407	37323.2	8.1	19.83	0.000871	5	5	20
75	P	ENSMMUT00000042894	10802.1	8.68	19.39	0.000153	1	1	1
76	P	ENSMMUT00000005299	49704.7	8.38	2.75	0.000103	1	1	3
78	P	ENSMMUT00000041018	70367.1	5.95	27.46	0.001352	14	6	58
80	P	ENSMMUT00000047803	24750.2	8.02	8.33	0.000277	2	2	4
81	P	ENSMMUT00000038510	77266.4	5.57	28.03	0.00122	14	8	60
82	P	ENSMMUT00000012844	51599.9	7.64	4.84	6.3e-05	1	1	2
83	P	ENSMMUT00000006932	21519	5.87	10.53	7.9e-05	1	1	1
84	P	ENSMMUT00000017217	58350.7	5.04	20.83	0.001453	10	5	49
86	P	ENSMMUT00000011916	35982.1	8.57	47.46	0.00232	14	7	52
87	P	ENSMMUT00000024295	10569.3	9.75	48.42	0.00409	3	3	26
88	P	ENSMMUT00000028037	27676.2	9.21	4.74	5.9e-05	1	1	1
89	P	ENSMMUT00000009833	15972	5.54	40.85	0.002105	5	5	20
91	P	ENSMMUT00000021020	20754.6	6.53	18.78	0.000413	3	1	5
92	P	ENSMMUT00000006238	48113.5	4.29	12.71	0.000215	3	3	6
93	P	ENSMMUT00000022903	55126.1	5.94	6.37	0.000238	3	3	8
96	P	ENSMMUT00000010339	37415.6	5.73	29.11	0.001249	6	6	29
97	P	ENSMMUT00000047131	22283.2	5.49	12.69	0.000759	2	2	10
102	P	ENSMMUT00000010458	7528.77	8.54	15.38	0.002529	1	1	11
104	P	ENSMMUT00000018915	81954.1	5.5	5.17	4.2e-05	2	2	2
105	P	ENSMMUT00000046424	268801	5.75	0.83	6e-06	1	1	1
106	P	ENSMMUT00000026586	59457.1	7.12	1.71	8.5e-05	1	1	3
107	P	ENSMMUT00000019415	32126.6	5.7	50.65	0.001601	10	10	33
108	P	ENSMMUT00000015692	45722.7	9.35	51.35	0.007454	24	24	203
109	P	ENSMMUT00000028294	59671	5.45	20.33	0.000442	7	7	16
110	P	ENSMMUT00000023101	26242.8	4.82	5.42	0.000436	2	2	7
111	P	ENSMMUT00000024712	39529.9	5.46	19.89	0.000244	5	5	6
112	P	ENSMMUT00000029765	19258.1	7.71	20.24	0.000267	2	2	3
113	P	ENSMMUT00000015365	31855.8	5.13	3.51	0.000262	1	1	5
116	P	ENSMMUT00000003734	26769.9	5.95	4.47	0.000122	1	1	2
117	P	ENSMMUT00000008701	22124.4	8.27	64.32	0.004056	10	8	54
118	P	ENSMMUT00000024727	8413.89	6.55	45.71	0.005338	4	4	25
119	P	ENSMMUT00000002745	30137.1	9.06	25.09	0.000168	3	3	3
120	P	ENSMMUT00000017925	167573	6.11	31.97	0.002051	43	43	215
121	P	ENSMMUT00000023866	61518.9	5.06	19.34	0.000633	7	7	23
122	P	ENSMMUT00000046928	71043.1	5.06	3.98	8.5e-05	2	2	4
123	P	ENSMMUT00000011855	58464.8	6.43	43.59	0.001943	19	19	68
124	P	ENSMMUT00000005987	54277.7	6.87	18.38	0.000958	7	7	30
125	P	ENSMMUT00000015689	48507.8	6.84	11.71	0.00028	4	4	8
126	P	ENSMMUT00000005380	10443.5	7.5	22.47	0.000336	1	1	2
127	P	ENSMMUT00000015379	28816.2	5.69	3.07	5.7e-05	1	1	1
128	P	ENSMMUT00000031711	36711.3	6.25	5.62	0.000177	2	2	4
129	P	ENSMMUT00000020736	33315.7	6.95	7.62	9.9e-05	1	1	2
130	P	ENSMMUT00000042252	14805.9	9.03	27.27	0.001359	3	1	12
131	P	ENSMMUT00000007556	53880.5	6.15	10.75	0.000289	4	4	9
132	P	ENSMMUT00000012962	31098.7	6.63	10.51	0.000217	2	1	4
133	P	ENSMMUT00000004885	62469.1	6.26	11.15	0.000269	4	4	10
135	P	ENSMMUT00000022660	46469.3	8.98	6.05	7.2e-05	1	1	2
136	P	ENSMMUT00000003575	40247.3	5.97	29.97	0.00067	6	6	16
137	P	ENSMMUT00000012857	34871.4	4.81	5.05	4.7e-05	1	1	1
138	P	ENSMMUT00000032018	25652	5.83	13.68	0.000894	3	3	14
139	P	gi|136429|sp|P00761|TRYP_PIG	24409.5	7	25.11	0.004076	11	11	63
140	P	ENSMMUT00000021735	46479.4	6.91	9.49	0.000364	4	4	10
141	P	ENSMMUT00000031165	13217.4	7.41	9.45	0.000471	1	1	4
142	P	ENSMMUT00000027932	63298.4	5.62	44.03	0.002957	21	21	111
143	P	ENSMMUT00000014487	47169.3	8.65	19.42	0.000896	7	7	25
145	P	ENSMMUT00000015978	23241.4	6.86	22.9	0.000978	4	4	14
147	P	ENSMMUT00000008230	53328.3	5.63	7.84	0.000277	2	2	9
148	P	ENSMMUT00000029865	32171.6	6.11	7.9	0.000205	2	2	4
149	P	ENSMMUT00000001693	10365.9	6.89	37.08	0.001343	3	1	8
150	P	ENSMMUT00000002810	36830.8	9.58	13.51	0.00018	3	3	4
151	P	ENSMMUT00000019646	23395.8	8.57	43.33	0.002704	9	8	38
152	P	ENSMMUT00000012466	76693.4	6.48	55.24	0.008405	58	54	392
154	P	ENSMMUT00000027981	26356.2	7.67	34.85	0.000868	7	7	14
155	P	ENSMMUT00000022610	46674.3	6.43	31.88	0.000975	10	9	27
156	P	ENSMMUT00000021990	21638.7	5.61	17.68	0.000226	2	2	3
157	P	ENSMMUT00000020072	29120.1	5.49	30.86	0.000817	6	6	14
160	P	ENSMMUT00000008218	93886.2	5.28	4.44	9e-05	4	4	5
161	P	ENSMMUT00000045330	13696.6	8.21	19.83	0.000371	1	1	3
163	P	ENSMMUT00000018171	16679.2	7.83	9.59	0.000205	1	1	2
165	P	ENSMMUT00000002873	36422.2	5.42	42.86	0.001176	8	8	27
166	P	ENSMMUT00000012791	36130.5	7.08	25.16	0.001551	10	10	33
168	P	ENSMMUT00000024168	47366.2	5.09	7.89	0.000143	1	1	4
169	P	ENSMMUT00000020266	58020.2	6.37	3.72	0.000146	2	2	5
170	P	ENSMMUT00000016866	38909.8	5.95	6.25	8.5e-05	1	1	2
171	P	ENSMMUT00000024725	8446.05	9.15	15.07	0.001638	1	1	8
172	P	ENSMMUT00000022005	16708.5	7.52	16.67	0.000598	2	2	6
173	P	ENSMMUT00000013641	32638.5	6.42	7.61	0.000155	2	1	3
175	P	ENSMMUT00000029398	34769.6	5.56	3.3	4.9e-05	1	1	1
176	P	ENSMMUT00000031702	21842.2	8.62	57.07	0.004147	10	10	53
177	P	ENSMMUT00000030545	79495.2	8.99	1.97	8.4e-05	2	2	4
178	P	ENSMMUT00000019465	53600.9	5.66	4.84	6.3e-05	1	1	2
179	P	ENSMMUT00000004524	53320.4	5.14	9.07	0.000258	4	4	8
183	P	ENSMMUT00000042194	37987	5.7	36.65	0.002845	14	14	67
184	P	ENSMMUT00000012916	58454.9	4.95	5.71	8.5e-05	1	1	3
186	P	ENSMMUT00000007785	122199	5.38	7.42	0.000168	5	5	12
187	P	ENSMMUT00000023244	78481.1	5.56	8.06	0.000338	6	6	16
188	P	ENSMMUT00000017323	272336	5.28	0.61	6e-06	1	1	1
189	P	ENSMMUT00000019834	36445.2	9.42	11.39	0.000331	2	2	7
190	P	ENSMMUT00000017813	24048.1	6.41	11.76	0.000271	1	1	4
191	P	ENSMMUT00000038547	41222.4	5.86	8.48	0.000307	2	2	8
192	P	ENSMMUT00000004055	43458	4.94	2.5	3.7e-05	1	1	1
193	P	ENSMMUT00000003211	50631.3	5.77	33.41	0.001951	13	13	59
194	P	ENSMMUT00000017215	27121.4	8.47	21.67	0.003487	13	13	56
196	P	ENSMMUT00000031493	16462	7.66	21.74	0.000433	2	2	4
197	P	ENSMMUT00000016731	19225.1	8.3	27.27	0.001019	4	4	12
202	P	ENSMMUT00000045002	55745.2	6.07	2.63	9.1e-05	1	1	3
204	P	ENSMMUT00000025010	8219.5	5.5	11.84	0.000393	1	1	2
206	P	ENSMMUT00000014704	192043	5.5	0.71	9e-06	1	1	1
207	P	ENSMMUT00000005490	44731.7	7.52	26.7	0.001741	12	12	48
208	P	ENSMMUT00000018187	61937.1	5.12	21.53	0.001782	12	12	67
209	P	ENSMMUT00000032212	42064.4	6.43	7.51	0.0002	2	2	5
213	P	ENSMMUT00000003907	12928.9	7.33	36.59	0.004617	7	7	38
214	P	ENSMMUT00000031979	167174	5.24	26.21	0.001422	31	25	150
216	P	ENSMMUT00000012300	13629.6	7.64	8.94	0.001458	2	2	12
217	P	ENSMMUT00000001203	68694.5	5.5	4.13	7.1e-05	2	2	3
218	P	ENSMMUT00000011226	13079.4	8.88	37.72	0.009701	10	10	74
220	P	ENSMMUT00000024701	79889.3	9.5	8.78	0.000148	2	2	7
221	P	ENSMMUT00000014459	14438.3	8.96	51.52	0.00668	8	8	59
222	P	ENSMMUT00000046047	77015	6.84	75.04	0.050147	151	149	2285
224	P	ENSMMUT00000029203	49386.3	5.39	16.4	0.00034	4	4	10
225	P	ENSMMUT00000017679	140803	5.87	19.95	0.001931	26	26	158
227	P	ENSMMUT00000022424	53494.9	8.52	2.47	3.1e-05	1	1	1
228	P	ENSMMUT00000021964	24507.9	5.79	5.61	0.000419	1	1	6
231	P	ENSMMUT00000029703	26183	6.01	5.7	6.6e-05	1	1	1
232	P	ENSMMUT00000011492	50413.4	5.22	14.19	0.001265	7	3	37
233	P	ENSMMUT00000020802	19700	10.28	5.06	0.000168	1	1	2
234	P	ENSMMUT00000024654	7952.55	9.22	13.04	0.000217	1	1	1
235	P	ENSMMUT00000013509	28100.5	9.19	9.89	5.7e-05	1	1	1
236	P	ENSMMUT00000014095	37343.5	7.55	26.27	0.000402	5	5	9
237	P	ENSMMUT00000012298	10069	9.33	9.09	0.00051	1	1	3
238	P	ENSMMUT00000018833	26720.1	8.92	14.23	0.000243	2	2	4
239	P	ENSMMUT00000001162	100012	5.03	2.42	1.6e-05	1	1	1
240	P	ENSMMUT00000006964	85245.6	8.15	12.9	0.000267	7	6	14
241	P	ENSMMUT00000020914	15587.2	9.21	17.99	0.000323	2	2	3
242	P	ENSMMUT00000019939	47928.9	6.59	3.05	0.000105	1	1	3
243	P	ENSMMUT00000023806	90400.7	6.45	0.99	5.5e-05	1	1	3
244	P	ENSMMUT00000022458	38206.5	7.96	53.22	0.003433	15	15	82
245	P	ENSMMUT00000001318,ENSMMUT00000001312	29383.9	6.36	29.28	0.000455	5	4	8
246	P	ENSMMUT00000012863	15857.3	9	54.79	0.005323	10	10	52
248	P	ENSMMUT00000009360	25314.2	6.43	58.74	0.008243	18	18	123
249	P	ENSMMUT00000003435	22806.2	9.38	58.29	0.006158	14	9	82
250	P	ENSMMUT00000031348	154021	8.19	0.93	1.1e-05	1	1	1
252	P	ENSMMUT00000032448	64468.7	8.01	9.47	0.000617	6	6	24
253	P	ENSMMUT00000023092	30239.4	6.51	3.35	0.000111	1	1	2
254	P	ENSMMUT00000008531	214464	5.47	1.24	2.4e-05	1	1	3
257	P	ENSMMUT00000001288	49525.8	8.61	8.63	0.000463	4	4	14
260	P	ENSMMUT00000038509	170090	5.34	25.32	0.0012	27	15	130
262	P	ENSMMUT00000044986	7918.13	5.29	39.71	0.008572	8	8	39
263	P	ENSMMUT00000007360	24882.6	7.09	6.73	0.000134	1	1	2
264	P	ENSMMUT00000006825	10821.5	6.19	11.83	0.000482	1	1	3
266	P	ENSMMUT00000000964	61828	5.21	9.07	8.1e-05	3	3	3
267	P	ENSMMUT00000009602	13472.3	5.87	13.16	0.000393	1	1	3
268	P	ENSMMUT00000046296	101274	6.4	2.41	3.3e-05	1	1	2
269	P	ENSMMUT00000038938	26780.7	10.97	6.83	0.00012	1	1	2
270	P	ENSMMUT00000020254	67646.4	6.99	8.04	0.000168	4	4	7
271	P	ENSMMUT00000025640	11326.3	8.8	41.41	0.004982	6	6	33
273	P	ENSMMUT00000022739	18616.4	5.41	63.91	0.008136	15	15	92
274	P	ENSMMUT00000011085	35346.7	9.16	48.25	0.007781	22	22	164
275	P	ENSMMUT00000024311	32482.4	7.73	7.72	0.000201	1	1	4
277	P	ENSMMUT00000016178	24995.7	6.07	6.67	0.000531	2	2	8
278	P	ENSMMUT00000026628	69099.4	8.86	2.26	2.4e-05	1	1	1
279	P	ENSMMUT00000027514	28629.4	8.85	5.79	5.8e-05	1	1	1
280	P	ENSMMUT00000010742	100184	5.83	0.89	1.7e-05	1	1	1
284	P	ENSMMUT00000003935	15054.2	8.44	30	0.000854	3	3	8
285	P	ENSMMUT00000027633	20175.6	8.61	22.63	0.001337	4	4	17
286	P	ENSMMUT00000024211	8493.82	8.25	44.3	0.002459	3	3	13
287	P	ENSMMUT00000025393	8489.74	4.71	71.25	0.005044	9	9	27
288	P	ENSMMUT00000017286	41482.5	5.28	6.1	0.000159	1	1	4
289	P	ENSMMUT00000000904	52623.6	6.96	2.37	6.4e-05	1	1	2
291	P	ENSMMUT00000026042	21023.1	6.99	25.52	0.000856	3	3	11
292	P	ENSMMUT00000019609	45022.9	5.82	39.8	0.002861	16	16	76
293	P	ENSMMUT00000007452	112648	6.81	15.21	0.000475	10	10	32
297	P	ENSMMUT00000008401	28793.6	6.09	21.43	0.000506	4	4	9
298	P	ENSMMUT00000021333	29082.2	5.48	7.78	5.5e-05	1	1	1
299	P	ENSMMUT00000012251	56966.3	8.15	11.81	0.000353	5	5	12
302	P	ENSMMUT00000029709	23742.5	9.42	40.74	0.004497	13	13	65
303	P	ENSMMUT00000018262	85948.8	5.87	1.66	3.8e-05	1	1	2
304	P	ENSMMUT00000038711	39577.6	8.05	3.89	0.000125	1	1	3
305	P	ENSMMUT00000001206	44596.2	8.57	25.18	0.000767	9	7	21
306	P	ENSMMUT00000003136	57455.1	6.15	16.98	0.00057	6	6	20
307	P	ENSMMUT00000047603	35335.7	8.68	54.17	0.005269	15	15	110
308	P	ENSMMUT00000010799	17999.8	9.7	21.25	0.000841	3	3	9
309	P	ENSMMUT00000032192	20876.5	5.63	27.98	0.001626	5	5	21
311	P	ENSMMUT00000016640	87444.2	4.23	1.22	1.8e-05	1	1	1
312	P	ENSMMUT00000008307	27178.7	6.28	38.59	0.000744	6	6	12
313	P	ENSMMUT00000025325	83617.7	4.71	6.04	0.000226	4	4	11
314	P	ENSMMUT00000012465	10179.7	5.32	16.67	0.00083	2	2	5
316	P	ENSMMUT00000008521	17254	7.64	63.69	0.009139	13	13	96
317	P	ENSMMUT00000006142	78762.5	5.07	3.05	0.000228	3	3	11
318	P	ENSMMUT00000011212	23664.6	4.87	30.2	0.001258	5	5	17
321	P	ENSMMUT00000000338	138064	7.71	1.08	1.2e-05	1	1	1
322	P	ENSMMUT00000008622	31706.6	7.62	36.68	0.001345	9	9	26
323	P	ENSMMUT00000013970	50109.7	6.67	4.87	6.3e-05	1	1	2
324	P	ENSMMUT00000018360	22836.3	6.52	19.4	0.000744	3	3	10
325	P	ENSMMUT00000014169	46543.6	6.09	3.16	7.3e-05	1	1	2
327	P	ENSMMUT00000008051	56208.3	7.58	20.42	0.000461	8	8	16
328	P	ENSMMUT00000004445	82398.1	5.9	5.58	0.000203	3	3	10
329	P	ENSMMUT00000001458	36104.7	6.42	19.94	0.003567	10	3	79
330	P	ENSMMUT00000007348	72333	5.07	8.87	0.000366	5	2	16
331	P	ENSMMUT00000012152	67289.5	5.14	44.41	0.002989	25	25	118
333	P	ENSMMUT00000011614	23766.4	6.23	17.14	0.000712	3	3	10
334	P	ENSMMUT00000014901	19181.2	9.39	15.61	0.000432	3	3	5
335	P	ENSMMUT00000024980	36644.4	7.42	16.43	0.000931	4	4	22
336	P	ENSMMUT00000008436	129452	4.71	14.53	0.000651	15	15	51
337	P	ENSMMUT00000018791	12991	7.95	20.33	0.000243	2	2	2
338	P	ENSMMUT00000008353	13398.4	5.76	58.97	0.00281	8	8	22
340	P	ENSMMUT00000008147	91298	5.55	9.62	0.0004	7	7	22
341	P	ENSMMUT00000009590	25919.2	6.84	73.54	0.01079	24	24	161
342	P	ENSMMUT00000016768	26497.5	8.9	13.98	0.00038	2	2	6
344	P	ENSMMUT00000018028	60301.5	5.8	17.63	0.000538	7	2	20
346	P	ENSMMUT00000016864	32018.5	6.28	14.63	0.002084	5	2	41
347	P	ENSMMUT00000033432	47495.5	6.66	16.55	0.000373	5	5	11
348	P	ENSMMUT00000005046	28461.8	4.68	13.96	0.00079	4	4	14
349	P	ENSMMUT00000012969	115845	6.47	2.3	2.9e-05	2	2	2
350	P	ENSMMUT00000029169	44860.5	8.64	28.93	0.000797	8	8	21
351	P	ENSMMUT00000003454	59942.4	7.06	6.07	0.000142	2	2	5
352	P	ENSMMUT00000025594	65200.1	9.02	1.06	0.000159	1	1	6
354	P	ENSMMUT00000040092	24515.5	8.36	39.71	0.006227	13	3	85
356	P	ENSMMUT00000003203	87239.3	9.14	4.51	0.000231	3	3	12
357	P	ENSMMUT00000001085	117227	8.86	25.09	0.000871	19	18	62
358	P	ENSMMUT00000023163	56721.9	8.91	28.46	0.002476	15	11	85
360	P	ENSMMUT00000030162	24572.8	6.59	56.05	0.012198	23	23	182
361	P	ENSMMUT00000004489	53657.5	6.41	15.69	0.000571	7	7	19
362	P	ENSMMUT00000011231	26603.6	5.38	44	0.002192	9	8	33
363	P	ENSMMUT00000000265	37464	5.23	37.24	0.001257	12	10	28
365	P	ENSMMUT00000024510	117920	5.59	3.12	2.8e-05	2	2	2
366	P	ENSMMUT00000006645	22391.5	8.41	10.55	0.00015	1	1	2
367	P	ENSMMUT00000023692	112583	8.35	8.8	0.000164	5	5	11
368	P	ENSMMUT00000012171	51774.6	7.47	42.27	0.003528	16	16	110
369	P	ENSMMUT00000012174	42560.4	8.31	2.87	7.8e-05	1	1	2
370	P	ENSMMUT00000019130	17869.9	6.87	10.13	0.000284	1	1	3
371	P	ENSMMUT00000018590	39472.7	9.97	2.5	0.000125	1	1	3
373	P	ENSMMUT00000026633	30588.3	8.58	5.88	5.5e-05	1	1	1
375	P	ENSMMUT00000007868	43642.5	9.43	12.78	0.000674	4	4	18
377	P	ENSMMUT00000010282	29924.4	8.13	6.86	0.000863	2	2	16
379	P	ENSMMUT00000018611	13961.4	7.77	27.2	0.003706	4	4	31
380	P	ENSMMUT00000004966	28433.2	5.19	13.73	0.000586	3	3	10
381	P	ENSMMUT00000011609	136376	5.52	10.81	0.000219	9	9	18
382	P	ENSMMUT00000032585	70794	8.36	13.41	0.000386	5	5	16
383	P	ENSMMUT00000012999	41233.5	6.96	30.33	0.001429	7	7	35
384	P	ENSMMUT00000048148	111409	8.11	7.2	0.000383	7	7	26
385	P	ENSMMUT00000047265	54342	6.38	18.11	0.001263	7	4	42
386	P	ENSMMUT00000003714	25759	7.66	39.17	0.001308	8	8	21
387	P	ENSMMUT00000008251	50169.9	5.18	7.14	0.000178	2	2	5
388	P	ENSMMUT00000028038	20394.7	9.38	5.11	0.00017	1	1	2
389	P	ENSMMUT00000008474	14035.2	6.24	30.47	0.006889	8	8	59
392	P	ENSMMUT00000002579	19092.8	6.09	9.25	0.000346	1	1	4
395	P	ENSMMUT00000017897	11419.7	9.6	42.31	0.015664	12	12	109
396	P	ENSMMUT00000041803	49118.9	6.68	5.05	3.4e-05	1	1	1
397	P	ENSMMUT00000021461	102092	6.13	21.83	0.000832	17	16	51
398	P	ENSMMUT00000011092	36263	9.25	26.32	0.001758	8	8	38
400	P	ENSMMUT00000005382	27622.1	8.36	50.62	0.003444	11	11	56
401	P	ENSMMUT00000014947	60760.9	5.19	26.28	0.001017	12	12	36
402	P	ENSMMUT00000006858	50140.9	9.1	11.04	0.000129	3	1	4
403	P	ENSMMUT00000011690	23842.5	5	4.25	0.000211	1	1	3
404	P	ENSMMUT00000023236	27399.5	6.35	17.89	0.001337	5	1	22
405	P	ENSMMUT00000021412	58334.8	6.14	8.61	0.00028	3	2	10
406	P	ENSMMUT00000012499	56464.7	5.13	12.06	0.000295	4	4	10
408	P	ENSMMUT00000004676	81538.2	7.2	3.31	6.2e-05	2	1	3
409	P	ENSMMUT00000030203	41263.3	7.57	2.51	4.2e-05	1	1	1
410	P	ENSMMUT00000013146	49125.4	7.8	33.41	0.002708	14	14	83
411	P	ENSMMUT00000013338	7431.62	6.91	25	0.00044	1	1	2
412	P	ENSMMUT00000017369	22793.9	7.02	14.21	0.000759	3	3	10
413	P	ENSMMUT00000004818	30032.4	8.62	17.04	0.000166	2	2	3
414	P	ENSMMUT00000006296	11766.5	6.56	34.29	0.002989	4	0	21
416	P	ENSMMUT00000020932	163663	6.09	36.16	0.00149	39	39	147
417	P	ENSMMUT00000022748	28684.5	6.14	3.57	0.000178	1	1	3
418	P	ENSMMUT00000016661	22662.4	4.7	40.09	0.00079	6	6	12
421	P	ENSMMUT00000028431	14511.9	7.44	25.58	0.00336	4	4	29
422	P	ENSMMUT00000025990	38638.3	8.91	6.61	0.000387	2	2	9
423	P	ENSMMUT00000047204	30016.3	8.23	14.64	0.000587	4	4	11
424	P	ENSMMUT00000018673	54800.8	6.49	5.39	6e-05	2	2	2
426	P	ENSMMUT00000013383	103333	5.67	35.58	0.002002	26	26	125
427	P	ENSMMUT00000011181	25505.7	5.55	7.98	0.000691	2	2	11
428	P	ENSMMUT00000011048	30338	5	8.65	0.000393	2	2	7
429	P	ENSMMUT00000015224	17905.3	5.67	22.01	0.001222	4	4	13
434	P	ENSMMUT00000014896	22615.1	8.83	26.89	0.00148	5	5	21
437	P	ENSMMUT00000022774	41620.4	4.94	21.27	0.000619	6	6	15
440	P	ENSMMUT00000005977	31546.9	6.3	4.26	5.3e-05	1	1	1
441	P	ENSMMUT00000013908	54356	6.68	16.43	0.000546	6	6	18
442	P	ENSMMUT00000029182	18419.7	9.19	35.29	0.003165	5	5	36
443	P	ENSMMUT00000026111	47046.8	8.87	3.48	0.000243	2	2	7
444	P	ENSMMUT00000021598	46324	4.86	6.9	0.000142	2	1	4
445	P	ENSMMUT00000040029	99873.1	6	12.24	0.000256	7	7	15
446	P	ENSMMUT00000015147	27773.3	6.77	31.43	0.001464	8	8	24
447	P	ENSMMUT00000016801	44879.2	8.63	53.24	0.005053	24	17	141
451	P	ENSMMUT00000027338	69269.6	5.84	15.24	0.000896	7	6	35
452	P	ENSMMUT00000006437	12681.7	6.72	12.71	0.00038	1	1	3
453	P	ENSMMUT00000020776	26260.5	4.79	21.95	0.000729	5	5	12
454	P	ENSMMUT00000031747	65393.3	8.07	1.75	7.9e-05	1	1	3
455	P	ENSMMUT00000047815	45053	5.36	2.92	7.3e-05	1	1	2
456	P	ENSMMUT00000028384	50044.2	9.75	2.44	3.3e-05	1	1	1
457	P	ENSMMUT00000003239	53216.3	5.81	31.22	0.008357	17	3	274
459	P	ENSMMUT00000000967	44542.8	7.47	34.08	0.001301	9	9	35
460	P	ENSMMUT00000021146	57130	5.48	18.71	0.000408	6	6	14
462	P	ENSMMUT00000021150	58518.2	6.7	15.58	0.000805	6	6	28
463	P	ENSMMUT00000045699	60526.8	6.15	13.94	0.000302	4	4	11
464	P	ENSMMUT00000039858	29572.9	6.66	46.09	0.007239	14	14	124
465	P	ENSMMUT00000040389	58206.3	7.21	27.95	0.00115	11	6	41
466	P	ENSMMUT00000019887	93448.2	6.21	5.58	0.000177	3	3	10
467	P	ENSMMUT00000002875	123376	6.5	1.48	4.2e-05	1	1	3
468	P	ENSMMUT00000032903	536397	5.96	0.58	1e-05	2	1	3
469	P	ENSMMUT00000030767	76105.3	7.64	2.09	8.9e-05	2	2	4
470	P	ENSMMUT00000020008	77867.7	8.67	71.55	0.016419	106	102	780
471	P	ENSMMUT00000018526	28082.4	4.76	22.36	0.001033	4	2	17
472	P	ENSMMUT00000029425	29173.2	5.99	12.12	0.000566	2	2	10
473	P	ENSMMUT00000007191	20897.6	7.01	25.13	0.0004	2	2	5
474	P	ENSMMUT00000039535	48014.3	5.2	6.86	0.000212	3	3	6
476	P	ENSMMUT00000024102	516423	4.86	2.54	0.000123	11	11	38
477	P	ENSMMUT00000045459	15448.1	11.13	23.53	0.001429	3	3	13
479	P	ENSMMUT00000023950	70302.4	5.24	66.67	0.004791	41	35	201
480	P	ENSMMUT00000002944	29061.4	4.84	13.62	0.00093	3	1	16
481	P	ENSMMUT00000044011	36631.7	8.45	37.95	0.003511	11	2	78
482	P	ENSMMUT00000040891	120704	5.67	1.16	1.3e-05	1	1	1
485	P	ENSMMUT00000018559	25636.6	8.14	4.2	0.000188	1	1	3
487	P	ENSMMUT00000011400	24098.6	6.65	19.09	0.000747	3	3	11
488	P	ENSMMUT00000026035	10544.3	5.28	15.63	0.001557	2	2	10
489	P	ENSMMUT00000038399	28817.2	6.35	75.1	0.013228	39	39	231
490	P	ENSMMUT00000024227	40359.6	9.43	5.29	4.2e-05	1	1	1
492	P	ENSMMUT00000013099	74520	6.9	6.78	0.000242	4	4	11
494	P	ENSMMUT00000020185	86995.3	4.75	2.08	1.9e-05	1	1	1
495	P	ENSMMUT00000013849	33227.7	8.36	10.44	9.5e-05	2	2	2
497	P	ENSMMUT00000017336	22962.9	6.15	31.71	0.001094	5	4	15
498	P	ENSMMUT00000009326	85470.9	5.54	17.73	0.000658	12	12	33
499	P	ENSMMUT00000007313	22696.8	5.45	61.32	0.002679	10	7	38
500	P	ENSMMUT00000021319	67425.5	7.08	7.49	0.000316	4	2	13
502	P	ENSMMUT00000005200	43488	5.45	23.53	0.000688	7	7	18
503	P	ENSMMUT00000004280	59374.3	5.54	8.59	0.000164	4	4	6
504	P	ENSMMUT00000021009	109905	5.24	20.76	0.000679	16	16	44
505	P	ENSMMUT00000032405	53378.3	7.67	11.55	0.000462	4	4	15
506	P	ENSMMUT00000012553	16407.7	8.66	40.54	0.003534	10	10	35
507	P	ENSMMUT00000026877	23863.4	4.75	20	0.000278	2	2	4
508	P	ENSMMUT00000005387	15276.6	8.55	27.82	0.002023	3	3	18
509	P	ENSMMUT00000042644	74793.2	5.61	2.1	4.5e-05	1	1	2
512	P	ENSMMUT00000015697	84817.7	6.2	32.95	0.002039	26	26	106
513	P	ENSMMUT00000031083	18029.5	5.42	27.67	0.002444	5	5	26
514	P	ENSMMUT00000022242	24446.2	5.9	39.71	0.008132	13	3	111
515	P	ENSMMUT00000013674	44587.8	8.67	2.17	0.00018	1	1	5
516	P	ENSMMUT00000029619	36374.3	6.05	55.33	0.008399	29	29	195
517	P	ENSMMUT00000025373	13752	8.86	29.03	0.000723	2	1	6
518	P	ENSMMUT00000026280	11903.1	6.04	35.54	0.000618	3	3	5
519	P	ENSMMUT00000009582	16822.2	5.44	18.24	0.000303	1	1	3
520	P	ENSMMUT00000002106	34418.4	5.45	2.92	9.7e-05	1	1	2
521	P	ENSMMUT00000017449	59362.6	7.55	11.6	0.00033	5	3	12
522	P	ENSMMUT00000015985	34707.2	5.28	3.51	4.8e-05	1	1	1
523	P	ENSMMUT00000002351	17649.3	6.95	47.62	0.011794	16	16	116
526	P	ENSMMUT00000032035	95324.1	6.41	1.52	5.2e-05	1	1	3
528	P	ENSMMUT00000007733	16874.6	9.41	7.48	0.000203	1	1	2
530	P	ENSMMUT00000029988	51550.5	5.14	7.28	0.000132	3	3	4
532	P	ENSMMUT00000039083	57279.9	6.02	33.94	0.005492	25	25	183
533	P	ENSMMUT00000045529	35263.3	8.44	3.4	4.6e-05	1	1	1
534	P	ENSMMUT00000030544	45727.7	6.02	18.27	0.000826	6	6	23
535	P	ENSMMUT00000000488	74800	7.05	10.82	0.000131	3	3	6
536	P	ENSMMUT00000001051	85536.8	6.62	31.59	0.0019	20	11	97
537	P	ENSMMUT00000005416	68874.2	5.91	70.23	0.019517	101	101	794
538	P	ENSMMUT00000027850	27040.8	7.39	6.58	6.2e-05	1	1	1
539	P	ENSMMUT00000001625	21161.2	6.38	11.28	7.7e-05	1	1	1
540	P	ENSMMUT00000005370	7571.82	8.77	47.06	0.003297	5	5	15
541	P	ENSMMUT00000000328	56918.7	5.93	2.61	6e-05	1	1	2
544	P	ENSMMUT00000029183	17964	8.95	27.56	0.003257	4	4	34
545	P	ENSMMUT00000033357	38332.1	6	12.39	0.00056	3	3	13
547	P	ENSMMUT00000018772	46699.4	5.55	18.18	0.000608	7	7	17
549	P	ENSMMUT00000006974	32084.4	4.51	11.22	0.000508	2	2	10
550	P	ENSMMUT00000005973	59777.2	6.17	5.54	0.000358	3	3	13
551	P	ENSMMUT00000005040	26980.3	8.3	18.75	0.001051	6	6	18
553	P	ENSMMUT00000001096	4342.03	5.48	51.22	0.001094	2	1	3
555	P	ENSMMUT00000026987	37746.5	5.76	53.39	0.005511	27	26	125
556	P	ENSMMUT00000020730	52181.2	9.4	1.67	9.4e-05	1	1	3
557	P	ENSMMUT00000015800	46159.5	7.01	3.27	0.000105	1	1	3
558	P	ENSMMUT00000002050	11367.3	11.36	57.28	0.009141	9	9	63
559	P	ENSMMUT00000023088	40933.7	6.12	56.23	0.006169	21	21	149
560	P	ENSMMUT00000008148	26411	4.74	26.14	0.000806	4	4	13
562	P	ENSMMUT00000047930	44586.6	8.02	36.21	0.002222	15	6	62
565	P	ENSMMUT00000013182	35085.2	8.69	2.63	4.9e-05	1	1	1
566	P	ENSMMUT00000031497	121091	6.39	2.39	2.7e-05	2	2	2
567	P	ENSMMUT00000010977	55744.7	7.23	4.23	9e-05	1	1	3
568	P	ENSMMUT00000003738	30269.9	5.27	15.88	0.000378	3	3	7
570	P	ENSMMUT00000005293	94780.2	5.25	24.48	0.001074	18	18	59
571	P	ENSMMUT00000019819	15998.2	5.88	11.76	0.00011	1	1	1
572	P	ENSMMUT00000006627	298025	6.17	0.62	5e-06	1	1	1
574	P	ENSMMUT00000009098	27745.1	4.73	41.63	0.003538	11	7	58
575	P	ENSMMUT00000032924	53246.8	5.11	4.41	6.3e-05	1	1	2
576	P	ENSMMUT00000014625	29737	8.44	32.3	0.001221	7	7	21
577	P	ENSMMUT00000015052	102611	5.14	8.86	0.000318	6	1	19
578	P	ENSMMUT00000026194	121644	5.6	13.63	0.000372	12	12	27
580	P	ENSMMUT00000043337	11009.3	7.98	12.75	0.000147	1	1	1
582	P	ENSMMUT00000025878	15451	9.13	12.23	0.000215	2	2	2
583	P	ENSMMUT00000010446	21010.4	9.38	6.67	0.000581	2	2	7
584	P	ENSMMUT00000014139	43406.3	5.79	15.18	0.000509	4	4	13
585	P	ENSMMUT00000025644	9627.82	9.33	14.81	0.000185	1	1	1
586	P	ENSMMUT00000017233	11102.6	6.4	18.37	0.000153	1	1	1
587	P	ENSMMUT00000021044	35042.4	4.4	5.68	9.4e-05	1	1	2
588	P	ENSMMUT00000028399	54100.8	5.57	21.22	0.000565	7	7	18
589	P	ENSMMUT00000015998	23247	8.61	19.32	0.000578	3	3	8
590	P	ENSMMUT00000029732	170384	5.13	35.1	0.000678	23	23	72
592	P	ENSMMUT00000026339	41730.7	5.33	15.32	0.000466	4	4	12
593	P	ENSMMUT00000012261	25022.9	5.73	44.2	0.001268	9	9	19
594	P	ENSMMUT00000044483	88930.2	8.68	1.56	3.9e-05	1	1	2
596	P	ENSMMUT00000021868	13523	8.06	7.63	0.000228	1	1	2
597	P	ENSMMUT00000011844	52640.5	6.92	3.51	3.1e-05	1	1	1
598	P	ENSMMUT00000000005	40709.7	5.37	17.17	0.000869	5	5	21
599	P	ENSMMUT00000028660	40178.1	8.96	3.43	0.000171	1	1	4
600	P	ENSMMUT00000042668	9170.54	4.64	10.71	0.000356	1	1	2
601	P	ENSMMUT00000010987	108567	5.83	1.54	1.5e-05	1	1	1
603	P	ENSMMUT00000003834	42808.4	5.72	7	0.000253	2	2	7
605	P	ENSMMUT00000010814	51558.4	7.61	37.23	0.001973	13	13	61
606	P	ENSMMUT00000010803	70045.5	7.06	5.41	9.5e-05	2	2	4
607	P	ENSMMUT00000027339	27967.3	9.19	14.98	0.000726	4	4	12
609	P	ENSMMUT00000040809	20863	5.58	16.24	0.001745	3	3	23
611	P	ENSMMUT00000001372	66476.8	6.36	3.62	4.9e-05	1	1	2
612	P	ENSMMUT00000042115	55031.1	5.65	25.92	0.000793	9	9	26
613	P	ENSMMUT00000039654	34094.1	5.41	14.29	0.000464	3	3	10
614	P	ENSMMUT00000041537	22762.2	9.1	53.5	0.018159	29	29	243
615	P	ENSMMUT00000025218	11094.5	8.42	35.56	0.003487	6	6	21
616	P	ENSMMUT00000013263	31727.8	6.42	2.85	0.000266	1	1	5
617	P	ENSMMUT00000010712	64758.4	5.8	51.98	0.008026	38	38	312
618	P	ENSMMUT00000038415	65279.7	8.83	1.53	2.5e-05	1	1	1
620	P	ENSMMUT00000007992	21891.9	5.66	23.74	0.00151	4	2	20
621	P	ENSMMUT00000027622	65188.9	5.23	28.94	0.002278	14	14	89
623	P	ENSMMUT00000032304	47154.9	7.01	45.85	0.004993	18	5	145
624	P	ENSMMUT00000009635	30985.1	4.97	12.77	0.000109	2	2	2
625	P	ENSMMUT00000026878	22476.8	5.52	5.45	7.4e-05	1	1	1
626	P	ENSMMUT00000020894	29266.1	7.85	16.92	0.00069	4	4	12
628	P	ENSMMUT00000000295	90935.7	5.7	21.22	0.000573	10	10	32
629	P	ENSMMUT00000006343	73898.3	5.26	4.7	6.8e-05	2	2	3
630	P	ENSMMUT00000026636	60871.7	9.1	10.59	0.000222	3	3	8
633	P	ENSMMUT00000014440	11722.5	4.95	31.43	0.001566	3	1	11
635	P	ENSMMUT00000017739	63527.2	6.4	1.57	0.00013	1	1	5
638	P	ENSMMUT00000038845	34517.7	8.99	42.86	0.003029	15	15	61
639	P	ENSMMUT00000016652	189364	6.43	3.26	5.4e-05	2	2	6
641	P	ENSMMUT00000002383	56779.5	6.23	4.16	0.000118	1	1	4
642	P	ENSMMUT00000039885	275158	5.67	0.8	2.4e-05	2	2	4
643	P	ENSMMUT00000031576	25898.6	6.91	12.82	0.000766	3	3	12
644	P	ENSMMUT00000013971	40127.2	5.69	14.93	0.000797	5	5	20
645	P	ENSMMUT00000001178	30214.6	8.1	33.84	0.001762	8	7	31
646	P	ENSMMUT00000021194	37985	8.54	23.68	0.000787	5	1	18
647	P	ENSMMUT00000045420	44750.2	5.74	39.59	0.005609	24	24	146

## Sheet: Table S16
ProteinGroupID	Parsimonious	FastaID	Mol.Wt	pI	Coverage	NSAF	NumPeptides	NumUniquePeptides	NumSpectra
1	P	ENSMMUT00000016804	38604	7.57	10.32	0.000369	3	2	7
2	P	ENSMMUT00000015734	55718.4	8.27	6.45	0.000144	1	1	4
3	P	ENSMMUT00000008521	17254	7.64	59.87	0.009913	11	11	87
4	P	ENSMMUT00000006142	78762.5	5.07	3.05	0.000149	2	2	6
7	P	ENSMMUT00000008231	63151.1	7.36	30.11	0.002917	17	17	91
8	P	ENSMMUT00000016874	82404.6	9.23	30.66	0.00194	19	19	81
9	P	ENSMMUT00000011212	23664.6	4.87	40.59	0.003277	9	9	37
11	P	ENSMMUT00000002686	46874.2	4.96	8.92	0.000216	3	3	5
13	P	ENSMMUT00000006533	25212.2	8.68	16.74	0.000486	3	3	6
14	P	ENSMMUT00000028188	62312	5.64	6.87	0.000157	3	3	5
16	P	ENSMMUT00000008622	31706.6	7.62	30.1	0.00229	8	8	37
17	P	ENSMMUT00000018360	22836.3	6.52	5.47	0.000267	1	1	3
19	P	ENSMMUT00000008051	56208.3	7.58	30.25	0.001069	13	13	31
20	P	ENSMMUT00000006029	54150.8	8.43	10.43	0.000152	3	3	4
21	P	ENSMMUT00000015020	29483.8	7.58	29.89	0.000617	3	3	9
22	P	ENSMMUT00000004445	82398.1	5.9	1.5	9.7e-05	1	1	4
23	P	ENSMMUT00000018493	50707.4	6.11	12.81	0.000402	3	1	10
24	P	ENSMMUT00000002415	15982.8	6.22	29.22	0.003253	5	5	28
25	P	ENSMMUT00000045215	21604.8	5.16	4.76	9.5e-05	1	1	1
26	P	ENSMMUT00000001458	36104.7	6.42	19.94	0.006594	11	3	122
28	P	ENSMMUT00000012152	67289.5	5.14	50.34	0.004427	28	28	146
29	P	ENSMMUT00000011614	23766.4	6.23	22.38	0.001022	4	4	12
30	P	ENSMMUT00000014901	19181.2	9.39	9.25	0.000724	2	2	7
31	P	ENSMMUT00000008436	129452	4.71	7.69	0.000413	8	8	27
32	P	ENSMMUT00000024980	36644.4	7.42	16.43	0.000862	4	4	17
33	P	ENSMMUT00000008353	13398.4	5.76	58.97	0.00474	7	7	31
35	P	ENSMMUT00000008978	44854.5	9.06	5.2	8.9e-05	1	1	2
36	P	ENSMMUT00000017466	33543.3	5.76	25.08	0.001107	6	6	19
38	P	ENSMMUT00000009590	25919.2	6.84	49.33	0.002326	9	9	29
39	P	ENSMMUT00000000614	38472.3	8.5	30.97	0.007826	18	8	154
42	P	ENSMMUT00000011074	85814	5.59	12.73	0.000237	6	6	10
45	P	ENSMMUT00000024293	20227.5	8.51	8.74	0.000293	2	2	3
46	P	ENSMMUT00000016864	32018.5	6.28	14.63	0.001825	5	2	30
47	P	ENSMMUT00000033432	47495.5	6.66	14.29	0.000243	4	4	6
49	P	ENSMMUT00000029169	44860.5	8.64	12.94	0.000227	2	2	5
50	P	ENSMMUT00000031143	51892.8	6.28	6.05	0.000116	2	2	3
51	P	ENSMMUT00000003454	59942.4	7.06	14.99	0.000815	6	6	24
52	P	ENSMMUT00000018233	25408.8	4.79	4.6	7.5e-05	1	1	1
53	P	ENSMMUT00000044013	36332.3	7.62	33.13	0.001185	7	6	22
54	P	ENSMMUT00000024698	52037.4	9.49	63.71	0.007921	33	28	205
55	P	ENSMMUT00000025594	65200.1	9.02	1.06	6.3e-05	1	1	2
57	P	ENSMMUT00000040092	24515.5	8.36	24.51	0.002982	5	2	34
58	P	ENSMMUT00000003203	87239.3	9.14	22.68	0.001452	14	14	63
59	P	ENSMMUT00000001085	117227	8.86	46.8	0.00311	42	41	185
60	P	ENSMMUT00000001402	39429	8.3	46.98	0.00285	13	12	58
61	P	ENSMMUT00000023163	56721.9	8.91	9.16	0.000349	3	2	10
62	P	ENSMMUT00000017694	55090.2	6.22	29.6	0.003506	15	15	98
64	P	ENSMMUT00000030162	24572.8	6.59	40.81	0.01444	16	16	180
65	P	ENSMMUT00000011231	26603.6	5.38	16.44	0.000875	3	2	11
68	P	ENSMMUT00000000265	37464	5.23	14.71	0.000591	4	4	11
70	P	ENSMMUT00000005949	28652.8	7.82	32.53	0.001724	6	6	24
71	P	ENSMMUT00000008857	16041.8	6.13	10.2	0.000122	1	1	1
72	P	ENSMMUT00000023692	112583	8.35	4.1	3.6e-05	2	2	2
73	P	ENSMMUT00000025780	25155.8	5.56	51.33	0.005066	10	10	64
74	P	ENSMMUT00000010797	83263.5	6.32	1.75	2.6e-05	1	1	1
75	P	ENSMMUT00000012171	51774.6	7.47	46.78	0.004069	17	17	106
76	P	ENSMMUT00000008761	60625.1	6.23	43.81	0.006183	26	26	187
77	P	ENSMMUT00000011379	15812.7	4.47	10.2	0.001339	2	2	11
78	P	ENSMMUT00000031917	84587.2	5.26	12.94	0.000756	10	4	31
79	P	ENSMMUT00000012174	42560.4	8.31	9.66	0.00028	3	3	6
80	P	ENSMMUT00000003783	57424.9	5.83	2.93	7e-05	1	1	2
81	P	ENSMMUT00000018590	39472.7	9.97	2.5	0.000199	1	1	4
83	P	ENSMMUT00000009192	16570.2	7.57	66.89	0.022273	22	22	188
86	P	ENSMMUT00000007868	43642.5	9.43	16.54	0.000897	5	5	20
87	P	ENSMMUT00000003379	55161.6	5.92	17.58	0.00094	7	7	26
89	P	ENSMMUT00000003287	33116.6	5.38	11	0.000246	3	3	4
90	P	ENSMMUT00000010282	29924.4	8.13	6.86	0.000258	2	2	4
94	P	ENSMMUT00000018611	13961.4	7.77	27.2	0.003435	4	4	24
95	P	ENSMMUT00000004966	28433.2	5.19	8.24	0.000421	2	2	6
97	P	ENSMMUT00000012999	41233.5	6.96	5.74	0.000342	2	2	7
98	P	ENSMMUT00000006633	70898.1	5.37	5.42	0.000222	3	0	8
99	P	ENSMMUT00000048148	111409	8.11	2.86	3.5e-05	2	2	2
101	P	ENSMMUT00000047265	54342	6.38	4.23	3.6e-05	1	1	1
102	P	ENSMMUT00000028104	62902.2	6.38	35.43	0.002606	17	17	81
103	P	ENSMMUT00000003714	25759	7.66	38.75	0.001565	6	6	21
104	P	ENSMMUT00000025292	39721.7	5.52	7.56	0.0001	2	2	2
105	P	ENSMMUT00000008474	14035.2	6.24	30.47	0.007407	6	6	53
107	P	ENSMMUT00000012742	12476.3	7.73	17.39	0.001244	2	2	8
108	P	ENSMMUT00000004037	56628.2	6.25	7.77	0.000214	2	2	6
109	P	ENSMMUT00000000115	45214	4.84	8.19	8.9e-05	2	2	2
112	P	ENSMMUT00000017897	11419.7	9.6	42.31	0.016513	8	8	96
114	P	ENSMMUT00000003201	80628.3	9.04	29.09	0.000901	15	15	36
115	P	ENSMMUT00000011092	36263	9.25	15.17	0.000388	4	4	7
117	P	ENSMMUT00000031648	34428.8	5.5	45.3	0.004202	14	13	70
118	P	ENSMMUT00000013015	69346.5	6.06	5.25	8.8e-05	2	2	3
120	P	ENSMMUT00000005382	27622.1	8.36	3.29	0.000221	1	1	3
121	P	ENSMMUT00000015407	37765.5	6.11	19.3	0.00068	5	5	13
122	P	ENSMMUT00000014947	60760.9	5.19	3.59	0.000135	2	2	4
124	P	ENSMMUT00000006858	50140.9	9.1	8.87	0.000232	2	1	6
125	P	ENSMMUT00000002948	43962.4	9.19	5.03	4.5e-05	1	1	1
126	P	ENSMMUT00000042894	10802.1	8.68	30.61	0.00073	2	1	4
127	P	ENSMMUT00000021412	58334.8	6.14	3.93	3.4e-05	1	1	1
128	P	ENSMMUT00000019847	71158.5	6.13	3.5	5.7e-05	1	1	2
129	P	ENSMMUT00000041018	70367.1	5.95	13.42	0.000614	6	1	22
131	P	ENSMMUT00000047803	24750.2	8.02	51.39	0.002816	9	9	34
132	P	ENSMMUT00000003584	120676	5.26	1.01	3.3e-05	1	1	2
133	P	ENSMMUT00000038510	77266.4	5.57	13.2	0.00056	8	5	23
135	P	ENSMMUT00000012844	51599.9	7.64	4.84	0.000188	1	1	5
136	P	ENSMMUT00000017217	58350.7	5.04	20.83	0.001455	10	4	41
138	P	ENSMMUT00000011916	35982.1	8.57	45.07	0.002884	13	8	54
139	P	ENSMMUT00000024295	10569.3	9.75	12.63	0.000188	1	1	1
140	P	ENSMMUT00000042893	10982.5	8.62	30.61	0.004016	4	1	22
141	P	ENSMMUT00000009833	15972	5.54	10.56	0.000504	2	2	4
142	P	ENSMMUT00000013146	49125.4	7.8	33.41	0.003554	13	13	91
143	P	ENSMMUT00000013338	7431.62	6.91	25	0.000789	1	1	3
149	P	ENSMMUT00000010458	7528.77	8.54	15.38	0.001651	1	1	6
150	P	ENSMMUT00000006296	11766.5	6.56	34.29	0.002896	4	0	17
152	P	ENSMMUT00000018915	81954.1	5.5	2.66	5e-05	1	1	2
153	P	ENSMMUT00000026586	59457.1	7.12	4.76	0.000136	2	2	4
154	P	ENSMMUT00000020932	163663	6.09	5.97	0.000146	5	5	12
155	P	ENSMMUT00000019415	32126.6	5.7	3.25	0.000116	1	1	2
156	P	ENSMMUT00000015692	45722.7	9.35	57.99	0.012439	35	35	283
157	P	ENSMMUT00000023101	26242.8	4.82	5.42	0.000298	2	2	4
158	P	ENSMMUT00000016661	22662.4	4.7	9.25	7.9e-05	1	1	1
159	P	ENSMMUT00000024712	39529.9	5.46	3.54	4.9e-05	1	1	1
160	P	ENSMMUT00000017315	35491.1	6.08	5.05	0.000169	1	1	3
161	P	ENSMMUT00000015365	31855.8	5.13	3.51	0.000126	1	1	2
164	P	ENSMMUT00000024727	8413.89	6.55	14.29	0.000511	1	1	2
165	P	ENSMMUT00000028431	14511.9	7.44	18.6	0.000416	2	2	3
166	P	ENSMMUT00000008701	22124.4	8.27	64.32	0.004495	10	8	50
167	P	ENSMMUT00000002745	30137.1	9.06	25.09	0.000469	3	3	7
168	P	ENSMMUT00000017925	167573	6.11	10.72	0.000308	11	11	27
169	P	ENSMMUT00000023866	61518.9	5.06	5.89	0.000198	3	3	6
170	P	ENSMMUT00000046928	71043.1	5.06	11.81	0.000254	5	5	10
171	P	ENSMMUT00000011855	58464.8	6.43	31.55	0.001095	12	12	32
172	P	ENSMMUT00000015552	11772.4	5.25	40.38	0.001376	3	3	8
174	P	ENSMMUT00000005987	54277.7	6.87	3.63	7.6e-05	1	1	2
175	P	ENSMMUT00000013383	103333	5.67	14.58	0.000614	9	9	32
176	P	ENSMMUT00000015689	48507.8	6.84	9.84	0.000168	3	3	4
177	P	ENSMMUT00000011181	25505.7	5.55	7.98	0.000301	2	2	4
178	P	ENSMMUT00000011048	30338	5	4.89	0.000202	1	1	3
179	P	ENSMMUT00000031711	36711.3	6.25	9.76	0.000476	3	3	9
180	P	ENSMMUT00000015224	17905.3	5.67	22.01	0.000675	3	3	6
184	P	ENSMMUT00000003575	40247.3	5.97	3.64	5e-05	1	1	1
185	P	ENSMMUT00000012857	34871.4	4.81	13.88	0.000846	5	5	15
186	P	ENSMMUT00000032018	25652	5.83	13.68	0.000382	2	2	5
187	P	gi|136429|sp|P00761|TRYP_PIG	24409.5	7	25.11	0.006273	14	14	81
188	P	ENSMMUT00000021735	46479.4	6.91	6.33	8.7e-05	1	1	2
191	P	ENSMMUT00000014487	47169.3	8.65	10.79	0.0003	3	3	7
193	P	ENSMMUT00000015978	23241.4	6.86	5.14	0.000251	1	1	3
195	P	ENSMMUT00000014896	22615.1	8.83	26.89	0.000591	3	3	7
196	P	ENSMMUT00000008230	53328.3	5.63	5.36	3.7e-05	1	1	1
199	P	ENSMMUT00000029865	32171.6	6.11	4.47	6.1e-05	1	1	1
201	P	ENSMMUT00000013908	54356	6.68	8.11	0.000109	3	3	3
202	P	ENSMMUT00000019646	23395.8	8.57	6.67	0.00017	1	1	2
203	P	ENSMMUT00000029182	18419.7	9.19	17.06	0.000526	2	2	5
204	P	ENSMMUT00000012466	76693.4	6.48	52.22	0.01214	57	53	473
205	P	ENSMMUT00000026111	47046.8	8.87	3.48	0.000332	2	2	8
206	P	ENSMMUT00000027981	26356.2	7.67	5.81	7.4e-05	1	1	1
207	P	ENSMMUT00000022610	46674.3	6.43	38.65	0.002031	12	11	47
208	P	ENSMMUT00000020072	29120.1	5.49	7.03	0.000419	2	2	6
209	P	ENSMMUT00000015147	27773.3	6.77	54.69	0.006133	17	17	84
210	P	ENSMMUT00000016801	44879.2	8.63	35.01	0.002488	13	8	58
214	P	ENSMMUT00000008218	93886.2	5.28	1.56	2.1e-05	1	1	1
216	P	ENSMMUT00000027338	69269.6	5.84	5.99	0.000306	3	2	10
218	P	ENSMMUT00000020776	26260.5	4.79	12.6	0.000654	3	3	9
219	P	ENSMMUT00000002873	36422.2	5.42	10.2	0.000104	1	1	2
220	P	ENSMMUT00000012791	36130.5	7.08	22.01	0.001519	8	8	27
221	P	ENSMMUT00000017222	105016	5.52	0.65	2e-05	1	1	1
222	P	ENSMMUT00000003239	53216.3	5.81	45.31	0.006535	20	2	179
223	P	ENSMMUT00000000967	44542.8	7.47	34.08	0.001958	10	10	44
224	P	ENSMMUT00000021146	57130	5.48	34.89	0.001918	12	12	55
225	P	ENSMMUT00000021150	58518.2	6.7	15.58	0.000963	6	6	28
226	P	ENSMMUT00000039858	29572.9	6.66	36.72	0.001887	8	8	27
229	P	ENSMMUT00000040389	58206.3	7.21	18.39	0.000537	7	5	16
230	P	ENSMMUT00000019887	93448.2	6.21	25.15	0.001188	15	15	56
232	P	ENSMMUT00000010399	10389.3	4.93	13.13	0.000542	1	1	3
234	P	ENSMMUT00000033244	129723	4.67	1.03	3.1e-05	1	1	2
235	P	ENSMMUT00000030767	76105.3	7.64	2.09	5.3e-05	2	2	2
236	P	ENSMMUT00000020008	77867.7	8.67	70.56	0.019829	97	93	787
237	P	ENSMMUT00000031702	21842.2	8.62	40.31	0.00178	5	5	19
238	P	ENSMMUT00000019465	53600.9	5.66	4.84	3.8e-05	1	1	1
240	P	ENSMMUT00000029425	29173.2	5.99	8.33	0.000136	1	1	2
241	P	ENSMMUT00000007191	20897.6	7.01	32.62	0.00067	3	3	7
242	P	ENSMMUT00000039535	48014.3	5.2	46.34	0.004737	20	20	112
244	P	ENSMMUT00000044090	46638	6.55	3.55	4.2e-05	1	1	1
246	P	ENSMMUT00000045459	15448.1	11.13	23.53	0.001315	2	2	10
247	P	ENSMMUT00000042194	37987	5.7	49.43	0.011994	23	23	236
249	P	ENSMMUT00000023950	70302.4	5.24	51.2	0.003424	28	24	120
252	P	ENSMMUT00000007785	122199	5.38	7.04	0.000151	5	5	9
253	P	ENSMMUT00000017323	272336	5.28	0.4	7e-06	1	1	1
254	P	ENSMMUT00000023244	78481.1	5.56	10.47	0.001012	9	9	40
255	P	ENSMMUT00000044011	36631.7	8.45	35.54	0.00264	10	2	49
257	P	ENSMMUT00000038547	41222.4	5.86	5.91	4.6e-05	1	1	1
258	P	ENSMMUT00000003211	50631.3	5.77	3.98	0.000119	1	1	3
259	P	ENSMMUT00000011400	24098.6	6.65	9.55	0.000325	1	1	4
260	P	ENSMMUT00000017215	27121.4	8.47	22.92	0.001789	6	6	24
262	P	ENSMMUT00000026035	10544.3	5.28	18.75	0.001491	2	2	8
263	P	ENSMMUT00000038399	28817.2	6.35	78.54	0.01364	29	29	199
265	P	ENSMMUT00000016731	19225.1	8.3	57.39	0.004371	9	9	43
266	P	ENSMMUT00000013099	74520	6.9	3.24	7.9e-05	1	1	3
268	P	ENSMMUT00000041014	69623.3	5.24	12.36	0.00056	6	1	20
270	P	ENSMMUT00000017336	22962.9	6.15	10.73	0.000349	2	1	4
271	P	ENSMMUT00000009326	85470.9	5.54	2.27	4.8e-05	2	2	2
272	P	ENSMMUT00000007313	22696.8	5.45	66.04	0.002869	10	8	34
273	P	ENSMMUT00000021319	67425.5	7.08	5.54	0.000583	4	1	20
275	P	ENSMMUT00000018519	54142.6	6.02	2.13	7.6e-05	1	1	2
276	P	ENSMMUT00000005200	43488	5.45	9.97	0.000229	4	4	5
277	P	ENSMMUT00000002982	84908.3	5.96	2.89	9.4e-05	2	2	4
278	P	ENSMMUT00000021009	109905	5.24	9.4	0.000203	6	6	11
279	P	ENSMMUT00000032405	53378.3	7.67	27.42	0.001033	9	9	28
280	P	ENSMMUT00000031135	12908.7	8.64	9.17	0.000596	1	1	4
281	P	ENSMMUT00000012942	12452.1	7.76	9.57	0.000311	1	1	2
282	P	ENSMMUT00000006048	29271.5	8.07	3.8	6.8e-05	1	1	1
283	P	ENSMMUT00000029328	26052.1	8.29	15.45	0.001464	3	1	18
284	P	ENSMMUT00000005490	44731.7	7.52	31.07	0.001824	12	12	42
285	P	ENSMMUT00000012553	16407.7	8.66	40.54	0.010274	13	13	85
286	P	ENSMMUT00000018187	61937.1	5.12	13.7	0.001273	8	8	40
287	P	ENSMMUT00000021014	14089.5	7.45	9.92	0.000273	1	1	2
290	P	ENSMMUT00000015697	84817.7	6.2	32.56	0.003085	28	28	134
291	P	ENSMMUT00000031083	18029.5	5.42	27.67	0.0045	6	6	40
292	P	ENSMMUT00000022242	24446.2	5.9	24.51	0.003508	5	2	40
294	P	ENSMMUT00000013674	44587.8	8.67	4.83	0.000302	2	2	7
295	P	ENSMMUT00000029619	36374.3	6.05	55.91	0.013559	34	34	263
297	P	ENSMMUT00000025373	13752	8.86	17.74	0.000433	1	1	3
298	P	ENSMMUT00000026280	11903.1	6.04	35.54	0.001183	4	4	8
300	P	ENSMMUT00000003907	12928.9	7.33	36.59	0.005672	6	6	39
301	P	ENSMMUT00000031979	167174	5.24	17.89	0.000681	18	13	60
304	P	ENSMMUT00000002351	17649.3	6.95	46.26	0.004259	8	8	35
306	P	ENSMMUT00000012300	13629.6	7.64	8.94	0.000291	1	1	2
309	P	ENSMMUT00000007733	16874.6	9.41	25.17	0.00073	3	3	6
311	P	ENSMMUT00000029988	51550.5	5.14	2.43	3.9e-05	1	1	1
314	P	ENSMMUT00000039083	57279.9	6.02	36.35	0.007148	31	31	199
315	P	ENSMMUT00000011226	13079.4	8.88	37.72	0.010828	10	10	69
316	P	ENSMMUT00000024701	79889.3	9.5	34.7	0.003243	23	18	128
317	P	ENSMMUT00000014459	14438.3	8.96	58.33	0.021142	20	20	156
318	P	ENSMMUT00000046047	77015	6.84	75.04	0.063203	167	165	2406
319	P	ENSMMUT00000045847	23824.1	6.4	9.27	0.000698	2	2	8
320	P	ENSMMUT00000016417	42684.7	5.62	7.65	0.000189	2	2	4
321	P	ENSMMUT00000039133	45753.8	6.17	6.47	0.000172	1	1	4
322	P	ENSMMUT00000000488	74800	7.05	3.22	0.000157	1	1	6
323	P	ENSMMUT00000001051	85536.8	6.62	30.01	0.002298	21	12	98
324	P	ENSMMUT00000005416	68874.2	5.91	71.88	0.023685	97	97	805
325	P	ENSMMUT00000001625	21161.2	6.38	11.28	0.000275	1	1	3
326	P	ENSMMUT00000029203	49386.3	5.39	7.97	0.000244	2	2	6
327	P	ENSMMUT00000005370	7571.82	8.77	61.76	0.00684	6	6	26
328	P	ENSMMUT00000017679	140803	5.87	16.11	0.000761	14	14	52
335	P	ENSMMUT00000011492	50413.4	5.22	11.21	0.001023	6	2	25
336	P	ENSMMUT00000033357	38332.1	6	6.63	0.000103	1	1	2
338	P	ENSMMUT00000017518	161869	6.06	1.04	1.2e-05	1	1	1
341	P	ENSMMUT00000042892	64197.9	8.07	3.94	3.1e-05	1	1	1
342	P	ENSMMUT00000018772	46699.4	5.55	37.08	0.002696	15	15	63
343	P	ENSMMUT00000031214	20949.4	7.99	44.57	0.002333	8	8	24
344	P	ENSMMUT00000005973	59777.2	6.17	2.4	3.3e-05	1	1	1
347	P	ENSMMUT00000005040	26980.3	8.3	18.75	0.001677	7	7	24
351	P	ENSMMUT00000026987	37746.5	5.76	49.26	0.00343	18	17	65
353	P	ENSMMUT00000002050	11367.3	11.36	47.57	0.0066	7	7	38
354	P	ENSMMUT00000023088	40933.7	6.12	20.5	0.001536	9	9	31
355	P	ENSMMUT00000022458	38206.5	7.96	29.41	0.001203	8	8	24
356	P	ENSMMUT00000008148	26411	4.74	12.86	0.000223	2	2	3
357	P	ENSMMUT00000001318,ENSMMUT00000001312	29383.9	6.36	49.05	0.002041	9	6	30
359	P	ENSMMUT00000012863	15857.3	9	54.79	0.013968	11	11	114
361	P	ENSMMUT00000047930	44586.6	8.02	41.25	0.003217	15	7	75
362	P	ENSMMUT00000009360	25314.2	6.43	41.7	0.004011	10	10	50
363	P	ENSMMUT00000003435	22806.2	9.38	35.18	0.003596	6	3	40
365	P	ENSMMUT00000031348	154021	8.19	1.15	3.8e-05	1	1	3
366	P	ENSMMUT00000032048	25447.5	5.42	25.53	0.002817	6	0	37
367	P	ENSMMUT00000005293	94780.2	5.25	1.58	2.2e-05	1	1	1
368	P	ENSMMUT00000023092	30239.4	6.51	3.35	6.7e-05	1	1	1
369	P	ENSMMUT00000000171	11086.5	8.96	28	0.004472	4	1	25
371	P	ENSMMUT00000026882	12703.3	9.3	22.88	0.001971	2	0	13
372	P	gi|39794653|gb|AAH63697.1|	66066.7	8.16	11.18	0.000583	7	1	21
373	P	ENSMMUT00000009098	27745.1	4.73	34.29	0.001387	7	4	19
375	P	ENSMMUT00000014625	29737	8.44	8.56	0.000418	2	2	6
376	P	ENSMMUT00000026194	121644	5.6	28.82	0.001697	24	24	103
379	P	ENSMMUT00000007136	14564.4	4.59	27.61	0.000801	2	0	6
380	P	ENSMMUT00000043337	11009.3	7.98	12.75	0.001052	1	1	6
381	P	ENSMMUT00000038509	170090	5.34	16.24	0.000818	17	9	74
383	P	ENSMMUT00000044986	7918.13	5.29	27.94	0.002631	2	2	10
384	P	ENSMMUT00000006825	10821.5	6.19	23.66	0.003655	2	2	19
385	P	ENSMMUT00000010446	21010.4	9.38	12.78	0.002286	4	4	23
387	P	ENSMMUT00000009602	13472.3	5.87	56.14	0.006434	8	8	41
388	P	ENSMMUT00000020254	67646.4	6.99	18.65	0.000575	7	7	20
390	P	ENSMMUT00000025640	11326.3	8.8	31.31	0.001084	2	2	6
391	P	ENSMMUT00000022739	18616.4	5.41	63.91	0.008468	13	13	80
392	P	ENSMMUT00000020955	43185.2	4.79	4.16	0.000131	2	1	3
393	P	ENSMMUT00000017233	11102.6	6.4	30.61	0.001278	2	2	7
394	P	ENSMMUT00000011085	35346.7	9.16	39.68	0.003805	12	12	67
395	P	ENSMMUT00000024311	32482.4	7.73	7.72	0.00018	1	1	3
397	P	ENSMMUT00000015998	23247	8.61	48.79	0.001988	6	6	23
399	P	ENSMMUT00000029732	170384	5.13	21.05	0.000372	8	8	33
402	P	ENSMMUT00000012261	25022.9	5.73	17.86	0.000479	3	3	6
404	P	ENSMMUT00000018481	71591.9	6.44	3.7	0.000133	1	1	5
406	P	ENSMMUT00000021868	13523	8.06	7.63	0.000137	1	1	1
407	P	ENSMMUT00000000005	40709.7	5.37	11.63	0.000198	3	3	4
408	P	ENSMMUT00000011844	52640.5	6.92	12.58	0.000443	5	5	12
409	P	ENSMMUT00000003935	15054.2	8.44	40	0.000767	4	4	6
410	P	ENSMMUT00000010987	108567	5.83	1.54	3.7e-05	1	1	2
411	P	ENSMMUT00000042668	9170.54	4.64	10.71	0.001491	1	1	7
414	P	ENSMMUT00000027633	20175.6	8.61	26.84	0.00226	6	6	24
415	P	ENSMMUT00000010814	51558.4	7.61	56.28	0.005072	21	21	131
416	P	ENSMMUT00000001057	33905	8.39	4.87	0.000116	1	1	2
417	P	ENSMMUT00000026720	16827.6	8.48	16.78	0.00048	2	1	4
418	P	ENSMMUT00000024211	8493.82	8.25	26.58	0.001812	2	2	8
419	P	ENSMMUT00000025393	8489.74	4.71	18.75	0.001565	1	1	7
420	P	ENSMMUT00000000904	52623.6	6.96	2.37	3.9e-05	1	1	1
423	P	ENSMMUT00000026042	21023.1	6.99	24.48	0.000932	3	3	10
424	P	ENSMMUT00000019609	45022.9	5.82	33	0.001397	9	9	31
425	P	ENSMMUT00000007452	112648	6.81	3.28	7.1e-05	2	2	4
429	P	ENSMMUT00000042115	55031.1	5.65	16.73	0.000803	6	6	22
430	P	ENSMMUT00000041537	22762.2	9.1	53.5	0.020036	22	22	224
432	P	ENSMMUT00000010712	64758.4	5.8	39.93	0.005481	26	26	178
433	P	ENSMMUT00000008401	28793.6	6.09	8.65	0.000269	2	2	4
436	P	ENSMMUT00000001046	83243.9	7.94	6.52	0.00019	5	5	8
437	P	ENSMMUT00000007479	11747.7	8.42	37.74	0.000675	2	2	4
438	P	ENSMMUT00000009714	36219.7	7.15	8.86	0.00017	2	1	3
439	P	ENSMMUT00000007992	21891.9	5.66	19.19	0.002078	4	1	23
440	P	ENSMMUT00000018262	85948.8	5.87	7.78	0.000228	4	4	10
441	P	ENSMMUT00000029709	23742.5	9.42	26.39	0.001159	5	5	14
442	P	ENSMMUT00000027622	65188.9	5.23	23.8	0.001041	10	10	34
444	P	ENSMMUT00000032304	47154.9	7.01	33.18	0.003256	13	1	79
445	P	ENSMMUT00000003136	57455.1	6.15	17.18	0.000376	6	6	11
446	P	ENSMMUT00000026878	22476.8	5.52	9.9	0.00062	2	2	7
447	P	ENSMMUT00000010385	76079.4	5.8	2.62	5.2e-05	1	1	2
448	P	ENSMMUT00000020894	29266.1	7.85	7.31	0.000206	1	1	3
450	P	ENSMMUT00000000295	90935.7	5.7	1.8	2.1e-05	1	1	1
451	P	ENSMMUT00000006343	73898.3	5.26	6.82	0.000136	4	4	5
452	P	ENSMMUT00000032192	20876.5	5.63	22.28	0.002132	4	4	23
454	P	ENSMMUT00000014440	11722.5	4.95	31.43	0.002044	3	1	12
457	P	ENSMMUT00000017739	63527.2	6.4	7.5	0.000281	3	3	9
458	P	ENSMMUT00000039591	48189.3	7.06	2.97	4.1e-05	1	1	1
459	P	ENSMMUT00000038845	34517.7	8.99	46.18	0.006419	16	16	108
461	P	ENSMMUT00000039885	275158	5.67	0.4	3.6e-05	1	1	5
462	P	ENSMMUT00000031576	25898.6	6.91	8.12	0.000459	1	1	6
463	P	ENSMMUT00000021579	33580.3	9.52	3.38	0.000423	1	1	7
464	P	ENSMMUT00000025325	83617.7	4.71	1.1	0.000123	1	1	5
465	P	ENSMMUT00000013971	40127.2	5.69	6.93	0.000191	2	2	4
466	P	ENSMMUT00000012465	10179.7	5.32	16.67	0.002385	2	2	12
467	P	ENSMMUT00000001178	30214.6	8.1	8.37	0.000204	1	1	3
468	P	ENSMMUT00000045420	44750.2	5.74	44.22	0.007772	27	27	169
469	P	ENSMMUT00000021194	37985	8.54	23.68	0.001308	6	1	25

## Sheet: Table S17
ProteinGroupID	Parsimonious	FastaID	Mol.Wt	pI	Coverage	NSAF	NumPeptides	NumUniquePeptides	NumSpectra
1	P	ENSMMUT00000008521	17254	7.64	26.75	0.004825	3	3	15
2	P	ENSMMUT00000006142	78762.5	5.07	1.66	0.00014	1	1	2
4	P	ENSMMUT00000044011	36631.7	8.45	15.06	0.001978	5	1	13
5	P	ENSMMUT00000008231	63151.1	7.36	8.24	0.002082	5	5	23
6	P	ENSMMUT00000016874	82404.6	9.23	19.28	0.003922	13	13	58
7	P	ENSMMUT00000011212	23664.6	4.87	11.88	0.00325	3	3	13
10	P	ENSMMUT00000006533	25212.2	8.68	22.62	0.002285	4	4	10
11	P	ENSMMUT00000003211	50631.3	5.77	2.88	0.000559	1	1	5
13	P	ENSMMUT00000008622	31706.6	7.62	12.11	0.002097	3	3	12
14	P	ENSMMUT00000017215	27121.4	8.47	11.25	0.001894	2	2	9
15	P	ENSMMUT00000038399	28817.2	6.35	24.52	0.011998	11	11	62
17	P	ENSMMUT00000013099	74520	6.9	2.36	7.4e-05	1	1	1
18	P	ENSMMUT00000016731	19225.1	8.3	34.66	0.010331	5	5	36
19	P	ENSMMUT00000018493	50707.4	6.11	2.47	0.00034	1	1	3
20	P	ENSMMUT00000002415	15982.8	6.22	20.13	0.002952	2	2	9
23	P	ENSMMUT00000012152	67289.5	5.14	4.75	0.000599	2	2	7
24	P	ENSMMUT00000008436	129452	4.71	3.85	0.000604	5	5	14
25	P	ENSMMUT00000007313	22696.8	5.45	7.08	0.000953	1	1	4
26	P	ENSMMUT00000008353	13398.4	5.76	23.93	0.007339	4	4	17
30	P	ENSMMUT00000018519	54142.6	6.02	2.13	0.00129	1	1	12
31	P	ENSMMUT00000005200	43488	5.45	2.05	0.000388	1	1	3
32	P	ENSMMUT00000009590	25919.2	6.84	3.59	0.002038	1	1	9
33	P	ENSMMUT00000004280	59374.3	5.54	2.19	0.000277	1	1	3
34	P	ENSMMUT00000021009	109905	5.24	2.69	0.000104	2	2	2
35	P	ENSMMUT00000000614	38472.3	8.5	22.73	0.013631	10	4	95
36	P	ENSMMUT00000019229	40038.6	9.34	4.27	0.000288	1	1	2
39	P	ENSMMUT00000006048	29271.5	8.07	10.65	0.001152	3	3	6
40	P	ENSMMUT00000005490	44731.7	7.52	2.18	0.000123	1	1	1
41	P	ENSMMUT00000012553	16407.7	8.66	6.08	0.00273	1	1	8
42	P	ENSMMUT00000029169	44860.5	8.64	4.31	0.000256	2	2	2
43	P	ENSMMUT00000044013	36332.3	7.62	9.34	0.000761	3	2	5
44	P	ENSMMUT00000024698	52037.4	9.49	71.49	0.045271	43	35	415
45	P	ENSMMUT00000015697	84817.7	6.2	1.42	6.5e-05	1	1	1
46	P	ENSMMUT00000040092	24515.5	8.36	19.12	0.003714	4	1	15
49	P	ENSMMUT00000016602	91491.1	4.57	1.09	0.000183	1	1	3
50	P	ENSMMUT00000029619	36374.3	6.05	7.2	0.001164	3	3	8
52	P	ENSMMUT00000001402	39429	8.3	12.64	0.001665	3	3	12
53	P	ENSMMUT00000001085	117227	8.86	11.09	0.001566	8	8	33
54	P	ENSMMUT00000023163	56721.9	8.91	5.07	0.00128	3	3	13
55	P	ENSMMUT00000017694	55090.2	6.22	10.8	0.002424	6	6	24
56	P	ENSMMUT00000030162	24572.8	6.59	40.36	0.023555	11	11	104
59	P	ENSMMUT00000000265	37464	5.23	14.71	0.004095	4	4	27
60	P	ENSMMUT00000002351	17649.3	6.95	10.2	0.004467	3	3	13
62	P	ENSMMUT00000005949	28652.8	7.82	17.27	0.003854	4	4	19
65	P	ENSMMUT00000007733	16874.6	9.41	8.84	0.002061	2	2	6
66	P	ENSMMUT00000023692	112583	8.35	3.6	0.000152	3	3	3
67	P	ENSMMUT00000025780	25155.8	5.56	46.46	0.011621	8	8	52
68	P	ENSMMUT00000011226	13079.4	8.88	22.81	0.008418	4	4	19
69	P	ENSMMUT00000008944	70811	5.41	5.71	0.000641	3	1	8
70	P	ENSMMUT00000039083	57279.9	6.02	30.52	0.011663	18	18	115
71	P	ENSMMUT00000024701	79889.3	9.5	37.54	0.01488	31	23	208
72	P	ENSMMUT00000014459	14438.3	8.96	15.15	0.003061	2	2	8
73	P	ENSMMUT00000046047	77015	6.84	72.54	0.049988	60	59	674
74	P	ENSMMUT00000012171	51774.6	7.47	6.87	0.000759	2	2	7
76	P	ENSMMUT00000008761	60625.1	6.23	9.61	0.002801	5	5	30
77	P	ENSMMUT00000045847	23824.1	6.4	3.9	0.000739	1	1	3
78	P	ENSMMUT00000030544	45727.7	6.02	2.4	0.000243	1	1	2
79	P	ENSMMUT00000001051	85536.8	6.62	4.72	0.000397	3	2	6
80	P	ENSMMUT00000005416	68874.2	5.91	22.53	0.010218	19	19	123
81	P	ENSMMUT00000009192	16570.2	7.57	16.56	0.005352	5	5	16
82	P	ENSMMUT00000029203	49386.3	5.39	3.42	0.000805	2	2	7
83	P	ENSMMUT00000005370	7571.82	8.77	16.18	0.007427	2	2	10
84	P	ENSMMUT00000017679	140803	5.87	6.3	0.001239	7	7	30
87	P	ENSMMUT00000003379	55161.6	5.92	10.71	0.004387	5	5	43
89	P	ENSMMUT00000029183	17964	8.95	16.67	0.003885	2	2	12
91	P	ENSMMUT00000017518	161869	6.06	1.04	0.000105	1	1	3
93	P	ENSMMUT00000012999	41233.5	6.96	3.01	0.00069	1	1	5
94	P	ENSMMUT00000018772	46699.4	5.55	15.31	0.0029	6	6	24
95	P	ENSMMUT00000028104	62902.2	6.38	14.21	0.003815	7	7	42
97	P	ENSMMUT00000003714	25759	7.66	36.25	0.005261	6	6	25
98	P	ENSMMUT00000031214	20949.4	7.99	5.43	0.000274	1	1	1
99	P	ENSMMUT00000008251	50169.9	5.18	2.14	0.000241	1	1	2
101	P	ENSMMUT00000006964	85245.6	8.15	1.4	0.000129	1	1	2
102	P	ENSMMUT00000031250	35837.7	5.98	2.83	0.000159	1	1	1
103	P	ENSMMUT00000026987	37746.5	5.76	10.03	0.002086	3	3	14
104	P	ENSMMUT00000012742	12476.3	7.73	17.39	0.004392	2	2	10
105	P	ENSMMUT00000033107	10381.4	4.39	9.09	0.00051	1	1	1
106	P	ENSMMUT00000008023	58469.3	6.47	6.25	0.000789	2	2	8
108	P	ENSMMUT00000023088	40933.7	6.12	31.02	0.006296	9	9	45
109	P	ENSMMUT00000017897	11419.7	9.6	8.65	0.005342	1	1	11
110	P	ENSMMUT00000022458	38206.5	7.96	10.92	0.00099	3	3	7
111	P	ENSMMUT00000003201	80628.3	9.04	18.6	0.003179	10	10	45
112	P	ENSMMUT00000001318,ENSMMUT00000001312	29383.9	6.36	33.84	0.003841	5	4	20
113	P	ENSMMUT00000012863	15857.3	9	54.79	0.06469	11	11	187
114	P	ENSMMUT00000047930	44586.6	8.02	15.59	0.002907	5	2	24
115	P	ENSMMUT00000009360	25314.2	6.43	29.6	0.01223	8	8	54
116	P	ENSMMUT00000031648	34428.8	5.5	13.42	0.002373	4	3	14
119	P	ENSMMUT00000015407	37765.5	6.11	7.6	0.000738	2	2	5
120	P	ENSMMUT00000014947	60760.9	5.19	1.89	0.000191	1	1	2
122	P	ENSMMUT00000010977	55744.7	7.23	4.23	0.000102	1	1	1
123	P	ENSMMUT00000009501	59781.2	7.66	2.06	0.000189	1	1	2
124	P	ENSMMUT00000019847	71158.5	6.13	1.59	0.000161	1	1	2
125	P	ENSMMUT00000047803	24750.2	8.02	7.87	0.001637	2	2	7
127	P	ENSMMUT00000017217	58350.7	5.04	6.75	0.000601	3	0	6
128	P	ENSMMUT00000009098	27745.1	4.73	8.98	0.000825	2	1	4
130	P	ENSMMUT00000011916	35982.1	8.57	34.33	0.003769	8	5	25
131	P	ENSMMUT00000032924	53246.8	5.11	6.72	0.000637	2	2	6
132	P	ENSMMUT00000009833	15972	5.54	10.56	0.001778	2	2	5
133	P	ENSMMUT00000013146	49125.4	7.8	3.93	0.000331	1	1	3
135	P	ENSMMUT00000047131	22283.2	5.49	5.58	0.000769	1	1	3
136	P	ENSMMUT00000010446	21010.4	9.38	6.67	0.006734	3	3	24
137	P	ENSMMUT00000015692	45722.7	9.35	52.83	0.041944	35	35	338
138	P	ENSMMUT00000017315	35491.1	6.08	5.05	0.000159	1	1	1
139	P	ENSMMUT00000002745	30137.1	9.06	12.73	0.000757	1	1	4
140	P	ENSMMUT00000017925	167573	6.11	2.81	0.000612	5	5	19
141	P	ENSMMUT00000022739	18616.4	5.41	19.53	0.005081	3	3	17
142	P	ENSMMUT00000017233	11102.6	6.4	18.37	0.000515	1	1	1
143	P	ENSMMUT00000023866	61518.9	5.06	2.03	9.3e-05	1	1	1
144	P	ENSMMUT00000011085	35346.7	9.16	31.75	0.006253	7	7	39
146	P	ENSMMUT00000018673	54800.8	6.49	2.59	0.000403	1	1	4
147	P	ENSMMUT00000015552	11772.4	5.25	32.69	0.000971	2	2	2
148	P	ENSMMUT00000011855	58464.8	6.43	13.96	0.002607	4	4	27
149	P	ENSMMUT00000005987	54277.7	6.87	4.06	0.000432	2	2	4
151	P	ENSMMUT00000015689	48507.8	6.84	9.37	0.000473	2	2	4
152	P	ENSMMUT00000013383	103333	5.67	9.11	0.000974	5	5	18
153	P	ENSMMUT00000031711	36711.3	6.25	5.62	0.000149	1	1	1
154	P	ENSMMUT00000012261	25022.9	5.73	9.38	0.000225	1	1	1
158	P	ENSMMUT00000011844	52640.5	6.92	11.34	0.004686	6	6	45
159	P	ENSMMUT00000000005	40709.7	5.37	8.59	0.000979	2	2	7
161	P	ENSMMUT00000010987	108567	5.83	1.54	0.000363	1	1	7
162	P	ENSMMUT00000012857	34871.4	4.81	14.2	0.001593	4	4	10
163	P	gi|136429|sp|P00761|TRYP_PIG	24409.5	7	20.78	0.013775	8	8	63
165	P	ENSMMUT00000027633	20175.6	8.61	22.11	0.002392	3	3	9
166	P	ENSMMUT00000010814	51558.4	7.61	3.46	0.001421	1	1	13
167	P	ENSMMUT00000027339	27967.3	9.19	5.26	0.000204	1	1	1
169	P	ENSMMUT00000027932	63298.4	5.62	3.57	0.00027	2	2	3
171	P	ENSMMUT00000014896	22615.1	8.83	4.72	0.001191	1	1	5
173	P	ENSMMUT00000026042	21023.1	6.99	16.15	0.001315	2	2	5
174	P	ENSMMUT00000019609	45022.9	5.82	30.98	0.005216	9	9	41
175	P	ENSMMUT00000040809	20863	5.58	7.11	0.001026	1	1	4
177	P	ENSMMUT00000007452	112648	6.81	2.78	0.000151	2	2	3
178	P	ENSMMUT00000042115	55031.1	5.65	1.43	0.000103	1	1	1
179	P	ENSMMUT00000041537	22762.2	9.1	32.5	0.041163	11	11	163
180	P	ENSMMUT00000012442	35067.5	6.43	5.05	0.000637	1	1	4
182	P	ENSMMUT00000013908	54356	6.68	3.04	0.000307	1	1	3
183	P	ENSMMUT00000029182	18419.7	9.19	7.65	0.001783	1	1	6
184	P	ENSMMUT00000012466	76693.4	6.48	18.79	0.003478	12	11	48
185	P	ENSMMUT00000010712	64758.4	5.8	31.33	0.013735	22	22	158
186	P	ENSMMUT00000026111	47046.8	8.87	3.48	0.000234	1	1	2
187	P	ENSMMUT00000022610	46674.3	6.43	2.66	0.000488	1	1	4
188	P	ENSMMUT00000040029	99873.1	6	5.61	0.000578	4	4	10
189	P	ENSMMUT00000020072	29120.1	5.49	7.03	0.002762	2	2	14
191	P	ENSMMUT00000016801	44879.2	8.63	19.66	0.004118	6	4	34
196	P	ENSMMUT00000001046	83243.9	7.94	1.6	6.7e-05	1	1	1
197	P	ENSMMUT00000009714	36219.7	7.15	13.29	0.002078	3	2	13
200	P	ENSMMUT00000002873	36422.2	5.42	4.08	0.000442	1	1	3
201	P	ENSMMUT00000012791	36130.5	7.08	7.23	0.000318	2	2	2
202	P	ENSMMUT00000027622	65188.9	5.23	12.16	0.001124	5	5	13
203	P	ENSMMUT00000029709	23742.5	9.42	15.74	0.003741	3	3	16
204	P	ENSMMUT00000018262	85948.8	5.87	1.66	0.000193	1	1	3
206	P	ENSMMUT00000032304	47154.9	7.01	11.75	0.002211	5	0	19
207	P	ENSMMUT00000026878	22476.8	5.52	10.4	0.00025	1	1	1
208	P	ENSMMUT00000003136	57455.1	6.15	9.16	0.000482	2	2	5
209	P	ENSMMUT00000047603	35335.7	8.68	13.78	0.002104	3	3	13
210	P	ENSMMUT00000020894	29266.1	7.85	7.31	0.000777	1	1	4
211	P	ENSMMUT00000002817	28139.2	8.62	2.75	0.000594	1	1	3
212	P	ENSMMUT00000003239	53216.3	5.81	42.24	0.013915	14	1	135
213	P	ENSMMUT00000047235	42712.9	10.3	2.59	0.000523	1	1	4
214	P	ENSMMUT00000000967	44542.8	7.47	7.21	0.001256	3	3	10
215	P	ENSMMUT00000039858	29572.9	6.66	4.3	0.001973	1	1	10
217	P	ENSMMUT00000019887	93448.2	6.21	3.68	0.000539	3	3	9
219	P	ENSMMUT00000020008	77867.7	8.67	4.93	0.000498	4	3	7
220	P	ENSMMUT00000038845	34517.7	8.99	13.95	0.00151	4	4	9
222	P	ENSMMUT00000039885	275158	5.67	0.32	4.1e-05	1	1	2
223	P	ENSMMUT00000021579	33580.3	9.52	9.12	0.003071	2	2	18
224	P	ENSMMUT00000005361	13941.8	5.23	8.13	0.000821	1	1	2
225	P	ENSMMUT00000039535	48014.3	5.2	39.48	0.017671	15	15	148
226	P	ENSMMUT00000007191	20897.6	7.01	21.39	0.002161	2	2	8
227	P	ENSMMUT00000013971	40127.2	5.69	3.2	0.000673	1	1	5
228	P	ENSMMUT00000022503	60600.2	7.82	2.84	0.000573	2	2	6
229	P	ENSMMUT00000001178	30214.6	8.1	25.1	0.001536	4	3	8
230	P	ENSMMUT00000042194	37987	5.7	2.84	0.000287	1	1	2
231	P	ENSMMUT00000023950	70302.4	5.24	20.57	0.002658	9	7	33
232	P	ENSMMUT00000014607	37560.6	6.5	6.21	0.000747	2	2	5
233	P	ENSMMUT00000045420	44750.2	5.74	33.68	0.010257	12	12	79

## Sheet: Table S18
ProteinGroupID	Parsimonious	FastaID	Mol.Wt	pI	Coverage	NSAF	NumPeptides	NumUniquePeptides	NumSpectra
1	P	ENSMMUT00000015734	55718.4	8.27	6.45	7.9e-05	1	1	2
2	P	ENSMMUT00000008521	17254	7.64	63.69	0.013718	16	16	110
3	P	ENSMMUT00000006142	78762.5	5.07	1.66	5.4e-05	1	1	2
7	P	ENSMMUT00000008231	63151.1	7.36	35.48	0.002807	16	16	80
8	P	ENSMMUT00000016874	82404.6	9.23	32.4	0.002123	19	19	81
9	P	ENSMMUT00000011212	23664.6	4.87	15.84	0.001648	4	4	17
10	P	ENSMMUT00000002686	46874.2	4.96	5.78	0.000189	2	2	4
12	P	ENSMMUT00000006533	25212.2	8.68	5.43	0.00062	1	1	7
13	P	ENSMMUT00000028188	62312	5.64	1.58	3.4e-05	1	1	1
14	P	ENSMMUT00000008622	31706.6	7.62	37.02	0.00271	9	9	40
15	P	ENSMMUT00000008051	56208.3	7.58	23.89	0.000868	10	10	23
16	P	ENSMMUT00000004445	82398.1	5.9	1.5	5.3e-05	1	1	2
17	P	ENSMMUT00000018493	50707.4	6.11	8.54	0.000308	2	1	7
18	P	ENSMMUT00000002415	15982.8	6.22	29.22	0.00356	4	4	28
19	P	ENSMMUT00000045215	21604.8	5.16	4.76	0.000104	1	1	1
20	P	ENSMMUT00000001458	36104.7	6.42	26.28	0.00698	10	2	118
21	P	ENSMMUT00000012152	67289.5	5.14	13.56	0.000299	5	5	9
22	P	ENSMMUT00000011614	23766.4	6.23	6.19	0.00028	1	1	3
23	P	ENSMMUT00000008436	129452	4.71	8.46	0.000452	9	9	27
24	P	ENSMMUT00000024980	36644.4	7.42	11.05	0.000832	3	3	15
25	P	ENSMMUT00000008353	13398.4	5.76	49.57	0.002678	5	5	16
27	P	ENSMMUT00000017466	33543.3	5.76	24.43	0.000893	5	5	14
29	P	ENSMMUT00000008638	54156.4	9.09	2	3.9e-05	1	1	1
30	P	ENSMMUT00000008147	91298	5.55	4.02	9.5e-05	2	2	4
31	P	ENSMMUT00000009590	25919.2	6.84	73.54	0.011063	19	19	126
32	P	ENSMMUT00000016768	26497.5	8.9	13.98	0.000498	2	2	6
33	P	ENSMMUT00000000614	38472.3	8.5	31.25	0.007454	14	5	134
34	P	ENSMMUT00000019229	40038.6	9.34	7.41	0.000279	2	2	5
36	P	ENSMMUT00000011074	85814	5.59	5.31	0.000156	3	3	6
39	P	ENSMMUT00000024293	20227.5	8.51	8.74	0.000856	2	2	8
40	P	ENSMMUT00000016864	32018.5	6.28	14.63	0.001465	4	2	22
41	P	ENSMMUT00000017894	17777.6	9.03	3.85	0.000377	1	1	3
42	P	ENSMMUT00000033432	47495.5	6.66	7.94	8.9e-05	2	2	2
43	P	ENSMMUT00000005046	28461.8	4.68	5.28	0.000222	1	1	3
44	P	ENSMMUT00000016862	14491.5	5.35	21.26	0.000154	1	1	1
45	P	ENSMMUT00000029169	44860.5	8.64	20.56	0.000447	6	6	9
46	P	ENSMMUT00000044013	36332.3	7.62	20.48	0.001297	6	5	22
47	P	ENSMMUT00000024698	52037.4	9.49	66.31	0.01349	38	32	319
48	P	ENSMMUT00000025594	65200.1	9.02	1.06	0.000243	1	1	7
49	P	ENSMMUT00000040092	24515.5	8.36	29.41	0.003551	6	2	37
50	P	ENSMMUT00000001402	39429	8.3	32.97	0.001936	8	8	36
51	P	ENSMMUT00000001085	117227	8.86	5.64	0.000202	4	4	11
52	P	ENSMMUT00000023163	56721.9	8.91	14.42	0.000649	6	5	17
53	P	ENSMMUT00000005126	44931.6	8.74	12.47	0.000399	4	4	8
54	P	ENSMMUT00000017694	55090.2	6.22	29.8	0.004386	17	17	112
55	P	ENSMMUT00000023164	53786.8	7.13	7.55	0.00036	2	1	9
56	P	ENSMMUT00000030162	24572.8	6.59	40.81	0.014136	16	16	161
57	P	ENSMMUT00000011231	26603.6	5.38	16.89	0.000783	3	2	9
58	P	ENSMMUT00000008748	16362.3	4.51	16.44	0.000268	1	1	2
59	P	ENSMMUT00000000265	37464	5.23	17.72	0.000529	4	4	9
61	P	ENSMMUT00000005949	28652.8	7.82	44.58	0.003853	9	9	49
62	P	ENSMMUT00000008857	16041.8	6.13	10.2	0.000533	1	1	4
63	P	ENSMMUT00000023692	112583	8.35	11	0.000352	7	7	18
64	P	ENSMMUT00000025780	25155.8	5.56	34.51	0.003552	7	7	41
65	P	ENSMMUT00000012171	51774.6	7.47	9.23	0.000252	3	3	6
66	P	ENSMMUT00000008761	60625.1	6.23	44.18	0.008107	25	25	224
67	P	ENSMMUT00000031917	84587.2	5.26	3.81	0.000133	2	1	5
68	P	ENSMMUT00000011379	15812.7	4.47	10.2	0.000133	1	1	1
69	P	ENSMMUT00000018590	39472.7	9.97	2.5	0.000218	1	1	4
70	P	ENSMMUT00000030455	37363.8	5.31	6.02	0.000118	1	1	2
72	P	ENSMMUT00000009192	16570.2	7.57	66.89	0.03099	21	21	239
75	P	ENSMMUT00000003379	55161.6	5.92	19.39	0.002017	8	8	51
76	P	ENSMMUT00000003287	33116.6	5.38	7.9	6.7e-05	1	1	1
80	P	ENSMMUT00000018611	13961.4	7.77	27.2	0.004386	4	4	28
81	P	ENSMMUT00000011609	136376	5.52	1.54	1.6e-05	1	1	1
82	P	ENSMMUT00000017901	10633.7	8.96	13.98	0.000211	1	1	1
83	P	ENSMMUT00000032585	70794	8.36	5.17	0.000127	1	1	4
85	P	ENSMMUT00000012999	41233.5	6.96	9.56	0.000535	3	3	10
86	P	ENSMMUT00000048148	111409	8.11	2.47	9.7e-05	2	2	5
87	P	ENSMMUT00000047265	54342	6.38	10.46	0.000473	4	2	12
88	P	ENSMMUT00000028104	62902.2	6.38	39.93	0.004015	19	19	114
89	P	ENSMMUT00000003714	25759	7.66	36.67	0.001305	7	7	16
90	P	ENSMMUT00000008474	14035.2	6.24	30.47	0.011778	6	6	77
92	P	ENSMMUT00000012742	12476.3	7.73	17.39	0.002043	2	2	12
93	P	ENSMMUT00000004037	56628.2	6.25	16.53	0.000273	4	4	7
96	P	ENSMMUT00000008023	58469.3	6.47	6.64	7.6e-05	2	2	2
97	P	ENSMMUT00000017897	11419.7	9.6	42.31	0.016756	8	8	89
99	P	ENSMMUT00000003201	80628.3	9.04	34.55	0.002821	20	20	103
100	P	ENSMMUT00000021461	102092	6.13	1.53	4.3e-05	1	1	2
101	P	ENSMMUT00000011092	36263	9.25	18.27	0.001515	5	5	25
103	P	ENSMMUT00000031648	34428.8	5.5	42.28	0.004205	13	12	64
105	P	ENSMMUT00000015407	37765.5	6.11	7.6	0.000229	2	2	4
106	P	ENSMMUT00000014947	60760.9	5.19	16.07	0.00037	6	6	10
108	P	ENSMMUT00000002948	43962.4	9.19	6.78	0.000295	2	2	6
109	P	ENSMMUT00000016407	37323.2	8.1	6.71	0.000171	2	2	3
110	P	ENSMMUT00000019847	71158.5	6.13	8.11	0.000623	4	4	20
113	P	ENSMMUT00000012844	51599.9	7.64	7.58	0.000247	2	2	6
114	P	ENSMMUT00000017217	58350.7	5.04	5.95	0.000311	3	1	8
116	P	ENSMMUT00000011916	35982.1	8.57	44.18	0.003741	15	9	64
117	P	ENSMMUT00000024295	10569.3	9.75	12.63	0.000824	1	1	4
118	P	ENSMMUT00000000624	161542	5.43	1.12	1.4e-05	1	1	1
119	P	ENSMMUT00000009833	15972	5.54	10.56	0.000276	2	2	2
120	P	ENSMMUT00000013146	49125.4	7.8	23.8	0.001069	6	6	25
121	P	ENSMMUT00000013338	7431.62	6.91	25	0.001152	1	1	4
124	P	ENSMMUT00000010339	37415.6	5.73	15.27	0.000451	3	3	8
125	P	ENSMMUT00000005322	13544.4	7.78	32.77	0.001481	4	4	9
129	P	ENSMMUT00000010458	7528.77	8.54	15.38	0.001506	1	1	5
130	P	ENSMMUT00000026586	59457.1	7.12	1.71	0.000112	1	1	3
131	P	ENSMMUT00000015692	45722.7	9.35	73.71	0.020878	50	50	434
132	P	ENSMMUT00000023101	26242.8	4.82	5.42	8.2e-05	1	1	1
133	P	ENSMMUT00000016661	22662.4	4.7	22.03	0.000173	2	2	2
134	P	ENSMMUT00000017315	35491.1	6.08	5.05	0.000124	1	1	2
135	P	ENSMMUT00000029765	19258.1	7.71	12.5	0.000117	1	1	1
136	P	ENSMMUT00000013737	27116.4	5.07	12.85	0.000315	2	2	4
138	P	ENSMMUT00000024727	8413.89	6.55	14.29	0.001119	1	1	4
139	P	ENSMMUT00000028431	14511.9	7.44	13.95	0.000607	2	2	4
140	P	ENSMMUT00000008701	22124.4	8.27	37.19	0.001771	6	4	18
141	P	ENSMMUT00000002745	30137.1	9.06	25.09	0.00088	4	4	12
142	P	ENSMMUT00000017925	167573	6.11	9.83	0.000325	11	11	26
143	P	ENSMMUT00000015552	11772.4	5.25	40.38	0.002071	3	3	11
144	P	ENSMMUT00000011855	58464.8	6.43	49.33	0.003145	22	22	84
146	P	ENSMMUT00000005987	54277.7	6.87	16.45	0.000669	6	6	16
147	P	ENSMMUT00000013383	103333	5.67	23.79	0.001301	18	18	62
148	P	ENSMMUT00000015689	48507.8	6.84	22.25	0.000871	7	7	19
149	P	ENSMMUT00000011181	25505.7	5.55	7.98	0.000905	2	2	11
151	P	ENSMMUT00000031711	36711.3	6.25	9.76	0.00029	3	3	5
152	P	ENSMMUT00000015224	17905.3	5.67	15.72	0.000616	3	3	5
156	P	ENSMMUT00000003575	40247.3	5.97	23.53	0.000548	4	4	10
157	P	ENSMMUT00000012857	34871.4	4.81	13.88	0.000679	5	5	11
158	P	ENSMMUT00000032018	25652	5.83	13.68	0.000251	2	2	3
159	P	gi|136429|sp|P00761|TRYP_PIG	24409.5	7	25.11	0.007628	12	12	90
160	P	ENSMMUT00000021735	46479.4	6.91	13.87	0.000667	4	4	14
162	P	ENSMMUT00000014487	47169.3	8.65	8.15	0.000188	2	2	4
163	P	ENSMMUT00000027932	63298.4	5.62	19.43	0.000628	7	7	18
165	P	ENSMMUT00000015978	23241.4	6.86	5.14	0.000366	1	1	4
167	P	ENSMMUT00000014896	22615.1	8.83	6.13	0.000554	1	1	6
169	P	ENSMMUT00000012442	35067.5	6.43	13.25	0.000494	3	3	8
170	P	ENSMMUT00000013908	54356	6.68	2.84	4e-05	1	1	1
171	P	ENSMMUT00000019646	23395.8	8.57	12.38	0.000653	3	3	7
172	P	ENSMMUT00000029182	18419.7	9.19	17.06	0.002073	3	3	18
173	P	ENSMMUT00000012466	76693.4	6.48	38.02	0.002809	23	22	100
175	P	ENSMMUT00000026111	47046.8	8.87	5.8	0.000591	3	3	13
176	P	ENSMMUT00000040029	99873.1	6	17.16	0.000381	10	10	17
177	P	ENSMMUT00000022610	46674.3	6.43	39.61	0.002223	12	11	47
179	P	ENSMMUT00000021990	21638.7	5.61	5.56	9.9e-05	1	1	1
180	P	ENSMMUT00000020072	29120.1	5.49	7.03	0.000382	2	2	5
181	P	ENSMMUT00000015147	27773.3	6.77	22.86	0.000719	3	3	9
182	P	ENSMMUT00000016801	44879.2	8.63	46.76	0.006057	20	15	129
186	P	ENSMMUT00000027338	69269.6	5.84	10.62	0.000536	5	4	16
188	P	ENSMMUT00000002873	36422.2	5.42	8.75	0.000228	2	2	4
189	P	ENSMMUT00000012791	36130.5	7.08	19.81	0.001909	7	7	31
190	P	ENSMMUT00000047815	45053	5.36	2.92	9.5e-05	1	1	2
192	P	ENSMMUT00000003239	53216.3	5.81	45.31	0.017062	24	3	427
193	P	ENSMMUT00000047235	42712.9	10.3	2.59	5.1e-05	1	1	1
194	P	ENSMMUT00000000967	44542.8	7.47	17.41	0.000633	5	5	13
195	P	ENSMMUT00000021146	57130	5.48	15.01	0.001298	6	6	34
196	P	ENSMMUT00000021150	58518.2	6.7	6.35	0.000452	3	3	12
197	P	ENSMMUT00000039858	29572.9	6.66	36.72	0.003518	8	8	46
199	P	ENSMMUT00000040389	58206.3	7.21	14.07	0.000257	4	4	7
201	P	ENSMMUT00000010399	10389.3	4.93	13.13	0.000593	1	1	3
203	P	ENSMMUT00000020008	77867.7	8.67	20.85	0.000855	13	12	31
204	P	ENSMMUT00000030545	79495.2	8.99	1.97	2.8e-05	1	1	1
205	P	ENSMMUT00000031702	21842.2	8.62	40.31	0.002768	5	5	27
206	P	ENSMMUT00000021462	45848.2	9.51	2.23	4.9e-05	1	1	1
209	P	ENSMMUT00000007191	20897.6	7.01	36.9	0.001466	4	4	14
210	P	ENSMMUT00000039535	48014.3	5.2	53.9	0.011248	31	31	243
214	P	ENSMMUT00000042194	37987	5.7	26.42	0.002614	9	9	47
215	P	ENSMMUT00000023950	70302.4	5.24	46.25	0.003497	26	22	112
216	P	ENSMMUT00000044011	36631.7	8.45	21.39	0.001828	7	1	31
217	P	ENSMMUT00000019834	36445.2	9.42	3.8	0.000124	1	1	2
218	P	ENSMMUT00000018559	25636.6	8.14	4.2	0.000165	1	1	2
220	P	ENSMMUT00000003211	50631.3	5.77	16.15	0.000476	4	4	11
221	P	ENSMMUT00000011400	24098.6	6.65	19.09	0.001068	3	3	12
222	P	ENSMMUT00000017215	27121.4	8.47	22.92	0.001795	5	5	22
223	P	ENSMMUT00000038399	28817.2	6.35	84.67	0.023631	41	41	315
224	P	ENSMMUT00000013099	74520	6.9	3.24	0.000116	1	1	4
225	P	ENSMMUT00000016731	19225.1	8.3	72.16	0.006341	9	9	57
226	P	ENSMMUT00000041014	69623.3	5.24	8.61	0.00049	4	1	16
229	P	ENSMMUT00000009326	85470.9	5.54	9.6	0.000261	6	6	10
230	P	ENSMMUT00000007313	22696.8	5.45	53.77	0.002217	7	5	24
233	P	ENSMMUT00000018519	54142.6	6.02	2.13	0.000208	1	1	5
234	P	ENSMMUT00000005200	43488	5.45	5.12	5e-05	1	1	1
235	P	ENSMMUT00000021009	109905	5.24	9.92	0.000364	7	7	18
236	P	ENSMMUT00000032405	53378.3	7.67	14.43	0.000444	4	4	11
237	P	ENSMMUT00000006048	29271.5	8.07	10.65	0.000223	3	3	3
238	P	ENSMMUT00000029328	26052.1	8.29	15.45	0.001424	3	1	16
239	P	ENSMMUT00000005490	44731.7	7.52	14.32	0.000523	5	5	11
240	P	ENSMMUT00000012553	16407.7	8.66	64.86	0.018786	22	22	142
241	P	ENSMMUT00000018187	61937.1	5.12	13.88	0.000801	8	8	23
242	P	ENSMMUT00000005387	15276.6	8.55	7.52	0.000294	1	1	2
246	P	ENSMMUT00000015697	84817.7	6.2	9.14	0.000378	6	6	15
247	P	ENSMMUT00000031083	18029.5	5.42	6.29	0.000369	1	1	3
248	P	ENSMMUT00000022242	24446.2	5.9	29.41	0.003551	6	2	37
250	P	ENSMMUT00000016602	91491.1	4.57	3.38	0.000213	3	3	9
251	P	ENSMMUT00000029619	36374.3	6.05	54.76	0.008407	19	19	149
253	P	ENSMMUT00000026280	11903.1	6.04	35.54	0.002427	4	4	15
255	P	ENSMMUT00000003907	12928.9	7.33	36.59	0.006845	6	6	43
258	P	ENSMMUT00000002351	17649.3	6.95	40.82	0.004662	6	6	35
260	P	ENSMMUT00000012300	13629.6	7.64	8.94	0.000637	2	2	4
265	P	ENSMMUT00000007733	16874.6	9.41	19.73	0.000666	2	2	5
269	P	ENSMMUT00000011226	13079.4	8.88	31.58	0.013225	9	9	77
270	P	ENSMMUT00000039083	57279.9	6.02	30.92	0.006762	20	20	172
271	P	ENSMMUT00000024701	79889.3	9.5	43.2	0.004964	28	22	179
272	P	ENSMMUT00000014459	14438.3	8.96	58.33	0.030408	21	21	205
273	P	ENSMMUT00000046047	77015	6.84	75.04	0.070067	139	138	2437
274	P	ENSMMUT00000045847	23824.1	6.4	13.66	0.000955	3	3	10
275	P	ENSMMUT00000001051	85536.8	6.62	5.64	0.000205	3	3	8
276	P	ENSMMUT00000005416	68874.2	5.91	71.88	0.027308	98	98	848
277	P	ENSMMUT00000029203	49386.3	5.39	21.87	0.000758	6	6	17
278	P	ENSMMUT00000005370	7571.82	8.77	50	0.007486	5	5	26
279	P	ENSMMUT00000017679	140803	5.87	15.13	0.001057	15	15	66
284	P	ENSMMUT00000029183	17964	8.95	10.26	0.000126	1	1	1
286	P	ENSMMUT00000011492	50413.4	5.22	8.24	0.000358	3	1	8
287	P	ENSMMUT00000017518	161869	6.06	1.73	6.8e-05	2	2	5
288	P	ENSMMUT00000014095	37343.5	7.55	4.78	5.8e-05	1	1	1
289	P	ENSMMUT00000018772	46699.4	5.55	33.73	0.004122	17	17	88
290	P	ENSMMUT00000005973	59777.2	6.17	5.54	0.000181	3	3	5
294	P	ENSMMUT00000026987	37746.5	5.76	12.98	0.000289	3	3	5
296	P	ENSMMUT00000013240	28034.5	8.59	8.05	7.5e-05	1	1	1
298	P	ENSMMUT00000023088	40933.7	6.12	35.46	0.002712	11	11	50
299	P	ENSMMUT00000022458	38206.5	7.96	46.78	0.003839	13	13	70
300	P	ENSMMUT00000001318,ENSMMUT00000001312	29383.9	6.36	49.05	0.003052	9	6	41
302	P	ENSMMUT00000012863	15857.3	9	60.96	0.016361	13	13	122
304	P	ENSMMUT00000047930	44586.6	8.02	45.8	0.004132	17	9	88
305	P	ENSMMUT00000009360	25314.2	6.43	41.7	0.004302	10	10	49
306	P	ENSMMUT00000003435	22806.2	9.38	38.19	0.004428	7	4	45
308	P	ENSMMUT00000031348	154021	8.19	2.51	2.8e-05	2	2	2
309	P	ENSMMUT00000031497	121091	6.39	1.47	7.2e-05	1	1	4
310	P	ENSMMUT00000010977	55744.7	7.23	4.23	7.9e-05	1	1	2
311	P	ENSMMUT00000005293	94780.2	5.25	1.58	4.8e-05	1	1	2
314	P	ENSMMUT00000009098	27745.1	4.73	20	0.001518	5	1	19
315	P	ENSMMUT00000014625	29737	8.44	11.28	0.000533	3	3	7
316	P	ENSMMUT00000039881	61391.1	6.46	2.71	3.5e-05	1	1	1
319	P	ENSMMUT00000007136	14564.4	4.59	27.61	0.000731	2	0	5
320	P	ENSMMUT00000043337	11009.3	7.98	12.75	0.00096	1	1	5
321	P	ENSMMUT00000044986	7918.13	5.29	27.94	0.003743	2	2	13
322	P	ENSMMUT00000010446	21010.4	9.38	12.78	0.004133	4	4	38
323	P	ENSMMUT00000014139	43406.3	5.79	2.62	5.1e-05	1	1	1
324	P	ENSMMUT00000046296	101274	6.4	2.41	2.1e-05	1	1	1
325	P	ENSMMUT00000020254	67646.4	6.99	2.73	3.1e-05	1	1	1
326	P	ENSMMUT00000011731	87900	5.71	2.74	2.6e-05	1	1	1
327	P	ENSMMUT00000025640	11326.3	8.8	41.41	0.003362	4	4	17
329	P	ENSMMUT00000022739	18616.4	5.41	37.28	0.002549	4	4	22
330	P	ENSMMUT00000011085	35346.7	9.16	48.25	0.005159	14	14	83
333	P	ENSMMUT00000015998	23247	8.61	31.4	0.001419	4	4	15
335	P	ENSMMUT00000012261	25022.9	5.73	33.04	0.001224	6	6	14
337	P	ENSMMUT00000018481	71591.9	6.44	3.7	0.00029	1	1	10
339	P	ENSMMUT00000000005	40709.7	5.37	14.96	0.000651	4	4	12
340	P	ENSMMUT00000011844	52640.5	6.92	14.85	0.001292	7	7	32
342	P	ENSMMUT00000003935	15054.2	8.44	40	0.001259	4	4	9
343	P	ENSMMUT00000042668	9170.54	4.64	10.71	0.000466	1	1	2
345	P	ENSMMUT00000027633	20175.6	8.61	26.84	0.002164	6	6	21
346	P	ENSMMUT00000010814	51558.4	7.61	45.24	0.004026	16	16	95
347	P	ENSMMUT00000001057	33905	8.39	4.87	6.4e-05	1	1	1
349	P	ENSMMUT00000025393	8489.74	4.71	71.25	0.00514	6	6	21
350	P	ENSMMUT00000000904	52623.6	6.96	2.37	4.2e-05	1	1	1
352	P	ENSMMUT00000026042	21023.1	6.99	15.1	0.000714	2	2	7
353	P	ENSMMUT00000019609	45022.9	5.82	43.07	0.002811	13	13	57
354	P	ENSMMUT00000007452	112648	6.81	11.53	0.000253	6	6	13
355	P	ENSMMUT00000040809	20863	5.58	7.11	0.000199	1	1	2
357	P	ENSMMUT00000001372	66476.8	6.36	3.62	3.2e-05	1	1	1
358	P	ENSMMUT00000042115	55031.1	5.65	19.8	0.001159	8	8	29
359	P	ENSMMUT00000039654	34094.1	5.41	6.52	6.1e-05	1	1	1
360	P	ENSMMUT00000041537	22762.2	9.1	48.5	0.019286	20	20	197
362	P	ENSMMUT00000010712	64758.4	5.8	44.06	0.007077	33	33	210
365	P	ENSMMUT00000009714	36219.7	7.15	25.32	0.001425	7	5	23
366	P	ENSMMUT00000007992	21891.9	5.66	15.15	0.00089	3	1	9
367	P	ENSMMUT00000018262	85948.8	5.87	5.99	0.000175	4	4	7
368	P	ENSMMUT00000029709	23742.5	9.42	35.65	0.003082	8	8	34
369	P	ENSMMUT00000027622	65188.9	5.23	19.86	0.000838	7	7	25
371	P	ENSMMUT00000032304	47154.9	7.01	35.71	0.002481	11	2	55
372	P	ENSMMUT00000009221	11512.3	7.03	24.49	0.000799	2	1	4
373	P	ENSMMUT00000003136	57455.1	6.15	12.6	0.000486	4	4	13
375	P	ENSMMUT00000026878	22476.8	5.52	4.46	0.000194	1	1	2
376	P	ENSMMUT00000047603	35335.7	8.68	54.17	0.002887	10	10	46
377	P	ENSMMUT00000020894	29266.1	7.85	6.15	0.000151	2	2	2
379	P	ENSMMUT00000002817	28139.2	8.62	5.1	7.7e-05	1	1	1
380	P	ENSMMUT00000000295	90935.7	5.7	2.76	2.3e-05	1	1	1
381	P	ENSMMUT00000039982	9071.55	7.99	17.28	0.000483	1	1	2
382	P	ENSMMUT00000006343	73898.3	5.26	6.82	0.000237	4	4	8
383	P	ENSMMUT00000032192	20876.5	5.63	27.98	0.002435	5	5	24
386	P	ENSMMUT00000014440	11722.5	4.95	32.38	0.001678	3	1	9
388	P	ENSMMUT00000039591	48189.3	7.06	2.97	4.5e-05	1	1	1
389	P	ENSMMUT00000038845	34517.7	8.99	7.64	0.000325	2	2	5
390	P	ENSMMUT00000002383	56779.5	6.23	4.16	3.9e-05	1	1	1
391	P	ENSMMUT00000021579	33580.3	9.52	7.43	0.000397	2	2	6
392	P	ENSMMUT00000025325	83617.7	4.71	1.1	2.7e-05	1	1	1
393	P	ENSMMUT00000013971	40127.2	5.69	2.13	0.000104	1	1	2
394	P	ENSMMUT00000001178	30214.6	8.1	14.83	0.000521	2	2	7
396	P	ENSMMUT00000045420	44750.2	5.74	37.28	0.009714	27	27	193
397	P	ENSMMUT00000021194	37985	8.54	21.05	0.000744	4	1	13

## Sheet: Table S19
ProteinGroupID	Parsimonious	FastaID	Mol.Wt	pI	Coverage	NSAF	NumPeptides	NumUniquePeptides	NumSpectra
1	P	ENSMMUT00000008521	17254	7.64	40.13	0.013761	5	5	43
4	P	ENSMMUT00000008231	63151.1	7.36	13.62	0.001801	5	5	20
5	P	ENSMMUT00000016874	82404.6	9.23	6.83	0.000673	4	4	10
6	P	ENSMMUT00000011212	23664.6	4.87	7.43	0.001741	2	2	7
7	P	ENSMMUT00000003211	50631.3	5.77	1.99	0.000111	1	1	1
8	P	ENSMMUT00000028188	62312	5.64	5.28	8.8e-05	1	1	1
9	P	ENSMMUT00000008622	31706.6	7.62	27.68	0.005911	6	6	34
10	P	ENSMMUT00000017215	27121.4	8.47	2.5	0.000419	1	1	2
11	P	ENSMMUT00000030765	31433.6	4.55	8.16	0.000178	1	1	1
13	P	ENSMMUT00000038399	28817.2	6.35	21.84	0.008663	7	7	45
15	P	ENSMMUT00000008051	56208.3	7.58	7.32	0.000484	3	3	5
16	P	ENSMMUT00000016731	19225.1	8.3	30.11	0.004853	5	5	17
17	P	ENSMMUT00000002415	15982.8	6.22	20.13	0.004894	2	2	15
18	P	ENSMMUT00000045215	21604.8	5.16	4.76	0.000532	1	1	2
22	P	ENSMMUT00000012152	67289.5	5.14	2.37	0.00017	1	1	2
23	P	ENSMMUT00000008436	129452	4.71	2.56	0.000301	3	3	7
24	P	ENSMMUT00000007313	22696.8	5.45	43.4	0.004029	7	6	17
27	P	ENSMMUT00000018519	54142.6	6.02	2.13	0.000962	1	1	9
28	P	ENSMMUT00000009590	25919.2	6.84	3.59	0.000451	1	1	2
29	P	ENSMMUT00000000614	38472.3	8.5	19.32	0.007423	8	2	52
30	P	ENSMMUT00000019229	40038.6	9.34	4.27	0.000143	1	1	1
32	P	ENSMMUT00000032405	53378.3	7.67	10.52	0.000725	3	3	7
33	P	ENSMMUT00000006048	29271.5	8.07	10.65	0.001528	3	3	8
34	P	ENSMMUT00000012553	16407.7	8.66	21.62	0.004413	3	3	13
35	P	ENSMMUT00000031143	51892.8	6.28	3.46	0.000326	1	1	3
36	P	ENSMMUT00000044013	36332.3	7.62	6.33	0.00227	2	1	15
37	P	ENSMMUT00000024698	52037.4	9.49	63.07	0.02637	31	27	243
38	P	ENSMMUT00000025594	65200.1	9.02	1.06	0.000267	1	1	3
39	P	ENSMMUT00000015697	84817.7	6.2	1.42	6.5e-05	1	1	1
40	P	ENSMMUT00000040092	24515.5	8.36	5.88	0.000246	1	1	1
41	P	ENSMMUT00000013674	44587.8	8.67	2.17	0.000364	1	1	3
43	P	ENSMMUT00000029619	36374.3	6.05	14.12	0.003475	6	6	24
46	P	ENSMMUT00000001402	39429	8.3	18.96	0.002347	4	4	17
47	P	ENSMMUT00000001085	117227	8.86	1.41	4.7e-05	1	1	1
49	P	ENSMMUT00000003907	12928.9	7.33	13.82	0.004902	3	3	12
50	P	ENSMMUT00000017694	55090.2	6.22	4	0.000301	2	2	3
51	P	ENSMMUT00000019714	20384.7	6.38	13.37	0.000537	1	1	2
52	P	ENSMMUT00000030162	24572.8	6.59	33.18	0.021179	11	11	94
54	P	ENSMMUT00000000265	37464	5.23	10.51	0.001509	3	3	10
55	P	ENSMMUT00000002351	17649.3	6.95	4.76	0.002734	1	1	8
57	P	ENSMMUT00000005949	28652.8	7.82	4.82	0.001614	1	1	8
61	P	ENSMMUT00000007733	16874.6	9.41	8.84	0.001367	1	1	4
62	P	ENSMMUT00000023692	112583	8.35	1.6	0.0001	1	1	2
63	P	ENSMMUT00000025780	25155.8	5.56	34.51	0.005336	5	5	24
64	P	ENSMMUT00000011226	13079.4	8.88	31.58	0.016308	6	6	37
66	P	ENSMMUT00000039083	57279.9	6.02	23.09	0.006054	9	9	60
67	P	ENSMMUT00000024701	79889.3	9.5	34.28	0.010319	20	16	145
68	P	ENSMMUT00000014459	14438.3	8.96	33.33	0.022839	6	6	60
69	P	ENSMMUT00000046047	77015	6.84	77.97	0.137085	98	97	1858
71	P	ENSMMUT00000008761	60625.1	6.23	10.54	0.001857	4	4	20
72	P	ENSMMUT00000045847	23824.1	6.4	8.78	0.000735	1	1	3
73	P	ENSMMUT00000005416	68874.2	5.91	34.38	0.014545	25	25	176
74	P	ENSMMUT00000009192	16570.2	7.57	41.72	0.004991	6	6	15
75	P	ENSMMUT00000005370	7571.82	8.77	22.06	0.005172	2	2	7
76	P	ENSMMUT00000017679	140803	5.87	0.82	0.000123	1	1	3
79	P	ENSMMUT00000003379	55161.6	5.92	9.09	0.003147	4	4	31
84	P	ENSMMUT00000017518	161869	6.06	1.94	0.000209	2	2	6
85	P	ENSMMUT00000012999	41233.5	6.96	3.01	0.000137	1	1	1
86	P	ENSMMUT00000006633	70898.1	5.37	7.89	0.001011	4	1	13
87	P	ENSMMUT00000018772	46699.4	5.55	11.72	0.002524	5	5	21
88	P	ENSMMUT00000028104	62902.2	6.38	2.7	0.000271	1	1	3
89	P	ENSMMUT00000016867	187627	8.8	1.13	3e-05	1	1	1
90	P	ENSMMUT00000003714	25759	7.66	18.33	0.002722	5	5	13
91	P	ENSMMUT00000031214	20949.4	7.99	10.33	0.002185	2	2	8
93	P	ENSMMUT00000031250	35837.7	5.98	2.83	0.000316	1	1	2
94	P	ENSMMUT00000026987	37746.5	5.76	5.31	0.000445	1	1	3
95	P	ENSMMUT00000012742	12476.3	7.73	17.39	0.00568	2	2	13
96	P	ENSMMUT00000033107	10381.4	4.39	9.09	0.002538	1	1	5
99	P	ENSMMUT00000017897	11419.7	9.6	34.62	0.012561	4	4	26
100	P	ENSMMUT00000023088	40933.7	6.12	16.07	0.001809	3	3	13
102	P	ENSMMUT00000022458	38206.5	7.96	17.93	0.001689	4	4	12
103	P	ENSMMUT00000003201	80628.3	9.04	5.31	0.000422	3	3	6
104	P	ENSMMUT00000001318,ENSMMUT00000001312	29383.9	6.36	41.83	0.008788	7	5	46
106	P	ENSMMUT00000012863	15857.3	9	60.96	0.045083	12	12	131
108	P	ENSMMUT00000047930	44586.6	8.02	17.51	0.003735	7	2	31
110	P	ENSMMUT00000009360	25314.2	6.43	21.97	0.004281	5	5	19
111	P	ENSMMUT00000031648	34428.8	5.5	16.11	0.002529	5	4	15
112	P	ENSMMUT00000029433	24423.1	7.01	6.48	0.000233	1	1	1
114	P	ENSMMUT00000015407	37765.5	6.11	19.01	0.003085	5	5	21
116	P	ENSMMUT00000010977	55744.7	7.23	4.23	0.000304	1	1	3
117	P	ENSMMUT00000009501	59781.2	7.66	2.06	0.000282	1	1	3
118	P	ENSMMUT00000002948	43962.4	9.19	5.03	0.000126	1	1	1
121	P	ENSMMUT00000017217	58350.7	5.04	6.55	0.001097	3	1	11
122	P	ENSMMUT00000011916	35982.1	8.57	34.33	0.00405	7	4	27
123	P	ENSMMUT00000039881	61391.1	6.46	2.71	0.000453	1	1	5
124	P	ENSMMUT00000013338	7431.62	6.91	25	0.000739	1	1	1
125	P	ENSMMUT00000005322	13544.4	7.78	8.4	0.000422	1	1	1
126	P	ENSMMUT00000043337	11009.3	7.98	12.75	0.002956	1	1	6
128	P	ENSMMUT00000010446	21010.4	9.38	12.78	0.008932	4	4	32
130	P	ENSMMUT00000015692	45722.7	9.35	52.83	0.046047	36	36	373
131	P	ENSMMUT00000046296	101274	6.4	1.31	5.5e-05	1	1	1
132	P	ENSMMUT00000015741	41535.3	8.14	11.4	0.000651	4	4	5
133	P	ENSMMUT00000020254	67646.4	6.99	2.73	8.1e-05	1	1	1
134	P	ENSMMUT00000008701	22124.4	8.27	24.12	0.004797	5	3	19
135	P	ENSMMUT00000002745	30137.1	9.06	19.48	0.001317	2	2	7
137	P	ENSMMUT00000047204	30016.3	8.23	5.36	0.000179	1	1	1
138	P	ENSMMUT00000017233	11102.6	6.4	30.61	0.001025	2	2	2
139	P	ENSMMUT00000011085	35346.7	9.16	27.62	0.005264	7	7	33
140	P	ENSMMUT00000015552	11772.4	5.25	13.46	0.002899	1	1	6
141	P	ENSMMUT00000011855	58464.8	6.43	6.88	0.001345	3	3	14
143	P	ENSMMUT00000013383	103333	5.67	10.5	0.001292	6	6	24
144	P	ENSMMUT00000015379	28816.2	5.69	3.07	0.000385	1	1	2
145	P	ENSMMUT00000031711	36711.3	6.25	5.62	0.000743	2	2	5
146	P	ENSMMUT00000012261	25022.9	5.73	3.13	0.000449	1	1	2
148	P	ENSMMUT00000018481	71591.9	6.44	3.7	7.4e-05	1	1	1
151	P	ENSMMUT00000011844	52640.5	6.92	6.19	0.00114	2	2	11
152	P	ENSMMUT00000004885	62469.1	6.26	1.8	9e-05	1	1	1
154	P	ENSMMUT00000003935	15054.2	8.44	31.43	0.001794	3	3	5
155	P	ENSMMUT00000012857	34871.4	4.81	14.2	0.002695	5	5	17
156	P	gi|136429|sp|P00761|TRYP_PIG	24409.5	7	25.11	0.012181	8	8	56
157	P	ENSMMUT00000027633	20175.6	8.61	22.11	0.002909	3	3	11
158	P	ENSMMUT00000010814	51558.4	7.61	3.46	0.00087	1	1	8
161	P	ENSMMUT00000014487	47169.3	8.65	8.15	0.000482	2	2	4
162	P	ENSMMUT00000026720	16827.6	8.48	9.4	0.000337	1	1	1
164	P	ENSMMUT00000014896	22615.1	8.83	4.72	0.000948	1	1	4
166	P	ENSMMUT00000026042	21023.1	6.99	15.1	0.002094	2	2	8
167	P	ENSMMUT00000019609	45022.9	5.82	17.88	0.002911	5	5	23
169	P	ENSMMUT00000028365	120628	6.88	1.96	0.00014	2	2	3
170	P	ENSMMUT00000001372	66476.8	6.36	1.32	8.3e-05	1	1	1
171	P	ENSMMUT00000041537	22762.2	9.1	35.5	0.028137	10	10	112
172	P	ENSMMUT00000029182	18419.7	9.19	7.65	0.000296	1	1	1
173	P	ENSMMUT00000012466	76693.4	6.48	4.59	0.000721	3	3	10
174	P	ENSMMUT00000010712	64758.4	5.8	29.78	0.010637	18	18	123
175	P	ENSMMUT00000026111	47046.8	8.87	3.48	0.000583	1	1	5
176	P	ENSMMUT00000022610	46674.3	6.43	17.39	0.002549	5	5	21
177	P	ENSMMUT00000040029	99873.1	6	5.95	0.00046	3	3	8
178	P	ENSMMUT00000020072	29120.1	5.49	3.52	0.000393	1	1	2
180	P	ENSMMUT00000015147	27773.3	6.77	4.49	0.000615	1	1	3
181	P	ENSMMUT00000016801	44879.2	8.63	18.47	0.003735	7	3	31
182	P	ENSMMUT00000027614	22441.7	5.94	10.48	0.000239	1	1	1
186	P	ENSMMUT00000009714	36219.7	7.15	8.86	0.001908	2	1	12
189	P	ENSMMUT00000002873	36422.2	5.42	14.29	0.001465	4	4	10
190	P	ENSMMUT00000007992	21891.9	5.66	10.61	0.00203	2	1	8
191	P	ENSMMUT00000012791	36130.5	7.08	4.4	0.000158	1	1	1
192	P	ENSMMUT00000029709	23742.5	9.42	15.74	0.001163	3	3	5
194	P	ENSMMUT00000032304	47154.9	7.01	18.66	0.003589	6	1	31
195	P	ENSMMUT00000003136	57455.1	6.15	2.67	0.000575	1	1	6
196	P	ENSMMUT00000020894	29266.1	7.85	7.31	0.001159	1	1	6
199	P	ENSMMUT00000003239	53216.3	5.81	37.55	0.014356	16	2	140
200	P	ENSMMUT00000000967	44542.8	7.47	4.23	0.001375	2	2	11
201	P	ENSMMUT00000021146	57130	5.48	8.77	0.000881	3	3	9
202	P	ENSMMUT00000006343	73898.3	5.26	3.18	0.000152	2	2	2
203	P	ENSMMUT00000039858	29572.9	6.66	4.3	0.000785	1	1	4
204	P	ENSMMUT00000032192	20876.5	5.63	4.15	0.00026	1	1	1
206	P	ENSMMUT00000040389	58206.3	7.21	3	9.4e-05	1	1	1
207	P	ENSMMUT00000010399	10389.3	4.93	13.13	0.000508	1	1	1
210	P	ENSMMUT00000038845	34517.7	8.99	4.32	0.000167	1	1	1
212	P	ENSMMUT00000039885	275158	5.67	0.84	6e-05	2	2	3
213	P	ENSMMUT00000021579	33580.3	9.52	3.38	0.001018	1	1	6
214	P	ENSMMUT00000005361	13941.8	5.23	8.13	0.000817	1	1	2
215	P	ENSMMUT00000039535	48014.3	5.2	23.88	0.010096	10	10	85
216	P	ENSMMUT00000007191	20897.6	7.01	29.41	0.004568	3	3	17
217	P	ENSMMUT00000022503	60600.2	7.82	2.84	0.00019	1	1	2
218	P	ENSMMUT00000023950	70302.4	5.24	10.85	0.000962	4	3	12
219	P	ENSMMUT00000014607	37560.6	6.5	6.21	0.000595	2	2	4
220	P	ENSMMUT00000045420	44750.2	5.74	15.68	0.006071	7	7	47

## Sheet: Table S20
ProteinGroupID	Parsimonious	FastaID	Mol.Wt	pI	Coverage	NSAF	NumPeptides	NumUniquePeptides	NumSpectra
2	P	ENSMMUT00000016804	38604	7.57	4.72	0.000183	1	1	3
3	P	ENSMMUT00000008521	17254	7.64	59.87	0.012666	11	11	96
4	P	ENSMMUT00000006142	78762.5	5.07	1.66	8.6e-05	1	1	3
7	P	ENSMMUT00000008231	63151.1	7.36	17.74	0.001336	9	9	36
8	P	ENSMMUT00000016874	82404.6	9.23	31.19	0.002246	19	19	81
9	P	ENSMMUT00000011212	23664.6	4.87	30.2	0.001948	5	5	19
10	P	ENSMMUT00000002686	46874.2	4.96	11.08	0.000549	4	4	11
11	P	ENSMMUT00000017765	38725.3	6.63	4.34	6e-05	1	1	1
12	P	ENSMMUT00000006533	25212.2	8.68	5.43	0.00075	1	1	8
13	P	ENSMMUT00000000338	138064	7.71	1.91	0.000137	2	2	8
14	P	ENSMMUT00000008622	31706.6	7.62	12.46	0.000788	3	3	11
17	P	ENSMMUT00000008710	109652	4.8	6.01	8.4e-05	4	4	4
18	P	ENSMMUT00000008051	56208.3	7.58	7.9	0.000239	3	3	6
19	P	ENSMMUT00000015020	29483.8	7.58	8.43	0.000159	1	1	2
20	P	ENSMMUT00000004445	82398.1	5.9	1.5	5.6e-05	1	1	2
21	P	ENSMMUT00000018493	50707.4	6.11	8.54	0.000279	2	1	6
22	P	ENSMMUT00000002415	15982.8	6.22	29.22	0.002152	3	3	16
23	P	ENSMMUT00000001458	36104.7	6.42	26.89	0.006571	11	3	105
24	P	ENSMMUT00000007348	72333	5.07	3.52	0.00019	2	0	6
25	P	ENSMMUT00000007533	42093.6	8.54	3.3	0.000114	1	1	2
26	P	ENSMMUT00000012152	67289.5	5.14	35.08	0.001615	15	15	46
27	P	ENSMMUT00000011614	23766.4	6.23	6.19	0.000197	1	1	2
28	P	ENSMMUT00000008436	129452	4.71	16.92	0.001098	17	17	62
29	P	ENSMMUT00000024980	36644.4	7.42	16.15	0.000528	3	3	9
30	P	ENSMMUT00000008353	13398.4	5.76	58.97	0.005134	7	7	29
31	P	ENSMMUT00000038471	7166.41	6.17	10.77	0.000956	1	1	3
33	P	ENSMMUT00000017466	33543.3	5.76	15.96	0.00081	4	4	12
35	P	ENSMMUT00000008147	91298	5.55	8.4	0.000227	5	5	9
36	P	ENSMMUT00000009590	25919.2	6.84	50.22	0.007245	11	11	78
37	P	ENSMMUT00000016768	26497.5	8.9	13.98	0.00079	2	2	9
38	P	ENSMMUT00000000614	38472.3	8.5	37.5	0.007768	16	7	132
42	P	ENSMMUT00000011074	85814	5.59	16.31	0.000522	8	8	19
44	P	ENSMMUT00000024293	20227.5	8.51	5.46	0.00034	1	1	3
45	P	ENSMMUT00000016864	32018.5	6.28	14.63	0.001268	4	1	18
46	P	ENSMMUT00000017894	17777.6	9.03	3.85	0.000398	1	1	3
47	P	ENSMMUT00000033432	47495.5	6.66	13.38	0.000564	4	4	12
50	P	ENSMMUT00000029169	44860.5	8.64	34.26	0.002208	9	9	42
51	P	ENSMMUT00000031143	51892.8	6.28	6.05	8.9e-05	2	2	2
52	P	ENSMMUT00000044013	36332.3	7.62	11.14	0.000562	3	2	9
53	P	ENSMMUT00000024698	52037.4	9.49	63.93	0.015703	44	34	351
54	P	ENSMMUT00000025594	65200.1	9.02	1.06	0.000147	1	1	4
55	P	P68082|MYG_HORSE	17082.7	7.2	20.13	0.000807	2	2	6
57	P	ENSMMUT00000040092	24515.5	8.36	28.43	0.002945	4	1	29
58	P	ENSMMUT00000010855	61245	6.09	3.02	3.7e-05	1	1	1
59	P	ENSMMUT00000001402	39429	8.3	19.23	0.000854	5	5	15
60	P	ENSMMUT00000001085	117227	8.86	16.07	0.000545	9	9	28
61	P	ENSMMUT00000023163	56721.9	8.91	12.67	0.000444	4	3	11
62	P	ENSMMUT00000006615	97396.6	8.71	10.63	0.000394	6	6	17
63	P	ENSMMUT00000017694	55090.2	6.22	37	0.0058	22	22	140
65	P	ENSMMUT00000030162	24572.8	6.59	40.81	0.011704	14	14	126
66	P	ENSMMUT00000011231	26603.6	5.38	16.89	0.000921	3	2	10
67	P	ENSMMUT00000008748	16362.3	4.51	40.41	0.000993	2	2	7
69	P	ENSMMUT00000000265	37464	5.23	29.43	0.001182	8	7	19
70	P	ENSMMUT00000005949	28652.8	7.82	49	0.005241	11	11	63
72	P	ENSMMUT00000008857	16041.8	6.13	10.2	0.000705	1	1	5
73	P	ENSMMUT00000023692	112583	8.35	17.9	0.000932	13	13	45
74	P	ENSMMUT00000025780	25155.8	5.56	51.33	0.005133	10	10	56
75	P	ENSMMUT00000012171	51774.6	7.47	9.23	0.000489	3	3	11
76	P	ENSMMUT00000008761	60625.1	6.23	42.7	0.009342	32	32	244
77	P	ENSMMUT00000011379	15812.7	4.47	10.2	0.001127	2	2	8
78	P	ENSMMUT00000031917	84587.2	5.26	14.03	0.000847	10	4	30
79	P	ENSMMUT00000012174	42560.4	8.31	4.18	5.4e-05	1	1	1
80	P	ENSMMUT00000026633	30588.3	8.58	5.88	0.000305	1	1	4
81	P	ENSMMUT00000009192	16570.2	7.57	66.89	0.034294	24	24	250
84	P	ENSMMUT00000007868	43642.5	9.43	3.01	0.000104	1	1	2
85	P	ENSMMUT00000003379	55161.6	5.92	32.73	0.002846	15	15	68
87	P	ENSMMUT00000003287	33116.6	5.38	3.78	7.1e-05	1	1	1
92	P	ENSMMUT00000018611	13961.4	7.77	27.2	0.00348	4	4	21
95	P	ENSMMUT00000012999	41233.5	6.96	30.6	0.001698	7	7	30
96	P	ENSMMUT00000006633	70898.1	5.37	6.81	0.000321	4	2	10
97	P	ENSMMUT00000048148	111409	8.11	2.47	0.000143	2	2	7
99	P	ENSMMUT00000028104	62902.2	6.38	41.37	0.003465	20	20	93
100	P	ENSMMUT00000003714	25759	7.66	36.25	0.002158	7	7	25
101	P	ENSMMUT00000008251	50169.9	5.18	7.14	0.000197	2	2	4
102	P	ENSMMUT00000000715	15123.4	6.6	6.67	0.00046	1	1	3
103	P	ENSMMUT00000028601	74999.5	5.39	1.48	3.1e-05	1	1	1
104	P	ENSMMUT00000028608	10783.9	10.14	15.79	0.000436	1	1	2
105	P	ENSMMUT00000008474	14035.2	6.24	30.47	0.010033	6	6	62
107	P	ENSMMUT00000012742	12476.3	7.73	17.39	0.001261	2	2	7
108	P	ENSMMUT00000004037	56628.2	6.25	10.36	0.000289	3	3	7
110	P	ENSMMUT00000008023	58469.3	6.47	4.69	8.1e-05	1	1	2
111	P	ENSMMUT00000017897	11419.7	9.6	34.62	0.020514	8	8	103
113	P	ENSMMUT00000003201	80628.3	9.04	40.98	0.004114	24	24	142
114	P	ENSMMUT00000011092	36263	9.25	4.02	6.4e-05	1	1	1
117	P	ENSMMUT00000031648	34428.8	5.5	39.6	0.002641	10	9	38
119	P	ENSMMUT00000014947	60760.9	5.19	20.23	0.001214	9	9	31
121	P	ENSMMUT00000006858	50140.9	9.1	17.32	0.000538	4	1	12
122	P	ENSMMUT00000002948	43962.4	9.19	11.81	0.00052	3	3	10
123	P	ENSMMUT00000016407	37323.2	8.1	9.91	0.000181	2	2	3
124	P	ENSMMUT00000019847	71158.5	6.13	3.5	0.000198	1	1	6
125	P	ENSMMUT00000019327	32141.6	8.9	28.96	0.004045	8	8	58
127	P	ENSMMUT00000012844	51599.9	7.64	7.58	0.000349	2	2	8
128	P	ENSMMUT00000017217	58350.7	5.04	20.83	0.001233	10	4	30
130	P	ENSMMUT00000011916	35982.1	8.57	38.81	0.00204	11	7	33
131	P	ENSMMUT00000024295	10569.3	9.75	37.89	0.001526	2	2	7
132	P	ENSMMUT00000009833	15972	5.54	35.21	0.000583	3	3	4
133	P	ENSMMUT00000008187	57637.2	5.68	7.94	8.2e-05	2	2	2
134	P	ENSMMUT00000013146	49125.4	7.8	39.74	0.003889	16	16	86
135	P	ENSMMUT00000013338	7431.62	6.91	25	0.001218	1	1	4
136	P	ENSMMUT00000006238	48113.5	4.29	6.95	5e-05	1	1	1
139	P	ENSMMUT00000002670	103728	5.62	2.94	0.000113	2	2	5
140	P	ENSMMUT00000010339	37415.6	5.73	7.49	0.000537	2	2	9
141	P	ENSMMUT00000005322	13544.4	7.78	32.77	0.002611	6	6	15
146	P	ENSMMUT00000006730	55093.1	7.56	3.08	8.5e-05	1	1	2
148	P	ENSMMUT00000045879	42071.8	5.73	6.28	0.000108	1	1	2
149	P	ENSMMUT00000026586	59457.1	7.12	1.71	0.000118	1	1	3
150	P	ENSMMUT00000018431	51470.8	8.94	9.07	0.000268	3	3	6
151	P	ENSMMUT00000015692	45722.7	9.35	57.99	0.012825	36	36	252
152	P	ENSMMUT00000023101	26242.8	4.82	5.42	0.000518	2	2	6
153	P	ENSMMUT00000024712	39529.9	5.46	13.35	0.000339	3	3	6
154	P	ENSMMUT00000017487	27361.6	5.44	6.69	8.7e-05	1	1	1
156	P	ENSMMUT00000021958	67362.4	5.99	4.54	0.000253	2	1	7
157	P	ENSMMUT00000024727	8413.89	6.55	14.29	0.002367	1	1	8
158	P	ENSMMUT00000028431	14511.9	7.44	13.95	0.000963	2	2	6
159	P	ENSMMUT00000008701	22124.4	8.27	37.19	0.002394	6	4	23
160	P	ENSMMUT00000002745	30137.1	9.06	34.08	0.000698	4	4	9
161	P	ENSMMUT00000017925	167573	6.11	9.96	0.00033	9	9	25
162	P	ENSMMUT00000046928	71043.1	5.06	2.28	8.8e-05	1	1	3
163	P	ENSMMUT00000011855	58464.8	6.43	44.36	0.002456	16	16	62
164	P	ENSMMUT00000015552	11772.4	5.25	21.15	0.001793	2	2	9
165	P	ENSMMUT00000005987	54277.7	6.87	16.45	0.000752	6	6	17
166	P	ENSMMUT00000013383	103333	5.67	25.51	0.00151	18	18	68
167	P	ENSMMUT00000015689	48507.8	6.84	2.11	4.9e-05	1	1	1
168	P	ENSMMUT00000011181	25505.7	5.55	7.98	0.000696	2	2	8
169	P	ENSMMUT00000011048	30338	5	20.3	0.000623	3	3	8
171	P	ENSMMUT00000031711	36711.3	6.25	9.76	0.000245	3	3	4
172	P	ENSMMUT00000020736	33315.7	6.95	7.62	0.000206	1	1	3
173	P	ENSMMUT00000015224	17905.3	5.67	7.55	0.000261	1	1	2
174	P	ENSMMUT00000007556	53880.5	6.15	2.37	0.000134	1	1	3
179	P	ENSMMUT00000004885	62469.1	6.26	14.21	0.000447	5	5	12
181	P	ENSMMUT00000003575	40247.3	5.97	8.12	5.8e-05	1	1	1
182	P	ENSMMUT00000012857	34871.4	4.81	23.66	0.001242	7	6	19
183	P	ENSMMUT00000032018	25652	5.83	8.55	0.000266	1	1	3
184	P	gi|136429|sp|P00761|TRYP_PIG	24409.5	7	25.11	0.007981	12	12	89
186	P	ENSMMUT00000027932	63298.4	5.62	8.73	0.000222	3	3	6
188	P	ENSMMUT00000015978	23241.4	6.86	5.14	0.000194	1	1	2
190	P	ENSMMUT00000014896	22615.1	8.83	10.85	0.000586	2	2	6
192	P	ENSMMUT00000008230	53328.3	5.63	7.84	0.000214	2	2	5
195	P	ENSMMUT00000012442	35067.5	6.43	8.83	0.000719	2	2	11
196	P	ENSMMUT00000029182	18419.7	9.19	17.06	0.000244	2	2	2
197	P	ENSMMUT00000012466	76693.4	6.48	42.32	0.003269	27	26	110
199	P	ENSMMUT00000026111	47046.8	8.87	5.8	0.000529	3	3	11
200	P	ENSMMUT00000040029	99873.1	6	4.81	7.1e-05	3	3	3
201	P	ENSMMUT00000022610	46674.3	6.43	22.22	0.000951	7	6	19
202	P	ENSMMUT00000020072	29120.1	5.49	41.02	0.002751	8	8	34
203	P	ENSMMUT00000015147	27773.3	6.77	13.47	0.001268	3	3	15
204	P	ENSMMUT00000016801	44879.2	8.63	33.81	0.001888	10	6	38
210	P	ENSMMUT00000027338	69269.6	5.84	8.9	0.000355	3	2	10
212	P	ENSMMUT00000031747	65393.3	8.07	6.67	0.000363	4	4	10
213	P	ENSMMUT00000002873	36422.2	5.42	24.2	0.000604	6	6	10
214	P	ENSMMUT00000012791	36130.5	7.08	25.16	0.00215	8	8	33
215	P	ENSMMUT00000017222	105016	5.52	0.65	6.8e-05	1	1	3
217	P	ENSMMUT00000047815	45053	5.36	2.92	5e-05	1	1	1
218	P	ENSMMUT00000003239	53216.3	5.81	42.86	0.010695	20	3	253
219	P	ENSMMUT00000000967	44542.8	7.47	19.15	0.000824	5	5	16
220	P	ENSMMUT00000047235	42712.9	10.3	2.59	0.000268	1	1	5
221	P	ENSMMUT00000021146	57130	5.48	4.87	0.000121	2	2	3
222	P	ENSMMUT00000013572	80874	7.79	2.51	2.9e-05	1	1	1
223	P	ENSMMUT00000021150	58518.2	6.7	3.08	4e-05	1	1	1
224	P	ENSMMUT00000039858	29572.9	6.66	46.09	0.005259	10	10	65
226	P	ENSMMUT00000003818	59116.2	5.18	5.9	0.00042	4	4	11
227	P	ENSMMUT00000040389	58206.3	7.21	18.39	0.000466	6	4	12
228	P	ENSMMUT00000019887	93448.2	6.21	21.47	0.001376	12	12	56
230	P	ENSMMUT00000020008	77867.7	8.67	52.96	0.006418	40	39	220
231	P	ENSMMUT00000030545	79495.2	8.99	1.97	5.8e-05	1	1	2
232	P	ENSMMUT00000031702	21842.2	8.62	40.31	0.002494	5	5	23
233	P	ENSMMUT00000004524	53320.4	5.14	2.16	8.9e-05	1	1	2
235	P	ENSMMUT00000007191	20897.6	7.01	32.62	0.001108	3	3	10
236	P	ENSMMUT00000039535	48014.3	5.2	45.39	0.005533	20	20	113
238	P	ENSMMUT00000044090	46638	6.55	17.73	0.000832	5	5	17
240	P	ENSMMUT00000042194	37987	5.7	49.15	0.006414	20	20	109
241	P	ENSMMUT00000023950	70302.4	5.24	44.66	0.003205	25	21	97
242	P	ENSMMUT00000012916	58454.9	4.95	5.71	3.9e-05	1	1	1
244	P	ENSMMUT00000007785	122199	5.38	7.42	0.000156	5	5	8
245	P	ENSMMUT00000044011	36631.7	8.45	18.98	0.00131	6	0	21
246	P	ENSMMUT00000019890	37120.2	6.8	10.87	0.000193	2	2	3
247	P	ENSMMUT00000018559	25636.6	8.14	4.2	0.000174	1	1	2
249	P	ENSMMUT00000003211	50631.3	5.77	31.64	0.001741	13	13	38
251	P	ENSMMUT00000011400	24098.6	6.65	9.55	0.000188	1	1	2
252	P	ENSMMUT00000017215	27121.4	8.47	20	0.001036	3	3	12
253	P	ENSMMUT00000023044	59144	4.87	1.87	0.000155	1	1	4
254	P	ENSMMUT00000038399	28817.2	6.35	84.67	0.025555	41	41	322
255	P	ENSMMUT00000024227	40359.6	9.43	5.29	0.000173	1	1	3
256	P	ENSMMUT00000016731	19225.1	8.3	72.16	0.011887	11	11	101
257	P	ENSMMUT00000013099	74520	6.9	5.46	0.000183	2	2	6
259	P	ENSMMUT00000020185	86995.3	4.75	3.25	0.000215	2	2	8
262	P	ENSMMUT00000009326	85470.9	5.54	1.47	5.5e-05	1	1	2
263	P	ENSMMUT00000007313	22696.8	5.45	41.51	0.001172	5	3	12
264	P	ENSMMUT00000027419	39947.1	4.99	8.02	5.9e-05	1	1	1
265	P	ENSMMUT00000021319	67425.5	7.08	19.38	0.001349	11	9	40
267	P	ENSMMUT00000018519	54142.6	6.02	2.13	4.4e-05	1	1	1
268	P	ENSMMUT00000021009	109905	5.24	10.95	0.000407	7	7	19
269	P	ENSMMUT00000032405	53378.3	7.67	4.74	0.000128	1	1	3
270	P	ENSMMUT00000006048	29271.5	8.07	11.41	0.000236	3	3	3
271	P	ENSMMUT00000029328	26052.1	8.29	15.45	0.001412	3	1	15
272	P	ENSMMUT00000005490	44731.7	7.52	17.72	0.001156	7	7	23
273	P	ENSMMUT00000012553	16407.7	8.66	64.86	0.016935	19	19	121
274	P	ENSMMUT00000018187	61937.1	5.12	15.48	0.001622	10	10	44
276	P	ENSMMUT00000021014	14089.5	7.45	9.92	0.000158	1	1	1
278	P	ENSMMUT00000002398	44753.2	7.37	6.35	0.000158	1	1	3
280	P	ENSMMUT00000015697	84817.7	6.2	35.39	0.004212	27	27	158
281	P	ENSMMUT00000031083	18029.5	5.42	27.67	0.00456	5	5	35
282	P	ENSMMUT00000022242	24446.2	5.9	32.84	0.003351	5	2	33
284	P	ENSMMUT00000016602	91491.1	4.57	3.38	0.000425	3	3	17
285	P	ENSMMUT00000029619	36374.3	6.05	48.99	0.00591	16	16	99
287	P	ENSMMUT00000026280	11903.1	6.04	19.83	0.000856	3	3	5
289	P	ENSMMUT00000003907	12928.9	7.33	36.59	0.009094	6	6	54
292	P	ENSMMUT00000016516	85316.2	9.01	1.46	5.5e-05	1	1	2
293	P	ENSMMUT00000005423	57797.3	6.19	6.72	0.000123	2	2	3
294	P	ENSMMUT00000028744	87515.2	8.39	28.48	0.002128	18	18	79
295	P	ENSMMUT00000002351	17649.3	6.95	38.1	0.006905	6	6	49
300	P	ENSMMUT00000007733	16874.6	9.41	37.41	0.002818	7	7	20
303	P	ENSMMUT00000008944	70811	5.41	9.05	0.00046	4	1	14
304	P	ENSMMUT00000039083	57279.9	6.02	40.56	0.013393	43	43	322
305	P	ENSMMUT00000011226	13079.4	8.88	37.72	0.013264	10	10	73
306	P	ENSMMUT00000045529	35263.3	8.44	3.4	0.000192	1	1	3
307	P	ENSMMUT00000023217	14367.9	10	9.92	0.000158	1	1	1
308	P	ENSMMUT00000024701	79889.3	9.5	54.25	0.009829	44	34	335
309	P	ENSMMUT00000014459	14438.3	8.96	34.85	0.019458	11	11	124
310	P	ENSMMUT00000046047	77015	6.84	74.89	0.045138	103	102	1484
311	P	ENSMMUT00000045847	23824.1	6.4	13.66	0.001819	3	3	18
312	P	ENSMMUT00000030544	45727.7	6.02	2.4	5e-05	1	1	1
313	P	ENSMMUT00000001051	85536.8	6.62	14.02	0.000462	7	4	17
314	P	ENSMMUT00000005416	68874.2	5.91	71.88	0.027391	94	94	804
315	P	ENSMMUT00000001625	21161.2	6.38	11.28	0.000106	1	1	1
316	P	ENSMMUT00000029203	49386.3	5.39	28.02	0.001132	8	8	24
317	P	ENSMMUT00000005370	7571.82	8.77	38.24	0.012185	5	5	40
319	P	ENSMMUT00000017679	140803	5.87	1.39	6.8e-05	1	1	4
323	P	ENSMMUT00000029183	17964	8.95	10.26	0.000266	1	1	2
325	P	ENSMMUT00000011492	50413.4	5.22	14.19	0.000901	7	3	19
326	P	ENSMMUT00000033357	38332.1	6	6.63	0.000179	1	1	3
327	P	ENSMMUT00000017518	161869	6.06	1.73	0.0001	2	2	7
331	P	ENSMMUT00000003166	21868.2	9.84	10.71	0.000211	1	1	2
332	P	ENSMMUT00000014095	37343.5	7.55	30.15	0.000989	6	6	16
333	P	ENSMMUT00000018772	46699.4	5.55	43.3	0.005501	21	21	111
335	P	ENSMMUT00000031214	20949.4	7.99	50	0.006304	10	10	56
336	P	ENSMMUT00000005973	59777.2	6.17	5.54	0.000153	2	2	4
340	P	ENSMMUT00000005040	26980.3	8.3	4.3	8.1e-05	1	1	1
341	P	ENSMMUT00000001096	4342.03	5.48	29.27	0.000505	1	1	1
343	P	ENSMMUT00000026987	37746.5	5.76	41.89	0.003727	16	15	61
344	P	ENSMMUT00000002050	11367.3	11.36	19.42	0.000804	2	2	4
345	P	ENSMMUT00000023088	40933.7	6.12	27.98	0.003959	13	13	69
346	P	ENSMMUT00000023806	90400.7	6.45	0.99	5.1e-05	1	1	2
347	P	ENSMMUT00000022458	38206.5	7.96	19.89	0.000812	6	6	14
348	P	ENSMMUT00000001318,ENSMMUT00000001312	29383.9	6.36	30.8	0.000709	4	3	9
350	P	ENSMMUT00000012863	15857.3	9	54.79	0.017309	11	10	122
352	P	ENSMMUT00000047930	44586.6	8.02	39.57	0.001788	12	6	36
353	P	ENSMMUT00000013182	35085.2	8.69	13.49	0.000613	3	3	9
354	P	ENSMMUT00000009360	25314.2	6.43	23.77	0.0013	5	5	14
355	P	ENSMMUT00000003435	22806.2	9.38	26.13	0.002186	5	2	21
356	P	ENSMMUT00000031348	154021	8.19	0.72	4.5e-05	1	1	3
357	P	ENSMMUT00000010977	55744.7	7.23	4.23	0.000167	1	1	4
358	P	ENSMMUT00000005293	94780.2	5.25	2.44	5e-05	1	1	2
359	P	ENSMMUT00000000171	11086.5	8.96	28	0.003107	3	1	15
360	P	ENSMMUT00000005274	37259.4	9.17	4.86	0.000126	1	1	2
362	P	ENSMMUT00000009098	27745.1	4.73	24.9	0.001691	6	3	20
363	P	ENSMMUT00000011946	62340	5.09	4.38	0.000134	2	2	4
365	P	ENSMMUT00000014625	29737	8.44	17.12	0.000645	4	4	8
366	P	ENSMMUT00000001288	49525.8	8.61	8.63	0.000367	3	3	8
367	P	ENSMMUT00000026194	121644	5.6	19.24	0.000629	15	15	33
368	P	ENSMMUT00000043337	11009.3	7.98	12.75	0.001218	1	1	6
369	P	ENSMMUT00000044986	7918.13	5.29	27.94	0.008225	3	3	27
370	P	ENSMMUT00000010446	21010.4	9.38	12.78	0.003222	4	4	28
371	P	ENSMMUT00000014139	43406.3	5.79	5.24	5.4e-05	1	1	1
372	P	ENSMMUT00000026903	54490.7	5.29	6.26	0.000173	2	2	4
373	P	ENSMMUT00000020254	67646.4	6.99	2.73	3.3e-05	1	1	1
375	P	ENSMMUT00000028625	55074.3	4.91	5.65	8.1e-05	2	2	2
376	P	ENSMMUT00000025640	11326.3	8.8	41.41	0.004603	4	4	22
377	P	ENSMMUT00000022739	18616.4	5.41	63.91	0.011889	14	14	97
378	P	ENSMMUT00000017233	11102.6	6.4	12.24	0.000211	1	1	1
379	P	ENSMMUT00000011085	35346.7	9.16	48.25	0.006247	16	16	95
380	P	ENSMMUT00000024311	32482.4	7.73	7.72	0.000278	1	1	4
382	P	ENSMMUT00000028399	54100.8	5.57	5.25	0.000261	2	2	6
383	P	ENSMMUT00000015998	23247	8.61	61.84	0.004503	8	8	45
385	P	ENSMMUT00000029732	170384	5.13	7.06	3.9e-05	1	1	3
386	P	ENSMMUT00000038435	53430.6	5.36	2.79	4.4e-05	1	1	1
387	P	ENSMMUT00000012261	25022.9	5.73	12.5	0.00037	2	2	4
389	P	ENSMMUT00000018481	71591.9	6.44	3.7	9.2e-05	1	1	3
391	P	ENSMMUT00000046292	50075.8	8.4	4.71	4.6e-05	1	1	1
392	P	ENSMMUT00000002744	52009.6	5.39	2.6	4.5e-05	1	1	1
393	P	ENSMMUT00000000005	40709.7	5.37	14.13	0.000402	4	4	7
394	P	ENSMMUT00000011844	52640.5	6.92	17.94	0.000598	7	7	14
395	P	ENSMMUT00000028192	104678	5.05	2.04	2.2e-05	1	1	1
396	P	ENSMMUT00000003935	15054.2	8.44	37.14	0.001036	4	4	7
397	P	ENSMMUT00000010987	108567	5.83	7.49	0.000447	5	5	21
399	P	ENSMMUT00000027633	20175.6	8.61	26.84	0.001199	5	5	11
400	P	ENSMMUT00000010814	51558.4	7.61	36.8	0.003228	13	13	72
401	P	ENSMMUT00000025393	8489.74	4.71	51.25	0.002848	3	3	11
402	P	ENSMMUT00000000904	52623.6	6.96	5.82	0.000179	3	3	4
404	P	ENSMMUT00000026042	21023.1	6.99	16.15	0.000863	3	3	8
405	P	ENSMMUT00000019609	45022.9	5.82	38.04	0.003496	14	14	67
406	P	ENSMMUT00000007452	112648	6.81	15.11	0.000453	9	9	22
407	P	ENSMMUT00000040809	20863	5.58	7.11	0.000631	1	1	6
409	P	ENSMMUT00000042115	55031.1	5.65	36.33	0.002325	12	12	55
410	P	ENSMMUT00000041537	22762.2	9.1	53.5	0.01595	19	19	154
411	P	gi|21961605|gb|AAH34697.1|	58827	5.09	15.24	0.000638	6	1	18
412	P	ENSMMUT00000025218	11094.5	8.42	12.22	0.00069	1	1	3
413	P	ENSMMUT00000016079	28550.7	8.17	2.7	8e-05	1	1	1
414	P	ENSMMUT00000010712	64758.4	5.8	41.82	0.007451	28	28	209
415	P	ENSMMUT00000040937	44877.6	5.78	26.43	0.000568	7	7	11
416	P	ENSMMUT00000001046	83243.9	7.94	3.32	0.000275	2	2	10
417	P	ENSMMUT00000007992	21891.9	5.66	10.61	0.000732	2	1	7
418	P	ENSMMUT00000018262	85948.8	5.87	14.16	0.000343	6	6	13
419	P	ENSMMUT00000029709	23742.5	9.42	26.39	0.001822	5	5	19
420	P	ENSMMUT00000027622	65188.9	5.23	21.06	0.000993	9	9	28
422	P	ENSMMUT00000032304	47154.9	7.01	30.65	0.003055	12	1	64
423	P	ENSMMUT00000003136	57455.1	6.15	16.22	0.000593	6	6	15
424	P	ENSMMUT00000026878	22476.8	5.52	5.94	0.000103	1	1	1
425	P	ENSMMUT00000047603	35335.7	8.68	7.05	0.000266	1	1	4
426	P	ENSMMUT00000010385	76079.4	5.8	17.3	0.001024	8	8	34
428	P	ENSMMUT00000002817	28139.2	8.62	2.75	0.00065	1	1	8
429	P	ENSMMUT00000000295	90935.7	5.7	1.92	2.5e-05	1	1	1
430	P	ENSMMUT00000006343	73898.3	5.26	8.03	0.000157	3	3	5
431	P	ENSMMUT00000032192	20876.5	5.63	27.98	0.002254	5	5	21
434	P	ENSMMUT00000014440	11722.5	4.95	20.95	0.001184	2	1	6
436	P	ENSMMUT00000039591	48189.3	7.06	5.72	0.00019	2	2	4
437	P	ENSMMUT00000038845	34517.7	8.99	25.91	0.001789	7	7	26
438	P	ENSMMUT00000016652	189364	6.43	1.81	1.2e-05	1	1	1
439	P	ENSMMUT00000002383	56779.5	6.23	4.16	8.2e-05	1	1	2
440	P	ENSMMUT00000039885	275158	5.67	1.28	5.8e-05	3	3	7
441	P	ENSMMUT00000031576	25898.6	6.91	8.12	0.000354	1	1	4
442	P	ENSMMUT00000021579	33580.3	9.52	3.38	0.00056	1	1	8
443	P	ENSMMUT00000025325	83617.7	4.71	6.04	0.000398	4	4	14
444	P	ENSMMUT00000013971	40127.2	5.69	14.93	0.000994	5	5	18
445	P	ENSMMUT00000012465	10179.7	5.32	8.89	0.000921	1	1	4
446	P	ENSMMUT00000001178	30214.6	8.1	8.37	7.9e-05	1	1	1
447	P	ENSMMUT00000045420	44750.2	5.74	50.39	0.01049	29	29	197
448	P	ENSMMUT00000021194	37985	8.54	21.93	0.001575	5	1	26
449	P	ENSMMUT00000008433	90822.3	7.71	1.71	2.5e-05	1	1	1
