# Supplementary material for: Quantitative evolutionary proteomics of seminal fluid from primates with different mating systems
Source: BMC Genomics. 2018 Jun 22;19:488. doi: 10.1186/s12864-018-4872-x (PMC6014011; doi:10.1186/s12864-018-4872-x)
Supplement: Supplementary file 7 — Tables S21-S32. The seminal fluid peptides identified from each chimpanzee, baboon, drill, cynomolgus macaque, marmoset, and vervet individuals that underwent MS/MS using the MSDaPl program. ST21 A parsimonious list of SFPs inferred from MSDaPl for chimpanzee 1A. ST22 A parsimonious list of SFPs inferred from MSDaPl for chimpanzee 1B. ST23 A parsimonious list of SFPs inferred from MSDaPl for baboon 1. ST24 A parsimonious list of SFPs inferred from MSDaPl for baboon 2. ST25 A parsimonious list of SFPs inferred from MSDaPl for drill 1. ST26 A parsimonious list of SFPs inferred from MSDaPl for drill 2. ST27 A parsimonious list of SFPs inferred from MSDaPl for cynomolgus macaque 1. ST28 A parsimonious list of SFPs inferred from MSDaPl for cynomolgus macaque 2. ST29 A parsimonious list of SFPs inferred from MSDaPl for marmoset 1. ST30 A parsimonious list of SFPs inferred from MSDaPl for marmoset 2. ST31 A parsimonious list of SFPs inferred from MSDaPl for vervet 1. ST32 A parsimonious list of SFPs inferred from MSDaPl for vervet 2. (XLS 551 kb) [file 12864_2018_4872_MOESM7_ESM.xls]

## Sheet: Contents
Table	Contents
ST21	A parsimonious list of SFPs inferred from MSDaPl for chimpanzee 1A
ST22	A parsimonious list of SFPs inferred from MSDaPl for chimpanzee 1B
ST23	A parsimonious list of SFPs inferred from MSDaPl for baboon 1
ST24	A parsimonious list of SFPs inferred from MSDaPl for baboon 2
ST25	A parsimonious list of SFPs inferred from MSDaPl for drill 1
ST26	A parsimonious list of SFPs inferred from MSDaPl for drill 2
ST27	A parsimonious list of SFPs inferred from MSDaPl for cynomolgus macaque 1
ST28	A parsimonious list of SFPs inferred from MSDaPl for cynomolgus macaque 2
ST29	A parsimonious list of SFPs inferred from MSDaPl for marmoset 1
ST30	A parsimonious list of SFPs inferred from MSDaPl for marmoset 2
ST31	A parsimonious list of SFPs inferred from MSDaPl for vervet 1
ST32	A parsimonious list of SFPs inferred from MSDaPl for vervet 2

## Sheet: Table S21
ProteinGroupID	Parsimonious	FastaID	Mol.Wt	pI	Coverage	NSAF	NumPeptides	NumUniquePeptides	NumSpectra
2	P	ENSPTRT00000008233	28189.5	4.64	20.38	0.001435	5	5	13
4	P	ENSPTRT00000036649	185785	5.45	18.51	0.001104	18	15	62
6	P	ENSPTRT00000012250	49396.1	6.04	42.03	0.005066	16	16	75
7	P	ENSPTRT00000048833	165248	8.75	0.53	7.7e-05	1	1	4
8	P	ENSPTRT00000026702	24145	9	5.21	0.000139	1	1	1
9	P	ENSPTRT00000022835	59265	8.93	1.74	5.6e-05	1	1	1
11	P	ENSPTRT00000005370	46247.5	6.53	28.57	0.001275	8	8	18
13	P	ENSPTRT00000028131	63965.3	7.03	2.9	0.000149	1	1	3
15	P	ENSPTRT00000010122	21056.8	7.01	54.55	0.002502	6	6	16
16	P	ENSPTRT00000037000	7368.81	8.96	15.38	0.00045	1	1	1
17	P	ENSPTRT00000046906	63121.2	8.42	28.32	0.002988	13	12	57
18	P	ENSPTRT00000015749	46290.2	6.04	14.59	0.00042	4	4	6
19	P	ENSPTRT00000048233	50140.9	9.1	29.44	0.001266	7	1	20
20	P	ENSPTRT00000002693	31674.6	7.56	6.25	0.000102	1	1	1
21	P	ENSPTRT00000028781	77063.9	7.16	25.21	0.001844	13	12	44
22	P	ENSPTRT00000027543	75966.8	6.1	16.54	0.000821	7	7	19
23	P	ENSPTRT00000002421	11740.4	6.56	25.71	0.002785	3	3	10
24	P	ENSPTRT00000032805	37384.8	6.6	4.35	8.5e-05	1	1	1
25	P	ENSPTRT00000034544	51269.5	5.47	14.51	0.000265	3	3	4
26	P	ENSPTRT00000025741	51953.5	5.52	2.12	0.000124	1	1	2
27	P	ENSPTRT00000050344	109606	7.85	7.01	0.000468	5	5	16
28	P	ENSPTRT00000027211	53757.3	5.73	10.24	0.000691	3	3	12
30	P	ENSPTRT00000066326	17701.3	8.93	24.1	0.002467	4	4	14
31	P	ENSPTRT00000040017	54281.4	5.91	9.96	0.000238	3	3	4
32	P	ENSPTRT00000027653	16418.9	8.6	8.22	0.000801	1	1	4
33	P	ENSPTRT00000021134	28784.5	8.32	56.32	0.006947	13	13	62
34	P	ENSPTRT00000060547	28156.4	8.5	9.33	0.000218	1	1	2
35	P	ENSPTRT00000007401	21834	5.22	47.72	0.002672	6	6	18
37	P	ENSPTRT00000015715	29173.9	4.63	19.22	0.003211	5	3	28
38	P	ENSPTRT00000010758	48402.2	7.62	6.38	0.000622	3	2	9
39	P	ENSPTRT00000002699	98633.6	4.55	7.17	0.000193	4	4	6
40	P	ENSPTRT00000002392	29250.3	5.72	8.33	0.000222	1	1	2
41	P	ENSPTRT00000001311	26332.9	5.12	5.39	0.000485	1	1	4
43	P	ENSPTRT00000024775	96696	6.4	4.51	0.000173	2	1	5
44	P	ENSPTRT00000046560	69412.8	5.94	13.14	0.001048	6	5	21
45	P	ENSPTRT00000046096	61781.9	5.12	31.07	0.003134	14	14	60
46	P	P68082|MYG_HORSE	17082.7	7.2	19.48	0.00076	3	3	4
47	P	ENSPTRT00000020849	15691.9	6.8	32.58	0.00288	3	3	13
48	P	ENSPTRT00000039495	29937.4	7.58	10.11	0.000106	1	1	1
49	P	ENSPTRT00000018110	24958.7	5.27	6.73	0.000262	1	1	2
50	P	ENSPTRT00000035742	35517.3	8.92	44.38	0.004846	13	13	56
51	P	ENSPTRT00000020938	51156.6	5.49	2.16	0.000126	1	1	2
52	P	ENSPTRT00000027834	19287.4	9.48	34.71	0.003097	6	6	18
53	P	ENSPTRT00000010451	50151.6	4.94	27.94	0.002594	8	0	40
54	P	ENSPTRT00000013091	24935.2	5.21	9.5	0.000662	2	1	5
55	P	ENSPTRT00000007340	53403.1	8.35	9.5	0.000846	4	4	14
56	P	ENSPTRT00000035938	39607.5	5.24	11.86	0.00033	2	2	4
57	P	ENSPTRT00000035574	74732	6.54	1.38	4.5e-05	1	1	1
58	P	ENSPTRT00000001285	22110.4	8.27	56.28	0.002204	8	7	15
59	P	ENSPTRT00000003078	52660.5	6.32	15.73	0.001008	6	6	16
61	P	ENSPTRT00000049445	36859.4	8.63	2.33	8.5e-05	1	1	1
62	P	ENSPTRT00000049171	28426	4.95	4	0.000702	1	1	6
63	P	ENSPTRT00000029748	56166.3	8.03	1.54	5.6e-05	1	1	1
64	P	ENSPTRT00000004707	12199	9.2	12.04	0.000542	1	1	2
65	P	ENSPTRT00000045336	48356	6.54	47.85	0.018681	30	30	267
66	P	ENSPTRT00000048631	85277	8.83	2.19	0.000113	1	1	3
68	P	ENSPTRT00000001972	19761.5	4.77	7.61	0.000159	1	1	1
69	P	ENSPTRT00000048442	50093.5	7.23	4.76	6.6e-05	1	1	1
70	P	ENSPTRT00000035749	28302.6	4.8	14.98	0.001895	3	1	16
71	P	ENSPTRT00000023667	61040.6	5.7	3.66	0.000153	1	1	3
72	P	ENSPTRT00000039419	85683.5	5.9	1.92	0.000112	1	1	3
73	P	ENSPTRT00000022536	16509.1	9.52	15.23	0.000387	1	1	2
74	P	ENSPTRT00000013541	29483.8	7.58	31.42	0.001233	4	4	11
75	P	ENSPTRT00000024919	47716.1	5.92	4.86	0.000203	1	1	3
76	P	ENSPTRT00000042850	18012.5	7.68	46.67	0.003013	5	2	17
77	P	ENSPTRT00000049933	57793.3	6.23	10.75	0.000497	4	3	9
78	P	ENSPTRT00000049938	30356.8	5.86	18.73	0.001095	3	3	10
79	P	ENSPTRT00000011490	27399.5	6.35	4.88	0.000238	1	1	2
80	P	ENSPTRT00000025085	76157.6	5.44	6.31	0.000258	3	2	6
81	P	ENSPTRT00000008476	61307.6	5.06	39.96	0.003555	16	16	66
83	P	ENSPTRT00000010767	31452.8	6.54	7.45	0.000104	1	1	1
84	P	ENSPTRT00000014967	72904.1	5.21	1.85	4.5e-05	1	1	1
85	P	ENSPTRT00000010775	30338	5	4.89	0.00033	1	1	3
86	P	ENSPTRT00000055508	71139.4	4.84	2.12	8.8e-05	1	1	2
87	P	ENSPTRT00000037130	53161.5	8.51	9.68	0.000554	3	3	9
88	P	ENSPTRT00000014978	63839.4	6.22	26.66	0.001834	9	9	36
89	P	ENSPTRT00000043158	63160.2	5.5	3.89	0.000104	1	1	2
90	P	ENSPTRT00000031324	103597	5.69	1.85	3.2e-05	1	1	1
91	P	ENSPTRT00000022578	194784	6.38	1.4	1.7e-05	1	1	1
92	P	ENSPTRT00000001356	25982	8.46	26.32	0.001796	4	4	14
93	P	ENSPTRT00000017306	50784.7	5.88	19.47	0.001876	8	8	29
94	P	ENSPTRT00000050298	12879.8	4.93	22.81	0.015136	6	6	59
95	P	ENSPTRT00000020924	45807.4	5.36	14.1	0.0012	5	5	16
96	P	ENSPTRT00000007744	51925.9	6.53	28.29	0.002843	11	11	45
98	P	ENSPTRT00000048775	133886	6.52	4.26	0.000149	3	3	6
99	P	ENSPTRT00000046413	31451.1	9.27	14.04	0.000821	3	3	8
100	P	ENSPTRT00000002973	23504.9	6.65	27.1	0.001093	3	3	8
101	P	ENSPTRT00000016645	16868.2	5.44	18.24	0.000593	1	1	3
103	P	ENSPTRT00000055385	52011.2	9.34	11.33	0.000701	3	3	11
104	P	ENSPTRT00000037109	46441.5	8.03	23.36	0.001494	6	6	21
106	P	ENSPTRT00000011983	16570.2	7.57	66.23	0.028084	19	19	145
107	P	ENSPTRT00000031333	42019.2	5.39	14.1	0.002178	6	1	28
109	P	ENSPTRT00000027916	191114	6.02	2.8	3.3e-05	2	2	2
110	P	ENSPTRT00000059728	30485.3	5.4	41.58	0.003317	9	9	33
111	P	ENSPTRT00000010177	44382.4	8.42	6.07	0.000497	2	2	7
112	P	ENSPTRT00000039710	41766.8	6.43	19.03	0.000549	3	3	7
113	P	ENSPTRT00000035328	25898.6	6.91	8.12	0.00075	1	1	6
114	P	ENSPTRT00000049875	19701.6	8.93	17.54	0.000684	2	2	4
115	P	ENSPTRT00000029090	46513.1	4.81	7.07	0.000571	2	2	8
116	P	ENSPTRT00000017844	65368.1	5.18	22.22	0.0012	8	8	24
118	P	ENSPTRT00000031800	22733.2	8.49	3.77	0.000138	1	1	1
120	P	ENSPTRT00000027444	65158.7	6.42	7.43	0.000505	3	3	10
121	P	ENSPTRT00000000666	47935.5	6.38	22.67	0.001117	5	5	16
122	P	ENSPTRT00000064205	45260.6	8.48	32.3	0.002239	8	7	32
123	P	ENSPTRT00000065909	29654.1	9.08	14.56	0.000448	2	2	4
124	P	ENSPTRT00000038838	40478.5	8.7	6.84	0.0005	1	1	6
125	P	ENSPTRT00000001121	51673	8.07	4.84	0.000246	1	1	4
126	P	ENSPTRT00000008447	25374	6.8	10.96	0.000513	1	1	4
127	P	ENSPTRT00000010853	57210.7	5.4	2.94	0.000115	1	1	2
128	P	ENSPTRT00000016445	54250.5	5.4	10.88	0.000795	3	3	13
129	P	ENSPTRT00000021135	26924.9	6.91	17.21	0.000959	3	3	8
131	P	ENSPTRT00000042831	278208	5.47	0.92	1.1e-05	1	1	1
132	P	ENSPTRT00000059022	10193.8	6.21	44.94	0.004601	3	3	14
133	P	ENSPTRT00000008797	36638.5	5.71	19.16	0.001401	4	3	16
134	P	ENSPTRT00000010969	57594.2	5.83	11.71	0.000406	3	3	7
135	P	ENSPTRT00000031855	13801.9	6.43	21.43	0.001161	2	2	5
136	P	ENSPTRT00000037248	57750.5	6.07	38.52	0.01868	36	35	320
137	P	ENSPTRT00000043828	272390	5.32	46.31	0.008348	107	107	707
138	P	ENSPTRT00000000234	19905.1	6.33	48.68	0.005261	7	7	34
140	P	ENSPTRT00000010158	10365.9	6.89	24.72	0.000657	1	1	2
141	P	ENSPTRT00000014824	36403.4	5.62	25.95	0.000938	4	4	11
142	P	ENSPTRT00000049041	142860	5.85	15.44	0.001263	14	14	54
144	P	ENSPTRT00000049048	42626.3	5.34	4.5	7.7e-05	1	1	1
146	P	ENSPTRT00000006860	54748.9	6.57	7.86	0.000413	3	3	7
147	P	ENSPTRT00000027760	78293	8.56	49.65	0.007157	33	32	174
148	P	ENSPTRT00000035497	58024.2	6.24	6.78	0.000275	2	1	5
150	P	ENSPTRT00000015216	55260.2	9.33	24.9	0.002447	9	7	42
153	P	ENSPTRT00000064187	57672.9	9.05	16.35	0.000619	4	4	11
154	P	ENSPTRT00000023023	11908.5	5.71	42.31	0.004781	3	3	17
155	P	ENSPTRT00000026462	27335	7.01	28.75	0.000853	4	3	7
156	P	ENSPTRT00000063762	32466.2	6.8	9.93	0.000701	3	3	7
157	P	ENSPTRT00000035353	28766.2	8.99	43.87	0.005433	10	7	47
158	P	ENSPTRT00000044629	23680.3	5.97	16.27	0.00084	3	3	6
160	P	ENSPTRT00000042876	49869.3	4.74	8.89	0.000127	2	2	2
161	P	ENSPTRT00000001711	43432.3	5.79	16.49	0.000919	4	4	12
162	P	ENSPTRT00000047274	24963.4	9.42	29.91	0.00222	5	5	17
163	P	ENSPTRT00000046016	65124.2	5.86	8.69	0.000548	3	3	11
164	P	ENSPTRT00000033233	45467.3	5.59	14.94	0.000987	4	4	14
165	P	ENSPTRT00000060070	65891.5	8.07	2.23	5e-05	1	1	1
166	P	ENSPTRT00000034031	32182.5	4.57	13.95	0.000398	2	2	4
167	P	ENSPTRT00000036038	34327.8	5.86	51.68	0.015801	24	19	161
169	P	ENSPTRT00000008103	110090	5.2	4.05	5.9e-05	2	2	2
170	P	ENSPTRT00000031066	59671	5.45	2.96	0.00027	2	2	5
171	P	ENSPTRT00000017955	23207.1	5.03	7.35	0.000287	1	1	2
172	P	ENSPTRT00000006462	36311.3	7.08	33.13	0.003612	9	8	41
173	P	ENSPTRT00000030065	52935.6	5.39	10.97	0.000617	4	4	10
174	P	ENSPTRT00000008203	17406.1	4.76	13.25	0.000387	1	1	2
175	P	ENSPTRT00000008168	70898.1	5.37	17.65	0.001494	8	4	33
176	P	ENSPTRT00000028081	164466	4.99	0.94	2e-05	1	1	1
177	P	ENSPTRT00000014477	33722.5	4.99	46.5	0.003074	10	10	33
178	P	ENSPTRT00000012306	45195.2	9.3	55.17	0.019305	29	29	268
179	P	ENSPTRT00000008466	36053.2	8.57	53.13	0.003667	12	12	42
180	P	ENSPTRT00000004142	50677.3	6.11	11.91	0.000657	3	2	10
181	P	ENSPTRT00000012374	53165.4	5.83	6.16	0.00031	2	2	5
182	P	ENSPTRT00000007921	45199.6	8.98	10.3	0.000616	2	2	9
183	P	ENSPTRT00000009577	57488.2	6.01	5.42	0.000328	2	2	6
184	P	ENSPTRT00000008235	14252.8	8.28	10.32	0.000696	1	1	3
185	P	ENSPTRT00000024381	11796	9.72	33.33	0.008936	5	5	33
186	P	ENSPTRT00000039295	35837.8	8.45	10.03	0.000533	3	3	6
187	P	ENSPTRT00000030155	36405.4	5.67	16.41	0.000543	4	4	6
188	P	ENSPTRT00000037190	25505.1	6.31	32.3	0.001423	5	5	11
189	P	gi|136429|sp|P00761|TRYP_PIG	24409.5	7	25.11	0.0138	13	13	109
190	P	ENSPTRT00000008596	163335	5.98	13.57	0.000913	13	12	46
191	P	ENSPTRT00000025198	14390.1	9.11	9.09	0.001994	1	1	9
192	P	ENSPTRT00000028503	49689.4	7.13	40.79	0.004233	14	14	66
193	P	ENSPTRT00000011101	21559.7	4.55	7.69	0.0003	1	1	2
194	P	ENSPTRT00000010742	19595.3	4.84	8.14	0.00068	1	1	4
195	P	ENSPTRT00000043482	105414	5.75	9.98	0.000461	5	5	15
196	P	ENSPTRT00000027722	77254.3	6.41	82.75	0.048274	94	93	1129
197	P	ENSPTRT00000038666	89321.8	5.14	12.28	0.000327	5	5	9
198	P	ENSPTRT00000028667	50228	6.02	7.24	0.000385	2	2	6
199	P	ENSPTRT00000033799	25346.7	9.1	14.86	0.000922	3	2	7
200	P	ENSPTRT00000003154	82633.8	9.22	29.41	0.003949	19	19	101
202	P	ENSPTRT00000026369	16816.2	7.01	15.17	0.000403	1	1	2
204	P	ENSPTRT00000017382	35065.4	6.8	20.19	0.002156	5	5	23
205	P	ENSPTRT00000009533	136349	5.52	0.98	4.8e-05	1	1	2
206	P	ENSPTRT00000065131	16122	5.86	32.05	0.00225	3	3	12
207	P	ENSPTRT00000045891	17640.4	4.96	27.95	0.000545	2	2	3
208	P	ENSPTRT00000025975	53908.1	7.97	1.63	5.9e-05	1	1	1
210	P	ENSPTRT00000066064	29619.6	6.49	15.75	0.000643	2	2	6
211	P	ENSPTRT00000033690	83237.2	4.97	16.71	0.001697	12	3	42
212	P	ENSPTRT00000015746	54568.8	5.92	7.55	0.000298	2	2	5
213	P	ENSPTRT00000000021	27605.4	4.83	16.46	0.000963	2	2	8
214	P	ENSPTRT00000038168	12902.1	5.07	27.64	0.009035	5	5	38
215	P	ENSPTRT00000036525	35798.3	6.32	14.24	0.00074	3	2	8
216	P	ENSPTRT00000033217	26922.7	5.09	7.47	0.000243	1	1	2
217	P	ENSPTRT00000019513	39821.8	8.72	9.91	0.000597	2	1	7
220	P	ENSPTRT00000042865	41736.7	5.29	53.33	0.007721	20	3	99
221	P	ENSPTRT00000007233	81923.1	5.59	2.66	4.1e-05	1	1	1
222	P	ENSPTRT00000017321	10349.8	6.81	24.72	0.001972	1	1	6
223	P	ENSPTRT00000034635	41279.7	6.47	6.8	7.4e-05	1	1	1
224	P	ENSPTRT00000017043	53800.5	6.21	6.81	5.9e-05	1	1	1
225	P	ENSPTRT00000020788,ENSPTRT00000022140,ENSPTRT00000047828	16837.6	4.09	14.77	0.000393	1	1	2
226	P	ENSPTRT00000048780	49831	4.79	54.16	0.004338	17	1	66
227	P	ENSPTRT00000033765	44801.1	8.74	44.12	0.007575	21	18	108
228	P	ENSPTRT00000014006	34156.9	7.68	10.16	0.000192	2	2	2
229	P	ENSPTRT00000037887	27745.1	4.73	27.35	0.004775	8	6	40
230	P	ENSPTRT00000015076	43592.8	6.22	15.48	0.000742	4	4	10
231	P	ENSPTRT00000037711	15164.4	6.6	17.04	0.0013	3	3	6
233	P	ENSPTRT00000057461	124810	8.33	2.3	0.000129	1	1	5
234	P	ENSPTRT00000037559	32444.4	7.06	14.77	0.000687	2	2	7
235	P	ENSPTRT00000037835	107183	5.88	5.85	0.000366	4	4	12
236	P	ENSPTRT00000006570	14214.4	6.85	25	0.00297	3	3	13
237	P	ENSPTRT00000004832	102583	6.24	23.78	0.00235	19	19	74
238	P	ENSPTRT00000022288	36440.2	6.91	35.03	0.001926	9	9	22
240	P	ENSPTRT00000027218	41154.6	9.52	19.84	0.001934	6	6	25
241	P	ENSPTRT00000004038	68726.8	5.5	5.31	9.7e-05	1	1	2
242	P	ENSPTRT00000013161	39310.9	8.39	20.29	0.000932	5	2	11
243	P	ENSPTRT00000035805	85221.1	8.96	6.13	0.000234	3	3	6
244	P	ENSPTRT00000044528	55877.4	6.17	7.88	0.000177	2	2	3
245	P	ENSPTRT00000050296	12894.8	5.27	17.8	0.000496	1	1	2
246	P	ENSPTRT00000037822	59749	8.08	4.27	5.4e-05	1	1	1
247	P	ENSPTRT00000017980	269984	6.03	5.76	0.000236	8	8	20
248	P	ENSPTRT00000034636	60343.6	5.8	4.86	0.000105	1	1	2
250	P	ENSPTRT00000015892	14017.1	9.06	23.08	0.00225	2	2	10
251	P	ENSPTRT00000025499	33867.9	6.7	7.26	0.000483	2	2	5
252	P	ENSPTRT00000019443	21891.9	5.66	27.27	0.000886	4	3	6
253	P	ENSPTRT00000058690	49805.6	6.09	5.37	6.5e-05	1	1	1
254	P	ENSPTRT00000028906	85970.1	6.24	4.41	7.8e-05	2	2	2
255	P	ENSPTRT00000009514	62082.1	8.6	2.36	5.3e-05	1	1	1
256	P	ENSPTRT00000012956	13714.6	6.06	50.42	0.014009	10	10	57
257	P	ENSPTRT00000020894	13004.2	5.49	10.48	0.000236	1	1	1
258	P	ENSPTRT00000025267	54744.4	6.29	3.04	5.9e-05	1	1	1
259	P	ENSPTRT00000036677	16575.3	6.57	70.55	0.020432	14	14	102
260	P	ENSPTRT00000026453	7831.99	5.3	14.86	0.003557	1	1	9
261	P	ENSPTRT00000029775	25850.9	6.13	25.83	0.00134	5	5	11
262	P	ENSPTRT00000012736	129421	4.7	1.03	2.5e-05	1	1	1
263	P	ENSPTRT00000013376	60654.8	5.04	19.85	0.001216	7	7	22
264	P	ENSPTRT00000033767	28501.5	5.62	28.51	0.005051	8	8	43
265	P	ENSPTRT00000032195	81666.5	8.61	2.03	4e-05	1	1	1
266	P	ENSPTRT00000008389	48146.4	5.5	3.3	0.000207	1	1	3
267	P	ENSPTRT00000038577	39516.8	7.79	26.33	0.001638	6	6	20
268	P	ENSPTRT00000013728	109596	5.24	28.44	0.002752	20	20	91
269	P	ENSPTRT00000003521	48828.3	8.64	2.05	0.000133	1	1	2
270	P	ENSPTRT00000029977	9226.97	9.3	26.19	0.002089	1	1	6
271	P	ENSPTRT00000003068	25035	6	70.54	0.008226	15	15	63
272	P	ENSPTRT00000002297	11367.3	11.36	7.77	0.000568	1	1	2
273	P	ENSPTRT00000019065	133129	7.29	10.39	0.000368	7	7	15
274	P	ENSPTRT00000038993	37564.1	5.32	21.92	0.001932	5	5	22
276	P	ENSPTRT00000025216	12993	4.69	14.52	0.000472	2	2	2
277	P	ENSPTRT00000006240	72909.5	7.58	11.36	0.00031	4	4	7
279	P	ENSPTRT00000037717	30174.8	5.16	8.3	0.000211	1	1	2
280	P	ENSPTRT00000022269	63256.2	7.81	11.86	0.000595	5	5	12
281	P	ENSPTRT00000039596	23341.7	8.79	6.7	0.00098	2	2	7
282	P	ENSPTRT00000041174	48950	5.35	10.75	0.000752	2	2	11
283	P	ENSPTRT00000017845	44913.8	5.92	2.99	7.3e-05	1	1	1
284	P	ENSPTRT00000026456	27502	6.53	18.03	0.001438	3	2	12
285	P	ENSPTRT00000039616	22955.4	9.11	28.5	0.002193	5	5	15
286	P	ENSPTRT00000057937	21307.6	5.23	25.93	0.002476	5	5	16
287	P	ENSPTRT00000028946	121987	5.39	4.42	0.000192	3	3	7
288	P	ENSPTRT00000000270	109733	4.79	1.83	3e-05	1	1	1
289	P	ENSPTRT00000037770	36109.8	9.35	6.27	0.000175	2	2	2
290	P	ENSPTRT00000029246	100200	5.08	2.42	6.4e-05	1	1	2
291	P	ENSPTRT00000039278	11737.5	4.82	20.95	0.001671	2	2	6
293	P	ENSPTRT00000042639	51404.2	5.71	7.88	0.00064	2	2	10
294	P	ENSPTRT00000001796	93686.5	5.38	2	0.000103	2	2	3
295	P	ENSPTRT00000003958	54623.1	9.22	3.14	0.000115	1	1	2
297	P	ENSPTRT00000062418	16858.5	9.3	8.84	0.001194	1	1	6
298	P	ENSPTRT00000034442	22951.5	4.58	6.34	0.000143	1	1	1
299	P	ENSPTRT00000030511	35936.8	4.94	19.38	0.000914	5	5	10
300	P	ENSPTRT00000013366	58062.1	7.61	29.19	0.002754	13	13	50
303	P	ENSPTRT00000030423	42199.6	9.28	20.77	0.000975	4	4	13
304	P	ENSPTRT00000056624	28574.9	6.01	3.09	0.000113	1	1	1
306	P	ENSPTRT00000026764	33283.6	6.22	18.86	0.000689	3	3	7
307	P	ENSPTRT00000006427	50222.7	5.03	29.52	0.002437	9	9	35
309	P	ENSPTRT00000035451	40183.8	9.36	7.41	0.000583	2	2	7
310	P	ENSPTRT00000029382	72316.1	7.57	2.12	4.4e-05	1	1	1
311	P	ENSPTRT00000011704	28433.2	5.19	4.71	0.000115	1	1	1
313	P	ENSPTRT00000018944	38149.8	6.25	29.97	0.002697	8	8	32
314	P	ENSPTRT00000062054	41711.3	7.83	5.91	7.9e-05	1	1	1
316	P	ENSPTRT00000008543	56374.1	7.52	6.92	0.000281	2	1	5
317	P	ENSPTRT00000004412	21534.6	8.45	19.07	0.001055	2	1	7
318	P	ENSPTRT00000013333	38956.2	5.63	6.57	0.000418	2	2	5
319	P	ENSPTRT00000065363	72580.8	6.66	1.7	4.5e-05	1	1	1
320	P	ENSPTRT00000061515	52587.7	6.43	4.97	0.000242	1	1	4
321	P	ENSPTRT00000039905	16446.3	5.56	40	0.007059	4	4	35
324	P	ENSPTRT00000062232	61432.2	6.17	35.99	0.0028	14	14	54
325	P	ENSPTRT00000041567	40885.8	7.83	5	0.000162	1	1	2
326	P	ENSPTRT00000009200	42352.5	4.99	6.13	0.000234	2	0	3
328	P	ENSPTRT00000015201	14478.5	5.1	33.86	0.000691	2	2	3
329	P	ENSPTRT00000023054	26183	6.01	7.02	0.000128	1	1	1
332	P	ENSPTRT00000019450	39661.9	8.49	3.89	8.1e-05	1	1	1
334	P	ENSPTRT00000023109	49959.6	4.98	31.33	0.003315	10	0	51
336	P	ENSPTRT00000029736	34274.3	6.65	4.33	0.000195	1	1	2
337	P	ENSPTRT00000017137	103276	5.49	1.31	3.2e-05	1	1	1
338	P	ENSPTRT00000006973	58947.2	7.12	13.57	0.000254	4	4	5
339	P	ENSPTRT00000016560	75710.8	4.66	9.34	0.000726	4	3	17
340	P	ENSPTRT00000016028	27727.8	8.58	9.24	0.000117	1	1	1
341	P	ENSPTRT00000025796	59547.6	5.42	6.57	0.00032	3	3	6
342	P	ENSPTRT00000013208	23770.6	9.42	50.93	0.010561	16	16	78
344	P	ENSPTRT00000000592	48153.4	6.25	25.92	0.001274	6	6	19
345	P	ENSPTRT00000060343	44170	5.98	9.81	0.000776	3	1	10
346	P	ENSPTRT00000022374	25254.4	8.68	6.79	0.000265	1	1	2
348	P	ENSPTRT00000024383	20298.7	9.04	16.94	0.001119	2	2	7
349	P	ENSPTRT00000029012	85513.9	5.54	30.8	0.003198	21	21	82
350	P	ENSPTRT00000016935	82237.6	6.2	12.38	0.000433	5	5	11
351	P	ENSPTRT00000057191	27153.4	8.57	2.48	0.000121	1	1	1
352	P	ENSPTRT00000024744	68283.6	5.12	4.15	0.00027	2	2	6
353	P	ENSPTRT00000024382	11313.4	8.89	16.16	0.002659	2	2	9
355	P	ENSPTRT00000012969	38330.6	8.23	23.53	0.00041	4	4	5
356	P	ENSPTRT00000012405	98408.3	5.06	21.4	0.002258	17	6	66
357	P	ENSPTRT00000010943	62735.5	5.29	3.06	0.000158	1	1	3
358	P	ENSPTRT00000060365	58010.9	5.13	5.56	0.00056	3	3	10
359	P	ENSPTRT00000049079	29487.8	6.39	46.88	0.011653	13	13	102
360	P	ENSPTRT00000024801	10077	9.07	9.09	0.000332	1	1	1
361	P	ENSPTRT00000013676	91342.5	6.11	2.09	3.6e-05	1	1	1
362	P	ENSPTRT00000059187	8511.25	9.15	13.16	0.001924	1	1	5
363	P	ENSPTRT00000024798	13627.6	6.88	8.94	0.000238	1	1	1
364	P	ENSPTRT00000022862	47603.8	8.99	5.95	0.000139	1	1	2
365	P	ENSPTRT00000023853	46713.4	6.73	35.99	0.002967	11	10	42
366	P	ENSPTRT00000028621	23925.6	5.11	7.08	0.000276	1	1	2
367	P	ENSPTRT00000013560	37377.6	8.38	9.25	0.000175	2	2	2
369	P	ENSPTRT00000006050	27200.6	5.78	26.88	0.002543	6	6	22
370	P	ENSPTRT00000019760	27500.5	5.63	38.11	0.002757	3	1	23
371	P	ENSPTRT00000026987	50959.4	5.34	4.44	0.00026	2	2	4
372	P	ENSPTRT00000000254	54945.9	5.81	2.2	0.000292	1	1	5
375	P	ENSPTRT00000010078	59289.7	6.47	2.43	5.5e-05	1	1	1
376	P	ENSPTRT00000035122	11748.7	9.59	33.33	0.002507	4	3	9
377	P	ENSPTRT00000032618	50793.2	8.96	11.69	0.000197	2	2	3
378	P	ENSPTRT00000001999	26603.6	5.37	12.44	0.00026	2	2	2
381	P	ENSPTRT00000035112	10950.6	7.88	21.65	0.004221	3	3	14
382	P	ENSPTRT00000016583	12651.4	5.52	36.61	0.00235	3	3	9
383	P	ENSPTRT00000028434	33932.5	8.81	5.23	0.000191	1	1	2
384	P	ENSPTRT00000020166	28199.6	5.04	11.19	0.000218	1	1	2
385	P	ENSPTRT00000002470	13213.9	5.55	13.16	0.000513	1	1	2
386	P	ENSPTRT00000041446	37994.1	5.86	3.45	0.000168	1	1	2
387	P	ENSPTRT00000030870	37237.3	6	7.51	0.000338	2	2	4
388	P	ENSPTRT00000006004	46724.8	8.85	8.87	0.00014	2	2	2
389	P	ENSPTRT00000032239	20776.3	5.17	10.36	0.000303	1	1	2
391	P	ENSPTRT00000040605	17896.4	5.94	8.18	0.000184	1	1	1
392	P	ENSPTRT00000057779	21650.7	8.74	19.07	0.000905	2	1	6
393	P	ENSPTRT00000006587	59692.1	6.88	6.07	0.000222	2	2	4
394	P	ENSPTRT00000000352	83562.2	6.39	1.65	8e-05	1	1	2
395	P	ENSPTRT00000039357	19460.1	4.93	31.14	0.004028	6	6	23
396	P	ENSPTRT00000032234	25402.3	8.26	25.78	0.00247	5	5	19
397	P	ENSPTRT00000057484	70469.2	5.67	19.66	0.001962	10	8	43
398	P	ENSPTRT00000016716	14349.9	8.76	19.38	0.000453	2	1	2
399	P	ENSPTRT00000011208	40770.2	5.08	5.66	0.000236	1	1	3
401	P	ENSPTRT00000047262	53136.6	5.03	39.71	0.004485	14	14	73
402	P	ENSPTRT00000033508	20765.7	5.12	16.3	0.000954	2	2	6
403	P	ENSPTRT00000033244	85512.9	6.69	1.83	0.00023	1	1	6
404	P	ENSPTRT00000020353	555197	5.14	23.31	0.000924	48	48	166
405	P	ENSPTRT00000033578	42415.7	4.3	2.06	0.000302	1	1	4
407	P	ENSPTRT00000047603	31590.5	7.69	9.56	0.000599	1	1	6
408	P	ENSPTRT00000021598	54219.4	5.48	18.59	0.00065	5	5	11
409	P	ENSPTRT00000032497	40175.6	6.31	5.34	8.2e-05	1	1	1
412	P	ENSPTRT00000001653	50176.5	7.93	6.84	0.000129	1	1	2
413	P	ENSPTRT00000009459	75584.7	4.81	8.85	0.000175	3	3	4
415	P	ENSPTRT00000065677	30791	5.65	53.15	0.002556	10	10	25
416	P	ENSPTRT00000018897	73592.4	6.64	6.49	0.000265	2	2	6
417	P	ENSPTRT00000020083	44506.2	8.38	5.88	0.000143	1	1	2
418	P	ENSPTRT00000029292	39443.8	5.52	7.9	8e-05	1	1	1
419	P	ENSPTRT00000033236	77859.4	8.95	2.3	0.000126	2	2	3
420	P	ENSPTRT00000006246	51689.4	6.55	28.35	0.001139	7	7	18
421	P	ENSPTRT00000011790	69949.9	5.49	18.62	0.001373	8	4	30
422	P	ENSPTRT00000050074	83314.5	5.45	3.93	0.000191	2	2	5
423	P	ENSPTRT00000020096	10527.8	6.76	12.36	0.000657	1	1	2
424	P	ENSPTRT00000034475	53840.4	5.84	3.23	6.3e-05	1	1	1
425	P	ENSPTRT00000011209	18502.7	9.07	9.41	0.000516	2	2	3
426	P	ENSPTRT00000057224	14047.2	9.17	31.5	0.000921	2	2	4
427	P	ENSPTRT00000020268	98932.7	5.36	5.83	0.000273	3	1	8
428	P	ENSPTRT00000032859	14986.6	9.23	40	0.003342	3	3	16
429	P	ENSPTRT00000012310	50814.4	5.34	32.59	0.003656	11	11	56
430	P	ENSPTRT00000000247	47169	7.01	47.47	0.005054	16	11	75
432	P	ENSPTRT00000011185	24061.6	4.86	24.54	0.003385	6	6	25
433	P	ENSPTRT00000045369	46692.5	5.37	54.55	0.012664	28	28	181
434	P	ENSPTRT00000030078	71646.4	6.33	67.3	0.025188	75	75	540
435	P	ENSPTRT00000029703	52466.3	8.55	2.8	6.3e-05	1	1	1
436	P	ENSPTRT00000018550	52490	5.51	2.97	0.000186	1	1	3
437	P	ENSPTRT00000001921	57718.8	6.86	62.62	0.010817	32	2	189
439	P	ENSPTRT00000044710	100163	6	15.77	0.000602	9	9	18
440	P	ENSPTRT00000022135	16390.3	4.51	52.05	0.004006	4	4	20
441	P	ENSPTRT00000034362	69681.5	6.03	7.18	0.000334	4	4	7
443	P	ENSPTRT00000006460	36662.7	8.45	19.28	0.002026	5	4	23
444	P	ENSPTRT00000008725	63410.2	9.11	1.81	5.3e-05	1	1	1
445	P	ENSPTRT00000065523	23627.7	6.18	20.19	0.000961	3	1	7
446	P	ENSPTRT00000015881	25371.8	4.8	16.32	0.000367	1	1	3
447	P	ENSPTRT00000013491	35165.7	8.42	5.11	0.000176	1	1	2
448	P	ENSPTRT00000010760	70289.3	5.2	47.85	0.004291	24	20	92
449	P	ENSPTRT00000012455	42644.3	5.34	58.53	0.009058	17	17	118
452	P	ENSPTRT00000002474	10834.5	6.51	11.83	0.000314	1	1	1
453	P	ENSPTRT00000031236	56255.8	7.99	2.31	0.000281	1	1	5
455	P	ENSPTRT00000024349	41577.2	4.84	8.06	0.000244	2	2	3
456	P	ENSPTRT00000019849	45315.5	7.09	6.28	7.3e-05	1	1	1
457	P	ENSPTRT00000007035	109520	5.82	4.76	6.1e-05	2	2	2
459	P	ENSPTRT00000008201	58330.8	6.73	30.59	0.001342	10	10	24
460	P	ENSPTRT00000041377	66793.1	5.24	11.62	0.000935	5	1	19
461	P	ENSPTRT00000022685	91741.9	5.93	3	3.5e-05	1	1	1
462	P	ENSPTRT00000025194	48191.5	9.49	73.77	0.153287	100	89	2238
463	P	ENSPTRT00000032000	52093.6	5.39	18.66	0.00184	7	7	29
464	P	ENSPTRT00000049626	88253.5	5.56	4.18	0.000153	2	2	4
465	P	ENSPTRT00000046315	61605.4	6.38	12.41	0.001278	7	4	25
466	P	ENSPTRT00000065714	28562	5.95	6.43	0.000352	1	1	3
467	P	ENSPTRT00000011605	97148.6	6.71	5.9	0.000207	3	2	6
469	P	ENSPTRT00000011390	9071.55	7.99	17.28	0.000361	1	1	1
470	P	ENSPTRT00000012303	48517.8	7.04	12.88	0.000342	3	3	5
475	P	ENSPTRT00000042772	75183.1	5.97	1.91	8.6e-05	1	1	2
476	P	ENSPTRT00000061981	45913.4	9.18	62.25	0.035411	38	27	494
477	P	ENSPTRT00000059944	88276.8	6.01	6.19	0.00049	3	3	13
478	P	ENSPTRT00000009365	51742.5	8.45	10.3	0.000314	2	2	5
479	P	ENSPTRT00000064632	58102.5	7.26	9.09	0.000849	4	4	15
480	P	ENSPTRT00000033362	20977.3	5.68	29.8	0.00325	4	4	22
483	P	ENSPTRT00000010900	43792.2	8.66	8.31	0.000228	2	2	3
484	P	ENSPTRT00000028522	34971.4	5.3	2.6	9.5e-05	1	1	1
485	P	ENSPTRT00000061960	39028.9	9.21	7.65	0.000344	1	1	4
486	P	ENSPTRT00000025781	86971.3	4.73	7.4	0.000418	4	4	11
487	P	ENSPTRT00000022433	58899.1	7.54	4.08	0.000217	1	1	4
490	P	ENSPTRT00000022038	40933.6	6.04	4.16	8.1e-05	1	1	1
491	P	ENSPTRT00000017954	57132.4	4.76	7.87	0.000345	2	2	6
492	P	ENSPTRT00000011284	20952.5	8.94	6.67	0.00015	1	1	1
493	P	ENSPTRT00000028831	36855.7	4.82	2.42	0.000355	1	1	4
494	P	ENSPTRT00000005348	70683.9	4.98	49.46	0.009585	32	32	214
495	P	ENSPTRT00000040000	19525	9.03	8.94	0.00049	1	1	3
496	P	ENSPTRT00000041059	33105.2	6.85	16.77	0.00217	5	2	23
497	P	ENSPTRT00000005515	42613.7	6.19	7.45	7.8e-05	1	1	1
498	P	ENSPTRT00000037585	36017.4	7.04	4.4	0.000276	2	2	3
499	P	ENSPTRT00000002799	25421.2	6.43	18.83	0.002623	4	4	20
500	P	ENSPTRT00000005128	55067.2	8.49	3.08	6e-05	1	1	1
501	P	ENSPTRT00000037056	37849.6	5.77	32.15	0.001984	10	10	23
503	P	ENSPTRT00000031497	63140.3	6.18	22.3	0.001262	7	7	24
504	P	ENSPTRT00000007152	21954.3	9.04	16.36	0.000683	3	3	5
505	P	ENSPTRT00000059775	91473.3	5.74	1.42	6.9e-05	1	1	2
506	P	ENSPTRT00000002330	63640.4	6.38	39.68	0.005107	19	19	99
507	P	ENSPTRT00000002095	54020.2	8.91	8.6	0.000234	2	2	4

## Sheet: Table S22
ProteinGroupID	Parsimonious	FastaID	Mol.Wt	pI	Coverage	NSAF	NumPeptides	NumUniquePeptides	NumSpectra
2	P	ENSPTRT00000008233	28189.5	4.64	14.72	0.000669	2	2	7
4	P	ENSPTRT00000037300	56338.1	8.83	4.41	4.9e-05	1	1	1
5	P	ENSPTRT00000036649	185785	5.45	16.5	0.000925	16	13	60
7	P	ENSPTRT00000012250	49396.1	6.04	44.57	0.004972	16	16	85
8	P	ENSPTRT00000048833	165248	8.75	0.53	5e-05	1	1	3
9	P	ENSPTRT00000026702	24145	9	10.9	0.00048	2	2	4
10	P	ENSPTRT00000005370	46247.5	6.53	26.88	0.001165	8	8	19
12	P	ENSPTRT00000028131	63965.3	7.03	2.9	0.000173	1	1	4
14	P	ENSPTRT00000010122	21056.8	7.01	54.55	0.002302	6	6	17
15	P	ENSPTRT00000037000	7368.81	8.96	15.38	0.000779	1	1	2
16	P	ENSPTRT00000046906	63121.2	8.42	31.18	0.002859	13	12	63
18	P	ENSPTRT00000015749	46290.2	6.04	11.72	0.000485	3	3	8
19	P	ENSPTRT00000048233	50140.9	9.1	20.13	0.001096	4	1	20
20	P	ENSPTRT00000002693	31674.6	7.56	4.17	0.000176	1	1	2
21	P	ENSPTRT00000028781	77063.9	7.16	21.35	0.001306	12	11	36
22	P	ENSPTRT00000027543	75966.8	6.1	9.16	0.000524	4	4	14
23	P	ENSPTRT00000007511	28604.8	8.36	3.27	0.000103	1	1	1
24	P	ENSPTRT00000063830	65942.4	8.07	6.82	0.000432	4	1	11
25	P	ENSPTRT00000002421	11740.4	6.56	25.71	0.004583	3	3	19
26	P	ENSPTRT00000032805	37384.8	6.6	4.35	7.3e-05	1	1	1
27	P	ENSPTRT00000034544	51269.5	5.47	9.52	0.000172	2	2	3
28	P	ENSPTRT00000025741	51953.5	5.52	2.12	0.000323	1	1	6
29	P	ENSPTRT00000050344	109606	7.85	4.6	0.000228	3	3	9
30	P	ENSPTRT00000027211	53757.3	5.73	7.28	0.000598	2	2	12
33	P	ENSPTRT00000014138	22783.1	6.13	4.33	0.000974	1	1	8
34	P	ENSPTRT00000066326	17701.3	8.93	24.1	0.003051	4	4	20
35	P	ENSPTRT00000040017	54281.4	5.91	17.07	0.00036	5	5	7
36	P	ENSPTRT00000027653	16418.9	8.6	8.22	0.000694	1	1	4
37	P	ENSPTRT00000021134	28784.5	8.32	75.86	0.007569	15	15	78
38	P	ENSPTRT00000060547	28156.4	8.5	9.33	9.4e-05	1	1	1
39	P	ENSPTRT00000007401	21834	5.22	23.35	0.0018	4	4	14
41	P	ENSPTRT00000015715	29173.9	4.63	23.53	0.003377	5	3	34
42	P	ENSPTRT00000010758	48402.2	7.62	9.22	0.000659	4	3	11
43	P	ENSPTRT00000002699	98633.6	4.55	7.5	0.000168	4	4	6
44	P	ENSPTRT00000002392	29250.3	5.72	8.33	0.000288	1	1	3
45	P	ENSPTRT00000023516	3.54286e+06	6.26	0.09	1e-06	1	1	1
46	P	ENSPTRT00000001311	26332.9	5.12	5.39	0.001156	2	2	11
48	P	ENSPTRT00000024775	96696	6.4	4.98	0.00018	3	1	6
49	P	ENSPTRT00000046560	69412.8	5.94	5.97	0.000778	3	2	18
50	P	ENSPTRT00000046096	61781.9	5.12	31.07	0.002623	14	14	58
51	P	P68082|MYG_HORSE	17082.7	7.2	19.48	0.000822	2	2	5
52	P	ENSPTRT00000020849	15691.9	6.8	19.7	0.002302	2	2	12
53	P	ENSPTRT00000039495	29937.4	7.58	10.11	9.1e-05	1	1	1
54	P	ENSPTRT00000018110	24958.7	5.27	6.73	0.000454	1	1	4
55	P	ENSPTRT00000035742	35517.3	8.92	37.57	0.004571	11	11	61
56	P	ENSPTRT00000027834	19287.4	9.48	20	0.002979	3	3	20
58	P	ENSPTRT00000007340	53403.1	8.35	9.5	0.000837	4	4	16
59	P	ENSPTRT00000013091	24935.2	5.21	4.98	0.000229	1	1	2
60	P	ENSPTRT00000035938	39607.5	5.24	8.47	0.000143	1	1	2
61	P	ENSPTRT00000035574	74732	6.54	1.38	0.000156	1	1	4
63	P	ENSPTRT00000001285	22110.4	8.27	54.77	0.003054	8	6	24
64	P	ENSPTRT00000003078	52660.5	6.32	15.73	0.001255	6	6	23
65	P	ENSPTRT00000049445	36859.4	8.63	2.33	7.4e-05	1	1	1
66	P	ENSPTRT00000049171	28426	4.95	4	0.000709	1	1	7
67	P	ENSPTRT00000029748	56166.3	8.03	4.24	0.000244	2	2	5
68	P	ENSPTRT00000004707	12199	9.2	12.04	0.000234	1	1	1
71	P	ENSPTRT00000045336	48356	6.54	48.33	0.019327	31	31	319
73	P	ENSPTRT00000048631	85277	8.83	2.19	3.3e-05	1	1	1
75	P	ENSPTRT00000048442	50093.5	7.23	4.76	5.7e-05	1	1	1
76	P	ENSPTRT00000035749	28302.6	4.8	14.98	0.001846	3	1	18
77	P	ENSPTRT00000023667	61040.6	5.7	3.66	0.000177	1	1	4
78	P	ENSPTRT00000039419	85683.5	5.9	1.92	0.00013	1	1	4
79	P	ENSPTRT00000013541	29483.8	7.58	25.29	0.001164	3	3	12
80	P	ENSPTRT00000060264	82166.8	8.93	3.51	6.8e-05	1	1	2
81	P	ENSPTRT00000042850	18012.5	7.68	46.67	0.002916	5	2	19
82	P	ENSPTRT00000049933	57793.3	6.23	6.79	0.000191	3	2	4
83	P	ENSPTRT00000047017	217581	4.94	0.49	2.5e-05	1	1	2
84	P	ENSPTRT00000049938	30356.8	5.86	23.97	0.001612	4	4	17
85	P	ENSPTRT00000025085	76157.6	5.44	3.23	0.000112	2	1	3
86	P	ENSPTRT00000008476	61307.6	5.06	31.49	0.002938	12	12	63
88	P	ENSPTRT00000010767	31452.8	6.54	7.45	9e-05	1	1	1
89	P	ENSPTRT00000010775	30338	5	4.89	0.000286	1	1	3
90	P	ENSPTRT00000055508	71139.4	4.84	2.12	0.000115	1	1	3
91	P	ENSPTRT00000037130	53161.5	8.51	9.68	0.000586	3	3	11
92	P	ENSPTRT00000014978	63839.4	6.22	22.13	0.001853	8	8	42
93	P	ENSPTRT00000031324	103597	5.69	1.85	8.3e-05	1	1	3
94	P	ENSPTRT00000022578	194784	6.38	1.4	1.5e-05	1	1	1
95	P	ENSPTRT00000001356	25982	8.46	20.61	0.000778	3	3	7
96	P	ENSPTRT00000017306	50784.7	5.88	18.81	0.001569	8	8	28
97	P	ENSPTRT00000050298	12879.8	4.93	22.81	0.016439	5	5	74
98	P	ENSPTRT00000020924	45807.4	5.36	16.15	0.001429	6	6	22
99	P	ENSPTRT00000007744	51925.9	6.53	27	0.00279	10	10	51
101	P	ENSPTRT00000048775	133886	6.52	4.26	0.000216	3	3	10
102	P	ENSPTRT00000046413	31451.1	9.27	17.19	0.001333	5	5	15
103	P	ENSPTRT00000002973	23504.9	6.65	9.81	0.001657	2	2	14
104	P	ENSPTRT00000016645	16868.2	5.44	18.24	0.000342	1	1	2
106	P	ENSPTRT00000055385	52011.2	9.34	14.81	0.000386	4	4	7
107	P	ENSPTRT00000037109	46441.5	8.03	23.36	0.001849	7	7	30
108	P	ENSPTRT00000011983	16570.2	7.57	66.23	0.018281	18	18	109
109	P	ENSPTRT00000031333	42019.2	5.39	14.1	0.002021	5	1	30
111	P	ENSPTRT00000027916	191114	6.02	1.31	1.4e-05	1	1	1
113	P	ENSPTRT00000010177	44382.4	8.42	6.07	0.00043	1	1	7
114	P	ENSPTRT00000059728	30485.3	5.4	34.02	0.003394	9	9	39
115	P	ENSPTRT00000039710	41766.8	6.43	17.16	0.000272	3	3	4
116	P	ENSPTRT00000035328	25898.6	6.91	17.09	0.000325	2	2	3
117	P	ENSPTRT00000049875	19701.6	8.93	7.6	0.000444	1	1	3
118	P	ENSPTRT00000029090	46513.1	4.81	7.07	0.000618	2	2	10
120	P	ENSPTRT00000017844	65368.1	5.18	20.68	0.001212	7	7	28
122	P	ENSPTRT00000031800	22733.2	8.49	3.77	0.000119	1	1	1
124	P	ENSPTRT00000027444	65158.7	6.42	7.43	0.000394	4	4	9
125	P	ENSPTRT00000027933	97519.7	8.8	2.79	2.8e-05	1	1	1
126	P	ENSPTRT00000000666	47935.5	6.38	17.66	0.001088	4	4	18
127	P	ENSPTRT00000059969	10171.9	7.57	26.6	0.005927	4	1	22
128	P	ENSPTRT00000064205	45260.6	8.48	39.47	0.001575	9	8	26
130	P	ENSPTRT00000065909	29654.1	9.08	5.75	0.000582	1	1	6
131	P	ENSPTRT00000038838	40478.5	8.7	6.84	0.000289	1	1	4
132	P	ENSPTRT00000001121	51673	8.07	7.58	0.000267	2	2	5
133	P	ENSPTRT00000008447	25374	6.8	10.96	0.000889	1	1	8
134	P	ENSPTRT00000015245	99455.6	4.63	1	8.4e-05	1	1	3
135	P	ENSPTRT00000013530	38804.8	6.5	6.42	7.1e-05	1	1	1
136	P	ENSPTRT00000010853	57210.7	5.4	2.94	9.9e-05	1	1	2
137	P	ENSPTRT00000016445	54250.5	5.4	14.23	0.000636	4	4	12
138	P	ENSPTRT00000021135	26924.9	6.91	30.33	0.001764	4	4	17
140	P	ENSPTRT00000059022	10193.8	6.21	44.94	0.00626	3	3	22
141	P	ENSPTRT00000008797	36638.5	5.71	19.16	0.001213	5	4	16
142	P	ENSPTRT00000017327	80241.8	8.99	3.52	7.1e-05	1	1	2
143	P	ENSPTRT00000010969	57594.2	5.83	11.71	0.000352	3	3	7
144	P	ENSPTRT00000016875	62159.5	5.14	3.69	4.1e-05	1	1	1
145	P	ENSPTRT00000031855	13801.9	6.43	15.87	0.000804	1	1	4
146	P	ENSPTRT00000037248	57750.5	6.07	37.33	0.015873	32	31	314
147	P	ENSPTRT00000043828	272390	5.32	45.38	0.008241	105	105	806
148	P	ENSPTRT00000000234	19905.1	6.33	48.68	0.004824	7	7	36
149	P	ENSPTRT00000010158	10365.9	6.89	24.72	0.000569	1	1	2
150	P	ENSPTRT00000014824	36403.4	5.62	22.45	0.000886	4	4	12
152	P	ENSPTRT00000049041	142860	5.85	14.32	0.000871	12	12	43
153	P	ENSPTRT00000030598	34900.6	8.08	9.9	8.6e-05	1	1	1
154	P	ENSPTRT00000049048	42626.3	5.34	4.5	0.000134	1	1	2
157	P	ENSPTRT00000006860	54748.9	6.57	7.86	0.000511	3	3	10
158	P	ENSPTRT00000027760	78293	8.56	52.32	0.009404	35	34	264
159	P	ENSPTRT00000035497	58024.2	6.24	6.78	0.000191	2	1	4
161	P	ENSPTRT00000015216	55260.2	9.33	24.9	0.002018	9	7	40
163	P	ENSPTRT00000015220	53383.1	6.19	6.38	0.000625	3	1	12
164	P	ENSPTRT00000064187	57672.9	9.05	9.23	0.000584	3	3	12
165	P	ENSPTRT00000023023	11908.5	5.71	42.31	0.005357	3	3	22
166	P	ENSPTRT00000026462	27335	7.01	28.75	0.000739	4	3	7
167	P	ENSPTRT00000063762	32466.2	6.8	9.93	0.000607	3	3	7
168	P	ENSPTRT00000035353	28766.2	8.99	35.18	0.005305	7	5	53
169	P	ENSPTRT00000044629	23680.3	5.97	4.78	0.000485	1	1	4
171	P	ENSPTRT00000042876	49869.3	4.74	4.77	0.00011	1	1	2
172	P	ENSPTRT00000001711	43432.3	5.79	16.49	0.001326	4	4	20
173	P	ENSPTRT00000047274	24963.4	9.42	33.48	0.002487	6	6	22
174	P	ENSPTRT00000046016	65124.2	5.86	10.39	0.000561	4	4	13
175	P	ENSPTRT00000033233	45467.3	5.59	14.94	0.000793	4	4	13
177	P	ENSPTRT00000034031	32182.5	4.57	13.95	0.000517	2	2	6
178	P	ENSPTRT00000036038	34327.8	5.86	51.68	0.015212	21	17	179
180	P	ENSPTRT00000008103	110090	5.2	3.85	0.000103	2	2	4
181	P	ENSPTRT00000031066	59671	5.45	8.5	0.000281	2	2	6
182	P	ENSPTRT00000017955	23207.1	5.03	7.35	0.000124	1	1	1
183	P	ENSPTRT00000006462	36311.3	7.08	33.13	0.003051	9	8	40
184	P	ENSPTRT00000030065	52935.6	5.39	9.28	0.000588	3	3	11
185	P	ENSPTRT00000008203	17406.1	4.76	22.52	0.000335	2	2	2
186	P	ENSPTRT00000008168	70898.1	5.37	10.53	0.000862	5	2	22
187	P	ENSPTRT00000014477	33722.5	4.99	50.64	0.003629	11	11	45
188	P	ENSPTRT00000012306	45195.2	9.3	57.88	0.018838	28	28	302
189	P	ENSPTRT00000008466	36053.2	8.57	50.15	0.004914	11	11	65
190	P	ENSPTRT00000004142	50677.3	6.11	11.01	0.000626	3	2	11
191	P	ENSPTRT00000039125	79582.8	9.21	0.87	3.7e-05	1	1	1
192	P	ENSPTRT00000012374	53165.4	5.83	6.16	0.000323	2	2	6
193	P	ENSPTRT00000007921	45199.6	8.98	10.3	0.000593	3	3	10
194	P	ENSPTRT00000009577	57488.2	6.01	10.84	0.000284	3	3	6
195	P	ENSPTRT00000008235	14252.8	8.28	10.32	0.000201	1	1	1
196	P	ENSPTRT00000039295	35837.8	8.45	10.03	0.000693	3	3	9
197	P	ENSPTRT00000024381	11796	9.72	25.93	0.005862	3	3	25
198	P	ENSPTRT00000030155	36405.4	5.67	17.65	0.000549	5	5	7
199	P	ENSPTRT00000037190	25505.1	6.31	22.57	0.001009	4	4	9
200	P	gi|136429|sp|P00761|TRYP_PIG	24409.5	7	25.11	0.016116	14	14	147
201	P	ENSPTRT00000008596	163335	5.98	10.31	0.000653	9	8	38
202	P	ENSPTRT00000025198	14390.1	9.11	9.09	0.000959	1	1	5
203	P	ENSPTRT00000001122	34209.5	6.07	8.82	0.000166	1	1	2
204	P	ENSPTRT00000028503	49689.4	7.13	40.79	0.004665	14	14	84
205	P	ENSPTRT00000011101	21559.7	4.55	7.69	0.00013	1	1	1
207	P	ENSPTRT00000010742	19595.3	4.84	8.14	0.000442	1	1	3
208	P	ENSPTRT00000043482	105414	5.75	7.98	0.000266	4	4	10
209	P	ENSPTRT00000027722	77254.3	6.41	82.75	0.057797	92	91	1561
210	P	ENSPTRT00000038666	89321.8	5.14	9.18	0.000471	5	5	15
211	P	ENSPTRT00000028667	50228	6.02	10.31	0.000389	3	3	7
212	P	ENSPTRT00000033799	25346.7	9.1	10.81	0.000342	2	2	3
213	P	ENSPTRT00000003154	82633.8	9.22	29.41	0.004131	19	19	122
214	P	ENSPTRT00000026369	16816.2	7.01	15.17	0.000349	1	1	2
216	P	ENSPTRT00000017382	35065.4	6.8	17.95	0.001461	5	5	18
217	P	ENSPTRT00000065131	16122	5.86	24.36	0.002435	2	2	15
218	P	ENSPTRT00000045891	17640.4	4.96	36.02	0.001258	3	3	8
220	P	ENSPTRT00000066064	29619.6	6.49	8.42	0.000278	1	1	3
221	P	ENSPTRT00000033690	83237.2	4.97	20.3	0.001749	13	5	50
222	P	ENSPTRT00000015746	54568.8	5.92	7.55	0.000465	2	2	9
223	P	ENSPTRT00000000021	27605.4	4.83	16.46	0.001042	2	2	10
224	P	ENSPTRT00000038168	12902.1	5.07	27.64	0.007412	5	5	36
225	P	ENSPTRT00000034524	24650.4	6.7	14.98	0.000112	1	1	1
226	P	ENSPTRT00000036525	35798.3	6.32	17.41	0.000801	4	3	10
227	P	ENSPTRT00000033217	26922.7	5.09	7.47	0.000315	1	1	3
228	P	ENSPTRT00000019513	39821.8	8.72	3.5	0.000295	1	1	4
230	P	ENSPTRT00000014210	79834.6	8.04	1.99	3.6e-05	1	1	1
231	P	ENSPTRT00000042865	41736.7	5.29	49.87	0.007361	16	3	109
232	P	ENSPTRT00000007233	81923.1	5.59	2.66	7.1e-05	1	1	2
233	P	ENSPTRT00000017321	10349.8	6.81	32.58	0.001992	2	2	7
234	P	ENSPTRT00000034635	41279.7	6.47	6.8	0.000128	1	1	2
235	P	ENSPTRT00000020788,ENSPTRT00000022140,ENSPTRT00000047828	16837.6	4.09	20.81	0.00102	2	2	6
236	P	ENSPTRT00000048780	49831	4.79	54.16	0.005122	17	1	90
237	P	ENSPTRT00000033765	44801.1	8.74	48.2	0.00662	20	18	109
238	P	ENSPTRT00000014006	34156.9	7.68	6.89	0.000166	1	1	2
239	P	ENSPTRT00000037887	27745.1	4.73	33.06	0.004652	8	6	45
240	P	ENSPTRT00000015076	43592.8	6.22	15.48	0.000707	3	3	11
241	P	ENSPTRT00000037711	15164.4	6.6	17.04	0.001126	2	2	6
242	P	ENSPTRT00000057461	124810	8.33	2.3	6.7e-05	1	1	3
243	P	ENSPTRT00000029138	21554.4	8.15	10.82	0.000131	1	1	1
244	P	ENSPTRT00000037559	32444.4	7.06	7.72	0.00017	1	1	2
245	P	ENSPTRT00000037835	107183	5.88	9.08	0.000608	7	7	23
246	P	ENSPTRT00000006570	14214.4	6.85	25	0.001187	3	3	6
247	P	ENSPTRT00000004832	102583	6.24	21.93	0.001622	18	18	59
248	P	ENSPTRT00000022288	36440.2	6.91	32.34	0.001744	7	7	23
250	P	ENSPTRT00000027218	41154.6	9.52	19.84	0.001809	6	6	27
251	P	ENSPTRT00000004038	68726.8	5.5	5.31	4.2e-05	1	1	1
252	P	ENSPTRT00000013161	39310.9	8.39	13.33	0.000367	3	1	5
253	P	ENSPTRT00000035805	85221.1	8.96	2.13	0.000236	2	2	7
254	P	ENSPTRT00000044528	55877.4	6.17	5.05	5.1e-05	1	1	1
255	P	ENSPTRT00000037822	59749	8.08	4.27	4.7e-05	1	1	1
256	P	ENSPTRT00000017980	269984	6.03	3.71	0.000163	5	5	16
257	P	ENSPTRT00000034636	60343.6	5.8	4.86	9.1e-05	1	1	2
259	P	ENSPTRT00000015892	14017.1	9.06	33.85	0.001364	3	3	7
260	P	ENSPTRT00000025499	33867.9	6.7	15.84	0.000585	4	4	7
261	P	ENSPTRT00000019443	21891.9	5.66	22.22	0.000895	3	2	7
262	P	ENSPTRT00000036985	56933.2	5.41	2.42	5.1e-05	1	1	1
263	P	ENSPTRT00000034775	26489.4	8.27	9.54	0.000105	1	1	1
264	P	ENSPTRT00000058690	49805.6	6.09	6.26	5.7e-05	1	1	1
265	P	ENSPTRT00000028906	85970.1	6.24	1.34	6.8e-05	1	1	2
266	P	ENSPTRT00000000123	41673.7	5.2	5.57	6.7e-05	1	1	1
267	P	ENSPTRT00000012956	13714.6	6.06	45.38	0.00979	9	9	46
268	P	ENSPTRT00000036677	16575.3	6.57	70.55	0.028968	14	14	167
269	P	ENSPTRT00000026453	7831.99	5.3	14.86	0.005134	1	1	15
270	P	ENSPTRT00000029775	25850.9	6.13	14.58	0.001372	3	3	13
271	P	ENSPTRT00000012736	129421	4.7	1.03	6.5e-05	1	1	3
272	P	ENSPTRT00000013376	60654.8	5.04	23.44	0.001053	9	9	22
273	P	ENSPTRT00000033767	28501.5	5.62	42.57	0.003458	6	6	34
274	P	ENSPTRT00000008389	48146.4	5.5	3.3	0.000239	1	1	4
275	P	ENSPTRT00000038577	39516.8	7.79	21.01	0.00149	5	5	21
276	P	ENSPTRT00000013728	109596	5.24	26.68	0.00275	19	19	105
277	P	ENSPTRT00000003521	48828.3	8.64	4.32	0.00023	1	1	4
278	P	ENSPTRT00000029977	9226.97	9.3	26.19	0.00211	1	1	7
279	P	ENSPTRT00000003068	25035	6	58.48	0.007349	12	12	65
280	P	ENSPTRT00000002297	11367.3	11.36	19.42	0.001229	2	2	5
281	P	ENSPTRT00000019065	133129	7.29	9.47	0.000318	6	6	15
282	P	ENSPTRT00000038993	37564.1	5.32	21.92	0.001901	5	5	25
284	P	ENSPTRT00000025216	12993	4.69	14.52	0.000817	2	2	4
285	P	ENSPTRT00000006240	72909.5	7.58	10.61	0.00046	4	4	12
287	P	ENSPTRT00000037717	30174.8	5.16	8.3	0.000366	1	1	4
288	P	ENSPTRT00000022269	63256.2	7.81	6.95	0.000343	3	3	8
290	P	ENSPTRT00000039596	23341.7	8.79	6.7	0.000727	2	2	6
291	P	ENSPTRT00000041174	48950	5.35	14.72	0.000828	3	3	14
292	P	ENSPTRT00000026456	27502	6.53	18.03	0.001349	3	2	13
293	P	ENSPTRT00000039616	22955.4	9.11	45.5	0.005445	8	8	43
294	P	ENSPTRT00000057937	21307.6	5.23	25.93	0.00268	4	4	20
295	P	ENSPTRT00000028946	121987	5.39	3.2	4.8e-05	2	2	2
296	P	ENSPTRT00000000270	109733	4.79	3.87	7.7e-05	2	2	3
297	P	ENSPTRT00000037770	36109.8	9.35	9.85	0.000378	2	2	5
298	P	ENSPTRT00000039278	11737.5	4.82	31.43	0.003377	3	3	14
299	P	ENSPTRT00000018226	52941.2	4.51	3.85	0.000103	1	1	2
301	P	ENSPTRT00000042639	51404.2	5.71	10.5	0.000665	3	3	12
302	P	ENSPTRT00000001796	93686.5	5.38	3.99	0.000149	3	3	5
303	P	ENSPTRT00000003958	54623.1	9.22	7.65	0.000248	2	2	5
305	P	ENSPTRT00000062418	16858.5	9.3	8.84	0.000861	1	1	5
306	P	ENSPTRT00000034442	22951.5	4.58	6.34	0.000371	1	1	3
307	P	ENSPTRT00000030511	35936.8	4.94	25.31	0.00182	7	7	23
308	P	ENSPTRT00000013366	58062.1	7.61	28.63	0.002242	12	12	47
311	P	ENSPTRT00000030423	42199.6	9.28	11.28	0.000584	3	3	9
312	P	ENSPTRT00000056624	28574.9	6.01	3.09	9.8e-05	1	1	1
313	P	ENSPTRT00000026764	33283.6	6.22	18.86	0.000853	3	3	10
314	P	ENSPTRT00000006427	50222.7	5.03	27.14	0.003437	8	8	57
315	P	ENSPTRT00000035451	40183.8	9.36	4.27	0.000433	1	1	6
316	P	ENSPTRT00000029382	72316.1	7.57	2.12	0.000115	1	1	3
318	P	ENSPTRT00000018944	38149.8	6.25	29.97	0.003138	8	8	43
319	P	ENSPTRT00000011125	42655.4	8.52	2.27	6.4e-05	1	1	1
321	P	ENSPTRT00000008543	56374.1	7.52	10.96	0.000341	4	2	7
322	P	ENSPTRT00000004412	21534.6	8.45	19.07	0.000914	2	1	7
323	P	ENSPTRT00000033947	12814	9.23	11.3	0.00022	1	1	1
324	P	ENSPTRT00000065363	72580.8	6.66	1.7	7.8e-05	1	1	2
325	P	ENSPTRT00000061515	52587.7	6.43	4.97	0.00021	1	1	4
326	P	ENSPTRT00000039905	16446.3	5.56	40	0.006812	5	5	39
329	P	ENSPTRT00000062232	61432.2	6.17	35.99	0.003547	14	14	79
330	P	ENSPTRT00000041567	40885.8	7.83	5	0.000141	1	1	2
331	P	ENSPTRT00000009200	42352.5	4.99	6.13	0.000608	2	0	9
333	P	ENSPTRT00000015201	14478.5	5.1	33.86	0.000399	2	2	2
334	P	ENSPTRT00000023054	26183	6.01	7.02	0.000778	1	1	7
337	P	ENSPTRT00000019450	39661.9	8.49	3.89	0.000141	1	1	2
339	P	ENSPTRT00000023109	49959.6	4.98	36.67	0.004277	13	0	76
341	P	ENSPTRT00000029736	34274.3	6.65	4.33	0.000169	1	1	2
342	P	ENSPTRT00000006973	58947.2	7.12	4.7	8.8e-05	2	2	2
343	P	ENSPTRT00000016560	75710.8	4.66	9.34	0.000592	4	3	16
344	P	ENSPTRT00000025796	59547.6	5.42	4.01	0.000139	2	2	3
345	P	ENSPTRT00000030051	18167.7	5.26	6.29	0.000478	1	1	3
346	P	ENSPTRT00000013208	23770.6	9.42	50.93	0.009849	16	16	84
348	P	ENSPTRT00000000592	48153.4	6.25	21.56	0.001336	5	5	23
349	P	ENSPTRT00000060343	44170	5.98	9.81	0.000605	3	1	9
350	P	ENSPTRT00000022374	25254.4	8.68	6.79	0.000573	1	1	5
352	P	ENSPTRT00000024383	20298.7	9.04	12.57	0.00083	1	1	6
353	P	ENSPTRT00000029012	85513.9	5.54	28.27	0.003174	21	21	94
354	P	ENSPTRT00000016935	82237.6	6.2	12.38	0.000477	5	5	14
355	P	ENSPTRT00000024744	68283.6	5.12	4.15	7.8e-05	1	1	2
356	P	ENSPTRT00000039095	36801.5	6.54	4.73	0.000225	1	1	3
357	P	ENSPTRT00000024382	11313.4	8.89	7.07	0.000256	1	1	1
359	P	ENSPTRT00000012969	38330.6	8.23	12.04	0.000284	2	2	4
360	P	ENSPTRT00000012405	98408.3	5.06	21.4	0.002399	16	6	81
361	P	ENSPTRT00000010943	62735.5	5.29	3.06	0.000137	1	1	3
362	P	ENSPTRT00000060365	58010.9	5.13	5.56	0.000534	3	3	11
363	P	ENSPTRT00000049079	29487.8	6.39	46.88	0.01296	11	11	131
364	P	ENSPTRT00000059187	8511.25	9.15	13.16	0.000666	1	1	2
365	P	ENSPTRT00000024798	13627.6	6.88	8.94	0.000206	1	1	1
366	P	ENSPTRT00000022862	47603.8	8.99	5.95	6e-05	1	1	1
367	P	ENSPTRT00000023853	46713.4	6.73	35.99	0.003976	11	10	65
368	P	ENSPTRT00000056669	122357	6.07	1	2.3e-05	1	1	1
369	P	ENSPTRT00000028621	23925.6	5.11	7.08	0.000119	1	1	1
370	P	ENSPTRT00000013560	37377.6	8.38	17.31	0.000378	3	3	5
372	P	ENSPTRT00000006050	27200.6	5.78	26.88	0.003003	7	7	30
373	P	ENSPTRT00000019760	27500.5	5.63	38.11	0.002387	3	1	23
374	P	ENSPTRT00000026987	50959.4	5.34	4.44	0.000281	1	1	5
375	P	ENSPTRT00000000254	54945.9	5.81	3.99	0.000455	2	2	9
377	P	ENSPTRT00000035122	11748.7	9.59	22.86	0.002412	3	2	10
378	P	ENSPTRT00000032618	50793.2	8.96	7.64	5.7e-05	1	1	1
381	P	ENSPTRT00000010095	242644	5.67	0.32	1.1e-05	1	1	1
382	P	ENSPTRT00000035112	10950.6	7.88	13.4	0.002872	2	2	11
383	P	ENSPTRT00000016583	12651.4	5.52	13.39	0.001357	2	2	6
384	P	ENSPTRT00000028434	33932.5	8.81	5.23	0.000166	1	1	2
385	P	ENSPTRT00000002470	13213.9	5.55	37.72	0.001555	3	3	7
386	P	ENSPTRT00000041446	37994.1	5.86	3.45	0.000218	1	1	3
387	P	ENSPTRT00000030870	37237.3	6	7.51	0.000366	2	2	5
388	P	ENSPTRT00000006004	46724.8	8.85	12.71	0.000607	3	3	10
389	P	ENSPTRT00000032239	20776.3	5.17	13.99	0.000656	3	3	5
391	P	ENSPTRT00000040605	17896.4	5.94	8.18	0.000159	1	1	1
392	P	ENSPTRT00000026960	78153.8	6.67	1.39	3.5e-05	1	1	1
393	P	ENSPTRT00000057779	21650.7	8.74	19.07	0.000653	2	1	5
394	P	ENSPTRT00000006587	59692.1	6.88	6.07	0.000288	2	2	6
395	P	ENSPTRT00000000352	83562.2	6.39	3.58	7e-05	2	2	2
396	P	ENSPTRT00000039357	19460.1	4.93	22.16	0.003336	5	5	22
397	P	ENSPTRT00000032234	25402.3	8.26	32	0.003264	6	6	29
398	P	ENSPTRT00000057484	70469.2	5.67	20.9	0.001304	9	7	33
399	P	ENSPTRT00000016716	14349.9	8.76	19.38	0.000982	2	1	5
400	P	ENSPTRT00000011208	40770.2	5.08	5.66	0.000273	1	1	4
402	P	ENSPTRT00000047262	53136.6	5.03	36.34	0.004363	12	12	82
403	P	ENSPTRT00000033508	20765.7	5.12	21.2	0.001514	4	4	11
404	P	ENSPTRT00000033244	85512.9	6.69	1.83	0.000265	1	1	8
405	P	ENSPTRT00000020353	555197	5.14	23.99	0.001075	50	50	223
406	P	ENSPTRT00000033578	42415.7	4.3	2.06	0.000457	1	1	7
408	P	ENSPTRT00000047603	31590.5	7.69	9.56	0.001037	2	2	12
409	P	ENSPTRT00000021598	54219.4	5.48	19.6	0.000665	5	5	13
411	P	ENSPTRT00000011235	24214.4	7.69	18.52	0.000821	3	1	7
412	P	ENSPTRT00000001653	50176.5	7.93	6.84	0.000112	2	2	2
413	P	ENSPTRT00000009459	75584.7	4.81	10.49	0.000342	4	4	9
415	P	ENSPTRT00000065677	30791	5.65	55.94	0.002745	11	11	31
416	P	ENSPTRT00000018897	73592.4	6.64	10.26	0.000229	3	3	6
417	P	ENSPTRT00000020083	44506.2	8.38	5.88	6.2e-05	1	1	1
418	P	ENSPTRT00000033236	77859.4	8.95	4.3	0.000145	2	2	4
419	P	ENSPTRT00000006246	51689.4	6.55	22.29	0.001316	5	5	24
420	P	ENSPTRT00000011790	69949.9	5.49	12.99	0.000753	6	3	19
421	P	ENSPTRT00000050074	83314.5	5.45	8.77	0.000762	5	5	23
422	P	ENSPTRT00000020096	10527.8	6.76	32.58	0.001423	2	2	5
423	P	ENSPTRT00000034475	53840.4	5.84	3.66	5.4e-05	1	1	1
424	P	ENSPTRT00000011209	18502.7	9.07	9.41	0.000149	1	1	1
425	P	ENSPTRT00000057224	14047.2	9.17	40.94	0.002991	3	3	15
426	P	ENSPTRT00000034289	51264.4	6.12	4.86	5.6e-05	1	1	1
427	P	ENSPTRT00000032859	14986.6	9.23	49.29	0.003618	4	4	20
428	P	ENSPTRT00000012310	50814.4	5.34	39.06	0.005144	15	15	91
429	P	ENSPTRT00000000247	47169	7.01	45.39	0.005544	15	10	95
431	P	ENSPTRT00000011185	24061.6	4.86	24.54	0.002345	5	5	20
433	P	ENSPTRT00000045369	46692.5	5.37	54.55	0.012784	28	28	211
434	P	ENSPTRT00000030078	71646.4	6.33	65.87	0.021892	68	68	542
435	P	ENSPTRT00000050131	433767	5.02	0.51	6e-06	1	1	1
436	P	ENSPTRT00000029703	52466.3	8.55	2.8	0.000218	1	1	4
437	P	ENSPTRT00000018550	52490	5.51	2.97	0.000161	1	1	3
438	P	ENSPTRT00000001921	57718.8	6.86	59.69	0.011052	30	2	223
439	P	ENSPTRT00000060439	36845.6	8.58	11.8	0.000598	3	1	8
440	P	ENSPTRT00000002484	15837.8	4.33	10.2	0.000172	1	1	1
441	P	ENSPTRT00000044710	100163	6	13.94	0.000637	7	7	22
442	P	ENSPTRT00000022135	16390.3	4.51	52.05	0.005377	5	5	31
443	P	ENSPTRT00000034362	69681.5	6.03	7.34	0.000372	4	4	9
445	P	ENSPTRT00000006460	36662.7	8.45	16.57	0.001526	5	4	20
446	P	ENSPTRT00000008725	63410.2	9.11	1.81	0.000137	1	1	3
447	P	ENSPTRT00000065523	23627.7	6.18	20.19	0.00107	3	1	9
448	P	ENSPTRT00000013491	35165.7	8.42	9.91	0.000304	2	2	4
449	P	ENSPTRT00000010760	70289.3	5.2	44.18	0.004685	24	20	116
450	P	ENSPTRT00000012455	42644.3	5.34	56.43	0.008708	16	16	131
453	P	ENSPTRT00000002474	10834.5	6.51	23.66	0.002451	2	2	9
454	P	ENSPTRT00000031236	56255.8	7.99	2.31	0.000195	1	1	4
456	P	ENSPTRT00000025181	28082.4	4.76	15.04	0.001956	3	1	19
457	P	ENSPTRT00000024349	41577.2	4.84	5	7e-05	1	1	1
458	P	ENSPTRT00000001602	89419.3	8.37	1.4	6.5e-05	1	1	2
459	P	ENSPTRT00000007035	109520	5.82	2.8	2.6e-05	1	1	1
460	P	ENSPTRT00000008201	58330.8	6.73	24.67	0.00092	9	9	19
461	P	ENSPTRT00000041377	66793.1	5.24	9.6	0.001109	4	1	26
462	P	ENSPTRT00000025194	48191.5	9.49	73.77	0.1669	101	90	2814
463	P	ENSPTRT00000032000	52093.6	5.39	12.36	0.002143	7	7	39
464	P	ENSPTRT00000049626	88253.5	5.56	4.57	0.000231	2	2	7
465	P	ENSPTRT00000046315	61605.4	6.38	14.69	0.001107	8	6	25
466	P	ENSPTRT00000065714	28562	5.95	6.43	0.000203	1	1	2
469	P	ENSPTRT00000012303	48517.8	7.04	15.22	0.000415	3	3	7
472	P	ENSPTRT00000029814	65057.6	6.17	3.09	4.3e-05	1	1	1
475	P	ENSPTRT00000042772	75183.1	5.97	1.91	3.7e-05	1	1	1
476	P	ENSPTRT00000061981	45913.4	9.18	62.25	0.021725	36	25	350
477	P	ENSPTRT00000059944	88276.8	6.01	7.6	0.000392	4	4	12
478	P	ENSPTRT00000009365	51742.5	8.45	13.73	0.000489	3	3	9
479	P	ENSPTRT00000064632	58102.5	7.26	9.09	0.00098	4	4	20
480	P	ENSPTRT00000033362	20977.3	5.68	29.8	0.002942	4	4	23
482	P	ENSPTRT00000010900	43792.2	8.66	5.97	6.6e-05	1	1	1
483	P	ENSPTRT00000028522	34971.4	5.3	2.6	0.000247	1	1	3
484	P	ENSPTRT00000061960	39028.9	9.21	7.65	0.000596	1	1	8
485	P	ENSPTRT00000025781	86971.3	4.73	7.4	0.000395	4	4	12
486	P	ENSPTRT00000022433	58899.1	7.54	6.12	0.000141	2	2	3
488	P	ENSPTRT00000022038	40933.6	6.04	4.16	7e-05	1	1	1
489	P	ENSPTRT00000017954	57132.4	4.76	12.8	0.000399	3	3	8
490	P	ENSPTRT00000003179	42064.4	6.43	5.36	6.8e-05	1	1	1
492	P	ENSPTRT00000028831	36855.7	4.82	2.42	0.000153	1	1	2
493	P	ENSPTRT00000005348	70683.9	4.98	47.78	0.009812	30	30	253
495	P	ENSPTRT00000040000	19525	9.03	8.94	0.000566	1	1	4
496	P	ENSPTRT00000041059	33105.2	6.85	22.26	0.001471	5	3	18
497	P	ENSPTRT00000037585	36017.4	7.04	9.12	0.000478	3	3	6
498	P	ENSPTRT00000002799	25421.2	6.43	28.7	0.003521	6	6	31
499	P	ENSPTRT00000005128	55067.2	8.49	3.08	5.2e-05	1	1	1
500	P	ENSPTRT00000037056	37849.6	5.77	32.45	0.003437	14	14	46
502	P	ENSPTRT00000031497	63140.3	6.18	18.17	0.001139	6	6	25
503	P	ENSPTRT00000007152	21954.3	9.04	11.68	0.00071	2	2	6
504	P	ENSPTRT00000059775	91473.3	5.74	1.42	3e-05	1	1	1
505	P	ENSPTRT00000002330	63640.4	6.38	37.57	0.004511	16	16	101
506	P	ENSPTRT00000002095	54020.2	8.91	5	0.000152	1	1	3

## Sheet: Table 23
ProteinGroupID	Parsimonious	FastaID	Mol.Wt	pI	Coverage	NSAF	NumPeptides	NumUniquePeptides	NumSpectra
2	P	ENSMMUT00000015734	55718.4	8.27	4.84	0.00042	2	1	9
6	P	ENSMMUT00000008231	63151.1	7.36	27.96	0.002076	12	12	50
7	P	ENSMMUT00000016874	82404.6	9.23	14.73	0.00121	9	9	39
8	P	ENSMMUT00000002686	46874.2	4.96	14.46	0.000726	6	6	13
9	P	ENSMMUT00000032509	19809.9	9.76	5.14	0.000397	1	1	3
10	P	ENSMMUT00000017765	38725.3	6.63	4.34	0.000134	1	1	2
11	P	ENSMMUT00000006533	25212.2	8.68	13.12	0.000839	2	2	8
12	P	ENSMMUT00000003809	38533.6	5.88	3.74	0.000133	1	1	2
13	P	ENSMMUT00000028188	62312	5.64	31.69	0.002039	15	15	50
14	P	ENSMMUT00000009013	104854	5.27	20.53	0.000966	16	6	38
17	P	ENSMMUT00000015020	29483.8	7.58	24.52	0.000888	3	3	10
18	P	ENSMMUT00000002415	15982.8	6.22	23.38	0.003159	3	3	21
19	P	ENSMMUT00000018493	50707.4	6.11	22.47	0.001145	8	4	22
21	P	ENSMMUT00000012864	96609.9	6.55	5.58	0.000137	3	2	5
23	P	ENSMMUT00000028405	89165.6	5.11	19.88	0.000777	11	11	27
24	P	ENSMMUT00000015131	57488.2	6.01	8.6	0.000173	3	3	4
26	P	ENSMMUT00000000614	38472.3	8.5	16.48	0.001909	7	3	29
29	P	ENSMMUT00000018233	25408.8	4.79	25.1	0.000485	3	3	5
31	P	ENSMMUT00000024698	52037.4	9.49	32.18	0.008107	21	16	162
32	P	ENSMMUT00000013683	26129.3	8.98	5.6	0.0003	1	1	3
34	P	ENSMMUT00000001402	39429	8.3	63.46	0.005283	16	15	83
35	P	ENSMMUT00000023553	33774.6	4.99	14.01	0.000738	4	4	10
36	P	ENSMMUT00000017694	55090.2	6.22	20.6	0.001344	8	8	29
37	P	ENSMMUT00000030180	174888	6.42	0.59	3e-05	1	1	2
38	P	ENSMMUT00000046694	38895.7	6.46	2.79	6.5e-05	1	1	1
39	P	ENSMMUT00000005949	28652.8	7.82	4.02	9.3e-05	1	1	1
41	P	ENSMMUT00000008857	16041.8	6.13	21.09	0.002679	3	3	17
42	P	ENSMMUT00000025780	25155.8	5.56	28.76	0.003486	4	4	34
43	P	ENSMMUT00000031917	84587.2	5.26	32.56	0.003946	23	13	125
44	P	ENSMMUT00000004350	20947.3	4.67	7.81	0.000241	1	1	2
45	P	ENSMMUT00000003783	57424.9	5.83	2.93	0.000226	2	2	5
48	P	ENSMMUT00000005856	28302.6	4.8	20.65	0.002533	6	3	27
51	P	ENSMMUT00000009192	16570.2	7.57	48.34	0.004143	6	6	27
52	P	ENSMMUT00000029653	50151.6	4.94	8.65	0.000205	3	1	4
54	P	ENSMMUT00000003379	55161.6	5.92	5.25	0.000515	3	3	11
56	P	ENSMMUT00000003287	33116.6	5.38	7.56	0.000557	2	2	7
59	P	ENSMMUT00000009766	13390.1	7.66	34.17	0.00502	5	0	26
60	P	ENSMMUT00000006633	70898.1	5.37	38.08	0.003192	22	14	89
61	P	ENSMMUT00000028104	62902.2	6.38	12.77	0.000625	5	5	15
63	P	ENSMMUT00000015219	92018.2	6.57	2.18	5.6e-05	1	1	2
64	P	ENSMMUT00000031250	35837.7	5.98	20.13	0.000874	5	5	12
65	P	ENSMMUT00000008567	54554.3	5.92	2.03	4.7e-05	1	1	1
66	P	ENSMMUT00000015254	25866.9	6.96	4.51	9.5e-05	1	1	1
67	P	ENSMMUT00000033107	10381.4	4.39	9.09	0.000702	1	1	3
68	P	ENSMMUT00000012742	12476.3	7.73	17.39	0.003022	2	2	15
71	P	ENSMMUT00000012140	72689.7	5.74	3.77	3.6e-05	1	1	1
72	P	ENSMMUT00000028937	29798.4	7.78	4.43	0.000171	1	1	2
73	P	ENSMMUT00000005570	16150.3	4.82	10.64	0.000657	2	2	4
75	P	ENSMMUT00000019378	78619.1	6.57	7.03	0.000133	2	2	4
76	P	ENSMMUT00000031648	34428.8	5.5	35.91	0.00482	12	11	62
79	P	ENSMMUT00000002316	20709.6	5.24	5.43	0.000126	1	1	1
81	P	ENSMMUT00000019847	71158.5	6.13	6.52	0.000405	3	3	11
82	P	ENSMMUT00000041018	70367.1	5.95	17.16	0.00253	9	2	70
85	P	ENSMMUT00000012844	51599.9	7.64	32.42	0.001512	10	9	31
86	P	ENSMMUT00000017217	58350.7	5.04	20.83	0.002896	11	4	63
88	P	ENSMMUT00000011916	35982.1	8.57	59.1	0.005671	19	9	82
90	P	ENSMMUT00000009833	15972	5.54	11.27	0.000163	1	1	1
91	P	ENSMMUT00000002838	13074.9	5.9	21.67	0.000386	1	1	2
92	P	ENSMMUT00000024055	12894.8	5.27	13.56	0.001767	2	2	9
93	P	ENSMMUT00000019359	18374.5	8.12	5.49	0.000706	1	1	5
95	P	ENSMMUT00000017977	272937	5.92	0.96	1.8e-05	2	2	2
98	P	ENSMMUT00000005322	13544.4	7.78	25.21	0.002531	2	2	13
105	P	ENSMMUT00000046424	268801	5.75	1.19	1.8e-05	1	1	2
106	P	ENSMMUT00000018915	81954.1	5.5	15.66	0.000616	8	8	19
107	P	ENSMMUT00000045879	42071.8	5.73	6.28	6.1e-05	1	1	1
108	P	ENSMMUT00000015692	45722.7	9.35	27.03	0.00222	10	10	39
109	P	ENSMMUT00000028294	59671	5.45	2.96	4.3e-05	1	1	1
110	P	ENSMMUT00000045564,ENSMMUT00000042602	32672.8	10.59	7.99	0.000161	2	1	2
112	P	ENSMMUT00000023101	26242.8	4.82	5.42	0.000483	2	2	5
113	P	ENSMMUT00000022764	33129.4	5.81	6.55	0.00016	2	2	2
115	P	ENSMMUT00000003734	26769.9	5.95	4.88	9.4e-05	1	1	1
116	P	ENSMMUT00000008701	22124.4	8.27	60.3	0.013156	14	11	113
117	P	ENSMMUT00000002745	30137.1	9.06	12.73	0.000521	1	1	6
119	P	ENSMMUT00000046928	71043.1	5.06	10.53	0.00234	11	11	71
120	P	ENSMMUT00000011855	58464.8	6.43	9.37	0.000133	2	2	3
121	P	ENSMMUT00000015552	11772.4	5.25	40.38	0.003787	3	3	17
123	P	ENSMMUT00000031711	36711.3	6.25	16.27	0.000411	5	4	6
124	P	ENSMMUT00000004885	62469.1	6.26	3.06	0.00025	1	1	6
126	P	ENSMMUT00000016750	14671.2	4.73	19.08	0.001061	2	2	6
127	P	ENSMMUT00000003575	40247.3	5.97	20.73	0.000584	4	4	9
128	P	ENSMMUT00000012857	34871.4	4.81	2.84	0.000219	1	1	3
129	P	ENSMMUT00000032018	25652	5.83	8.55	0.000396	1	1	4
130	P	gi|136429|sp|P00761|TRYP_PIG	24409.5	7	21.65	0.007522	11	11	75
131	P	ENSMMUT00000022902	47478.8	6.23	5.53	0.000214	2	1	4
133	P	ENSMMUT00000014487	47169.3	8.65	8.15	0.000278	2	2	5
136	P	ENSMMUT00000015300	154047	5.38	0.99	3.3e-05	2	2	2
138	P	ENSMMUT00000005246	46402.3	5.33	21.87	0.000683	6	2	12
139	P	ENSMMUT00000012466	76693.4	6.48	11.76	0.000565	7	7	17
140	P	ENSMMUT00000027981	26356.2	7.67	22.82	0.000673	4	4	7
141	P	ENSMMUT00000022610	46674.3	6.43	35.51	0.002686	12	11	48
142	P	ENSMMUT00000021985	31412.2	5.94	11.72	0.000679	2	1	8
143	P	ENSMMUT00000021990	21638.7	5.61	5.56	0.000351	1	1	3
145	P	ENSMMUT00000008218	93886.2	5.28	7.79	0.000361	6	6	13
151	P	ENSMMUT00000024168	47366.2	5.09	7.89	0.000111	1	1	2
153	P	ENSMMUT00000002223	21214.1	7.66	5.95	0.000125	1	1	1
156	P	ENSMMUT00000017731	11864.4	7.57	7.62	0.000221	1	1	1
157	P	ENSMMUT00000002392	11250.5	5.01	40.4	0.001404	3	3	6
158	P	ENSMMUT00000019465	53600.9	5.66	7.58	0.000293	2	2	6
159	P	ENSMMUT00000004524	53320.4	5.14	8.64	0.00055	4	3	11
162	P	ENSMMUT00000042194	37987	5.7	37.5	0.013625	31	31	207
164	P	ENSMMUT00000016374	99728.5	5.15	1.55	5.1e-05	1	1	2
166	P	ENSMMUT00000038547	41222.4	5.86	24.42	0.000774	5	5	13
167	P	ENSMMUT00000018020	42094.7	5.95	8.71	0.000346	4	2	6
170	P	ENSMMUT00000016731	19225.1	8.3	10.8	0.001053	2	2	8
171	P	ENSMMUT00000041014	69623.3	5.24	38.5	0.003807	18	11	105
178	P	ENSMMUT00000028244	62044.5	5.08	5.31	7.9e-05	2	2	2
180	P	ENSMMUT00000014704	192043	5.5	9.17	0.000386	12	8	28
181	P	ENSMMUT00000001021	277977	5.47	0.92	9e-06	1	1	1
183	P	ENSMMUT00000018021	41149.5	6.46	26.33	0.00088	6	4	15
184	P	ENSMMUT00000016503	82235.9	7.24	1.13	0.000163	1	1	5
185	P	ENSMMUT00000029328	26052.1	8.29	22.27	0.004318	7	2	41
186	P	ENSMMUT00000010187	31874.6	8.89	3.5	8.1e-05	1	1	1
187	P	ENSMMUT00000018187	61937.1	5.12	15.66	0.000866	7	7	21
189	P	ENSMMUT00000024089	25489.8	8.95	21.17	0.001252	5	5	12
192	P	ENSMMUT00000029528	64815.1	6.57	11.24	0.001111	6	1	29
195	P	ENSMMUT00000032764	34470.1	4.98	8.44	0.000226	1	1	3
196	P	ENSMMUT00000043828	13332.2	8.58	15.57	0.001139	2	2	6
198	P	ENSMMUT00000030936	65308.6	5	7.81	0.000197	3	3	5
199	P	ENSMMUT00000003907	12928.9	7.33	29.27	0.005086	5	5	27
205	P	ENSMMUT00000011226	13079.4	8.88	24.56	0.011788	7	7	58
206	P	ENSMMUT00000024701	79889.3	9.5	31.3	0.00827	38	33	252
207	P	ENSMMUT00000016583	17070.7	9.54	15.03	0.000454	1	1	3
208	P	ENSMMUT00000014459	14438.3	8.96	34.09	0.006143	5	5	35
209	P	ENSMMUT00000046047	77015	6.84	69.16	0.07512	176	174	2208
210	P	ENSMMUT00000013943	13773.9	6.43	23.02	0.001839	3	3	10
212	P	ENSMMUT00000029203	49386.3	5.39	11.16	0.000158	3	3	3
213	P	ENSMMUT00000017679	140803	5.87	7.2	0.000303	6	6	16
215	P	ENSMMUT00000028583	39435.9	6.41	24.18	0.001082	6	5	17
217	P	ENSMMUT00000011492	50413.4	5.22	13.96	0.002598	7	1	49
218	P	ENSMMUT00000020802	19700	10.28	10.11	0.00039	2	2	3
219	P	ENSMMUT00000016500	105903	5.25	2.2	4.9e-05	1	1	2
221	P	ENSMMUT00000003132	37076.7	4.95	6.25	6.9e-05	1	1	1
222	P	ENSMMUT00000045103	45045.7	7.6	3.77	0.000175	1	1	3
223	P	ENSMMUT00000001162	100012	5.03	4.07	5.1e-05	2	2	2
225	P	ENSMMUT00000012863	15857.3	9	21.23	0.001111	3	3	7
226	P	ENSMMUT00000001318,ENSMMUT00000001312	29383.9	6.36	30.42	0.001321	6	4	15
228	P	ENSMMUT00000004682	36829.5	5.1	7.6	6.8e-05	1	1	1
229	P	ENSMMUT00000031348	154021	8.19	0.93	1.7e-05	1	1	1
230	P	ENSMMUT00000041264	77115.3	5.03	2.38	3.2e-05	1	1	1
231	P	ENSMMUT00000023092	30239.4	6.51	4.46	8.6e-05	1	1	1
232	P	ENSMMUT00000000171	11086.5	8.96	28	0.004865	4	1	21
233	P	ENSMMUT00000008531	214464	5.47	12.33	0.000412	15	15	33
234	P	ENSMMUT00000011165	142153	7.3	0.82	3.8e-05	1	1	2
235	P	ENSMMUT00000011946	62340	5.09	1.78	3.8e-05	1	1	1
236	P	ENSMMUT00000024829	86605.4	5.04	7.43	0.000321	4	4	11
237	P	ENSMMUT00000022192	10686	4.57	16.3	0.000755	1	1	3
239	P	ENSMMUT00000038509	170090	5.34	3.77	5.7e-05	3	2	4
241	P	ENSMMUT00000008975	32646	5.54	12.11	0.000321	2	2	4
242	P	ENSMMUT00000031940	21703.5	5.65	16.67	0.000234	2	2	2
243	P	ENSMMUT00000020254	67646.4	6.99	26.21	0.000708	10	10	19
244	P	ENSMMUT00000023026	40980.3	5.2	4.11	6.3e-05	1	1	1
246	P	ENSMMUT00000022739	18616.4	5.41	57.99	0.034273	25	25	250
247	P	ENSMMUT00000024311	32482.4	7.73	7.72	0.000311	1	1	4
249	P	ENSMMUT00000027214	10442.9	5.08	28.09	0.004165	4	2	16
253	P	ENSMMUT00000008047	25818.5	6.9	4.53	0.000286	1	1	3
254	P	ENSMMUT00000003935	15054.2	8.44	56.43	0.00513	7	7	31
255	P	ENSMMUT00000027633	20175.6	8.61	17.89	0.001829	3	3	15
256	P	ENSMMUT00000001463	52027.6	5.57	2.43	5.1e-05	1	1	1
257	P	ENSMMUT00000001057	33905	8.39	8.77	0.00015	2	2	2
258	P	ENSMMUT00000026720	16827.6	8.48	30.2	0.001555	3	2	10
260	P	ENSMMUT00000013192	60647.2	8.91	21.69	0.0023	11	6	54
261	P	ENSMMUT00000026042	21023.1	6.99	25.52	0.001689	3	3	14
263	P	ENSMMUT00000008401	28793.6	6.09	13.91	0.000871	3	3	10
266	P	ENSMMUT00000012251	56966.3	8.15	17.32	0.000684	6	6	15
267	P	ENSMMUT00000000289	27390.8	7.66	4.3	9.1e-05	1	1	1
268	P	ENSMMUT00000029709	23742.5	9.42	4.17	0.000107	1	1	1
269	P	ENSMMUT00000018262	85948.8	5.87	4.46	0.000266	3	3	9
270	P	ENSMMUT00000002903	25569.3	5.57	12.66	0.000708	2	2	7
271	P	ENSMMUT00000006306	40493.3	6.67	9.84	0.000317	2	2	5
274	P	ENSMMUT00000032032	35658.3	9.14	4.95	7.2e-05	1	1	1
277	P	ENSMMUT00000032192	20876.5	5.63	10.36	0.00084	1	1	7
278	P	ENSMMUT00000039591	48189.3	7.06	18.99	0.002386	7	7	45
279	P	ENSMMUT00000007090	148519	8.74	0.78	1.8e-05	1	1	1
280	P	ENSMMUT00000025325	83617.7	4.71	2.2	9.5e-05	1	1	3
281	P	ENSMMUT00000012465	10179.7	5.32	8.89	0.001287	1	1	5
282	P	ENSMMUT00000008521	17254	7.64	19.75	0.001033	2	2	7
283	P	ENSMMUT00000006142	78762.5	5.07	1.66	9.6e-05	1	1	3
284	P	ENSMMUT00000011212	23664.6	4.87	15.84	0.000688	3	3	6
286	P	ENSMMUT00000038704	33656.6	7.06	12.3	0.000219	2	2	3
288	P	ENSMMUT00000008622	31706.6	7.62	32.18	0.003527	10	10	44
289	P	ENSMMUT00000018360	22836.3	6.52	10.45	0.000231	2	2	2
290	P	ENSMMUT00000008051	56208.3	7.58	24.08	0.001027	9	9	23
292	P	ENSMMUT00000045215	21604.8	5.16	35.45	0.008336	11	11	68
295	P	ENSMMUT00000012152	67289.5	5.14	1.69	3.9e-05	1	1	1
297	P	ENSMMUT00000024980	36644.4	7.42	8.5	0.000525	2	2	8
298	P	ENSMMUT00000008436	129452	4.71	32.74	0.003069	34	34	155
299	P	ENSMMUT00000020726	14546.3	4.97	22.73	0.000878	2	1	5
300	P	ENSMMUT00000031520	68540.3	9.94	14.33	0.000309	6	6	8
301	P	ENSMMUT00000008353	13398.4	5.76	65.81	0.023565	13	13	119
304	P	ENSMMUT00000020542	17607.5	10.62	13.16	0.00061	2	0	4
306	P	ENSMMUT00000016864	32018.5	6.28	14.63	0.001497	5	2	19
307	P	ENSMMUT00000000347	59732.8	6.45	5.79	4.3e-05	1	1	1
308	P	ENSMMUT00000033432	47495.5	6.66	13.38	0.00042	4	4	8
310	P	ENSMMUT00000016862	14491.5	5.35	38.58	0.001277	3	2	7
311	P	ENSMMUT00000003454	59942.4	7.06	3.61	4.4e-05	1	1	1
316	P	ENSMMUT00000001502	24733.7	4.5	6.67	0.000103	1	1	1
319	P	ENSMMUT00000008748	16362.3	4.51	16.44	0.000317	1	1	2
320	P	ENSMMUT00000008642	10993.4	9.01	30.61	0.004965	4	1	21
323	P	ENSMMUT00000024510	117920	5.59	7.75	0.000328	4	4	15
324	P	ENSMMUT00000006645	22391.5	8.41	16.58	0.000233	2	2	2
325	P	ENSMMUT00000023692	112583	8.35	2.5	4.6e-05	1	1	2
326	P	ENSMMUT00000026633	30588.3	8.58	23.16	0.003492	7	7	41
327	P	ENSMMUT00000013886	28218.7	4.76	17.48	0.002166	5	2	23
331	P	ENSMMUT00000026867	41632.1	5.18	9.7	0.000187	3	1	3
332	P	ENSMMUT00000010282	29924.4	8.13	3.61	8.4e-05	1	1	1
334	P	ENSMMUT00000018611	13961.4	7.77	12.8	0.000371	1	1	2
335	P	ENSMMUT00000004966	28433.2	5.19	3.53	9.1e-05	1	1	1
336	P	ENSMMUT00000011609	136376	5.52	4.8	9.4e-05	3	3	5
337	P	ENSMMUT00000015724	25567.4	6.09	20.18	0.003295	6	1	31
338	P	ENSMMUT00000012999	41233.5	6.96	3.01	6.3e-05	1	1	1
340	P	ENSMMUT00000003714	25759	7.66	37.08	0.003089	9	9	32
342	P	ENSMMUT00000008251	50169.9	5.18	15	0.000772	4	4	14
343	P	ENSMMUT00000008474	14035.2	6.24	19.53	0.003258	3	3	18
347	P	ENSMMUT00000017897	11419.7	9.6	8.65	0.000446	1	1	2
348	P	ENSMMUT00000011092	36263	9.25	29.1	0.00208	8	8	29
349	P	ENSMMUT00000046543	25527.9	5.94	51.77	0.008304	12	1	81
350	P	ENSMMUT00000015067	49211.5	4.72	20.18	0.000711	6	6	14
351	P	ENSMMUT00000013015	69346.5	6.06	9.03	0.000114	3	3	3
353	P	ENSMMUT00000019329	18697.4	4.35	26.25	0.001738	4	4	12
354	P	ENSMMUT00000029433	24423.1	7.01	10.65	0.000644	2	2	6
355	P	ENSMMUT00000014947	60760.9	5.19	8.7	0.000569	4	4	13
356	P	ENSMMUT00000006858	50140.9	9.1	35.28	0.00351	16	2	70
357	P	ENSMMUT00000021412	58334.8	6.14	3.93	0.000304	2	2	7
359	P	ENSMMUT00000010356	51688.4	5.4	13.29	0.000404	4	4	8
363	P	ENSMMUT00000013146	49125.4	7.8	36.03	0.005767	14	14	114
364	P	ENSMMUT00000032559	48290.5	6.06	4.3	5.5e-05	1	1	1
365	P	ENSMMUT00000013338	7431.62	6.91	25	0.001704	1	1	5
366	P	ENSMMUT00000016597	7827.73	5.17	7.89	0.000305	1	1	1
368	P	ENSMMUT00000004818	30032.4	8.62	21.85	0.000429	3	3	5
369	P	ENSMMUT00000002670	103728	5.62	1.85	2.5e-05	1	1	1
370	P	ENSMMUT00000002556	30019.2	5.09	7.46	8.6e-05	1	1	1
371	P	ENSMMUT00000002293	75640.2	5.72	17.89	0.000732	8	8	21
372	P	ENSMMUT00000002443	76798.4	6.8	2.93	0.000102	1	1	3
373	P	ENSMMUT00000015054	36631.2	6.52	16.62	0.000855	5	5	12
374	P	ENSMMUT00000007117	8021.89	5.82	16.67	0.000322	1	1	1
375	P	ENSMMUT00000016661	22662.4	4.7	12.78	0.000204	1	1	2
379	P	ENSMMUT00000001037	27821.3	4.79	21.22	0.001986	5	2	21
381	P	ENSMMUT00000012495	53047.6	5.49	2.73	4.9e-05	1	1	1
382	P	ENSMMUT00000011048	30338	5	4.89	0.000348	1	1	4
383	P	ENSMMUT00000021073	47300.1	5.61	6	0.000222	2	1	4
385	P	ENSMMUT00000028295	27966	6.45	10.2	9.5e-05	1	1	1
386	P	ENSMMUT00000008839	60119.5	5.6	5.96	8.6e-05	2	1	2
387	P	ENSMMUT00000031232	41419.7	8.42	3.47	5.7e-05	1	1	1
388	P	ENSMMUT00000021087	156317	5.08	20.85	0.002407	31	13	144
389	P	ENSMMUT00000004589	37830.9	5.87	14.24	0.001404	4	4	20
396	P	ENSMMUT00000005449	91409.7	5.27	18.73	0.001106	11	11	39
397	P	ENSMMUT00000014896	22615.1	8.83	10.85	0.000437	2	2	4
400	P	ENSMMUT00000022774	41620.4	4.94	8.01	0.000256	2	2	4
402	P	ENSMMUT00000005977	31546.9	6.3	7.09	8.2e-05	1	1	1
403	P	ENSMMUT00000019752	95893	6.17	1.84	8e-05	1	1	3
404	P	ENSMMUT00000026454	82526.1	6.46	2.59	3.2e-05	1	1	1
405	P	ENSMMUT00000018466	91266.8	5.82	1.83	2.8e-05	1	1	1
406	P	ENSMMUT00000021638	102009	6.74	1.98	2.5e-05	1	1	1
407	P	ENSMMUT00000026111	47046.8	8.87	5.8	0.000376	3	3	7
409	P	ENSMMUT00000015147	27773.3	6.77	4.9	0.000473	1	1	5
411	P	ENSMMUT00000027614	22441.7	5.94	10.48	0.000331	1	1	3
415	P	ENSMMUT00000027338	69269.6	5.84	6.68	0.000476	3	2	12
416	P	ENSMMUT00000031747	65393.3	8.07	11.58	0.00065	5	5	16
417	P	ENSMMUT00000047815	45053	5.36	1.95	0.000169	1	1	3
418	P	ENSMMUT00000022797	42601.5	6.46	12.05	0.000381	3	3	6
419	P	ENSMMUT00000003239	53216.3	5.81	16.94	0.00208	8	1	44
420	P	ENSMMUT00000000967	44542.8	7.47	4.98	0.000173	1	1	3
422	P	ENSMMUT00000019313	291523	5.54	0.82	1.8e-05	1	1	2
423	P	ENSMMUT00000021150	58518.2	6.7	16.73	0.001337	8	8	30
424	P	ENSMMUT00000045699	60526.8	6.15	3.49	0.000128	2	2	3
425	P	ENSMMUT00000039858	29572.9	6.66	27.34	0.001991	6	6	22
426	P	ENSMMUT00000027779	81365.2	4.6	2.6	6.3e-05	1	1	2
429	P	ENSMMUT00000040389	58206.3	7.21	36.77	0.00226	16	6	52
431	P	ENSMMUT00000020008	77867.7	8.67	10.28	0.000326	6	6	10
432	P	ENSMMUT00000030767	76105.3	7.64	2.09	0.000173	2	2	5
433	P	ENSMMUT00000018526	28082.4	4.76	31.71	0.002825	7	4	30
435	P	ENSMMUT00000029425	29173.2	5.99	8.33	0.000263	1	1	3
436	P	ENSMMUT00000007191	20897.6	7.01	59.89	0.004584	8	8	37
437	P	ENSMMUT00000039535	48014.3	5.2	4.49	0.000329	2	2	6
438	P	ENSMMUT00000007745	50626.8	5	15.44	0.000674	5	1	13
439	P	ENSMMUT00000023950	70302.4	5.24	3.99	0.000111	1	1	3
440	P	ENSMMUT00000002944	29061.4	4.84	9.73	0.001172	2	0	13
441	P	ENSMMUT00000033336	49670.8	4.78	13.96	0.000417	4	0	8
442	P	ENSMMUT00000044011	36631.7	8.45	44.28	0.003978	12	2	57
446	P	ENSMMUT00000018559	25636.6	8.14	4.2	0.000292	1	1	3
448	P	ENSMMUT00000030765	31433.6	4.55	16.31	0.000575	3	3	7
449	P	ENSMMUT00000023091	107028	5.68	1.16	2.4e-05	1	1	1
450	P	ENSMMUT00000023044	59144	4.87	16.48	0.0023	10	10	53
451	P	ENSMMUT00000038399	28817.2	6.35	54.41	0.026719	40	40	301
452	P	ENSMMUT00000024227	40359.6	9.43	38.44	0.003227	9	9	50
453	P	ENSMMUT00000028142	30641	6	9.06	8.4e-05	1	1	1
454	P	ENSMMUT00000029030	16001.4	5.18	41.55	0.000979	3	2	6
455	P	ENSMMUT00000013099	74520	6.9	3.24	6.8e-05	1	1	2
456	P	ENSMMUT00000027411	58657.9	5.85	1.92	8.9e-05	1	1	2
457	P	ENSMMUT00000017336	22962.9	6.15	7.8	0.000226	1	1	2
458	P	ENSMMUT00000019444	24159	4.76	27.44	0.00291	6	3	27
459	P	ENSMMUT00000007313	22696.8	5.45	69.34	0.007978	12	9	73
460	P	ENSMMUT00000021319	67425.5	7.08	31.11	0.005811	23	19	154
462	P	ENSMMUT00000018519	54142.6	6.02	2.13	0.000641	1	1	13
464	P	ENSMMUT00000022494	42734.2	6.1	2.99	0.000173	1	1	3
465	P	ENSMMUT00000021009	109905	5.24	3.1	4.8e-05	2	2	2
466	P	ENSMMUT00000043340	12118.9	8.91	16.07	0.000207	1	1	1
467	P	ENSMMUT00000032405	53378.3	7.67	24.12	0.000955	7	7	20
468	P	ENSMMUT00000031135	12908.7	8.64	9.17	0.000579	1	1	3
470	P	ENSMMUT00000006048	29271.5	8.07	24.33	0.001762	7	7	20
472	P	ENSMMUT00000012553	16407.7	8.66	40.54	0.014089	15	15	90
475	P	ENSMMUT00000015697	84817.7	6.2	37.32	0.009512	43	43	319
476	P	ENSMMUT00000031083	18029.5	5.42	27.04	0.007577	6	6	52
478	P	ENSMMUT00000013674	44587.8	8.67	4.83	0.000392	2	2	7
479	P	ENSMMUT00000026616	65265.7	6.77	1.69	3.9e-05	1	1	1
480	P	ENSMMUT00000016602	91491.1	4.57	3.38	0.000392	3	3	14
481	P	ENSMMUT00000029619	36374.3	6.05	43.8	0.009147	16	16	137
482	P	ENSMMUT00000025373	13752	8.86	17.74	0.000374	1	1	2
484	P	ENSMMUT00000032010	10819.8	4.25	13.54	0.000724	1	1	3
485	P	ENSMMUT00000016880	57618.8	6.56	36.4	0.006121	23	12	135
486	P	ENSMMUT00000041883	78347.9	4.75	2.39	3.3e-05	1	1	1
487	P	ENSMMUT00000022607	40886	8.91	6.43	0.000186	2	2	3
488	P	ENSMMUT00000017449	59362.6	7.55	7	0.000171	2	1	4
489	P	ENSMMUT00000015985	34707.2	5.28	6.71	0.000148	2	2	2
491	P	ENSMMUT00000013280	83420.5	5.36	1.56	3e-05	1	1	1
494	P	ENSMMUT00000032035	95324.1	6.41	13.29	0.000756	9	8	28
495	P	ENSMMUT00000007733	16874.6	9.41	42.86	0.009929	9	9	63
498	P	ENSMMUT00000039083	57279.9	6.02	23.49	0.00549	22	22	118
499	P	ENSMMUT00000000773	16414.2	4.49	21.23	0.000317	2	2	2
500	P	ENSMMUT00000001051	85536.8	6.62	19.53	0.00082	10	6	27
501	P	ENSMMUT00000005416	68874.2	5.91	66.28	0.020997	74	74	551
502	P	ENSMMUT00000001625	21161.2	6.38	11.28	0.000475	1	1	4
503	P	ENSMMUT00000005370	7571.82	8.77	50	0.011584	4	4	34
506	P	ENSMMUT00000023477	45274.4	6.29	6.27	0.000174	1	1	3
507	P	ENSMMUT00000046378	16930	4.56	21.85	0.002302	3	0	15
510	P	ENSMMUT00000023832	65209	8.16	14.47	0.000947	8	1	26
511	P	ENSMMUT00000018772	46699.4	5.55	8.13	0.000665	4	4	12
512	P	ENSMMUT00000044266	30411.6	5.99	11.85	0.000343	2	2	4
516	P	ENSMMUT00000026987	37746.5	5.76	3.24	0.000137	1	1	2
517	P	ENSMMUT00000013240	28034.5	8.59	15.33	0.000355	2	2	4
518	P	ENSMMUT00000008148	26411	4.74	15.77	0.000577	2	2	6
520	P	ENSMMUT00000047930	44586.6	8.02	47.48	0.003778	16	8	68
521	P	ENSMMUT00000032048	25447.5	5.42	25.53	0.004141	6	0	42
522	P	ENSMMUT00000005293	94780.2	5.25	1.58	2.8e-05	1	1	1
523	P	ENSMMUT00000026882	12703.3	9.3	30.51	0.003338	3	1	17
524	P	ENSMMUT00000009098	27745.1	4.73	36.73	0.005674	11	6	60
525	P	ENSMMUT00000014625	29737	8.44	3.11	0.00027	1	1	3
527	P	ENSMMUT00000026194	121644	5.6	52.58	0.010603	64	64	497
530	P	ENSMMUT00000014023	129110	5.7	0.77	2e-05	1	1	1
531	P	ENSMMUT00000043337	11009.3	7.98	12.75	0.000454	1	1	2
532	P	ENSMMUT00000046716	19487.8	8.53	6.59	0.000139	1	1	1
536	P	ENSMMUT00000020955	43185.2	4.79	2.44	5.7e-05	1	1	1
537	P	ENSMMUT00000017233	11102.6	6.4	30.61	0.002364	3	3	10
539	P	ENSMMUT00000015998	23247	8.61	46.38	0.002686	6	6	24
540	P	ENSMMUT00000038435	53430.6	5.36	5.58	0.000149	2	2	3
541	P	ENSMMUT00000029732	170384	5.13	7.06	5.8e-05	1	1	4
543	P	ENSMMUT00000001226	36022.8	5.51	4.98	0.000144	1	1	2
545	P	ENSMMUT00000012261	25022.9	5.73	64.73	0.008275	13	13	80
546	P	ENSMMUT00000044483	88930.2	8.68	1.3	3e-05	1	1	1
547	P	ENSMMUT00000018481	71591.9	6.44	3.7	6.9e-05	1	1	2
548	P	ENSMMUT00000008111	41957.7	6.87	6.72	0.000249	2	2	4
549	P	ENSMMUT00000012197	22876.4	9.73	13.73	0.000227	1	1	2
551	P	ENSMMUT00000027179	426285	5.81	0.33	6e-06	1	1	1
552	P	ENSMMUT00000011844	52640.5	6.92	9.28	0.000525	3	3	11
553	P	ENSMMUT00000010987	108567	5.83	4.31	0.000143	2	2	6
555	P	ENSMMUT00000003834	42808.4	5.72	4.11	5.6e-05	1	1	1
556	P	ENSMMUT00000010814	51558.4	7.61	10.61	0.000301	3	3	6
558	P	ENSMMUT00000040809	20863	5.58	7.11	0.000706	1	1	6
560	P	ENSMMUT00000030283	62417.3	5.97	3.78	0.000167	2	2	4
561	P	ENSMMUT00000001372	66476.8	6.36	6.09	0.000191	3	3	5
563	P	ENSMMUT00000042115	55031.1	5.65	4.49	0.000378	1	1	8
564	P	ENSMMUT00000029842	25781	6.71	21.52	0.003422	5	0	35
565	P	ENSMMUT00000041537	22762.2	9.1	43	0.009036	14	14	78
566	P	ENSMMUT00000010712	64758.4	5.8	2.24	0.00012	1	1	3
567	P	ENSMMUT00000040937	44877.6	5.78	21.2	0.000809	5	5	14
569	P	ENSMMUT00000007992	21891.9	5.66	61.11	0.005851	10	7	50
570	P	ENSMMUT00000027622	65188.9	5.23	19.01	0.00119	9	9	30
573	P	ENSMMUT00000032304	47154.9	7.01	41.24	0.003897	15	2	73
574	P	ENSMMUT00000009635	30985.1	4.97	16.06	0.000761	3	3	9
575	P	ENSMMUT00000028914	35144.3	5.43	8.85	7.6e-05	1	1	1
582	P	ENSMMUT00000014440	11722.5	4.95	42.86	0.004413	4	1	20
583	P	ENSMMUT00000014658	612579	6.08	0.41	4e-06	1	1	1
586	P	ENSMMUT00000016652	189364	6.43	3.26	5.6e-05	2	2	4
587	P	ENSMMUT00000039885	275158	5.67	1.8	7.4e-05	4	4	8
589	P	ENSMMUT00000021579	33580.3	9.52	3.38	0.000157	1	1	2
590	P	ENSMMUT00000005361	13941.8	5.23	15.45	0.00113	2	2	6
591	P	ENSMMUT00000031576	25898.6	6.91	17.09	0.000594	2	2	6
592	P	ENSMMUT00000021194	37985	8.54	4.97	6.8e-05	1	1	1
593	P	ENSMMUT00000045420	44750.2	5.74	34.19	0.006611	19	19	111

## Sheet: Table 24
ProteinGroupID	Parsimonious	FastaID	Mol.Wt	pI	Coverage	NSAF	NumPeptides	NumUniquePeptides	NumSpectra
1	P	ENSMMUT00000008521	17254	7.64	14.01	0.006239	2	2	19
4	P	ENSMMUT00000016874	82404.6	9.23	9.91	0.001863	6	6	27
5	P	ENSMMUT00000008231	63151.1	7.36	10.04	0.002402	6	6	26
6	P	ENSMMUT00000011212	23664.6	4.87	11.88	0.003573	3	3	14
7	P	ENSMMUT00000032509	19809.9	9.76	5.14	0.001178	1	1	4
8	P	ENSMMUT00000017765	38725.3	6.63	4.34	0.000149	1	1	1
9	P	ENSMMUT00000006533	25212.2	8.68	13.12	0.002799	2	2	12
10	P	ENSMMUT00000028188	62312	5.64	7.04	0.000363	3	3	4
11	P	ENSMMUT00000008622	31706.6	7.62	23.53	0.002497	5	5	14
12	P	ENSMMUT00000002415	15982.8	6.22	7.79	0.000335	1	1	1
13	P	ENSMMUT00000018493	50707.4	6.11	12.81	0.000927	4	1	8
15	P	ENSMMUT00000045215	21604.8	5.16	25.93	0.012002	7	7	44
17	P	ENSMMUT00000008436	129452	4.71	10.17	0.002468	11	11	56
18	P	ENSMMUT00000028405	89165.6	5.11	2.11	0.00032	2	2	5
19	P	ENSMMUT00000008353	13398.4	5.76	10.26	0.004406	2	2	10
21	P	ENSMMUT00000015131	57488.2	6.01	4.11	0.000289	1	1	3
24	P	ENSMMUT00000016768	26497.5	8.9	9.32	0.000218	1	1	1
26	P	ENSMMUT00000000614	38472.3	8.5	16.48	0.00498	7	2	34
27	P	ENSMMUT00000019229	40038.6	9.34	7.41	0.001175	2	2	8
30	P	ENSMMUT00000016864	32018.5	6.28	14.63	0.001929	3	1	11
31	P	ENSMMUT00000018233	25408.8	4.79	4.18	0.000216	1	1	1
33	P	ENSMMUT00000024698	52037.4	9.49	34.56	0.018373	22	15	165
36	P	ENSMMUT00000001402	39429	8.3	31.87	0.004532	8	8	32
37	P	ENSMMUT00000001085	117227	8.86	5.08	0.000436	3	3	9
38	P	ENSMMUT00000023553	33774.6	4.99	11.46	0.000657	2	2	4
39	P	ENSMMUT00000017694	55090.2	6.22	20.8	0.005877	10	10	57
40	P	ENSMMUT00000030162	24572.8	6.59	3.14	0.002543	2	2	11
41	P	ENSMMUT00000004489	53657.5	6.41	3.22	0.000207	1	1	2
43	P	ENSMMUT00000030180	174888	6.42	1.7	3.4e-05	1	1	1
45	P	ENSMMUT00000024510	117920	5.59	2.17	4.9e-05	1	1	1
46	P	ENSMMUT00000024514	54288.7	8.91	2.65	0.000525	1	1	5
47	P	ENSMMUT00000023692	112583	8.35	3.1	0.000309	2	2	6
48	P	ENSMMUT00000025780	25155.8	5.56	40.71	0.009581	7	7	42
49	P	ENSMMUT00000031917	84587.2	5.26	17.3	0.003723	12	6	53
50	P	ENSMMUT00000008761	60625.1	6.23	11.83	0.002287	6	6	24
51	P	ENSMMUT00000012171	51774.6	7.47	4.51	0.000221	1	1	2
52	P	ENSMMUT00000003783	57424.9	5.83	2.93	0.000604	2	2	6
54	P	ENSMMUT00000026633	30588.3	8.58	5.15	0.000948	2	2	5
55	P	ENSMMUT00000009192	16570.2	7.57	11.92	0.004097	2	2	12
58	P	ENSMMUT00000007868	43642.5	9.43	3.51	0.000904	1	1	7
59	P	ENSMMUT00000002489	49908.3	5.2	3.11	0.000107	1	1	1
60	P	ENSMMUT00000003379	55161.6	5.92	5.25	0.001771	3	3	17
63	P	ENSMMUT00000011609	136376	5.52	2.11	8.4e-05	1	1	2
64	P	ENSMMUT00000012999	41233.5	6.96	3.01	0.000845	1	1	6
65	P	ENSMMUT00000006633	70898.1	5.37	13.16	0.002235	6	2	28
66	P	ENSMMUT00000028104	62902.2	6.38	8.63	0.000927	3	3	10
67	P	ENSMMUT00000003714	25759	7.66	24.58	0.004726	6	6	22
68	P	ENSMMUT00000008251	50169.9	5.18	7.14	0.000859	2	2	7
70	P	ENSMMUT00000022798	59769.1	8.95	7.38	9.5e-05	1	1	1
71	P	ENSMMUT00000031250	35837.7	5.98	6.29	0.000973	2	2	6
72	P	ENSMMUT00000012742	12476.3	7.73	17.39	0.004035	2	2	9
73	P	ENSMMUT00000000115	45214	4.84	8.93	0.00064	3	3	5
76	P	ENSMMUT00000003201	80628.3	9.04	13.43	0.001947	8	8	27
77	P	ENSMMUT00000021461	102092	6.13	1.53	5.6e-05	1	1	1
78	P	ENSMMUT00000011092	36263	9.25	7.12	0.000638	2	2	4
80	P	ENSMMUT00000005570	16150.3	4.82	22.7	0.017185	5	5	47
81	P	ENSMMUT00000031648	34428.8	5.5	24.5	0.003979	6	5	23
82	P	ENSMMUT00000029590	403150	5.84	0.87	1.4e-05	1	1	1
84	P	ENSMMUT00000014947	60760.9	5.19	6.81	0.000585	3	3	6
85	P	ENSMMUT00000006858	50140.9	9.1	18.18	0.002455	6	0	22
86	P	ENSMMUT00000023236	27399.5	6.35	8.54	0.000419	2	1	2
87	P	ENSMMUT00000021412	58334.8	6.14	3.93	9.7e-05	1	1	1
88	P	ENSMMUT00000019327	32141.6	8.9	6.73	0.002777	2	2	16
89	P	ENSMMUT00000041018	70367.1	5.95	9.83	0.003378	5	1	42
91	P	ENSMMUT00000047803	24750.2	8.02	3.7	0.000477	1	1	2
92	P	ENSMMUT00000001914	41966.1	5.3	19.15	0.004251	6	1	31
93	P	ENSMMUT00000012844	51599.9	7.64	11.37	0.001085	3	3	10
94	P	ENSMMUT00000017217	58350.7	5.04	20.83	0.004808	10	4	47
95	P	ENSMMUT00000018200	11463.1	6.19	28.16	0.005005	2	1	10
96	P	ENSMMUT00000011916	35982.1	8.57	40.6	0.007079	11	7	46
97	P	ENSMMUT00000013146	49125.4	7.8	17.69	0.006191	7	7	55
99	P	ENSMMUT00000016597	7827.73	5.17	7.89	0.000678	1	1	1
101	P	ENSMMUT00000002670	103728	5.62	1.09	5.6e-05	1	1	1
102	P	ENSMMUT00000005322	13544.4	7.78	8.4	0.002166	1	1	5
107	P	ENSMMUT00000045879	42071.8	5.73	2.09	0.00027	1	1	2
109	P	ENSMMUT00000018431	51470.8	8.94	2.81	0.000111	1	1	1
110	P	ENSMMUT00000019415	32126.6	5.7	3.25	0.000167	1	1	1
111	P	ENSMMUT00000015692	45722.7	9.35	31.7	0.01178	14	14	93
112	P	ENSMMUT00000028294	59671	5.45	6.1	0.000191	2	2	2
113	P	ENSMMUT00000015365	31855.8	5.13	3.51	0.000181	1	1	1
115	P	ENSMMUT00000008701	22124.4	8.27	48.24	0.015026	8	6	58
116	P	ENSMMUT00000002745	30137.1	9.06	12.73	0.000193	1	1	1
118	P	ENSMMUT00000023866	61518.9	5.06	16.76	0.003133	6	6	33
119	P	ENSMMUT00000015552	11772.4	5.25	32.69	0.002974	2	2	6
120	P	ENSMMUT00000011855	58464.8	6.43	12.05	0.000887	3	3	9
121	P	ENSMMUT00000013383	103333	5.67	3.54	0.000111	2	2	2
122	P	ENSMMUT00000021087	156317	5.08	5.99	0.00093	8	3	25
123	P	ENSMMUT00000004589	37830.9	5.87	6.67	0.000625	1	1	4
128	P	ENSMMUT00000012857	34871.4	4.81	5.68	0.000488	2	1	3
129	P	ENSMMUT00000032018	25652	5.83	8.55	0.000441	1	1	2
130	P	gi|136429|sp|P00761|TRYP_PIG	24409.5	7	21.65	0.006472	6	6	29
132	P	ENSMMUT00000014487	47169.3	8.65	5.04	0.000247	1	1	2
133	P	ENSMMUT00000014896	22615.1	8.83	10.85	0.001216	2	2	5
135	P	ENSMMUT00000015978	23241.4	6.86	5.14	0.001445	1	1	6
138	P	ENSMMUT00000029182	18419.7	9.19	7.65	0.00182	1	1	6
139	P	ENSMMUT00000012466	76693.4	6.48	7.75	0.001257	5	5	17
140	P	ENSMMUT00000026111	47046.8	8.87	3.48	0.001316	2	2	11
141	P	ENSMMUT00000022610	46674.3	6.43	21.5	0.002864	7	6	23
142	P	ENSMMUT00000020072	29120.1	5.49	7.03	0.00141	2	2	7
143	P	ENSMMUT00000016801	44879.2	8.63	24.7	0.004451	8	5	36
144	P	ENSMMUT00000027614	22441.7	5.94	10.48	0.000491	1	1	2
147	P	ENSMMUT00000027338	69269.6	5.84	4.45	0.001148	2	1	13
149	P	ENSMMUT00000031747	65393.3	8.07	5.26	0.000904	3	3	10
150	P	ENSMMUT00000012791	36130.5	7.08	11.95	0.003405	4	4	21
152	P	ENSMMUT00000003239	53216.3	5.81	26.73	0.007155	11	1	68
153	P	ENSMMUT00000000967	44542.8	7.47	5.47	0.000256	2	2	2
154	P	ENSMMUT00000021150	58518.2	6.7	7.12	0.002181	4	4	22
155	P	ENSMMUT00000039858	29572.9	6.66	10.16	0.000403	2	2	2
157	P	ENSMMUT00000040389	58206.3	7.21	25.89	0.003772	12	6	39
160	P	ENSMMUT00000020008	77867.7	8.67	5.77	0.00138	4	4	19
161	P	ENSMMUT00000030767	76105.3	7.64	2.09	7.7e-05	1	1	1
162	P	ENSMMUT00000002392	11250.5	5.01	10.1	0.001562	1	1	3
163	P	ENSMMUT00000019465	53600.9	5.66	3.37	0.000543	1	1	5
164	P	ENSMMUT00000004524	53320.4	5.14	6.48	0.001002	3	3	9
166	P	ENSMMUT00000007191	20897.6	7.01	43.32	0.006341	6	6	23
167	P	ENSMMUT00000039535	48014.3	5.2	6.62	0.001463	3	3	12
170	P	ENSMMUT00000042194	37987	5.7	7.39	0.001172	3	3	8
171	P	ENSMMUT00000023950	70302.4	5.24	8.77	0.00074	3	3	9
173	P	ENSMMUT00000017323	272336	5.28	1.09	2.1e-05	1	1	1
174	P	ENSMMUT00000039072	57753.8	6.59	2.43	0.000313	1	1	3
175	P	ENSMMUT00000044011	36631.7	8.45	9.34	0.002485	3	1	16
176	P	ENSMMUT00000039701	16362.8	9.01	22.6	0.000353	1	1	1
178	P	ENSMMUT00000003211	50631.3	5.77	6.42	0.00057	2	2	5
180	P	ENSMMUT00000030765	31433.6	4.55	8.16	0.000366	1	1	2
181	P	ENSMMUT00000023044	59144	4.87	2.25	0.000193	1	1	2
182	P	ENSMMUT00000038399	28817.2	6.35	32.57	0.024296	18	18	123
184	P	ENSMMUT00000008007	35649	8.91	10.44	0.000163	1	1	1
185	P	ENSMMUT00000016731	19225.1	8.3	22.16	0.003222	3	3	11
187	P	ENSMMUT00000041014	69623.3	5.24	13.62	0.003873	7	3	48
189	P	ENSMMUT00000007313	22696.8	5.45	41.04	0.004134	5	4	17
190	P	ENSMMUT00000021319	67425.5	7.08	5.05	0.00042	3	1	5
192	P	ENSMMUT00000018519	54142.6	6.02	2.13	0.00011	1	1	1
193	P	ENSMMUT00000014704	192043	5.5	1.25	9.2e-05	2	2	3
195	P	ENSMMUT00000004280	59374.3	5.54	4.02	0.000471	2	2	5
196	P	ENSMMUT00000021009	109905	5.24	4.34	0.000266	3	3	5
197	P	ENSMMUT00000032405	53378.3	7.67	7.01	0.000638	2	2	6
198	P	ENSMMUT00000006048	29271.5	8.07	7.22	0.000392	2	2	2
199	P	ENSMMUT00000005490	44731.7	7.52	9.71	0.001502	4	4	12
200	P	ENSMMUT00000012553	16407.7	8.66	6.08	0.00418	1	1	12
202	P	ENSMMUT00000017176	118522	8.52	1.33	9.8e-05	1	1	2
203	P	ENSMMUT00000015697	84817.7	6.2	12.48	0.004379	9	9	66
204	P	ENSMMUT00000031083	18029.5	5.42	7.55	0.000648	1	1	2
205	P	ENSMMUT00000022242	24446.2	5.9	12.75	0.004802	2	1	19
206	P	ENSMMUT00000024235	36739.9	9.05	3.45	0.000162	1	1	1
207	P	ENSMMUT00000029528	64815.1	6.57	12.73	0.002983	7	1	35
208	P	ENSMMUT00000013674	44587.8	8.67	2.17	0.000623	1	1	5
209	P	ENSMMUT00000016602	91491.1	4.57	2.29	0.000374	2	2	6
210	P	ENSMMUT00000029619	36374.3	6.05	2.31	0.000297	1	1	2
212	P	ENSMMUT00000030936	65308.6	5	3.4	8.8e-05	1	1	1
216	P	ENSMMUT00000015985	34707.2	5.28	4.15	0.000329	1	1	2
218	P	ENSMMUT00000032035	95324.1	6.41	3.73	0.0003	2	2	5
221	P	ENSMMUT00000007733	16874.6	9.41	8.84	0.002806	2	2	8
223	P	ENSMMUT00000011226	13079.4	8.88	14.91	0.029395	5	5	65
224	P	ENSMMUT00000045529	35263.3	8.44	3.4	0.000318	1	1	2
225	P	ENSMMUT00000039083	57279.9	6.02	30.32	0.022879	29	29	221
226	P	ENSMMUT00000024701	79889.3	9.5	35.27	0.021031	43	36	288
227	P	ENSMMUT00000046047	77015	6.84	68.14	0.135587	107	106	1791
228	P	ENSMMUT00000000773	16414.2	4.49	21.23	0.000353	1	1	1
229	P	ENSMMUT00000001051	85536.8	6.62	9.44	0.002162	6	5	32
230	P	ENSMMUT00000005416	68874.2	5.91	28.78	0.015517	24	24	183
231	P	ENSMMUT00000029203	49386.3	5.39	6.15	0.000587	2	2	5
232	P	ENSMMUT00000005370	7571.82	8.77	14.71	0.003033	1	1	4
233	P	ENSMMUT00000017679	140803	5.87	3.35	0.000169	3	3	4
235	P	ENSMMUT00000028583	39435.9	6.41	6.32	0.000425	1	1	3
241	P	ENSMMUT00000011492	50413.4	5.22	8.92	0.002713	4	0	23
244	P	ENSMMUT00000018772	46699.4	5.55	14.11	0.003577	6	6	29
246	P	ENSMMUT00000006964	85245.6	8.15	1.4	0.000132	1	1	2
247	P	ENSMMUT00000026987	37746.5	5.76	12.98	0.001369	3	3	9
249	P	ENSMMUT00000013240	28034.5	8.59	8.05	0.000593	1	1	3
250	P	ENSMMUT00000026760	74985.6	4.67	1.66	0.000234	1	1	3
251	P	ENSMMUT00000023088	40933.7	6.12	18.56	0.002856	5	5	20
252	P	ENSMMUT00000022458	38206.5	7.96	2.52	0.000578	1	1	4
253	P	ENSMMUT00000008148	26411	4.74	7.88	0.000428	1	1	2
255	P	ENSMMUT00000012863	15857.3	9	43.15	0.028602	6	6	81
256	P	ENSMMUT00000001318,ENSMMUT00000001312	29383.9	6.36	3.04	0.000196	1	1	1
258	P	ENSMMUT00000047930	44586.6	8.02	24.7	0.004574	8	4	37
259	P	ENSMMUT00000013182	35085.2	8.69	2.96	0.000509	1	1	3
260	P	ENSMMUT00000010977	55744.7	7.23	4.23	0.000416	1	1	4
261	P	ENSMMUT00000032448	64468.7	8.01	1.89	8.9e-05	1	1	1
262	P	ENSMMUT00000005293	94780.2	5.25	1.22	0.000126	1	1	2
263	P	ENSMMUT00000008531	214464	5.47	1.62	0.000139	2	2	5
265	P	ENSMMUT00000009098	27745.1	4.73	33.06	0.005261	6	3	25
266	P	ENSMMUT00000026194	121644	5.6	5.8	0.001282	6	6	27
267	P	ENSMMUT00000044239	117719	5.94	1.02	9.5e-05	1	1	2
268	P	ENSMMUT00000043337	11009.3	7.98	12.75	0.001516	1	1	3
270	P	ENSMMUT00000014139	43406.3	5.79	2.62	0.00027	1	1	2
271	P	ENSMMUT00000026903	54490.7	5.29	3.13	0.000646	1	1	6
272	P	ENSMMUT00000020254	67646.4	6.99	4.66	0.000249	2	2	3
274	P	ENSMMUT00000011731	87900	5.71	2.74	6.7e-05	1	1	1
275	P	ENSMMUT00000022739	18616.4	5.41	40.83	0.034777	13	13	114
276	P	ENSMMUT00000011085	35346.7	9.16	10.48	0.001309	2	2	8
277	P	ENSMMUT00000024311	32482.4	7.73	7.72	0.000865	1	1	5
280	P	ENSMMUT00000015998	23247	8.61	5.8	0.000747	1	1	3
282	P	ENSMMUT00000012261	25022.9	5.73	33.48	0.003222	6	6	14
284	P	ENSMMUT00000018481	71591.9	6.44	3.7	0.000382	1	1	5
285	P	ENSMMUT00000008111	41957.7	6.87	2.15	0.000139	1	1	1
287	P	ENSMMUT00000011844	52640.5	6.92	6.19	0.000425	2	2	4
289	P	ENSMMUT00000010987	108567	5.83	4.31	0.000635	2	2	12
290	P	ENSMMUT00000003935	15054.2	8.44	45.71	0.006628	5	5	18
293	P	ENSMMUT00000027633	20175.6	8.61	17.89	0.003799	3	3	14
294	P	ENSMMUT00000010814	51558.4	7.61	5.84	0.001116	2	2	10
295	P	ENSMMUT00000026720	16827.6	8.48	16.78	0.002422	2	1	7
296	P	ENSMMUT00000013192	60647.2	8.91	10.48	0.001422	4	1	15
297	P	ENSMMUT00000026042	21023.1	6.99	16.15	0.001343	2	2	5
298	P	ENSMMUT00000019609	45022.9	5.82	17.88	0.001558	5	5	12
299	P	ENSMMUT00000040809	20863	5.58	7.11	0.001308	1	1	5
301	P	ENSMMUT00000030283	62417.3	5.97	3.78	9.3e-05	1	1	1
302	P	ENSMMUT00000041537	22762.2	9.1	32.5	0.022684	10	10	88
303	P	ENSMMUT00000010712	64758.4	5.8	16.35	0.006921	10	10	78
304	P	ENSMMUT00000040937	44877.6	5.78	3.99	0.000129	1	1	1
305	P	ENSMMUT00000038415	65279.7	8.83	4.25	0.000526	2	2	6
306	P	ENSMMUT00000012251	56966.3	8.15	3.54	0.000406	1	1	4
307	P	ENSMMUT00000007992	21891.9	5.66	18.69	0.00703	4	2	27
308	P	ENSMMUT00000027622	65188.9	5.23	12.33	0.001942	6	6	22
309	P	ENSMMUT00000029709	23742.5	9.42	10.19	0.001193	2	2	5
310	P	ENSMMUT00000018262	85948.8	5.87	2.68	0.000197	2	2	3
312	P	ENSMMUT00000009635	30985.1	4.97	3.65	0.000376	1	1	2
313	P	ENSMMUT00000032304	47154.9	7.01	33.18	0.009384	12	1	79
314	P	ENSMMUT00000010385	76079.4	5.8	6.83	0.000824	3	3	11
315	P	ENSMMUT00000047603	35335.7	8.68	7.05	0.001322	1	1	8
317	P	ENSMMUT00000006343	73898.3	5.26	13.79	0.002265	6	6	29
318	P	ENSMMUT00000032192	20876.5	5.63	10.36	0.002404	1	1	9
320	P	ENSMMUT00000014440	11722.5	4.95	12.38	0.000982	1	1	2
322	P	ENSMMUT00000039591	48189.3	7.06	2.97	0.000236	1	1	2
323	P	ENSMMUT00000016652	189364	6.43	1.81	9.3e-05	1	1	3
325	P	ENSMMUT00000039885	275158	5.67	0.32	2.1e-05	1	1	1
326	P	ENSMMUT00000031576	25898.6	6.91	17.09	0.001542	2	2	7
327	P	ENSMMUT00000005361	13941.8	5.23	15.45	0.001677	2	2	4
328	P	ENSMMUT00000045420	44750.2	5.74	23.65	0.014578	13	13	110

## Sheet: Table 25
ProteinGroupID	Parsimonious	FastaID	Mol.Wt	pI	Coverage	NSAF	NumPeptides	NumUniquePeptides	NumSpectra
3	P	ENSMMUT00000016874	82404.6	9.23	15.66	0.008283	11	11	52
4	P	ENSMMUT00000008231	63151.1	7.36	12.72	0.003412	6	6	16
6	P	ENSMMUT00000011212	23664.6	4.87	4.46	0.000589	1	1	1
8	P	ENSMMUT00000002686	46874.2	4.96	5.78	0.001434	2	2	5
9	P	ENSMMUT00000006533	25212.2	8.68	5.43	0.000538	1	1	1
10	P	ENSMMUT00000003211	50631.3	5.77	5.97	0.001843	2	2	7
12	P	ENSMMUT00000019033	58312.2	8.74	1.72	0.000228	1	1	1
13	P	ENSMMUT00000011400	24098.6	6.65	9.55	0.000541	1	1	1
14	P	ENSMMUT00000038399	28817.2	6.35	18.01	0.031	6	6	68
18	P	ENSMMUT00000016731	19225.1	8.3	34.66	0.033803	7	7	50
19	P	ENSMMUT00000016513	169442	6.08	0.82	8.1e-05	1	1	1
21	P	ENSMMUT00000045215	21604.8	5.16	23.28	0.030219	6	6	48
23	P	ENSMMUT00000010778	515292	6.57	0.18	0.000705	2	2	27
25	P	ENSMMUT00000008353	13398.4	5.76	10.26	0.001017	1	1	1
28	P	ENSMMUT00000009590	25919.2	6.84	3.59	0.000534	1	1	1
29	P	ENSMMUT00000021009	109905	5.24	1.45	0.000246	1	1	2
30	P	ENSMMUT00000000614	38472.3	8.5	16.48	0.004732	4	1	14
31	P	ENSMMUT00000019229	40038.6	9.34	3.13	0.001017	1	1	3
32	P	ENSMMUT00000005490	44731.7	7.52	14.56	0.004043	7	7	14
33	P	ENSMMUT00000012553	16407.7	8.66	6.08	0.009648	1	1	12
34	P	ENSMMUT00000018187	61937.1	5.12	2.14	0.000212	1	1	1
35	P	ENSMMUT00000018227	21496.1	4.43	4.46	0.003534	1	1	6
36	P	ENSMMUT00000044013	36332.3	7.62	6.33	0.001434	2	2	4
37	P	P68082|MYG_HORSE	17082.7	7.2	10.39	0.002318	1	1	3
38	P	ENSMMUT00000024698	52037.4	9.49	37.15	0.047286	19	15	184
40	P	ENSMMUT00000022242	24446.2	5.9	17.16	0.008166	3	1	14
41	P	ENSMMUT00000029528	64815.1	6.57	9.26	0.010424	6	1	53
42	P	ENSMMUT00000029619	36374.3	6.05	10.37	0.000343	1	1	1
44	P	ENSMMUT00000001085	117227	8.86	2.44	0.000112	1	1	1
45	P	ENSMMUT00000001402	39429	8.3	3.85	0.000981	1	1	3
47	P	ENSMMUT00000017694	55090.2	6.22	12	0.007377	5	5	31
48	P	ENSMMUT00000030162	24572.8	6.59	3.14	0.002134	1	1	4
49	P	ENSMMUT00000029981	55784.1	8.92	2.04	0.000242	1	1	1
50	P	ENSMMUT00000008748	16362.3	4.51	16.44	0.000815	1	1	1
51	P	ENSMMUT00000000265	37464	5.23	3.6	0.001072	1	1	3
52	P	ENSMMUT00000002351	17649.3	6.95	7.48	0.002428	1	1	3
54	P	ENSMMUT00000020738	331664	6.48	0.73	4.1e-05	1	1	1
55	P	ENSMMUT00000023692	112583	8.35	16.7	0.005354	14	14	45
56	P	ENSMMUT00000039083	57279.9	6.02	11.45	0.005734	6	6	24
57	P	ENSMMUT00000011226	13079.4	8.88	8.77	0.005219	2	2	5
58	P	ENSMMUT00000025780	25155.8	5.56	34.51	0.011583	5	5	22
59	P	ENSMMUT00000024701	79889.3	9.5	40.79	0.046684	33	29	277
60	P	ENSMMUT00000046047	77015	6.84	61.38	0.068841	45	44	394
61	P	ENSMMUT00000031917	84587.2	5.26	3.41	0.001135	2	1	7
62	P	ENSMMUT00000008761	60625.1	6.23	14.23	0.010557	7	7	48
63	P	ENSMMUT00000005416	68874.2	5.91	23.03	0.024267	20	20	124
64	P	ENSMMUT00000001051	85536.8	6.62	1.83	0.000312	1	1	2
65	P	ENSMMUT00000009192	16570.2	7.57	11.92	0.008668	3	3	11
68	P	ENSMMUT00000025333	192658	8.28	0.52	6.8e-05	1	1	1
69	P	ENSMMUT00000003379	55161.6	5.92	2.63	0.000721	1	1	3
70	P	ENSMMUT00000000423	15822.1	4.99	5.19	0.003526	1	1	4
71	P	ENSMMUT00000033357	38332.1	6	14.12	0.002743	3	3	8
73	P	ENSMMUT00000012999	41233.5	6.96	3.01	0.001951	1	1	6
75	P	ENSMMUT00000018772	46699.4	5.55	9.57	0.002847	3	3	10
76	P	ENSMMUT00000028104	62902.2	6.38	22.66	0.008988	9	9	42
77	P	ENSMMUT00000008251	50169.9	5.18	7.14	0.001416	2	2	5
78	P	ENSMMUT00000010714	62491.1	6	14.31	0.012403	8	1	59
80	P	ENSMMUT00000013515	27276.2	7.66	20.55	0.013168	5	5	28
81	P	ENSMMUT00000023088	40933.7	6.12	14.13	0.006592	5	5	20
82	P	ENSMMUT00000017897	11419.7	9.6	8.65	0.002288	1	1	2
84	P	ENSMMUT00000003201	80628.3	9.04	3.36	0.000832	2	2	5
85	P	ENSMMUT00000012863	15857.3	9	43.15	0.017929	4	4	22
86	P	ENSMMUT00000001318,ENSMMUT00000001312	29383.9	6.36	15.59	0.000905	2	1	2
87	P	ENSMMUT00000027284	35987.6	5.62	2.54	0.001511	1	1	4
88	P	ENSMMUT00000023584	149234	8.99	1.47	0.000167	1	1	2
90	P	ENSMMUT00000009360	25314.2	6.43	4.48	0.001067	1	1	2
91	P	ENSMMUT00000031648	34428.8	5.5	14.77	0.004791	4	4	12
93	P	ENSMMUT00000014947	60760.9	5.19	3.59	0.000675	2	2	3
96	P	ENSMMUT00000009098	27745.1	4.73	12.24	0.0034	3	1	7
98	P	ENSMMUT00000005322	13544.4	7.78	8.4	0.003	1	1	3
99	P	ENSMMUT00000015692	45722.7	9.35	59.95	0.06841	27	27	234
100	P	ENSMMUT00000028431	14511.9	7.44	6.98	0.000922	1	1	1
102	P	ENSMMUT00000022739	18616.4	5.41	4.73	0.000704	1	1	1
103	P	ENSMMUT00000023866	61518.9	5.06	4.6	0.000219	1	1	1
104	P	ENSMMUT00000011085	35346.7	9.16	20.63	0.007932	4	4	21
105	P	ENSMMUT00000011855	58464.8	6.43	4.97	0.000455	2	2	2
106	P	ENSMMUT00000015552	11772.4	5.25	21.15	0.003432	2	2	3
107	P	ENSMMUT00000005987	54277.7	6.87	2.35	0.000763	1	1	3
108	P	ENSMMUT00000013383	103333	5.67	1.18	0.000383	1	1	3
109	P	ENSMMUT00000015998	23247	8.61	10.14	0.005173	2	2	9
111	P	ENSMMUT00000011844	52640.5	6.92	3.09	0.000245	1	1	1
112	P	ENSMMUT00000032018	25652	5.83	13.68	0.003559	2	2	7
113	P	gi|136429|sp|P00761|TRYP_PIG	24409.5	7	21.65	0.040177	11	11	78
114	P	ENSMMUT00000021735	46479.4	6.91	2.92	0.000869	1	1	3
115	P	ENSMMUT00000010803	70045.5	7.06	1.59	0.000378	1	1	2
117	P	ENSMMUT00000015978	23241.4	6.86	5.14	0.003336	1	1	6
118	P	ENSMMUT00000014896	22615.1	8.83	10.85	0.003368	2	2	6
120	P	ENSMMUT00000013192	60647.2	8.91	25.55	0.022529	15	8	103
121	P	ENSMMUT00000019609	45022.9	5.82	26.2	0.008092	7	7	27
122	P	ENSMMUT00000040809	20863	5.58	7.11	0.001208	1	1	2
124	P	ENSMMUT00000007452	112648	6.81	4.97	0.001419	4	4	12
125	P	ENSMMUT00000041537	22762.2	9.1	40	0.068417	10	10	115
126	P	gi|21961605|gb|AAH34697.1|	58827	5.09	17.12	0.00652	8	1	32
127	P	ENSMMUT00000000102	38505.6	5.62	2.6	0.002751	1	1	8
128	P	ENSMMUT00000010712	64758.4	5.8	17.38	0.011264	8	8	55
130	P	ENSMMUT00000020072	29120.1	5.49	3.52	0.000465	1	1	1
131	P	ENSMMUT00000016801	44879.2	8.63	18.94	0.006277	6	4	22
133	P	ENSMMUT00000021148	13427.7	5.09	13.45	0.002	1	1	2
134	P	ENSMMUT00000029709	23742.5	9.42	6.02	0.000551	1	1	1
135	P	ENSMMUT00000012791	36130.5	7.08	9.12	0.001497	3	3	4
136	P	ENSMMUT00000047815	45053	5.36	2.92	0.00029	1	1	1
137	P	ENSMMUT00000009221	11512.3	7.03	16.33	0.001214	1	1	1
138	P	ENSMMUT00000001206	44596.2	8.57	4.65	0.001746	1	1	6
139	P	ENSMMUT00000047603	35335.7	8.68	25.32	0.014111	7	7	37
140	P	ENSMMUT00000031959	522298	6.1	0.2	2.6e-05	1	1	1
141	P	ENSMMUT00000003239	53216.3	5.81	26.33	0.024526	11	1	101
142	P	ENSMMUT00000039858	29572.9	6.66	10.16	0.002789	2	2	6
143	P	ENSMMUT00000032192	20876.5	5.63	14.51	0.004932	2	2	8
144	P	ENSMMUT00000014440	11722.5	4.95	12.38	0.001133	1	1	1
149	P	ENSMMUT00000039535	48014.3	5.2	4.26	0.001406	2	2	5
150	P	ENSMMUT00000007191	20897.6	7.01	8.02	0.000636	1	1	1
151	P	ENSMMUT00000007090	148519	8.74	0.78	9.3e-05	1	1	1
152	P	ENSMMUT00000045420	44750.2	5.74	29.05	0.028752	12	12	94

## Sheet: Table 26
ProteinGroupID	Parsimonious	FastaID	Mol.Wt	pI	Coverage	NSAF	NumPeptides	NumUniquePeptides	NumSpectra
2	P	ENSMMUT00000008521	17254	7.64	13.38	0.000903	1	1	2
3	P	ENSMMUT00000016874	82404.6	9.23	23.83	0.00683	15	15	72
4	P	ENSMMUT00000008231	63151.1	7.36	6.99	0.001016	4	4	8
6	P	ENSMMUT00000011212	23664.6	4.87	4.46	0.001754	1	1	5
7	P	ENSMMUT00000002686	46874.2	4.96	2.41	0.000342	1	1	2
8	P	ENSMMUT00000006533	25212.2	8.68	5.43	0.001283	1	1	4
9	P	ENSMMUT00000011400	24098.6	6.65	9.55	0.000322	1	1	1
10	P	ENSMMUT00000038399	28817.2	6.35	42.53	0.01439	12	12	53
13	P	ENSMMUT00000016731	19225.1	8.3	63.64	0.031003	10	10	77
14	P	ENSMMUT00000016513	169442	6.08	0.82	4.8e-05	1	1	1
15	P	ENSMMUT00000002415	15982.8	6.22	16.88	0.002301	2	2	5
16	P	ENSMMUT00000001458	36104.7	6.42	15.71	0.006851	7	1	32
17	P	ENSMMUT00000045215	21604.8	5.16	30.69	0.019122	7	7	51
19	P	ENSMMUT00000010778	515292	6.57	0.18	0.000327	1	1	21
22	P	ENSMMUT00000009590	25919.2	6.84	36.77	0.006038	7	7	19
23	P	ENSMMUT00000000614	38472.3	8.5	16.48	0.007046	9	3	35
24	P	ENSMMUT00000010644	73773	8.37	3.95	0.000108	1	1	1
25	P	ENSMMUT00000005490	44731.7	7.52	5.83	0.000516	2	2	3
26	P	ENSMMUT00000012553	16407.7	8.66	40.54	0.043093	13	13	90
27	P	ENSMMUT00000018187	61937.1	5.12	7.83	0.000757	5	5	6
28	P	ENSMMUT00000018227	21496.1	4.43	4.46	0.003508	1	1	10
29	P	ENSMMUT00000044013	36332.3	7.62	2.71	0.000213	1	1	1
30	P	P68082|MYG_HORSE	17082.7	7.2	20.13	0.002301	2	2	5
31	P	ENSMMUT00000024698	52037.4	9.49	38.66	0.014234	14	11	93
32	P	ENSMMUT00000015697	84817.7	6.2	5.15	0.00073	3	3	8
33	P	ENSMMUT00000040092	24515.5	8.36	11.27	0.006948	2	1	20
34	P	ENSMMUT00000022242	24446.2	5.9	12.75	0.007642	2	1	22
35	P	ENSMMUT00000031083	18029.5	5.42	6.29	0.000891	1	1	2
36	P	ENSMMUT00000029528	64815.1	6.57	9.26	0.003631	6	1	31
37	P	ENSMMUT00000029619	36374.3	6.05	10.37	0.000204	1	1	1
38	P	ENSMMUT00000001085	117227	8.86	7.24	0.000799	4	4	12
39	P	ENSMMUT00000001402	39429	8.3	3.85	0.000195	1	1	1
40	P	ENSMMUT00000017694	55090.2	6.22	16.6	0.006803	8	8	48
41	P	ENSMMUT00000030162	24572.8	6.59	3.14	0.000953	1	1	3
43	P	ENSMMUT00000026219	82596.1	8.41	1.11	0.000196	1	1	2
44	P	ENSMMUT00000029981	55784.1	8.92	2.04	0.000289	1	1	2
45	P	ENSMMUT00000000265	37464	5.23	7.81	0.001064	2	2	5
46	P	ENSMMUT00000012300	13629.6	7.64	8.94	0.000576	1	1	1
47	P	ENSMMUT00000002351	17649.3	6.95	7.48	0.000482	1	1	1
48	P	ENSMMUT00000005949	28652.8	7.82	8.84	0.001423	2	2	5
50	P	ENSMMUT00000023692	112583	8.35	21.2	0.004535	18	18	64
51	P	ENSMMUT00000039083	57279.9	6.02	13.05	0.003131	6	6	22
52	P	ENSMMUT00000011226	13079.4	8.88	8.77	0.003108	2	2	5
53	P	ENSMMUT00000025780	25155.8	5.56	23.89	0.001881	3	3	6
54	P	ENSMMUT00000024701	79889.3	9.5	40.93	0.014052	23	20	140
55	P	ENSMMUT00000046047	77015	6.84	59.91	0.031322	42	41	301
56	P	ENSMMUT00000014459	14438.3	8.96	34.85	0.031137	7	7	58
57	P	ENSMMUT00000008761	60625.1	6.23	26.43	0.004585	10	10	35
58	P	ENSMMUT00000045847	23824.1	6.4	3.9	0.001383	1	1	4
59	P	ENSMMUT00000005416	68874.2	5.91	65.3	0.059442	66	66	510
60	P	ENSMMUT00000001051	85536.8	6.62	14.94	0.002601	7	5	28
62	P	ENSMMUT00000009192	16570.2	7.57	61.59	0.047869	16	16	102
63	P	ENSMMUT00000017679	140803	5.87	1.39	0.000116	1	1	2
66	P	ENSMMUT00000003379	55161.6	5.92	2.63	0.001002	2	2	7
67	P	ENSMMUT00000000423	15822.1	4.99	5.19	0.003674	1	1	7
68	P	ENSMMUT00000009088	62145.1	8.51	2.36	0.000128	1	1	1
69	P	ENSMMUT00000038456	17017.7	5.82	7.04	0.000998	1	1	2
70	P	ENSMMUT00000033357	38332.1	6	22.77	0.001634	4	4	8
71	P	ENSMMUT00000012999	41233.5	6.96	3.01	0.000387	1	1	2
73	P	ENSMMUT00000018772	46699.4	5.55	11.96	0.004408	5	5	26
74	P	ENSMMUT00000001506	270822	6.47	0.32	8.6e-05	1	1	3
75	P	ENSMMUT00000028104	62902.2	6.38	27.34	0.004971	11	11	39
76	P	ENSMMUT00000031214	20949.4	7.99	29.35	0.002696	4	4	7
78	P	ENSMMUT00000008474	14035.2	6.24	19.53	0.00609	2	2	11
79	P	ENSMMUT00000010714	62491.1	6	14.31	0.006511	7	1	52
80	P	ENSMMUT00000003265	65501.8	8.08	5.15	0.000774	3	2	7
81	P	ENSMMUT00000022517	19012	6.42	6.67	0.000859	1	1	2
82	P	ENSMMUT00000012742	12476.3	7.73	7.83	0.001232	1	1	2
83	P	ENSMMUT00000013515	27276.2	7.66	37.55	0.012884	9	9	46
84	P	ENSMMUT00000023088	40933.7	6.12	3.32	0.000393	1	1	2
85	P	ENSMMUT00000017897	11419.7	9.6	25.96	0.016353	3	3	24
88	P	ENSMMUT00000012863	15857.3	9	43.15	0.014076	6	6	29
89	P	ENSMMUT00000027284	35987.6	5.62	2.54	0.000675	1	1	3
91	P	ENSMMUT00000009360	25314.2	6.43	9.42	0.000636	2	2	2
92	P	ENSMMUT00000031648	34428.8	5.5	25.17	0.002616	6	6	11
93	P	ENSMMUT00000013182	35085.2	8.69	2.63	0.000466	1	1	2
96	P	ENSMMUT00000002948	43962.4	9.19	5.03	0.000356	1	1	2
97	P	ENSMMUT00000019847	71158.5	6.13	5.09	0.000901	2	2	8
98	P	ENSMMUT00000019327	32141.6	8.9	5.72	0.000239	1	1	1
101	P	ENSMMUT00000014625	29737	8.44	28.02	0.004136	6	6	15
102	P	ENSMMUT00000001288	49525.8	8.61	3.32	0.00047	1	1	3
103	P	ENSMMUT00000005322	13544.4	7.78	32.77	0.013101	6	6	22
104	P	ENSMMUT00000044986	7918.13	5.29	27.94	0.006253	2	2	6
105	P	ENSMMUT00000010446	21010.4	9.38	6.11	0.001575	1	1	4
106	P	ENSMMUT00000014139	43406.3	5.79	2.62	0.000186	1	1	1
107	P	ENSMMUT00000045879	42071.8	5.73	12.57	0.001855	3	3	10
108	P	ENSMMUT00000015692	45722.7	9.35	54.79	0.04527	30	30	260
109	P	ENSMMUT00000011085	35346.7	9.16	24.76	0.004274	5	5	19
110	P	ENSMMUT00000011855	58464.8	6.43	4.97	0.000406	2	2	3
111	P	ENSMMUT00000015689	48507.8	6.84	4.22	0.00083	2	2	5
112	P	ENSMMUT00000015998	23247	8.61	31.4	0.006504	4	4	19
114	P	ENSMMUT00000015224	17905.3	5.67	7.55	0.000891	1	1	2
117	P	ENSMMUT00000011844	52640.5	6.92	3.09	0.000146	1	1	1
118	P	ENSMMUT00000006124	104204	5.35	1.73	7.7e-05	1	1	1
119	P	ENSMMUT00000042668	9170.54	4.64	10.71	0.000844	1	1	1
120	P	ENSMMUT00000032018	25652	5.83	13.68	0.002726	2	2	9
121	P	gi|136429|sp|P00761|TRYP_PIG	24409.5	7	21.65	0.018406	11	11	60
122	P	ENSMMUT00000021735	46479.4	6.91	2.92	0.000345	1	1	2
123	P	ENSMMUT00000010814	51558.4	7.61	18.83	0.001994	6	6	13
125	P	ENSMMUT00000015978	23241.4	6.86	5.14	0.000662	1	1	2
126	P	ENSMMUT00000014896	22615.1	8.83	10.85	0.001671	2	2	5
128	P	ENSMMUT00000013192	60647.2	8.91	25.55	0.010161	13	7	78
129	P	ENSMMUT00000019609	45022.9	5.82	24.94	0.002321	6	6	13
130	P	ENSMMUT00000040809	20863	5.58	7.11	0.001079	1	1	3
132	P	ENSMMUT00000007452	112648	6.81	7.75	0.000493	5	5	7
133	P	ENSMMUT00000042115	55031.1	5.65	4.49	0.000434	1	1	3
134	P	ENSMMUT00000041537	22762.2	9.1	48	0.048897	16	16	138
135	P	ENSMMUT00000012466	76693.4	6.48	7.03	0.00061	3	2	6
136	P	ENSMMUT00000000102	38505.6	5.62	2.6	0.002048	1	1	10
137	P	ENSMMUT00000010712	64758.4	5.8	22.2	0.004147	9	9	34
138	P	ENSMMUT00000016801	44879.2	8.63	14.63	0.003059	4	2	18
140	P	ENSMMUT00000021148	13427.7	5.09	13.45	0.001191	1	1	2
141	P	ENSMMUT00000009714	36219.7	7.15	6.33	0.000224	1	1	1
142	P	ENSMMUT00000029709	23742.5	9.42	15.28	0.002297	3	3	7
143	P	ENSMMUT00000047603	35335.7	8.68	34.62	0.009312	8	8	41
144	P	ENSMMUT00000031959	522298	6.1	0.2	9.4e-05	1	1	6
145	P	ENSMMUT00000003239	53216.3	5.81	20.82	0.008677	9	1	60
146	P	ENSMMUT00000039858	29572.9	6.66	10.16	0.00083	2	2	3
147	P	ENSMMUT00000032192	20876.5	5.63	14.51	0.004773	2	2	13
149	P	ENSMMUT00000031702	21842.2	8.62	26.7	0.004823	4	4	13
150	P	ENSMMUT00000020008	77867.7	8.67	35.92	0.016568	27	26	166
151	P	ENSMMUT00000039535	48014.3	5.2	27.42	0.006701	11	11	40
152	P	ENSMMUT00000042194	37987	5.7	22.73	0.009462	7	7	47
153	P	ENSMMUT00000023950	70302.4	5.24	1.91	0.000113	1	1	1
154	P	ENSMMUT00000021194	37985	8.54	4.97	0.000829	1	1	4
155	P	ENSMMUT00000045420	44750.2	5.74	26.99	0.010384	11	11	57

## Sheet: Table 27
ProteinGroupID	Parsimonious	FastaID	Mol.Wt	pI	Coverage	NSAF	NumPeptides	NumUniquePeptides	NumSpectra
2	P	ENSMMUT00000008521	17254	7.64	27.39	0.007657	3	3	16
6	P	ENSMMUT00000016874	82404.6	9.23	5.35	0.000805	4	4	8
7	P	ENSMMUT00000011212	23664.6	4.87	26.24	0.003347	6	6	9
9	P	ENSMMUT00000002686	46874.2	4.96	2.41	0.000181	1	1	1
11	P	ENSMMUT00000028188	62312	5.64	1.58	0.000265	1	1	2
12	P	ENSMMUT00000008622	31706.6	7.62	6.23	0.0013	2	2	5
13	P	ENSMMUT00000030765	31433.6	4.55	21.99	0.001599	3	3	6
14	P	ENSMMUT00000038399	28817.2	6.35	80.84	0.068511	38	38	238
16	P	ENSMMUT00000026210	49354.9	4.75	8.55	0.00379	4	1	23
17	P	ENSMMUT00000008051	56208.3	7.58	3.85	0.000724	2	2	5
19	P	ENSMMUT00000016731	19225.1	8.3	49.43	0.011099	6	6	26
20	P	ENSMMUT00000018493	50707.4	6.11	4.27	0.000169	1	1	1
21	P	ENSMMUT00000002415	15982.8	6.22	29.22	0.006342	3	3	13
22	P	ENSMMUT00000001458	36104.7	6.42	16.31	0.003859	5	1	17
24	P	ENSMMUT00000041014	69623.3	5.24	14.87	0.002116	7	2	18
26	P	ENSMMUT00000012152	67289.5	5.14	8.31	0.000255	2	2	2
27	P	ENSMMUT00000007313	22696.8	5.45	7.08	0.001063	1	1	3
28	P	ENSMMUT00000008353	13398.4	5.76	58.97	0.016054	5	5	25
33	P	ENSMMUT00000018519	54142.6	6.02	2.13	0.00016	1	1	1
34	P	ENSMMUT00000009590	25919.2	6.84	11.66	0.000337	1	1	1
35	P	ENSMMUT00000000614	38472.3	8.5	21.88	0.003842	6	2	18
39	P	ENSMMUT00000029328	26052.1	8.29	22.27	0.005123	5	2	15
40	P	ENSMMUT00000012553	16407.7	8.66	40.54	0.033505	11	11	66
43	P	ENSMMUT00000018187	61937.1	5.12	1.78	0.000535	1	1	4
44	P	ENSMMUT00000044013	36332.3	7.62	9.64	0.00181	3	2	8
45	P	ENSMMUT00000024698	52037.4	9.49	31.32	0.011521	16	11	71
46	P	P68082|MYG_HORSE	17082.7	7.2	33.77	0.006342	5	4	13
48	P	ENSMMUT00000029619	36374.3	6.05	39.19	0.012558	12	12	58
50	P	ENSMMUT00000001402	39429	8.3	15.11	0.003509	4	4	17
52	P	ENSMMUT00000017694	55090.2	6.22	2	0.000751	1	1	5
54	P	ENSMMUT00000030162	24572.8	6.59	21.97	0.003032	5	5	9
65	P	ENSMMUT00000007733	16874.6	9.41	16.33	0.005622	2	2	11
66	P	ENSMMUT00000025780	25155.8	5.56	23.89	0.00133	3	3	4
67	P	ENSMMUT00000039083	57279.9	6.02	27.31	0.011013	13	13	73
68	P	ENSMMUT00000011226	13079.4	8.88	30.7	0.019771	6	6	30
69	P	ENSMMUT00000024701	79889.3	9.5	21.81	0.009684	16	11	91
70	P	gi|21961227|gb|AAH34535.1|	60067	8.09	20.74	0.006661	11	1	50
71	P	ENSMMUT00000014459	14438.3	8.96	44.7	0.043827	7	7	77
72	P	ENSMMUT00000046047	77015	6.84	69.16	0.105581	97	95	957
73	P	ENSMMUT00000012171	51774.6	7.47	5.15	0.000161	1	1	1
74	P	ENSMMUT00000031917	84587.2	5.26	15.67	0.002661	10	5	26
75	P	ENSMMUT00000011379	15812.7	4.47	10.2	0.002044	2	2	4
77	P	ENSMMUT00000001051	85536.8	6.62	3.54	0.000197	1	1	2
78	P	ENSMMUT00000005416	68874.2	5.91	54.77	0.024838	34	34	201
79	P	ENSMMUT00000009192	16570.2	7.57	32.45	0.013932	4	4	28
80	P	ENSMMUT00000005370	7571.82	8.77	22.06	0.006629	1	1	6
86	P	ENSMMUT00000011492	50413.4	5.22	6.86	0.001891	3	0	11
88	P	ENSMMUT00000020374	102483	6.27	3.54	8.1e-05	1	1	1
89	P	ENSMMUT00000006633	70898.1	5.37	7.43	0.00093	3	1	8
92	P	ENSMMUT00000014095	37343.5	7.55	8.06	0.000224	1	1	1
93	P	ENSMMUT00000018772	46699.4	5.55	2.39	0.00018	1	1	1
94	P	ENSMMUT00000028104	62902.2	6.38	8.63	0.000676	3	3	5
95	P	ENSMMUT00000003714	25759	7.66	36.67	0.00407	6	6	13
96	P	ENSMMUT00000031214	20949.4	7.99	10.87	0.002042	2	2	5
97	P	ENSMMUT00000008474	14035.2	6.24	19.53	0.002935	2	2	5
99	P	ENSMMUT00000003265	65501.8	8.08	15.76	0.005626	11	4	48
100	P	ENSMMUT00000021007	56087.1	6.53	5.38	0.002456	3	0	17
101	P	ENSMMUT00000012742	12476.3	7.73	17.39	0.005227	2	2	8
102	P	ENSMMUT00000023088	40933.7	6.12	5.82	0.000208	1	1	1
103	P	ENSMMUT00000017897	11419.7	9.6	8.65	0.001445	1	1	2
104	P	ENSMMUT00000003201	80628.3	9.04	15.24	0.002207	8	8	21
105	P	ENSMMUT00000001318,ENSMMUT00000001312	29383.9	6.36	41.83	0.007142	7	4	25
107	P	ENSMMUT00000012863	15857.3	9	43.15	0.024701	7	7	48
108	P	ENSMMUT00000047930	44586.6	8.02	24.46	0.004504	7	4	25
109	P	ENSMMUT00000031648	34428.8	5.5	21.48	0.001261	4	4	5
112	P	ENSMMUT00000014947	60760.9	5.19	2.08	0.000142	1	1	1
114	P	ENSMMUT00000006858	50140.9	9.1	16.45	0.000976	4	1	6
115	P	ENSMMUT00000002316	20709.6	5.24	5.43	0.000408	1	1	1
117	P	ENSMMUT00000041018	70367.1	5.95	13.42	0.001875	6	1	16
123	P	ENSMMUT00000017217	58350.7	5.04	20.83	0.005217	9	4	35
124	P	gi|39794653|gb|AAH63697.1|	66066.7	8.16	25.78	0.010733	17	1	92
125	P	ENSMMUT00000011946	62340	5.09	9.89	0.003044	6	5	25
127	P	ENSMMUT00000011916	35982.1	8.57	8.36	0.001121	3	3	5
128	P	ENSMMUT00000044899	166490	6.33	0.67	5e-05	1	1	1
129	P	ENSMMUT00000013146	49125.4	7.8	2.4	0.000164	1	1	1
130	P	ENSMMUT00000013338	7431.62	6.91	25	0.003315	1	1	3
131	P	ENSMMUT00000024190	67818.4	5.8	2.32	0.000125	1	1	1
133	P	ENSMMUT00000005322	13544.4	7.78	24.37	0.003157	1	1	5
135	P	ENSMMUT00000010446	21010.4	9.38	6.67	0.008348	2	2	20
136	P	ENSMMUT00000006825	10821.5	6.19	23.66	0.007271	2	2	9
138	P	ENSMMUT00000009602	13472.3	5.87	13.16	0.001977	1	1	3
140	P	ENSMMUT00000015692	45722.7	9.35	18.43	0.006276	7	7	34
141	P	ENSMMUT00000047372	28049.2	7.62	8.88	0.00029	1	1	1
143	P	ENSMMUT00000008701	22124.4	8.27	49.25	0.009439	8	6	25
144	P	ENSMMUT00000022739	18616.4	5.41	27.81	0.002667	4	4	6
145	P	ENSMMUT00000015552	11772.4	5.25	40.38	0.007224	3	3	10
146	P	ENSMMUT00000011855	58464.8	6.43	2.68	0.000144	1	1	1
147	P	ENSMMUT00000005987	54277.7	6.87	2.35	0.000321	1	1	2
148	P	ENSMMUT00000029732	170384	5.13	7.06	0.000189	1	1	4
152	P	ENSMMUT00000012261	25022.9	5.73	8.93	0.000671	2	2	2
155	P	ENSMMUT00000011844	52640.5	6.92	2.68	0.000155	1	1	1
156	P	ENSMMUT00000042668	9170.54	4.64	10.71	0.004472	1	1	5
157	P	ENSMMUT00000003935	15054.2	8.44	5.71	0.000537	1	1	1
158	P	ENSMMUT00000012857	34871.4	4.81	16.09	0.001896	5	5	8
159	P	gi|136429|sp|P00761|TRYP_PIG	24409.5	7	25.97	0.043257	20	20	133
162	P	ENSMMUT00000025393	8489.74	4.71	18.75	0.003757	1	1	4
163	P	ENSMMUT00000005449	91409.7	5.27	1.47	0.000184	1	1	2
168	P	ENSMMUT00000019609	45022.9	5.82	6.8	0.000189	1	1	1
169	P	ENSMMUT00000040809	20863	5.58	7.11	0.000381	1	1	1
171	P	ENSMMUT00000011737	64873	4.68	1.37	0.000128	1	1	1
172	P	gi|21961605|gb|AAH34697.1|	58827	5.09	35.27	0.008748	18	2	68
173	P	ENSMMUT00000041537	22762.2	9.1	35.5	0.022539	8	8	60
174	P	ENSMMUT00000012466	76693.4	6.48	5.45	0.000539	3	3	5
175	P	gi|24659602|gb|AAH39169.1|	51267.8	4.98	18.39	0.005559	8	1	35
176	P	ENSMMUT00000010712	64758.4	5.8	6.54	0.000259	2	2	2
177	P	ENSMMUT00000026111	47046.8	8.87	3.48	0.000523	1	1	3
178	P	ENSMMUT00000022610	46674.3	6.43	11.59	0.001089	4	4	6
180	P	ENSMMUT00000016801	44879.2	8.63	11.99	0.002883	3	1	16
184	P	ENSMMUT00000021770	33728.7	6.26	2.65	0.000746	1	1	3
185	P	ENSMMUT00000007992	21891.9	5.66	9.6	0.001138	2	1	3
186	P	ENSMMUT00000012791	36130.5	7.08	15.72	0.002835	4	4	12
187	P	ENSMMUT00000029709	23742.5	9.42	10.19	0.001391	2	2	4
188	P	ENSMMUT00000018262	85948.8	5.87	3.06	0.000192	1	1	2
189	P	ENSMMUT00000032304	47154.9	7.01	20.05	0.002597	7	0	15
191	P	ENSMMUT00000003239	53216.3	5.81	27.55	0.015793	14	0	103
192	P	ENSMMUT00000021146	57130	5.48	13.26	0.002197	5	5	15
193	P	ENSMMUT00000039858	29572.9	6.66	6.25	0.000587	1	1	2
197	P	ENSMMUT00000014440	11722.5	4.95	22.86	0.002862	2	1	4
203	P	ENSMMUT00000030767	76105.3	7.64	2.09	0.000112	1	1	1
204	P	ENSMMUT00000020008	77867.7	8.67	6.62	0.000847	4	4	8
205	P	ENSMMUT00000038845	34517.7	8.99	14.95	0.000749	2	2	3
206	P	ENSMMUT00000007093	17175.8	7.14	14.29	0.001464	2	1	3
207	P	ENSMMUT00000021579	33580.3	9.52	3.38	0.000254	1	1	1
208	P	ENSMMUT00000039535	48014.3	5.2	14.18	0.000888	4	4	5
209	P	ENSMMUT00000007191	20897.6	7.01	32.62	0.004419	3	3	11
210	P	ENSMMUT00000042194	37987	5.7	2.84	0.000854	1	1	4
211	P	ENSMMUT00000023950	70302.4	5.24	5.58	0.00024	2	2	2
212	P	ENSMMUT00000045420	44750.2	5.74	29.05	0.024915	17	17	129

## Sheet: Table 28
ProteinGroupID	Parsimonious	FastaID	Mol.Wt	pI	Coverage	NSAF	NumPeptides	NumUniquePeptides	NumSpectra
1	P	ENSMMUT00000008521	17254	7.64	40.13	0.01309	6	6	48
5	P	ENSMMUT00000008231	63151.1	7.36	26.34	0.005218	13	13	68
6	P	ENSMMUT00000016874	82404.6	9.23	15.26	0.001834	12	12	32
7	P	ENSMMUT00000011212	23664.6	4.87	15.84	0.001484	4	4	7
9	P	ENSMMUT00000002686	46874.2	4.96	2.41	0.000413	1	1	4
10	P	ENSMMUT00000003809	38533.6	5.88	3.74	0.000615	2	2	5
11	P	ENSMMUT00000006533	25212.2	8.68	13.12	0.000581	2	2	3
13	P	ENSMMUT00000028188	62312	5.64	11.27	0.000829	5	5	11
14	P	ENSMMUT00000008622	31706.6	7.62	23.53	0.004296	8	8	29
15	P	ENSMMUT00000018360	22836.3	6.52	11.94	0.000426	2	2	2
17	P	ENSMMUT00000026210	49354.9	4.75	10.53	0.002441	5	1	26
18	P	ENSMMUT00000008051	56208.3	7.58	20.42	0.001567	10	10	19
19	P	ENSMMUT00000015020	29483.8	7.58	16.09	0.00082	2	2	5
20	P	ENSMMUT00000018493	50707.4	6.11	13.71	0.001251	5	3	13
21	P	ENSMMUT00000002415	15982.8	6.22	29.22	0.003892	3	3	14
24	P	ENSMMUT00000007348	72333	5.07	5.96	0.001506	4	0	23
25	P	ENSMMUT00000012152	67289.5	5.14	15.42	0.001234	7	7	17
26	P	ENSMMUT00000012864	96609.9	6.55	2.37	0.000152	2	1	3
27	P	ENSMMUT00000011614	23766.4	6.23	10.95	0.001223	2	2	6
29	P	ENSMMUT00000018791	12991	7.95	55.28	0.010791	6	6	31
30	P	ENSMMUT00000008353	13398.4	5.76	58.97	0.015003	9	9	41
32	P	ENSMMUT00000008978	44854.5	9.06	8.42	0.000318	2	1	3
33	P	ENSMMUT00000015131	57488.2	6.01	6.36	0.00032	2	2	4
34	P	ENSMMUT00000017466	33543.3	5.76	3.26	0.000139	1	1	1
37	P	ENSMMUT00000009590	25919.2	6.84	11.66	0.000384	1	1	2
38	P	ENSMMUT00000000614	38472.3	8.5	22.73	0.005838	8	3	48
40	P	ENSMMUT00000018028	60301.5	5.8	15.11	0.000231	3	1	3
41	P	ENSMMUT00000019229	40038.6	9.34	7.41	0.000366	2	2	3
43	P	ENSMMUT00000024293	20227.5	8.51	5.46	0.000234	1	1	1
46	P	ENSMMUT00000029169	44860.5	8.64	7.87	0.000326	2	2	3
47	P	ENSMMUT00000003454	59942.4	7.06	10.63	0.00065	4	4	8
48	P	ENSMMUT00000018233	25408.8	4.79	4.6	0.001075	1	1	6
49	P	ENSMMUT00000044013	36332.3	7.62	29.52	0.00374	10	9	29
50	P	ENSMMUT00000024698	52037.4	9.49	36.07	0.013224	19	14	143
51	P	P68082|MYG_HORSE	17082.7	7.2	18.83	0.002502	3	3	9
54	P	ENSMMUT00000001402	39429	8.3	39.29	0.004234	8	8	36
55	P	ENSMMUT00000023163	56721.9	8.91	5.07	0.000167	2	2	2
56	P	ENSMMUT00000006615	97396.6	8.71	1.79	4.8e-05	1	1	1
57	P	ENSMMUT00000017694	55090.2	6.22	17.2	0.004624	8	8	54
58	P	ENSMMUT00000030162	24572.8	6.59	34.53	0.00864	7	7	45
59	P	ENSMMUT00000011231	26603.6	5.38	44	0.007992	8	7	42
60	P	ENSMMUT00000004489	53657.5	6.41	10.66	0.000689	5	5	8
62	P	ENSMMUT00000000265	37464	5.23	3.6	0.000771	1	1	6
64	P	ENSMMUT00000005949	28652.8	7.82	8.03	0.000688	1	1	4
65	P	ENSMMUT00000024510	117920	5.59	11.34	0.000688	8	8	17
66	P	ENSMMUT00000023692	112583	8.35	2.7	0.000128	2	2	3
67	P	ENSMMUT00000025780	25155.8	5.56	23.89	0.004736	4	4	25
69	P	ENSMMUT00000012171	51774.6	7.47	5.15	0.000276	1	1	3
70	P	ENSMMUT00000008761	60625.1	6.23	4.07	0.000871	2	2	11
71	P	ENSMMUT00000011379	15812.7	4.47	10.2	0.001456	2	2	5
72	P	ENSMMUT00000031917	84587.2	5.26	22.75	0.003908	15	8	67
73	P	ENSMMUT00000025804	29353.1	4.61	4.88	0.000174	1	1	1
77	P	ENSMMUT00000009192	16570.2	7.57	45.03	0.004253	6	6	15
78	P	ENSMMUT00000029653	50151.6	4.94	11.09	0.000759	4	2	8
79	P	ENSMMUT00000013886	28218.7	4.76	8.94	0.001392	2	1	8
83	P	ENSMMUT00000007868	43642.5	9.43	3.51	0.000107	1	1	1
84	P	ENSMMUT00000026867	41632.1	5.18	9.97	0.000923	3	1	8
85	P	ENSMMUT00000003379	55161.6	5.92	7.47	0.000259	1	1	3
87	P	ENSMMUT00000003287	33116.6	5.38	7.22	0.000294	2	2	2
88	P	ENSMMUT00000010282	29924.4	8.13	3.61	0.000773	1	1	5
93	P	ENSMMUT00000004966	28433.2	5.19	4.71	0.000168	1	1	1
94	P	ENSMMUT00000011609	136376	5.52	0.81	3.5e-05	1	1	1
97	P	ENSMMUT00000012999	41233.5	6.96	3.01	0.000234	1	1	2
98	P	ENSMMUT00000006633	70898.1	5.37	32.82	0.004971	16	10	75
100	P	ENSMMUT00000028104	62902.2	6.38	12.23	0.001232	5	5	16
101	P	ENSMMUT00000003714	25759	7.66	20	0.002141	5	5	12
103	P	ENSMMUT00000000715	15123.4	6.6	6.67	0.000634	1	1	2
104	P	ENSMMUT00000039851	97291.8	6.71	2.36	0.000101	2	1	2
105	P	ENSMMUT00000005927	51397.3	8.57	6.24	0.000184	2	2	2
106	P	ENSMMUT00000015254	25866.9	6.96	11.48	0.001228	3	3	7
107	P	ENSMMUT00000012742	12476.3	7.73	17.39	0.007446	2	2	20
108	P	ENSMMUT00000000115	45214	4.84	12.16	0.001169	4	4	11
110	P	ENSMMUT00000003201	80628.3	9.04	6.01	0.000599	4	4	10
111	P	ENSMMUT00000015067	49211.5	4.72	3.29	9.4e-05	1	1	1
112	P	ENSMMUT00000031648	34428.8	5.5	25.5	0.002873	6	6	20
114	P	ENSMMUT00000013015	69346.5	6.06	27.26	0.001968	11	11	28
116	P	ENSMMUT00000015407	37765.5	6.11	34.21	0.005008	10	10	40
117	P	ENSMMUT00000014947	60760.9	5.19	2.08	0.000243	1	1	3
119	P	ENSMMUT00000006858	50140.9	9.1	24.03	0.003985	9	2	43
120	P	ENSMMUT00000023236	27399.5	6.35	17.89	0.001044	4	1	6
122	P	ENSMMUT00000002316	20709.6	5.24	9.24	0.000465	2	2	2
124	P	ENSMMUT00000041018	70367.1	5.95	23.24	0.004408	11	2	66
127	P	ENSMMUT00000019623	37551.8	6.9	3.59	0.000128	1	1	1
128	P	ENSMMUT00000010356	51688.4	5.4	4.14	0.000187	2	2	2
129	P	ENSMMUT00000019407	19726	6.11	7.22	0.000714	1	1	3
130	P	ENSMMUT00000001914	41966.1	5.3	25.53	0.003872	9	1	34
131	P	ENSMMUT00000012844	51599.9	7.64	11.37	0.000811	3	3	9
132	P	ENSMMUT00000017217	58350.7	5.04	18.85	0.004163	12	6	49
133	P	ENSMMUT00000011916	35982.1	8.57	36.12	0.006901	13	9	54
135	P	ENSMMUT00000009833	15972	5.54	4.93	0.001206	1	1	4
137	P	ENSMMUT00000013146	49125.4	7.8	21.4	0.003833	7	7	41
138	P	ENSMMUT00000032493	56484.4	6.29	2.06	0.000161	1	1	2
140	P	ENSMMUT00000013338	7431.62	6.91	11.76	0.001259	1	1	2
141	P	ENSMMUT00000019359	18374.5	8.12	6.71	0.000783	1	1	3
143	P	ENSMMUT00000005322	13544.4	7.78	8.4	0.00072	1	1	2
144	P	ENSMMUT00000015054	36631.2	6.52	20.62	0.001186	5	5	9
146	P	ENSMMUT00000020932	163663	6.09	1.36	2.9e-05	1	1	1
147	P	ENSMMUT00000019415	32126.6	5.7	6.82	0.000417	2	2	3
148	P	ENSMMUT00000015692	45722.7	9.35	33.66	0.009678	15	15	92
149	P	ENSMMUT00000028294	59671	5.45	2.96	7.9e-05	1	1	1
150	P	ENSMMUT00000003368	31796.3	6.11	8.52	0.000476	1	1	3
151	P	ENSMMUT00000024712	39529.9	5.46	6.54	0.00035	1	1	3
152	P	ENSMMUT00000015365	31855.8	5.13	3.51	0.0003	1	1	2
153	P	ENSMMUT00000047372	28049.2	7.62	8.88	0.000331	1	1	2
154	P	ENSMMUT00000017487	27361.6	5.44	3.77	0.000179	1	1	1
155	P	ENSMMUT00000027228	77358	5.06	3.28	0.000574	2	0	9
157	P	ENSMMUT00000003734	26769.9	5.95	4.88	0.000348	1	1	2
158	P	ENSMMUT00000008701	22124.4	8.27	49.25	0.008176	8	6	38
159	P	ENSMMUT00000002745	30137.1	9.06	19.48	0.000802	2	2	5
160	P	ENSMMUT00000023866	61518.9	5.06	4.6	7.9e-05	1	1	1
162	P	ENSMMUT00000018673	54800.8	6.49	30.34	0.003333	12	12	39
163	P	ENSMMUT00000011855	58464.8	6.43	4.97	0.000409	2	2	5
164	P	ENSMMUT00000015552	11772.4	5.25	40.38	0.00494	3	3	12
166	P	ENSMMUT00000001037	27821.3	4.79	16.73	0.001922	3	1	11
168	P	ENSMMUT00000005987	54277.7	6.87	2.35	0.000457	1	1	5
169	P	ENSMMUT00000013383	103333	5.67	6.97	0.000688	4	4	15
170	P	ENSMMUT00000015379	28816.2	5.69	3.07	0.000164	1	1	1
171	P	ENSMMUT00000012495	53047.6	5.49	5.87	0.000359	2	2	4
172	P	ENSMMUT00000028295	27966	6.45	7.76	0.000874	2	2	5
173	P	ENSMMUT00000031711	36711.3	6.25	8.58	0.001393	3	2	11
174	P	ENSMMUT00000021087	156317	5.08	4.69	0.000309	6	2	10
180	P	ENSMMUT00000016750	14671.2	4.73	25.19	0.002288	3	3	7
181	P	ENSMMUT00000003575	40247.3	5.97	21.57	0.002039	5	5	17
182	P	ENSMMUT00000012857	34871.4	4.81	41.96	0.004997	11	10	37
183	P	ENSMMUT00000032018	25652	5.83	5.13	0.000183	1	1	1
184	P	gi|136429|sp|P00761|TRYP_PIG	24409.5	7	25.97	0.028914	20	20	156
187	P	ENSMMUT00000014487	47169.3	8.65	21.34	0.001745	7	7	17
188	P	ENSMMUT00000027932	63298.4	5.62	1.96	0.000153	1	1	2
189	P	ENSMMUT00000005449	91409.7	5.27	10.4	0.000943	6	6	18
191	P	ENSMMUT00000015978	23241.4	6.86	12.15	0.001601	2	2	8
193	P	ENSMMUT00000014896	22615.1	8.83	6.13	0.000404	1	1	2
196	P	ENSMMUT00000022774	41620.4	4.94	3.04	0.000355	1	1	3
201	P	ENSMMUT00000005977	31546.9	6.3	7.45	0.000607	2	2	4
202	P	ENSMMUT00000015571	79571.9	4.91	3.16	6.2e-05	1	1	1
203	P	ENSMMUT00000029182	18419.7	9.19	7.65	0.001511	1	1	6
204	P	ENSMMUT00000012466	76693.4	6.48	12.77	0.000983	6	5	16
206	P	ENSMMUT00000026111	47046.8	8.87	3.48	0.000596	2	2	6
207	P	ENSMMUT00000027981	26356.2	7.67	9.54	0.000711	2	2	4
208	P	ENSMMUT00000021598	46324	4.86	3.57	0.000204	1	1	2
209	P	ENSMMUT00000022610	46674.3	6.43	22.46	0.003206	7	7	31
210	P	ENSMMUT00000016801	44879.2	8.63	35.49	0.008009	16	11	78
211	P	ENSMMUT00000027614	22441.7	5.94	31.43	0.004078	4	4	20
214	P	ENSMMUT00000033319	26850.9	5.2	8.5	0.000173	1	1	1
216	P	ENSMMUT00000008218	93886.2	5.28	11.75	0.001027	9	9	20
222	P	ENSMMUT00000027338	69269.6	5.84	19.18	0.001833	10	8	25
223	P	ENSMMUT00000024039	18021.4	5.74	6.96	0.000271	1	1	1
224	P	ENSMMUT00000006437	12681.7	6.72	21.19	0.001089	2	1	3
227	P	ENSMMUT00000031747	65393.3	8.07	3.33	0.000376	2	2	5
229	P	ENSMMUT00000002873	36422.2	5.42	4.08	0.00025	1	1	2
230	P	ENSMMUT00000012791	36130.5	7.08	22.01	0.003231	9	9	24
232	P	ENSMMUT00000022797	42601.5	6.46	3.84	0.000235	1	1	2
233	P	ENSMMUT00000003239	53216.3	5.81	32.24	0.008301	12	0	95
234	P	ENSMMUT00000000967	44542.8	7.47	3.23	0.000107	1	1	1
235	P	ENSMMUT00000021146	57130	5.48	7.02	0.000501	3	3	6
237	P	ENSMMUT00000045699	60526.8	6.15	2.02	0.000314	1	1	4
238	P	ENSMMUT00000039858	29572.9	6.66	10.55	0.002007	2	2	12
241	P	ENSMMUT00000040389	58206.3	7.21	25.52	0.003775	11	5	47
242	P	ENSMMUT00000030767	76105.3	7.64	2.09	6.4e-05	1	1	1
243	P	ENSMMUT00000020008	77867.7	8.67	21.69	0.002774	13	12	46
244	P	ENSMMUT00000002392	11250.5	5.01	12.12	0.000432	1	1	1
245	P	ENSMMUT00000021462	45848.2	9.51	2.23	0.000106	1	1	1
246	P	ENSMMUT00000019465	53600.9	5.66	10.95	0.000721	3	3	8
247	P	ENSMMUT00000018526	28082.4	4.76	28.05	0.002959	5	4	17
248	P	ENSMMUT00000007191	20897.6	7.01	47.59	0.007327	6	6	32
249	P	ENSMMUT00000039535	48014.3	5.2	20.8	0.001316	6	6	13
252	P	ENSMMUT00000016922	24943.3	4.6	4.91	0.001338	1	1	7
253	P	ENSMMUT00000042194	37987	5.7	11.93	0.00073	3	3	6
254	P	ENSMMUT00000023950	70302.4	5.24	1.59	6.8e-05	1	1	1
255	P	ENSMMUT00000012916	58454.9	4.95	5.71	8.2e-05	1	1	1
257	P	ENSMMUT00000044011	36631.7	8.45	34.94	0.003998	10	3	31
258	P	ENSMMUT00000019834	36445.2	9.42	11.39	0.000406	2	2	3
259	P	ENSMMUT00000013123	94380	5.11	1.55	5.1e-05	1	1	1
261	P	ENSMMUT00000038399	28817.2	6.35	36.4	0.010991	12	12	67
262	P	ENSMMUT00000028142	30641	6	4.35	0.000465	1	1	3
264	P	ENSMMUT00000016731	19225.1	8.3	26.7	0.006811	5	5	28
266	P	ENSMMUT00000013849	33227.7	8.36	3.48	0.000135	1	1	1
268	P	ENSMMUT00000041014	69623.3	5.24	25.35	0.005025	13	6	75
270	P	ENSMMUT00000017336	22962.9	6.15	16.1	0.001044	3	3	5
271	P	ENSMMUT00000007313	22696.8	5.45	52.83	0.00929	11	8	46
276	P	ENSMMUT00000018519	54142.6	6.02	2.13	0.000182	1	1	2
278	P	ENSMMUT00000004280	59374.3	5.54	6.03	0.000704	3	3	9
279	P	ENSMMUT00000001021	277977	5.47	0.92	1.6e-05	1	1	1
280	P	ENSMMUT00000032405	53378.3	7.67	11.96	0.001854	5	5	21
281	P	ENSMMUT00000032357	65321.5	6.31	4.28	7.3e-05	1	1	1
282	P	ENSMMUT00000018162	67771.9	8.51	2.2	7.3e-05	1	1	1
283	P	ENSMMUT00000029328	26052.1	8.29	22.27	0.008174	6	2	42
284	P	ENSMMUT00000005490	44731.7	7.52	3.16	0.000312	1	1	3
285	P	ENSMMUT00000012553	16407.7	8.66	21.62	0.002604	3	3	9
286	P	ENSMMUT00000018187	61937.1	5.12	3.38	7.6e-05	1	1	1
288	P	ENSMMUT00000003252	15679	5.41	34.78	0.003723	5	4	12
289	P	ENSMMUT00000042644	74793.2	5.61	1.65	0.000193	1	1	3
290	P	ENSMMUT00000015697	84817.7	6.2	9.27	0.001212	6	6	22
291	P	ENSMMUT00000031083	18029.5	5.42	7.55	0.001616	1	1	6
293	P	ENSMMUT00000013674	44587.8	8.67	2.17	0.00031	1	1	3
294	P	ENSMMUT00000016602	91491.1	4.57	2.29	0.000155	2	2	3
295	P	ENSMMUT00000029619	36374.3	6.05	12.97	0.001234	4	4	10
297	P	ENSMMUT00000025373	13752	8.86	29.03	0.001381	2	1	4
299	P	ENSMMUT00000017478	28821	5.27	4.37	0.00068	1	1	4
300	P	ENSMMUT00000030936	65308.6	5	3.4	7.3e-05	1	1	1
303	P	ENSMMUT00000016632	51644.7	6.79	2.39	9.3e-05	1	1	1
305	P	ENSMMUT00000017449	59362.6	7.55	9.21	0.000473	3	1	6
306	P	ENSMMUT00000002351	17649.3	6.95	7.48	0.001456	1	1	5
308	P	ENSMMUT00000015985	34707.2	5.28	4.15	0.000684	1	1	5
309	P	ENSMMUT00000012300	13629.6	7.64	8.94	0.000348	1	1	1
313	P	ENSMMUT00000032035	95324.1	6.41	13.75	0.000998	8	8	20
315	P	ENSMMUT00000007733	16874.6	9.41	8.84	0.000583	1	1	2
317	P	ENSMMUT00000021501	27623	6.76	3.73	0.000533	1	1	3
318	P	ENSMMUT00000029988	51550.5	5.14	5.08	9.5e-05	1	1	1
320	P	ENSMMUT00000039083	57279.9	6.02	33.53	0.012896	22	22	150
321	P	ENSMMUT00000024701	79889.3	9.5	25.07	0.008308	25	20	137
322	P	ENSMMUT00000014459	14438.3	8.96	9.09	0.000649	1	1	2
323	P	ENSMMUT00000046047	77015	6.84	69.16	0.060419	79	77	961
324	P	ENSMMUT00000025208	52334.7	5.81	5.51	0.000454	3	3	5
325	P	ENSMMUT00000045847	23824.1	6.4	3.9	0.000418	1	1	2
326	P	ENSMMUT00000013943	13773.9	6.43	7.14	0.001359	1	1	4
327	P	ENSMMUT00000005416	68874.2	5.91	39.8	0.008662	28	28	123
329	P	ENSMMUT00000029203	49386.3	5.39	8.88	0.00078	3	3	8
330	P	ENSMMUT00000017679	140803	5.87	2.45	0.00014	2	2	4
331	P	ENSMMUT00000021964	24507.9	5.79	5.61	0.0004	1	1	2
332	P	ENSMMUT00000028583	39435.9	6.41	6.32	0.000118	1	1	1
336	P	ENSMMUT00000046378	16930	4.56	11.26	0.001134	2	0	4
340	P	ENSMMUT00000029703	26183	6.01	7.02	0.000376	1	1	2
342	P	ENSMMUT00000005854	22782.5	5.98	29.27	0.002924	5	4	14
344	P	ENSMMUT00000020374	102483	6.27	3.54	4.6e-05	1	1	1
346	P	ENSMMUT00000027877	51258.4	8.84	3.59	9.1e-05	1	1	1
347	P	ENSMMUT00000014095	37343.5	7.55	8.06	0.000128	1	1	1
348	P	ENSMMUT00000021882	20147.9	6.02	20.86	0.002061	2	2	9
349	P	ENSMMUT00000018772	46699.4	5.55	29.9	0.005019	13	13	49
350	P	ENSMMUT00000031214	20949.4	7.99	10.87	0.001396	2	2	6
352	P	ENSMMUT00000005040	26980.3	8.3	9.38	0.000502	2	2	3
353	P	ENSMMUT00000044266	30411.6	5.99	11.85	0.001744	4	4	11
354	P	ENSMMUT00000044792	51461.6	4.85	4.68	9.1e-05	1	1	1
358	P	ENSMMUT00000006964	85245.6	8.15	3.58	0.000219	3	2	4
359	P	ENSMMUT00000003265	65501.8	8.08	13.1	0.003073	9	4	46
360	P	ENSMMUT00000026987	37746.5	5.76	11.21	0.000884	3	3	7
361	P	ENSMMUT00000013240	28034.5	8.59	13.79	0.00082	2	2	5
363	P	ENSMMUT00000002050	11367.3	11.36	9.71	0.002078	1	1	5
364	P	ENSMMUT00000023088	40933.7	6.12	29.92	0.001542	6	6	13
365	P	ENSMMUT00000022458	38206.5	7.96	18.77	0.003238	5	5	27
366	P	ENSMMUT00000008148	26411	4.74	9.13	0.000711	2	2	4
367	P	ENSMMUT00000001318,ENSMMUT00000001312	29383.9	6.36	52.09	0.011396	15	11	70
369	P	ENSMMUT00000012863	15857.3	9	29.45	0.006745	3	3	23
371	P	ENSMMUT00000047930	44586.6	8.02	36.21	0.006571	13	6	64
373	P	ENSMMUT00000009360	25314.2	6.43	21.97	0.004416	5	5	23
378	P	ENSMMUT00000000172	22958.5	4.58	6.34	0.000209	1	1	1
379	P	ENSMMUT00000008531	214464	5.47	0.92	6.9e-05	2	2	3
382	P	gi|39794653|gb|AAH63697.1|	66066.7	8.16	25.78	0.006515	17	1	98
383	P	ENSMMUT00000009098	27745.1	4.73	33.88	0.005942	9	6	34
384	P	ENSMMUT00000011946	62340	5.09	6	0.000971	4	3	14
386	P	ENSMMUT00000018924	80781.6	5.57	2.39	6e-05	1	1	1
387	P	ENSMMUT00000044899	166490	6.33	0.74	0.000259	2	2	9
388	P	ENSMMUT00000026194	121644	5.6	9.76	0.001774	10	10	45
391	P	ENSMMUT00000043337	11009.3	7.98	12.75	0.001259	1	1	3
392	P	ENSMMUT00000046716	19487.8	8.53	6.59	0.000513	1	1	2
393	P	ENSMMUT00000044986	7918.13	5.29	27.94	0.00063	1	1	1
395	P	ENSMMUT00000006825	10821.5	6.19	23.66	0.003223	2	2	7
396	P	ENSMMUT00000010446	21010.4	9.38	12.78	0.007374	4	4	31
397	P	ENSMMUT00000009602	13472.3	5.87	13.16	0.001127	1	1	3
398	P	ENSMMUT00000046296	101274	6.4	5.26	0.000281	3	3	6
399	P	ENSMMUT00000031966	28024	6.02	4.47	0.000174	1	1	1
402	P	ENSMMUT00000022739	18616.4	5.41	27.81	0.0038	3	3	15
403	P	ENSMMUT00000017233	11102.6	6.4	30.61	0.001748	2	2	4
404	P	ENSMMUT00000011085	35346.7	9.16	19.05	0.002718	4	4	20
405	P	ENSMMUT00000024311	32482.4	7.73	7.72	0.000144	1	1	1
406	P	ENSMMUT00000015998	23247	8.61	4.35	0.000827	1	1	4
407	P	ENSMMUT00000029732	170384	5.13	11.59	0.000324	4	4	12
408	P	ENSMMUT00000017646	59809.9	5.9	2.4	7.9e-05	1	1	1
410	P	ENSMMUT00000025794	24211.8	8.64	15.35	0.001195	3	1	6
411	P	ENSMMUT00000012261	25022.9	5.73	37.95	0.00669	8	8	35
413	P	ENSMMUT00000008111	41957.7	6.87	3.23	0.000115	1	1	1
415	P	ENSMMUT00000027327	43254.4	6.23	2.55	0.000218	1	1	2
416	P	ENSMMUT00000000005	40709.7	5.37	8.59	0.001779	3	3	15
417	P	ENSMMUT00000011844	52640.5	6.92	9.28	0.000353	4	4	4
419	P	ENSMMUT00000008047	25818.5	6.9	12.35	0.000529	2	2	3
420	P	ENSMMUT00000003935	15054.2	8.44	37.14	0.007951	5	5	26
423	P	ENSMMUT00000003834	42808.4	5.72	6.76	0.000724	2	2	7
425	P	ENSMMUT00000027633	20175.6	8.61	26.84	0.002704	4	4	12
426	P	ENSMMUT00000010814	51558.4	7.61	5.63	0.000185	2	2	2
428	P	ENSMMUT00000026720	16827.6	8.48	16.78	0.003161	2	1	11
430	P	ENSMMUT00000020204	51584	5.6	4.9	0.001643	2	0	18
431	P	ENSMMUT00000026042	21023.1	6.99	25.52	0.001115	3	3	5
432	P	ENSMMUT00000019609	45022.9	5.82	11.08	0.000647	3	3	6
433	P	ENSMMUT00000007452	112648	6.81	2.29	8.5e-05	1	1	2
434	P	ENSMMUT00000040809	20863	5.58	7.11	0.002391	1	1	11
436	P	ENSMMUT00000030283	62417.3	5.97	3.42	0.000463	2	2	6
438	P	ENSMMUT00000001372	66476.8	6.36	1.64	0.000211	1	1	3
439	P	ENSMMUT00000039654	34094.1	5.41	7.76	0.000399	2	2	3
440	P	ENSMMUT00000041537	22762.2	9.1	32.5	0.015413	7	7	72
441	P	gi|21961605|gb|AAH34697.1|	58827	5.09	28.42	0.007844	16	4	107
442	P	ENSMMUT00000016079	28550.7	8.17	2.7	0.000496	1	1	3
443	P	gi|24659602|gb|AAH39169.1|	51267.8	4.98	13.95	0.003802	7	1	42
444	P	ENSMMUT00000010712	64758.4	5.8	23.58	0.005085	13	13	69
447	P	ENSMMUT00000038415	65279.7	8.83	3.91	7.3e-05	1	1	1
448	P	ENSMMUT00000012251	56966.3	8.15	13.98	0.000337	4	4	4
450	P	ENSMMUT00000002666	55078.1	6.69	2.02	8.7e-05	1	1	1
451	P	ENSMMUT00000021770	33728.7	6.26	2.65	0.001418	1	1	10
452	P	ENSMMUT00000007479	11747.7	8.42	10.38	0.001616	1	1	4
453	P	ENSMMUT00000009714	36219.7	7.15	45.57	0.005013	13	6	37
454	P	ENSMMUT00000007992	21891.9	5.66	27.78	0.003892	5	3	18
455	P	ENSMMUT00000018262	85948.8	5.87	4.97	0.000273	2	2	5
456	P	ENSMMUT00000029709	23742.5	9.42	16.2	0.001982	3	3	10
457	P	ENSMMUT00000027622	65188.9	5.23	3.77	0.000513	2	2	7
458	P	ENSMMUT00000009635	30985.1	4.97	3.65	0.000469	1	1	3
459	P	ENSMMUT00000032304	47154.9	7.01	44.7	0.007596	15	5	77
461	P	ENSMMUT00000001206	44596.2	8.57	7.33	0.000314	1	1	3
462	P	ENSMMUT00000020469	35241.7	8.9	6.69	0.000911	2	2	7
463	P	ENSMMUT00000010385	76079.4	5.8	2.62	6.2e-05	1	1	1
464	P	ENSMMUT00000020894	29266.1	7.85	7.31	0.000494	1	1	3
467	P	ENSMMUT00000032192	20876.5	5.63	10.36	0.000222	1	1	1
470	P	ENSMMUT00000014440	11722.5	4.95	22.86	0.004485	2	1	11
477	P	ENSMMUT00000039591	48189.3	7.06	2.97	0.000294	1	1	3
478	P	ENSMMUT00000038845	34517.7	8.99	25.58	0.001707	6	6	12
479	P	ENSMMUT00000016652	189364	6.43	1.45	5.2e-05	1	1	2
480	P	ENSMMUT00000005361	13941.8	5.23	18.7	0.002785	2	2	8
481	P	ENSMMUT00000031576	25898.6	6.91	5.98	0.000183	1	1	1
482	P	ENSMMUT00000021579	33580.3	9.52	3.38	0.000723	1	1	5
483	P	ENSMMUT00000028683	15119.1	6.58	8.09	0.000944	1	1	3
485	P	ENSMMUT00000045420	44750.2	5.74	30.33	0.010346	14	14	94

## Sheet: Table S29
ProteinGroupID	Parsimonious	FastaID	Mol.Wt	pI	Coverage	NSAF	NumPeptides	NumUniquePeptides	NumSpectra
4	P	ENSCJAT00000004595	61605.7	4.91	4.34	0.000617	3	2	13
5	P	ENSCJAT00000017072	59209.4	5.81	2.4	0.000163	1	1	3
6	P	ENSCJAT00000023736	35843.4	6.27	32.59	0.002055	7	2	22
7	P	ENSCJAT00000038816	149654	6.21	15.63	0.001673	16	16	74
8	P	ENSCJAT00000007516	51269.5	6.21	8.39	0.00013	2	2	2
11	P	ENSCJAT00000015304	426244	5.7	0.33	8e-06	1	1	1
12	P	ENSCJAT00000027162	68691.6	5.22	1.15	0.000242	1	1	5
13	P	ENSCJAT00000036483	48544.8	8.73	15.2	0.00039	4	4	6
14	P	ENSCJAT00000011882	14780.2	9.23	8.57	0.000211	1	1	1
15	P	ENSCJAT00000000852	35362.7	8.28	9.15	0.000386	2	2	4
17	P	ENSCJAT00000018074	53380.9	5.04	23.32	0.00217	8	7	35
19	P	ENSCJAT00000013863	36138.1	7.59	12.35	0.001244	4	3	14
21	P	ENSCJAT00000000675,ENSCJAT00000000666	47121.9	6.69	18.66	0.000884	6	2	13
22	P	ENSCJAT00000023194	78222.5	9.07	8.51	0.000468	4	4	11
23	P	ENSCJAT00000026877	26588.2	7.98	8.13	0.0006	1	1	5
25	P	ENSCJAT00000037437	10661.8	4.03	8.49	0.000278	1	1	1
26	P	ENSCJAT00000024099	122215	6.84	0.74	2.7e-05	1	1	1
27	P	ENSCJAT00000034548	71457	8.65	1.45	4.7e-05	1	1	1
28	P	ENSCJAT00000016668	39751.9	5.31	4.26	0.000168	1	1	2
31	P	ENSCJAT00000022045	28070.4	9.07	33.73	0.00281	8	8	24
32	P	ENSCJAT00000005630	57160.5	4.78	7.45	0.000174	2	2	3
34	P	ENSCJAT00000031766	35493.3	8.92	36.39	0.00323	10	10	37
36	P	P68082|MYG_HORSE	17082.7	7.2	34.42	0.002491	4	3	13
37	P	ENSCJAT00000014549	30736.9	5.5	19.93	0.000516	3	3	5
39	P	ENSCJAT00000034205	12035.4	9.14	31.03	0.01272	6	6	50
40	P	ENSCJAT00000023345	49451.7	8.03	13.47	0.000741	4	4	11
42	P	ENSCJAT00000024381	85772	6.93	2.42	3.8e-05	1	1	1
43	P	ENSCJAT00000037353	10228.3	6.19	46.81	0.019464	8	8	62
44	P	ENSCJAT00000010136	50628.2	9.07	3.35	6.2e-05	1	1	1
45	P	ENSCJAT00000023748	272524	5.33	1.09	2.4e-05	1	1	2
46	P	ENSCJAT00000044350	36154.3	8.76	15.52	0.000705	3	0	8
47	P	ENSCJAT00000022520	230496	8.04	0.45	5.4e-05	1	1	4
48	P	ENSCJAT00000021946	47514.6	9.27	5.35	6.9e-05	1	1	1
49	P	ENSCJAT00000032660	63159.7	6.95	48.74	0.007404	22	22	139
50	P	ENSCJAT00000034163	57776.7	6.61	1.77	0.000116	1	1	2
51	P	ENSCJAT00000019096	50726.8	6.13	46.64	0.009462	18	11	143
53	P	ENSCJAT00000040827	101262	5.32	0.99	9.7e-05	1	1	3
54	P	ENSCJAT00000018484	16737.4	6.72	29.05	0.003788	5	5	19
55	P	ENSCJAT00000018050	21041.8	7.76	24.6	0.000789	2	2	5
56	P	ENSCJAT00000016327	54340	5.56	44.96	0.008989	26	26	145
57	P	ENSCJAT00000018992	46887.8	5.9	30.46	0.006652	15	15	94
60	P	ENSCJAT00000037308	32215.8	7.11	10.06	0.000192	2	2	2
61	P	ENSCJAT00000018193	34198.9	5.36	4.68	0.000296	1	1	3
62	P	ENSCJAT00000000597	38320.2	8.52	11.59	0.000257	2	2	3
64	P	ENSCJAT00000000921	17202.9	7.96	14.29	0.000383	2	1	2
65	P	ENSCJAT00000024711	26823.7	9.81	19.92	0.003429	5	5	28
68	P	ENSCJAT00000028174	131260	6.34	14.9	0.000694	12	12	27
70	P	ENSCJAT00000004482	38209.4	7.58	49.58	0.006117	13	13	74
71	P	ENSCJAT00000024120	32742.8	8.87	23.73	0.003601	8	8	36
72	P	ENSCJAT00000040903	13584.5	6.71	8.13	0.002879	1	1	12
73	P	ENSCJAT00000026940	21537.8	5.19	17.46	0.001718	3	3	11
74	P	ENSCJAT00000037357	10602.2	4.45	75.27	0.067271	14	4	212
75	P	ENSCJAT00000019673	39789.3	9.12	4.51	7.8e-05	1	1	1
76	P	ENSCJAT00000009641	23728.5	9.42	40.74	0.004918	9	9	36
78	P	ENSCJAT00000018609	61430.3	6.44	10.37	0.001193	7	2	23
79	P	ENSCJAT00000017393	15835.6	5.86	29.87	0.002683	3	3	14
80	P	ENSCJAT00000025176	54296.7	5.47	11.18	0.00114	5	5	19
81	P	ENSCJAT00000030356	46589	5.89	3.78	7e-05	1	1	1
82	P	ENSCJAT00000012805	56808.1	6.09	2.1	5.6e-05	1	1	1
83	P	ENSCJAT00000001279	16466.9	7.86	41.3	0.004063	5	5	19
84	P	ENSCJAT00000008043	62332.2	6.16	2.12	0.000104	1	1	2
85	P	ENSCJAT00000027616	65430.4	8.38	11.58	0.000673	5	5	13
89	P	ENSCJAT00000025982	7789.06	6.08	14.29	0.002951	1	1	7
90	P	ENSCJAT00000010095	55068.1	7.13	3.08	0.000121	1	1	2
91	P	ENSCJAT00000009386	78514	7.62	3.46	0.00017	2	2	4
93	P	ENSCJAT00000043055	19654.8	9.87	6.75	0.000181	1	1	1
94	P	ENSCJAT00000023200	70877.4	6.11	30.9	0.00145	12	12	31
95	P	ENSCJAT00000023258	53402.4	5.54	13.79	0.000668	3	3	11
96	P	ENSCJAT00000044214	17202.1	6.98	7.48	0.000803	1	1	4
97	P	ENSCJAT00000012885	16000.6	9.47	47.22	0.02869	17	17	140
99	P	ENSCJAT00000035856	61665	5.24	11.32	0.000547	6	6	10
100	P	ENSCJAT00000030520	34168.3	4.89	42.28	0.002971	10	10	30
101	P	ENSCJAT00000029196	34779.9	4.73	16.61	0.000961	4	1	10
102	P	ENSCJAT00000008258	28867.9	8.82	5.04	0.000114	1	1	1
103	P	ENSCJAT00000007643	37717.2	5.35	40.12	0.007051	16	16	81
104	P	ENSCJAT00000023708	69936.6	6.39	7.49	0.001197	5	5	26
105	P	ENSCJAT00000042252	24709.5	9.31	5.36	0.000132	1	1	1
106	P	ENSCJAT00000037367	9880.15	9.41	44.44	0.008525	4	4	26
107	P	ENSCJAT00000018584	18504.7	9.07	35.29	0.003819	5	5	22
108	P	ENSCJAT00000028309	39155.6	6	18.16	0.001319	4	4	16
109	P	ENSCJAT00000015786	57830.2	5.32	28.09	0.002377	9	9	41
110	P	ENSCJAT00000007276	29793.2	9.01	8.99	0.000332	2	2	3
111	P	ENSCJAT00000025123	73807.2	5.25	4.09	8.9e-05	2	2	2
113	P	ENSCJAT00000018688	17549.4	8.89	20.41	0.001606	3	3	8
115	P	ENSCJAT00000034150	38433.3	6.18	35.73	0.003997	13	13	47
118	P	ENSCJAT00000033892	13129.2	5.29	41.13	0.012851	5	5	54
119	P	ENSCJAT00000039005	101463	6.26	0.98	3.2e-05	1	1	1
120	P	ENSCJAT00000002390	30627.5	5.6	8.73	0.000429	2	2	4
121	P	ENSCJAT00000020355	14210.5	8.31	24.22	0.003458	3	3	15
122	P	ENSCJAT00000025099	50683.2	8.8	1.81	0.000134	1	1	2
123	P	ENSCJAT00000008077	114119	6.62	16.27	0.000995	12	12	34
126	P	ENSCJAT00000016953	34815.4	5.39	13.4	0.001736	4	4	18
127	P	ENSCJAT00000018859	54389.1	5	6.49	0.00018	2	2	3
128	P	ENSCJAT00000036915	40519.9	9.49	5.29	0.000164	1	1	2
129	P	ENSCJAT00000015720	103488	5.56	1.3	3.2e-05	1	1	1
130	P	ENSCJAT00000021252	32897.7	6.92	25.77	0.001724	6	6	17
131	P	ENSCJAT00000036034	45431.7	6.14	20.71	0.002038	9	9	29
133	P	ENSCJAT00000018675	17541.1	9.1	48.08	0.005864	6	6	31
134	P	ENSCJAT00000018718	23851.6	7.02	27.72	0.00263	4	4	18
135	P	ENSCJAT00000036035	44572.3	9.23	23.51	0.001899	6	6	26
136	P	ENSCJAT00000026516	26114.1	4.64	15.29	0.001463	3	3	12
138	P	ENSCJAT00000034191	14364.1	8.59	70.45	0.060362	31	31	270
139	P	gi|136429|sp|P00761|TRYP_PIG	24409.5	7	25.97	0.017757	20	20	139
141	P	ENSCJAT00000005709	16457.1	6.78	16.89	0.000598	1	1	3
142	P	ENSCJAT00000039398	88186.3	5.88	2.71	0.00019	2	2	5
143	P	ENSCJAT00000012188	25647.3	5.85	19.47	0.001436	4	4	11
144	P	ENSCJAT00000004399	37640.9	7.92	8.04	8.8e-05	1	1	1
145	P	ENSCJAT00000041126	25562.6	8.59	11.5	0.001175	2	2	9
146	P	ENSCJAT00000017108	32477.4	7.02	14.77	0.000495	2	2	5
147	P	ENSCJAT00000022607	24946.2	7.65	8.11	0.000399	1	1	3
148	P	ENSCJAT00000022576	28375.3	5.83	49.8	0.006163	9	9	52
150	P	ENSCJAT00000008628	23338.6	5.04	20	0.00118	2	2	8
151	P	ENSCJAT00000027311	14565.8	8.42	8.21	0.00022	1	1	1
152	P	ENSCJAT00000043379	44734.1	8.74	39.09	0.003538	13	11	50
154	P	ENSCJAT00000013479	40368.9	8.11	2.42	0.000238	1	1	3
155	P	ENSCJAT00000028448	17972.4	5.09	9.43	0.000557	1	1	3
158	P	ENSCJAT00000023292	274382	5.6	1.36	5.9e-05	3	3	5
159	P	ENSCJAT00000001721	39872.3	9.32	7.69	0.000673	2	2	8
161	P	ENSCJAT00000040400	43914.6	7.24	2.28	7.5e-05	1	1	1
162	P	ENSCJAT00000029297	16705.1	6.12	8.78	0.000199	1	1	1
163	P	ENSCJAT00000027478	51336.1	7.59	33.91	0.002309	9	9	36
164	P	ENSCJAT00000018337	108898	5.8	17.01	0.001088	14	13	36
165	P	ENSCJAT00000013437	39459.1	8.49	6.87	0.000324	2	1	4
166	P	ENSCJAT00000012714	63895.4	6.08	33.39	0.003527	16	16	68
168	P	ENSCJAT00000040807	99977.8	5.32	1.23	3.3e-05	1	1	1
173	P	ENSCJAT00000007443	7394.67	8.68	63.24	0.065964	16	16	152
174	P	ENSCJAT00000018335	50155.6	5.03	22.43	0.001479	7	7	21
176	P	ENSCJAT00000036221	83262.7	5.4	22.75	0.002276	14	14	59
177	P	ENSCJAT00000030211	20945.5	5.59	3.63	0.000306	1	1	2
178	P	ENSCJAT00000004523	13814.8	6.96	40.16	0.010885	6	6	45
179	P	ENSCJAT00000004068	77794.7	8.8	75.35	0.050832	116	114	1223
180	P	ENSCJAT00000000004	37603.7	5.73	34.57	0.003035	7	7	36
181	P	ENSCJAT00000039073	23407.9	8.78	5.74	0.000141	1	1	1
183	P	ENSCJAT00000013397	51842.3	5.44	2.83	0.000192	1	1	3
184	P	ENSCJAT00000000686	18978.3	5.74	36.26	0.00535	9	9	31
185	P	ENSCJAT00000009755	85954.2	8.2	16.45	0.000527	8	7	14
186	P	ENSCJAT00000028721	33591.4	6.56	3.27	9.6e-05	1	1	1
187	P	ENSCJAT00000014427	13800.9	8.1	12.1	0.000476	1	1	2
188	P	ENSCJAT00000035181	22079.6	9.32	39.62	0.003341	7	7	24
189	P	ENSCJAT00000018141	24887.8	5.72	42.41	0.001844	7	7	14
191	P	ENSCJAT00000003794	41011.9	9.28	15.51	0.001499	5	5	19
193	P	ENSCJAT00000008293	93329.1	5.14	2.48	7.3e-05	1	1	2
194	P	ENSCJAT00000028500	41895.2	8.21	3.94	7.7e-05	1	1	1
195	P	ENSCJAT00000014589	43391.3	5.79	18.85	0.000927	5	5	12
198	P	ENSCJAT00000002277	27053.4	8.67	4.13	0.000122	1	1	1
200	P	ENSCJAT00000000143	61869	5.38	2.72	5.4e-05	1	1	1
203	P	ENSCJAT00000015054	74293.4	8.9	12.83	0.000456	6	5	10
205	P	ENSCJAT00000020746	48031.9	8.97	8.6	0.000206	2	2	3
207	P	ENSCJAT00000027248	71716.3	6.08	68.8	0.020209	63	63	428
209	P	ENSCJAT00000035522	49245.2	6.19	34.55	0.001958	10	10	29
212	P	ENSCJAT00000005586	77562.7	6.51	50.14	0.007419	33	31	177
213	P	ENSCJAT00000008986	42036.4	6.43	9.92	0.000237	2	2	3
214	P	ENSCJAT00000027808	53109.8	5.32	6.32	0.000621	2	2	10
216	P	ENSCJAT00000029683	28420.1	7.84	27.82	0.00357	6	3	30
217	P	ENSCJAT00000038584	53632.8	5.81	24.63	0.005877	15	15	93
218	P	ENSCJAT00000021847	11795.6	8.71	14.68	0.001083	2	2	4
219	P	ENSCJAT00000020352	19363.2	5.16	19.32	0.003353	3	1	20
220	P	ENSCJAT00000017806	27606.2	5.08	17.5	0.000369	3	3	3
224	P	ENSCJAT00000024140	47711.9	5.22	2.63	7.1e-05	1	1	1
225	P	ENSCJAT00000009578	51183.9	5.75	2.22	6.5e-05	1	1	1
226	P	ENSCJAT00000030329	99998.3	4.63	2.11	0.000556	2	2	17
229	P	ENSCJAT00000006732	9190.62	6.02	9.64	0.001422	1	1	4
230	P	ENSCJAT00000000584	55401.6	6.02	17.56	0.000942	6	6	16
232	P	ENSCJAT00000017514	23862.2	6.3	3.9	0.000288	1	1	2
233	P	ENSCJAT00000022011	51714.5	8.44	10.09	0.00076	4	4	12
234	P	ENSCJAT00000006009	36583.6	5.39	16.03	0.001377	4	4	16
235	P	ENSCJAT00000002651	122345	5.4	0.84	2.8e-05	1	1	1
237	P	ENSCJAT00000013475	72507.2	5.1	4.27	9e-05	2	1	2
238	P	ENSCJAT00000009169	38412.3	7.6	11.97	0.000841	4	4	10
239	P	ENSCJAT00000025978	12740.6	5.08	40.71	0.008618	7	7	33
240	P	ENSCJAT00000007678	97491.7	8.71	3.02	0.000165	2	2	5
241	P	ENSCJAT00000002093	12854.6	4.9	56.14	0.008801	7	7	34
242	P	ENSCJAT00000016646	28162.5	4.62	17.8	0.001453	3	3	13
244	P	ENSCJAT00000013792	36450.2	8.18	12.61	0.00062	3	1	7
245	P	ENSCJAT00000040193	22230.8	8.06	48.76	0.014682	13	13	100
246	P	ENSCJAT00000032267	100141	9.2	4.94	0.00017	3	3	5
247	P	ENSCJAT00000032737	70460.5	4.96	3.53	9.1e-05	1	1	2
249	P	ENSCJAT00000011946	57649.4	6.26	6.68	0.000394	3	3	7
251	P	ENSCJAT00000015591	28487.9	8.56	3.77	0.000223	1	1	2
252	P	ENSCJAT00000001250	16044.4	9.02	54.79	0.012936	13	13	64
253	P	ENSCJAT00000001253	17974.6	8.58	26.75	0.002631	3	3	14
254	P	ENSCJAT00000019029	24519.7	8.46	22.51	0.001788	4	1	14
255	P	ENSCJAT00000030810	17075.6	7.66	14.97	0.000401	1	1	2
256	P	ENSCJAT00000000581	19955.2	6.33	18.52	0.001405	2	1	9
257	P	ENSCJAT00000040906	12189.7	10.58	15.32	0.00319	2	2	12
260	P	ENSCJAT00000038697	48468.2	5.67	1.87	0.000345	1	1	5
261	P	ENSCJAT00000040923	20062.2	7.58	11.3	0.001167	2	2	7
262	P	ENSCJAT00000005737	37340.7	8.44	49.85	0.008518	18	18	99
263	P	ENSCJAT00000024517	30558.6	5.2	8.65	0.000666	2	2	6
264	P	gi|39794653|gb|AAH63697.1|	66066.7	8.16	20.96	0.002749	14	1	60
265	P	ENSCJAT00000028206	43985.4	6.43	3.61	7.6e-05	1	1	1
266	P	ENSCJAT00000015539	33619.1	9.83	18.71	0.00281	5	5	28
267	P	ENSCJAT00000004807	37032.3	8.53	16.52	0.000696	4	4	8
268	P	ENSCJAT00000029397	38472.8	6.01	39.48	0.002721	10	10	32
269	P	ENSCJAT00000040896	7393.66	7.53	21.54	0.000454	1	1	1
270	P	ENSCJAT00000029786	21607.7	6.73	12.06	0.001186	2	1	8
271	P	ENSCJAT00000006709	60981.6	5.64	21.73	0.001467	9	9	27
272	P	ENSCJAT00000020782	12478.3	7.73	17.39	0.00154	2	2	6
273	P	ENSCJAT00000020387	42916.5	9.46	2.33	0.000381	1	1	5
274	P	ENSCJAT00000028589	58156.6	6.98	4.07	5.7e-05	1	1	1
275	P	ENSCJAT00000005049	56695.2	5.93	9.11	0.000292	4	4	5
276	P	ENSCJAT00000000653	29265.9	6.87	3.46	0.000114	1	1	1
277	P	ENSCJAT00000042661	20582.8	5.29	16.92	0.001967	3	3	13
278	P	ENSCJAT00000022283	74016.8	8.35	2.91	0.000136	2	2	3
279	P	ENSCJAT00000003573	46612.5	5.97	29.05	0.001827	9	9	26
280	P	ENSCJAT00000032327	26888.8	8.41	19.67	0.001693	4	4	14
281	P	ENSCJAT00000036471	25553.6	8.88	43.81	0.014886	14	2	114
283	P	ENSCJAT00000033595	11805.7	9.54	43.81	0.001967	4	1	7
285	P	ENSCJAT00000012145	33316.9	8.3	5.25	9.7e-05	1	1	1
286	P	ENSCJAT00000032306	27262.4	8.82	6.72	0.000233	1	1	2
288	P	ENSCJAT00000010638	36486.6	8.33	9.54	0.000272	2	2	3
289	P	ENSCJAT00000020101	44370.9	6.52	6.13	0.000289	2	2	4
290	P	ENSCJAT00000024947	41567.9	5.8	10.13	0.000374	3	3	5
291	P	ENSCJAT00000034070	68133.4	9.54	3.81	4.9e-05	1	1	1
292	P	ENSCJAT00000015464	28764.2	8.85	20.55	0.001866	5	2	16
293	P	ENSCJAT00000015524	58077.7	8.32	12.69	0.000397	4	4	7
294	P	ENSCJAT00000002838	47065	6.52	6.75	0.000142	1	1	2
295	P	ENSCJAT00000029221	34121.3	5.85	7.48	0.000184	2	2	2
296	P	ENSCJAT00000009448	48857.7	5.71	23.31	0.001101	7	7	16
297	P	ENSCJAT00000041401	23836	6.14	8.49	0.000418	1	1	3
298	P	ENSCJAT00000043504	5811.74	8.94	44.9	0.003613	1	1	6
300	P	ENSCJAT00000033877	10448.2	7.51	24.72	0.014258	4	4	43
301	P	ENSCJAT00000040868	58854.5	5.68	4.14	0.000111	2	2	2
302	P	ENSCJAT00000033810	11244.4	9.08	41	0.009443	6	6	32
303	P	ENSCJAT00000010170	14841.1	8.86	8.94	0.00048	1	1	2
304	P	gi|21961605|gb|AAH34697.1|	58827	5.09	26.37	0.002223	13	8	44
305	P	ENSCJAT00000034200	50883.3	9.24	40.26	0.019482	44	44	305
306	P	ENSCJAT00000022100	20635.7	6.43	55.68	0.052002	48	48	326
307	P	ENSCJAT00000035201	65545.9	8.07	5.47	0.000507	4	0	11
308	P	ENSCJAT00000033167	22317.2	7.65	18.05	0.000576	2	2	4
310	P	ENSCJAT00000010572	37215.3	5.45	39.31	0.00452	15	15	53
311	P	ENSCJAT00000024372	23204	8.74	67.15	0.011405	10	10	80
312	P	ENSCJAT00000000782	36393	5.84	18.62	0.001152	4	4	13
313	P	ENSCJAT00000012370	38751.4	8.9	11.63	0.001544	4	4	18
314	P	ENSCJAT00000020484	21726.6	6.9	10.53	0.001087	2	2	7
316	P	ENSCJAT00000039162	22878.3	9.13	49	0.011804	16	16	80
317	P	ENSCJAT00000005958	48332.1	6.6	16.51	0.001412	5	5	20
318	P	ENSCJAT00000018953	35336.6	6.18	50.33	0.01408	22	22	146
319	P	ENSCJAT00000028330	23573.8	7.5	20.93	0.000961	4	4	7
320	P	ENSCJAT00000019074	45845.7	8.33	80.79	0.023405	40	40	322
321	P	ENSCJAT00000039286	48131.4	7.57	5.9	0.000348	2	2	5
322	P	ENSCJAT00000013911	110000	5.31	10.42	0.000573	7	7	19
323	P	ENSCJAT00000041070	53748.2	6.72	4.73	0.000444	2	2	7
324	P	ENSCJAT00000037380	10856.7	5.46	40	0.00963	5	5	31
326	P	ENSCJAT00000007804	73013.4	5.89	44.51	0.010751	45	45	239

[truncated: 3 more sheets: Table S30, Table S31, Table S32]
