# Supplementary material for: Quantitative evolutionary proteomics of seminal fluid from primates with different mating systems
Source: BMC Genomics. 2018 Jun 22;19:488. doi: 10.1186/s12864-018-4872-x (PMC6014011; doi:10.1186/s12864-018-4872-x)
Supplement: Supplementary file 8 — Table S33-S34. The overall output from tests of positive selection using the paml program. ST33 Test of positive selection in 1161 SFPs. ST34 Branch-site test of positive selection in 1161 SFPs. (XLS 253 kb) [file 12864_2018_4872_MOESM8_ESM.xls]

## Sheet: Contents
Table	Contents
S33	Test of positive selection in 1161 SFPs
S34	Branch-site test of positive selection in 1161 SFPs

## Sheet: Table S33
CCDS gene identifier	M8a - w	M8 -w	q-value (M8a -vs- M8)	q-value bootstrap (M8a -vs- M8)
CCDS5748.1	70.1901	11.1851	6.2528e-14	5.40366e-14
CCDS42829.1	60.314	4.02369	4.69455e-12	4.05702e-12
CCDS14330.1	55.0802	7.07506	4.47789e-11	3.86978e-11
CCDS3080.1	48.3557	4.75638	1.03187e-09	8.91737e-10
CCDS1385.1	42.1939	4.4736	1.91928e-08	1.65864e-08
CCDS2232.1	40.4284	4.38523	3.94662e-08	3.41066e-08
CCDS34768.1	37.813	5.58726	1.2914e-07	1.11602e-07
CCDS1474.1	32.6686	4.53625	1.58607e-06	1.37068e-06
CCDS7886.1	32.307	4.91556	1.69813e-06	1.46752e-06
CCDS32320.1	30.1307	2.9739	4.68906e-06	4.05227e-06
CCDS42128.1	29.5351	8.11013	5.79575e-06	5.00867e-06
CCDS13361.1	28.529	3.27907	8.5583e-06	7.39606e-06
CCDS12284.1	28.4565	9.9001	8.5583e-06	7.39606e-06
CCDS13347.1	26.7444	5.63181	1.92579e-05	1.66426e-05
CCDS201.1	24.2271	10.9877	6.62707e-05	5.7271e-05
CCDS7945.1	23.5027	2.23206	9.05129e-05	7.8221e-05
CCDS33564.1	22.5748	2.44628	0.000138032	0.000119287
CCDS5279.1	22.0384	4.28724	0.000172381	0.000148971
CCDS32150.1	21.8945	4.62083	0.000176016	0.000152112
CCDS8999.1	19.8833	2.92082	0.000477838	0.000412946
CCDS5419.1	19.6293	3.48162	0.000519174	0.000448668
CCDS1186.1	19.5426	2.83796	0.000519174	0.000448668
CCDS1364.1	18.8071	9.77972	0.000730049	0.000630907
CCDS13092.1	18.6458	3.77591	0.000737253	0.000637132
CCDS11481.1	18.6294	12.8867	0.000737253	0.000637132
CCDS9440.1	16.7432	7.24115	0.00191097	0.00165146
CCDS13346.1	16.5023	5.9572	0.00208937	0.00180563
CCDS450.1	15.8321	3.34482	0.00281651	0.00243402
CCDS7236.1	15.7996	3.29807	0.00281651	0.00243402
CCDS954.1	15.6734	35.8547	0.00281651	0.00243402
CCDS5273.1	15.621	2.18986	0.00281651	0.00243402
CCDS11624.1	15.6152	3.32708	0.00281651	0.00243402
CCDS9768.1	15.4885	38.9493	0.00292034	0.00252375
CCDS3073.1	14.9971	5.08705	0.00367676	0.00317745
CCDS10356.1	14.8906	3.45325	0.00377912	0.00326591
CCDS3278.1	14.7317	6.36477	0.00399723	0.0034544
CCDS530.1	14.5989	3.75069	0.00417314	0.00360642
CCDS7891.1	14.4164	24.5374	0.00447662	0.00386869
CCDS11759.1	14.1315	2.6013	0.00507471	0.00438555
CCDS9554.1	13.741	2.04677	0.00609011	0.00526306
CCDS6082.1	13.4372	4.37474	0.00698523	0.00603662
CCDS33083.1	13.3029	9.29393	0.00719982	0.00622206
CCDS13881.1	13.2912	6.98175	0.00719982	0.00622206
CCDS12330.2	13.1446	5.66671	0.00760835	0.00657511
CCDS11604.1	12.8304	2.0851	0.00879868	0.0076038
CCDS30569.1	12.7444	2.15059	0.00901236	0.00778846
CCDS10081.1	12.6973	5.32088	0.00904575	0.00781732
CCDS6485.1	12.5931	26.2893	0.00936459	0.00809285
CCDS11896.1	12.5233	4.86286	0.00952275	0.00822954
CCDS3280.1	12.1634	3.45166	0.0113166	0.00977974
CCDS11229.1	11.6306	3.25291	0.0147684	0.0127629
CCDS32121.1	11.5489	4.34213	0.0148343	0.0128197
CCDS4133.1	11.5441	8.79534	0.0148343	0.0128197
CCDS810.1	11.5161	16.6286	0.0148343	0.0128197
CCDS13218.1	11.204	3.5871	0.0172298	0.01489
CCDS5007.1	11.1033	2.4627	0.0178108	0.0153921
CCDS4040.1	11.0762	7.06582	0.0178108	0.0153921
CCDS10271.1	10.9912	4.20033	0.0183245	0.0158359
CCDS11353.2	10.861	5.58504	0.0193262	0.0167016
CCDS6177.1	10.77	6.68967	0.0199608	0.0172501
CCDS34640.1	10.6605	35.8427	0.0208311	0.0180021
CCDS4022.1	10.5756	2.54583	0.0214579	0.0185439
CCDS1436.1	10.5286	3.85385	0.0216615	0.0187199
CCDS12976.1	10.3189	15.382	0.0236026	0.0203973
CCDS28.1	10.3124	39.5526	0.0236026	0.0203973
CCDS9933.1	10.2283	1.59763	0.0243261	0.0210225
CCDS7978.1	10.2008	4.62241	0.0243261	0.0210225
CCDS13362.1	10.0458	3.50942	0.0257015	0.0222111
CCDS42519.1	10.0436	50.1028	0.0257015	0.0222111
CCDS2216.1	9.99429	2.54686	0.0257015	0.0222111
CCDS4932.1	9.96507	2.47177	0.0257015	0.0222111
CCDS32654.1	9.94761	4.59	0.0257015	0.0222111
CCDS33747.1	9.9414	1.91632	0.0257015	0.0222111
CCDS7167.2	9.8496	3.57717	0.026651	0.0230317
CCDS490.2	9.77296	1.41511	0.0274147	0.0236917
CCDS1037.1	9.63516	2.31561	0.029018	0.0250773
CCDS7962.1	9.62016	4.51779	0.029018	0.0250773
CCDS8320.1	9.34481	2.55174	0.0332847	0.0287646
CCDS42879.1	9.04822	1.85564	0.0386437	0.0333958
CCDS2723.1	8.92339	15.01	0.0408586	0.0353099
CCDS13390.1	8.84292	3.94293	0.0421726	0.0364455
CCDS33925.1	8.70075	5.34504	0.0450354	0.0389194
CCDS32080.1	8.63732	7.29243	0.0460451	0.039792
CCDS2893.1	8.61644	2.40671	0.0460451	0.039792
CCDS7479.1	8.5175	9.42555	0.0480445	0.0415199
CCDS9555.1	8.30487	2.10463	0.0533776	0.0461288
CCDS6376.1	8.18972	2.34657	0.0558527	0.0482677
CCDS41342.1	8.18087	3.52012	0.0558527	0.0482677
CCDS42414.1	8.0768	17.8433	0.0584877	0.0505449
CCDS33536.1	7.93414	15.5254	0.0625788	0.0540804
CCDS10514.1	7.79073	1.52007	0.0663677	0.0573548
CCDS968.1	7.78811	14.0789	0.0663677	0.0573548
CCDS1962.1	7.55835	2.81975	0.0735734	0.063582
CCDS9558.1	7.54875	6.13774	0.0735734	0.063582
CCDS11799.1	7.54424	3.56573	0.0735734	0.063582
CCDS6045.1	7.48263	2.19387	0.0753406	0.0651092
CCDS3658.1	7.44885	2.31938	0.0758378	0.0655388
CCDS4587.1	7.43367	1.23139	0.0758378	0.0655388
CCDS13945.1	7.38026	2.87671	0.077334	0.0668318
CCDS14600.1	7.28365	8.37143	0.0807883	0.069817
CCDS12130.1	7.15673	3.15233	0.0852913	0.0737085
CCDS8465.1	7.15074	3.01128	0.0852913	0.0737085
CCDS2799.1	7.05175	1.77982	0.0892591	0.0771375
CCDS8114.1	7.02651	2.1563	0.0896555	0.07748
CCDS980.1	6.88229	2.95911	0.0962567	0.0831848
CCDS43062.1	6.83946	3.15446	0.0976617	0.084399
CCDS4085.1	6.73876	3.39532	0.102363	0.0884622
CCDS4982.1	6.70026	1.9179	0.103629	0.0895559
CCDS8829.1	6.62696	7.33619	0.106989	0.09246
CCDS12045.1	6.51346	1.33376	0.112998	0.0976527
CCDS6172.1	6.48807	4.08151	0.113591	0.0981647
CCDS4313.1	6.47036	9.24164	0.113704	0.0982626
CCDS11882.1	6.45249	3.7329	0.113837	0.0983773
CCDS11893.1	6.38585	5.88251	0.117153	0.101243
CCDS12619.1	6.33555	2.65998	0.11918	0.102995
CCDS3829.1	6.32456	5.39411	0.11918	0.102995
CCDS42378.1	6.26437	1.63891	0.121054	0.104615
CCDS11801.1	6.26008	4.0065	0.121054	0.104615
CCDS5200.1	6.25165	2.7937	0.121054	0.104615
CCDS10230.1	6.22617	11.0011	0.121785	0.105246
CCDS9924.1	6.11162	2.75337	0.128857	0.111358
CCDS34006.1	6.00693	2.82849	0.135607	0.117191
CCDS2288.1	5.98745	1.65679	0.135997	0.117529
CCDS13427.1	5.9465	16.8618	0.138071	0.11932
CCDS9925.1	5.92445	2.16809	0.13869	0.119856
CCDS32760.1	5.89554	5.11654	0.138971	0.120098
CCDS7006.1	5.88178	1.42743	0.138971	0.120098
CCDS5680.1	5.87912	2.05303	0.138971	0.120098
CCDS5632.1	5.81648	2.15382	0.14289	0.123485
CCDS11356.1	5.75191	3.82449	0.147097	0.12712
CCDS6892.1	5.71369	1.57939	0.147624	0.127577
CCDS9566.1	5.69675	3.56818	0.147624	0.127577
CCDS9927.1	5.69015	3.05354	0.147624	0.127577
CCDS2762.1	5.6876	3.8601	0.147624	0.127577
CCDS3622.1	5.67936	3.70519	0.147624	0.127577
CCDS13641.1	5.59495	1.5801	0.153767	0.132885
CCDS34624.1	5.57031	1.15606	0.154807	0.133784
CCDS34120.1	5.48761	1.70701	0.160082	0.138343
CCDS5866.1	5.48633	7.43596	0.160082	0.138343
CCDS11663.1	5.45154	2.62257	0.162134	0.140116
CCDS6656.1	5.42715	5.02361	0.163249	0.141079
CCDS42696.1	5.3685	6.0856	0.167554	0.144799
CCDS8585.1	5.35105	4.41403	0.167554	0.144799
CCDS7171.1	5.34488	3.74679	0.167554	0.144799
CCDS12006.1	5.32899	1.20898	0.167554	0.144799
CCDS42036.1	5.32095	2.7345	0.167554	0.144799
CCDS6219.1	5.28942	2.79372	0.16858	0.145686
CCDS12465.1	5.28325	1	0.16858	0.145686
CCDS5509.1	5.27489	4.12407	0.16858	0.145686
CCDS34912.1	5.24118	6.00434	0.170731	0.147546
CCDS8103.1	5.21326	3.63492	0.172345	0.14894
CCDS13564.1	5.19799	2.28613	0.172722	0.149266
CCDS7876.1	5.17304	2.74205	0.174075	0.150435
CCDS6803.1	5.1525	2.16879	0.175002	0.151236
CCDS12265.1	5.13545	1.90568	0.175588	0.151743
CCDS13159.1	5.08492	2.87288	0.178209	0.154008
CCDS33337.1	5.07371	1.32217	0.178209	0.154008
CCDS8989.1	5.07251	4.41326	0.178209	0.154008
CCDS11144.1	5.06463	1	0.178209	0.154008
CCDS32160.1	5.04577	1.58304	0.178209	0.154008
CCDS6940.1	5.04389	10.5072	0.178209	0.154008
CCDS9255.1	5.01989	1	0.179581	0.155193
CCDS4930.1	4.89546	4.67258	0.19158	0.165563
CCDS3141.1	4.88684	6.2859	0.19158	0.165563
CCDS5872.1	4.86846	3.05213	0.192348	0.166226
CCDS11447.1	4.85902	3.29085	0.192348	0.166226
CCDS34209.1	4.82525	1.93313	0.194978	0.168499
CCDS1576.1	4.79598	6.52053	0.197137	0.170365
CCDS11427.1	4.70723	15.5672	0.206181	0.178181
CCDS5422.1	4.69843	2.10621	0.206181	0.178181
CCDS32860.1	4.68773	3.75967	0.206256	0.178246
CCDS2885.1	4.65096	2.24583	0.209495	0.181045
CCDS42457.1	4.6381	3.19862	0.20985	0.181352
CCDS9094.1	4.59181	1.76253	0.214352	0.185242
CCDS11593.1	4.53018	2.72555	0.219847	0.189991
CCDS3026.1	4.52888	9.63399	0.219847	0.189991
CCDS7026.1	4.47499	1.42354	0.225604	0.194966
CCDS10116.1	4.45892	5.08541	0.226457	0.195703
CCDS11275.1	4.43563	4.88292	0.228258	0.19726
CCDS6061.1	4.42631	2.15227	0.228258	0.19726
CCDS34049.1	4.39493	1.8311	0.231212	0.199813
CCDS1221.1	4.37932	2.52442	0.231244	0.199841
CCDS2462.1	4.37596	1.90441	0.231244	0.199841
CCDS13701.1	4.35087	4.5059	0.2334	0.201703
CCDS3929.1	4.33907	1.56772	0.233751	0.202007
CCDS8839.1	4.31288	1.97545	0.2361	0.204037
CCDS8020.1	4.27063	4.90271	0.240746	0.208052
CCDS1920.1	4.20751	1.93409	0.248098	0.214406
CCDS9928.1	4.20151	1	0.248098	0.214406
CCDS30625.1	4.13183	2.12684	0.257154	0.222232
CCDS4050.1	4.08068	14.5027	0.263664	0.227858
CCDS43612.1	4.04239	2.74651	0.268306	0.231869
CCDS33841.1	4.02025	20.5946	0.270442	0.233715
CCDS6545.1	4.00012	1	0.272279	0.235303
CCDS8531.1	3.96097	1.4617	0.277252	0.239601
CCDS7292.1	3.90971	2.64482	0.284373	0.245755
CCDS42823.1	3.87917	9.04069	0.288122	0.248994
CCDS8464.1	3.85286	1.60135	0.291195	0.25165
CCDS9193.1	3.81512	1.13104	0.296329	0.256087
CCDS4062.1	3.80392	6.05103	0.296825	0.256516
CCDS11372.1	3.76053	2.19154	0.303107	0.261944
CCDS1231.1	3.70836	1.92791	0.309762	0.267695
CCDS11483.1	3.70771	1.49435	0.309762	0.267695
CCDS9397.1	3.68269	6.37522	0.311514	0.269209
CCDS12489.1	3.67899	1.88683	0.311514	0.269209
CCDS3555.1	3.67383	3.26744	0.311514	0.269209
CCDS6281.1	3.66042	3.73209	0.312514	0.270074
CCDS10153.1	3.60526	2.68741	0.321492	0.277833
CCDS3557.1	3.58195	1.77929	0.323881	0.279897
CCDS7299.1	3.57705	13.841	0.323881	0.279897
CCDS7935.1	3.5672	1	0.324264	0.280228
CCDS10347.1	3.55816	9.40218	0.324495	0.280428
CCDS6005.1	3.52541	1.65867	0.329357	0.284629
CCDS2803.1	3.51793	7.87351	0.329357	0.284629
CCDS9859.1	3.5056	2.87353	0.329981	0.285169
CCDS10360.1	3.49938	5.47948	0.329981	0.285169
CCDS35451.1	3.48403	3.17901	0.331521	0.286499
CCDS31476.1	3.4575	1.69494	0.335335	0.289795
CCDS6905.1	3.43592	1	0.33819	0.292263
CCDS6250.1	3.41768	2.58251	0.340392	0.294166
CCDS3282.1	3.40581	6.55168	0.341298	0.294949
CCDS7640.1	3.378	1.43512	0.34554	0.298615
CCDS33528.1	3.3538	3.18365	0.348244	0.300951
CCDS6920.1	3.34596	1.15911	0.348244	0.300951
CCDS14484.1	3.34306	2.89523	0.348244	0.300951
CCDS43896.1	3.26183	6.97388	0.363013	0.313715
CCDS34046.1	3.26029	5.69191	0.363013	0.313715
CCDS6855.1	3.23096	4.76293	0.366124	0.316404
CCDS9168.1	3.2263	29.9402	0.366124	0.316404
CCDS32039.1	3.2247	1.56018	0.366124	0.316404
CCDS42690.1	3.21636	1.14885	0.366124	0.316404
CCDS2842.1	3.21062	2.49244	0.366124	0.316404
CCDS1582.1	3.17994	1.46126	0.371457	0.321012
CCDS41956.1	3.15961	1.92881	0.373766	0.323008
CCDS11958.1	3.15021	5.92859	0.373766	0.323008
CCDS41551.1	3.14893	10.0007	0.373766	0.323008
CCDS7763.1	3.14172	2.07438	0.373839	0.323071
CCDS5831.1	3.13201	2.39542	0.374491	0.323634
CCDS3417.1	3.09671	1.79982	0.381093	0.32934
CCDS6079.1	3.07202	1.60511	0.384099	0.331938
CCDS1721.1	3.07037	2.11009	0.384099	0.331938
CCDS33423.1	3.04056	1.26457	0.388498	0.335739
CCDS7628.1	3.03845	1.20247	0.388498	0.335739
CCDS8648.1	3.00703	7.91956	0.394473	0.340902
CCDS7630.1	2.96351	2.09287	0.403568	0.348762
CCDS3172.1	2.93828	1.74948	0.408252	0.35281
CCDS1774.1	2.89496	2.20499	0.417604	0.360892
CCDS8554.1	2.88868	1.6428	0.417604	0.360892
CCDS2387.1	2.87182	1.15344	0.420304	0.363226
CCDS35145.1	2.84814	2.87923	0.42457	0.366912
CCDS3343.1	2.84272	1	0.42457	0.366912
CCDS14438.1	2.825	5.46553	0.427363	0.369326
CCDS12708.1	2.81944	2.04066	0.427363	0.369326
CCDS8902.1	2.79932	1.48532	0.43034	0.371899
CCDS10507.1	2.79567	1.15671	0.43034	0.371899
CCDS43183.1	2.76963	1.41496	0.435685	0.376517
CCDS31874.1	2.74063	2.10297	0.441931	0.381916
CCDS13727.1	2.70832	22.4638	0.448462	0.38756
CCDS32919.1	2.70483	3.86759	0.448462	0.38756
CCDS12774.1	2.69327	5.32269	0.449989	0.388879
CCDS32369.1	2.65413	1	0.459007	0.396673
CCDS9302.1	2.64949	3.01992	0.459007	0.396673
CCDS5530.1	2.62522	2.35273	0.462968	0.400096
CCDS3508.1	2.62377	2.35243	0.462968	0.400096
CCDS11315.2	2.59538	6.47943	0.46955	0.405784
CCDS43482.1	2.56547	1	0.476709	0.411971
CCDS10544.1	2.55819	1.00272	0.477116	0.412322
CCDS33172.1	2.54557	10.5103	0.479147	0.414078
CCDS8003.1	2.51924	2.09854	0.485395	0.419477
CCDS1755.1	2.50358	1.4345	0.488428	0.422098
CCDS1110.1	2.4959	1.80633	0.489005	0.422597
CCDS12819.1	2.47147	2.76077	0.493945	0.426866
CCDS7681.1	2.46852	4.36027	0.493945	0.426866
CCDS32194.1	2.40339	1.10212	0.513011	0.443343
CCDS10668.1	2.39159	2.59995	0.515016	0.445076
CCDS10113.1	2.35897	1.28902	0.523982	0.452824
CCDS2923.1	2.3415	4.85126	0.527282	0.455676
CCDS1585.1	2.32434	1.16902	0.527282	0.455676
CCDS31573.1	2.32091	2.17786	0.527282	0.455676
CCDS33095.1	2.32046	3.94907	0.527282	0.455676
CCDS6800.1	2.31903	2.14278	0.527282	0.455676
CCDS34492.1	2.3157	1.43577	0.527282	0.455676
CCDS30805.1	2.3096	8.34289	0.527483	0.455849
CCDS33523.1	2.2857	1.57546	0.533016	0.460631
CCDS3421.1	2.28247	7.92447	0.533016	0.460631
CCDS5145.1	2.24014	1.63977	0.545868	0.471738
CCDS13210.1	2.22363	2.36383	0.549808	0.475143
CCDS10243.1	2.20051	4.73272	0.555344	0.479927
CCDS8373.1	2.19746	1	0.555344	0.479927
CCDS42104.1	2.15485	2.35079	0.568971	0.491704
CCDS5148.1	2.12671	3.58934	0.577514	0.499086
CCDS1675.1	2.08717	1.36283	0.590604	0.510398
CCDS10597.1	2.06497	4.9993	0.597214	0.516111
CCDS6779.1	2.04058	1.48259	0.604791	0.522659
CCDS13158.1	2.03194	8.24181	0.606174	0.523854
CCDS1578.1	2.02524	2.54796	0.606796	0.524392
CCDS9158.1	1.99893	4.30263	0.610283	0.527405
CCDS2770.1	1.99847	7.23567	0.610283	0.527405
CCDS10839.1	1.99684	3.4969	0.610283	0.527405
CCDS2412.1	1.99618	3.36602	0.610283	0.527405
CCDS9489.1	1.98329	4.34399	0.612023	0.528909
CCDS6711.1	1.97884	5.10844	0.612023	0.528909
CCDS33951.1	1.97681	3.32882	0.612023	0.528909
CCDS8146.1	1.95713	1.12955	0.618007	0.53408
CCDS6182.1	1.93785	2.02095	0.623353	0.5387
CCDS31846.1	1.93425	3.56193	0.623353	0.5387
CCDS13160.1	1.90344	2.23955	0.634178	0.548055
CCDS34578.1	1.86162	2.25957	0.645841	0.558134
CCDS32285.1	1.86041	1.06397	0.645841	0.558134
CCDS5428.1	1.85733	2.8593	0.645841	0.558134
CCDS9101.1	1.85226	1.29915	0.645841	0.558134
CCDS10009.1	1.85193	1	0.645841	0.558134
CCDS32787.1	1.83772	5.48165	0.649931	0.561668
CCDS8282.1	1.82558	1.20552	0.653158	0.564457
CCDS10101.1	1.81694	3.2505	0.654872	0.565939
CCDS3132.1	1.811	1.9145	0.655406	0.5664
CCDS41679.1	1.80163	3.64322	0.65747	0.568184
CCDS8317.1	1.77608	3.18863	0.666775	0.576225
CCDS9556.1	1.76632	1.89623	0.669077	0.578215
CCDS42930.1	1.76074	10.7698	0.669507	0.578586
CCDS33524.1	1.75443	3.04756	0.670271	0.579247
CCDS6763.1	1.738	1.24015	0.675661	0.583905
CCDS4917.1	1.72335	2.74665	0.68029	0.587905
CCDS4481.1	1.68816	1.40506	0.694608	0.600278
CCDS10299.1	1.67886	1.93551	0.696872	0.602235
CCDS32298.1	1.65971	1.20859	0.703876	0.608288
CCDS12702.1	1.65	12.2661	0.705391	0.609598
CCDS13233.1	1.64762	1.10067	0.705391	0.609598
CCDS2991.1	1.6382	2.9939	0.707797	0.611676
CCDS3545.1	1.61496	27.1489	0.716992	0.619623
CCDS31577.1	1.60665	1	0.717474	0.620039
CCDS10191.1	1.59818	1.18419	0.717474	0.620039
CCDS13303.1	1.59605	2.02387	0.717474	0.620039
CCDS1344.1	1.59151	3.75057	0.717474	0.620039
CCDS42992.1	1.5879	14.6269	0.717474	0.620039
CCDS5128.1	1.5878	1.42977	0.717474	0.620039
CCDS35173.1	1.58087	1.44094	0.718773	0.621162
CCDS7389.1	1.56044	2.14265	0.72683	0.628125
CCDS8058.1	1.5509	1.46392	0.727413	0.628628
CCDS9456.1	1.55076	2.26136	0.727413	0.628628
CCDS34188.1	1.54535	2.04457	0.728002	0.629138
CCDS2697.1	1.53691	1.63228	0.729735	0.630635
CCDS3516.1	1.53268	2.71362	0.729735	0.630635
CCDS2534.1	1.5293	1.16055	0.729735	0.630635
CCDS32356.1	1.51193	1.89386	0.736462	0.636449
CCDS35501.1	1.46469	1.78963	0.757983	0.655047
CCDS35054.1	1.45887	1.9331	0.757983	0.655047
CCDS11858.1	1.45831	1	0.757983	0.655047
CCDS4723.1	1.44697	1.91194	0.759488	0.656348
CCDS41688.1	1.4394	5.5013	0.759488	0.656348
CCDS240.1	1.43761	1.26625	0.759488	0.656348
CCDS4928.1	1.43667	1.19962	0.759488	0.656348
CCDS8835.1	1.43493	1.26464	0.759488	0.656348
CCDS343.1	1.43116	3.08571	0.759488	0.656348
CCDS3815.1	1.42078	1.45129	0.76291	0.659305
CCDS807.1	1.40406	2.80057	0.768118	0.663805
CCDS113.1	1.40318	1.07512	0.768118	0.663805
CCDS11398.1	1.39747	1.05192	0.769076	0.664634
CCDS35448.1	1.38457	2.62667	0.772414	0.667518
CCDS31180.1	1.38038	1.03375	0.772414	0.667518
CCDS438.1	1.37958	1.95266	0.772414	0.667518
CCDS705.1	1.36687	2.04946	0.775588	0.670261
CCDS10728.1	1.36602	24.4313	0.775588	0.670261
CCDS4929.1	1.35462	1.91974	0.779757	0.673864
CCDS2871.1	1.34737	1	0.780255	0.674295
CCDS93.1	1.34604	2.54038	0.780255	0.674295
CCDS30872.1	1.34219	10.9666	0.780267	0.674305
CCDS43348.1	1.33654	6.19878	0.781296	0.675194
CCDS9897.1	1.32755	5.0942	0.782476	0.676214
CCDS3839.1	1.32684	1.78318	0.782476	0.676214
CCDS4724.2	1.32146	6.485	0.783379	0.676995
CCDS8430.1	1.30544	1.42672	0.786754	0.67991
CCDS142.1	1.30288	5.06075	0.786754	0.67991
CCDS10067.1	1.30236	4.17209	0.786754	0.67991
CCDS9099.1	1.30051	1.25577	0.786754	0.67991
CCDS13927.1	1.27047	1	0.801351	0.692526
CCDS6675.1	1.26761	5.36358	0.801351	0.692526
CCDS12397.1	1.25979	9.52299	0.803766	0.694613
CCDS9650.1	1.25064	4.68168	0.80598	0.696526
CCDS2454.1	1.24564	2.10105	0.80598	0.696526
CCDS8945.1	1.24187	3.09182	0.80598	0.696526
CCDS3044.1	1.24116	1.49401	0.80598	0.696526
CCDS9966.1	1.23786	1	0.80598	0.696526
CCDS194.1	1.2229	9.17121	0.812675	0.702312
CCDS1640.1	1.19959	3.35912	0.824471	0.712505
CCDS41695.1	1.19258	2.65709	0.825657	0.71353
CCDS13670.1	1.18432	2.19804	0.825657	0.71353
CCDS345.1	1.18134	1.91615	0.825657	0.71353
CCDS3927.1	1.18091	1.2299	0.825657	0.71353
CCDS33031.1	1.18002	2.44547	0.825657	0.71353
CCDS31458.1	1.16819	5.23774	0.830732	0.717916
CCDS14124.1	1.15725	1.76775	0.83415	0.72087
CCDS4837.1	1.15569	2.43681	0.83415	0.72087
CCDS3443.1	1.14407	1.16565	0.839202	0.725237
CCDS41871.1	1.12822	1.07333	0.846959	0.73194
CCDS8671.1	1.11881	3.0641	0.850737	0.735205
CCDS8977.1	1.11377	2.86536	0.85091	0.735354
CCDS33181.1	1.10683	1.38622	0.85091	0.735354
CCDS12451.1	1.10579	7.907	0.85091	0.735354
CCDS2497.1	1.10503	2.5009	0.85091	0.735354
CCDS1262.1	1.0687	3.49089	0.871129	0.752828
CCDS6733.1	1.06697	1.55409	0.871129	0.752828
CCDS12133.1	1.06044	1.23362	0.872971	0.754419
CCDS12376.1	1.05756	4.255	0.872971	0.754419
CCDS2901.1	1.04984	1.1597	0.875894	0.756945
CCDS12154.1	1.01824	2.97754	0.893291	0.77198
CCDS10856.1	1.01385	7.41757	0.893291	0.77198
CCDS12281.1	1.00924	9.58223	0.893291	0.77198
CCDS13570.1	1.00887	1.65297	0.893291	0.77198
CCDS41743.1	1.00216	1	0.893291	0.77198
CCDS34412.1	1.00164	3.4261	0.893291	0.77198
CCDS14101.1	1.00129	3.196	0.893291	0.77198
CCDS42836.1	0.997382	7.69851	0.893787	0.772408
CCDS298.1	0.971374	1.16314	0.906555	0.783443
CCDS11938.1	0.969716	1	0.906555	0.783443
CCDS11197.1	0.969402	1.16339	0.906555	0.783443
CCDS6824.1	0.964664	1.73629	0.907681	0.784416
CCDS41656.1	0.95883	1.40004	0.909585	0.786061
CCDS4367.1	0.954284	2.27572	0.910599	0.786937
CCDS42934.1	0.937038	1	0.92062	0.795597
CCDS2437.1	0.92697	1.3152	0.925633	0.79993
CCDS43724.1	0.923052	1.34979	0.926255	0.800467
CCDS34877.1	0.918956	1.35377	0.927014	0.801123
CCDS9584.1	0.909534	7.9373	0.929865	0.803587
CCDS8019.1	0.908962	1.67263	0.929865	0.803587
CCDS35103.1	0.900356	5.0356	0.933941	0.807109
CCDS3971.1	0.896708	6.80183	0.934417	0.807521
CCDS14041.1	0.88331	1	0.942083	0.814146
CCDS42597.1	0.868464	5.6387	0.95094	0.8218
CCDS6645.1	0.863414	2.97303	0.95252	0.823165
CCDS32520.1	0.858758	1.59187	0.952644	0.823272
CCDS4635.1	0.856036	5.74575	0.952644	0.823272
CCDS13385.2	0.854464	3.2768	0.952644	0.823272
CCDS5364.1	0.845542	9.92584	0.955638	0.82586
CCDS1853.1	0.841102	1.24836	0.955638	0.82586
CCDS9552.1	0.840972	1.53274	0.955638	0.82586
CCDS34945.1	0.838934	1	0.955638	0.82586
CCDS5454.1	0.829882	1.70895	0.960361	0.829941
CCDS42563.1	0.8243	1	0.961071	0.830555
CCDS4687.1	0.821928	1.53409	0.961071	0.830555
CCDS32617.1	0.820418	3.31974	0.961071	0.830555
CCDS13260.1	0.807026	4.93791	0.969254	0.837627
CCDS12740.1	0.803	1.9732	0.970203	0.838447
CCDS34577.1	0.794312	1.61622	0.97482	0.842437
CCDS6616.1	0.78646	3.14053	0.977834	0.845041
CCDS13348.1	0.784934	1	0.977834	0.845041
CCDS12237.1	0.749114	1.04312	1	0.864198
CCDS4147.1	0.744172	2.62192	1	0.864198
CCDS3258.1	0.742848	4.64352	1	0.864198
CCDS41909.1	0.733098	1.65263	1	0.864198
CCDS2020.1	0.732488	1	1	0.864198
CCDS5752.1	0.730716	2.31744	1	0.864198
CCDS3788.1	0.729506	1.14071	1	0.864198
CCDS288.1	0.728708	1.24897	1	0.864198
CCDS4232.1	0.72727	3.17139	1	0.864198
CCDS3550.1	0.726752	2.90689	1	0.864198
CCDS10481.1	0.709428	1.63801	1	0.864198
CCDS6525.1	0.688468	1.2185	1	0.864198
CCDS2012.1	0.684932	1.06361	1	0.864198
CCDS7840.1	0.677836	3.99938	1	0.864198
CCDS41278.1	0.67427	1	1	0.864198
CCDS11636.1	0.669902	1.73101	1	0.864198
CCDS8449.1	0.66776	1.0527	1	0.864198
CCDS31266.1	0.667498	1	1	0.864198
CCDS6579.1	0.66702	2.02236	1	0.864198
CCDS43503.1	0.656022	3.81084	1	0.864198
CCDS12120.1	0.653856	1.65842	1	0.864198
CCDS909.1	0.644912	6.95271	1	0.864198
CCDS13053.1	0.643804	2.09946	1	0.864198
CCDS2628.1	0.642594	2.02333	1	0.864198
CCDS14030.1	0.628322	1	1	0.864198
CCDS42814.1	0.60974	1	1	0.864198
CCDS3000.1	0.608596	3.73491	1	0.864198
CCDS7384.1	0.601996	1.95979	1	0.864198
CCDS14100.1	0.597264	1.60964	1	0.864198
CCDS34095.1	0.567532	1.92929	1	0.864198
CCDS43644.1	0.558086	2.94933	1	0.864198
CCDS11899.1	0.550954	1.22469	1	0.864198
CCDS7560.1	0.535936	1.2751	1	0.864198
CCDS14449.1	0.533842	1	1	0.864198
CCDS9714.1	0.531436	2.11033	1	0.864198
CCDS995.1	0.530502	1	1	0.864198
CCDS32037.1	0.529356	1.30816	1	0.864198
CCDS3469.1	0.523398	1	1	0.864198
CCDS42270.1	0.522818	2.63768	1	0.864198
CCDS12153.1	0.521512	5.18423	1	0.864198
CCDS41786.1	0.507962	2.87656	1	0.864198
CCDS8890.1	0.505966	5.79345	1	0.864198
CCDS3878.1	0.49808	1.31006	1	0.864198
CCDS30655.1	0.489488	1	1	0.864198
CCDS3285.1	0.485768	2.20834	1	0.864198
CCDS7692.1	0.479878	1	1	0.864198
CCDS10869.1	0.475564	1.9124	1	0.864198
CCDS3605.2	0.464766	2.44061	1	0.864198
CCDS31754.1	0.456442	3.78527	1	0.864198
CCDS31681.1	0.454708	1.90365	1	0.864198
CCDS2778.1	0.450156	6.36262	1	0.864198
CCDS6644.1	0.429006	1.10183	1	0.864198
CCDS9570.1	0.42895	1.1854	1	0.864198
CCDS10452.1	0.424046	1.46637	1	0.864198
CCDS1790.1	0.41522	1	1	0.864198
CCDS5393.1	0.407668	1.44723	1	0.864198
CCDS11011.1	0.401886	1	1	0.864198
CCDS8914.1	0.398664	1.5355	1	0.864198
CCDS4563.1	0.387396	1	1	0.864198
CCDS13128.1	0.376716	1	1	0.864198
CCDS32463.1	0.37337	1.10208	1	0.864198
CCDS31409.1	0.363732	2.00534	1	0.864198
CCDS14382.1	0.361852	1	1	0.864198
CCDS9960.1	0.360764	1	1	0.864198
CCDS9038.1	0.35938	1.03591	1	0.864198
CCDS12137.1	0.350292	3.31845	1	0.864198
CCDS12546.1	0.342216	9.72338	1	0.864198
CCDS7514.1	0.339766	1.08165	1	0.864198
CCDS30976.1	0.335302	1	1	0.864198
CCDS11177.1	0.33293	1	1	0.864198
CCDS5191.1	0.328106	1.35068	1	0.864198
CCDS43028.1	0.322852	1.67856	1	0.864198
CCDS14203.1	0.320398	1	1	0.864198
CCDS32883.1	0.31489	1.18155	1	0.864198
CCDS8378.1	0.313528	7.90243	1	0.864198
CCDS33216.1	0.307894	8.96409	1	0.864198
CCDS7030.1	0.305074	6.43676	1	0.864198
CCDS4049.1	0.30009	1	1	0.864198
CCDS1036.1	0.29225	1	1	0.864198
CCDS3203.1	0.291518	1.24052	1	0.864198
CCDS14006.1	0.280002	1.80141	1	0.864198
CCDS13822.1	0.27225	1.1024	1	0.864198
CCDS6290.1	0.265264	10.217	1	0.864198
CCDS33197.1	0.263122	1.13154	1	0.864198
CCDS8942.1	0.261438	1.15447	1	0.864198
CCDS11451.1	0.2613	1	1	0.864198
CCDS7637.1	0.261108	1	1	0.864198
CCDS1038.1	0.254698	1	1	0.864198
CCDS42770.1	0.247972	1.52898	1	0.864198
CCDS30553.1	0.236124	1	1	0.864198
CCDS13302.1	0.23276	1	1	0.864198
CCDS3575.1	0.23271	1.14262	1	0.864198
CCDS5596.1	0.230456	1	1	0.864198
CCDS8924.1	0.230034	3.60833	1	0.864198
CCDS12992.1	0.229818	1.06971	1	0.864198
CCDS43923.1	0.226964	1.15544	1	0.864198
CCDS984.1	0.223994	1.28339	1	0.864198
CCDS4011.1	0.220992	1	1	0.864198
CCDS6127.1	0.208926	1	1	0.864198
CCDS3455.1	0.207034	1	1	0.864198
CCDS7533.1	0.201154	1	1	0.864198
CCDS7140.1	0.199556	3.21283	1	0.864198
CCDS10923.1	0.191898	1	1	0.864198
CCDS11927.1	0.17941	1.9542	1	0.864198
CCDS11791.1	0.175666	1	1	0.864198
CCDS88.1	0.169804	1.05506	1	0.864198
CCDS11377.1	0.169192	1.27016	1	0.864198
CCDS35452.1	0.166902	1	1	0.864198
CCDS10949.1	0.165848	1	1	0.864198
CCDS3720.1	0.16406	4.89128	1	0.864198
CCDS32837.1	0.161874	1.4021	1	0.864198
CCDS8396.1	0.160796	1	1	0.864198
CCDS5679.1	0.155526	1.3544	1	0.864198
CCDS11400.1	0.149978	1	1	0.864198
CCDS3888.1	0.14867	1.08952	1	0.864198
CCDS2726.1	0.139026	4.55591	1	0.864198
CCDS41599.1	0.137876	2.62635	1	0.864198
CCDS4458.1	0.130358	1	1	0.864198
CCDS11770.1	0.130252	1.50669	1	0.864198
CCDS8841.1	0.129646	1	1	0.864198
CCDS43611.1	0.123936	1	1	0.864198
CCDS7842.1	0.119332	1	1	0.864198
CCDS32099.1	0.115646	1	1	0.864198
CCDS11399.1	0.11287	1	1	0.864198
CCDS7780.1	0.112048	1	1	0.864198
CCDS31735.1	0.111758	1	1	0.864198
CCDS549.1	0.109652	1.35668	1	0.864198
CCDS7697.1	0.103862	2.1836	1	0.864198
CCDS3734.1	0.100264	5.94652	1	0.864198
CCDS31994.1	0.097598	1	1	0.864198
CCDS10752.1	0.095682	3.19523	1	0.864198
CCDS7544.1	0.093816	1	1	0.864198
CCDS11891.1	0.090448	1	1	0.864198
CCDS8016.1	0.08734	3.97154	1	0.864198
CCDS244.2	0.087252	1.2686	1	0.864198
CCDS14281.1	0.087078	1.10583	1	0.864198
CCDS7155.1	0.08704	1.87081	1	0.864198
CCDS7381.1	0.085224	1.10954	1	0.864198
CCDS9557.1	0.081922	1	1	0.864198
CCDS8141.1	0.078792	2.22369	1	0.864198
CCDS3882.1	0.074732	1	1	0.864198
CCDS11012.1	0.072386	1	1	0.864198
CCDS42176.1	0.071732	1	1	0.864198
CCDS4417.1	0.06541	10.1631	1	0.864198
CCDS3794.1	0.058536	1	1	0.864198
CCDS6991.1	0.055724	1.21124	1	0.864198
CCDS665.1	0.053642	1.33453	1	0.864198
CCDS30551.1	0.05242	1	1	0.864198
CCDS13643.1	0.05182	1	1	0.864198
CCDS4237.1	0.04817	1	1	0.864198
CCDS7717.1	0.04487	1.02446	1	0.864198
CCDS34932.1	0.042686	1	1	0.864198
CCDS3184.1	0.040612	1.06348	1	0.864198
CCDS32559.1	0.038662	1	1	0.864198
CCDS8248.1	0.038462	1.42658	1	0.864198
CCDS33191.1	0.037246	1.11809	1	0.864198
CCDS8987.1	0.036534	1	1	0.864198
CCDS292.1	0.030944	1	1	0.864198
CCDS32485.1	0.029204	1	1	0.864198
CCDS1351.1	0.02912	1	1	0.864198
CCDS4072.1	0.028026	1	1	0.864198
CCDS33502.1	0.02622	1.13894	1	0.864198
CCDS11257.1	0.0262	1	1	0.864198
CCDS7722.1	0.025232	1	1	0.864198
CCDS1307.1	0.024962	1	1	0.864198
CCDS8294.1	0.02278	1	1	0.864198
CCDS34564.1	0.022366	1	1	0.864198
CCDS3422.1	0.021242	1	1	0.864198
CCDS9479.1	0.020766	1	1	0.864198
CCDS8836.1	0.016944	1.35502	1	0.864198
CCDS2392.1	0.015604	1	1	0.864198
CCDS1145.1	0.014518	1	1	0.864198
CCDS11645.1	0.014062	1	1	0.864198
CCDS8830.1	0.012848	1	1	0.864198
CCDS6218.1	0.011872	1	1	0.864198
CCDS13522.1	0.009852	1	1	0.864198
CCDS12361.1	0.009816	1.54392	1	0.864198
CCDS4209.1	0.00919	1	1	0.864198
CCDS625.1	0.006308	1	1	0.864198
CCDS368.1	0.004518	1	1	0.864198
CCDS6631.1	0.004252	1	1	0.864198
CCDS996.1	0.003786	1	1	0.864198
CCDS42064.1	0.003776	1	1	0.864198
CCDS31810.1	0.002582	1	1	0.864198
CCDS43564.1	0.002202	1.018	1	0.864198
CCDS6769.1	0.002064	1	1	0.864198
CCDS1149.1	0.001744	1	1	0.864198
CCDS4628.1	0.001662	1	1	0.864198
CCDS11601.1	0.001466	1	1	0.864198
CCDS33206.1	0.00133	1	1	0.864198
CCDS42340.1	0.001238	1	1	0.864198
CCDS31027.1	0.000534	1	1	0.864198
CCDS6660.1	0.000256	1	1	0.864198
CCDS3661.1	0.00024	1	1	0.864198
CCDS8071.1	0.000178	1	1	0.864198
CCDS41469.1	0.000166	1	1	0.864198
CCDS9409.1	0.00016	1	1	0.864198
CCDS8573.1	0.000122	1.66464	1	0.864198
CCDS11961.1	5e-05	1	1	0.864198
CCDS1898.1	4.2e-05	1	1	0.864198
CCDS6060.1	2.4e-05	1	1	0.864198
CCDS8991.1	2.2e-05	1.00496	1	0.864198
CCDS12644.1	8e-06	1	1	0.864198
CCDS7364.1	0	1	1	0.864198
CCDS10088.1	0	1	1	0.864198
CCDS693.1	0	1	1	0.864198
CCDS42972.1	0	1	1	0.864198
CCDS2057.1	0	1	1	0.864198
CCDS698.1	0	1	1	0.864198
CCDS8837.1	0	1	1	0.864198
CCDS1874.1	0	1	1	0.864198
CCDS8586.1	0	1	1	0.864198
CCDS1337.1	0	1	1	0.864198
CCDS10755.1	0	1	1	0.864198
CCDS8144.1	0	1	1	0.864198
CCDS4166.1	-2e-06	1	1	0.864198
CCDS41699.1	-2e-06	1	1	0.864198
CCDS31493.1	-2e-06	1	1	0.864198
CCDS2660.1	-2e-06	1	1	0.864198
CCDS7585.1	-2e-06	1	1	0.864198
CCDS13245.1	-2e-06	1	1	0.864198
CCDS6239.1	-2e-06	1	1	0.864198
CCDS34472.1	-2e-06	1	1	0.864198
CCDS8854.1	-2e-06	1	1	0.864198
CCDS9983.1	-2e-06	1	1	0.864198
CCDS14685.1	-2e-06	1	1	0.864198
CCDS12637.1	-2e-06	1	1	0.864198
CCDS6662.1	-2e-06	1	1	0.864198
CCDS6535.1	-4e-06	1	1	0.864198
CCDS4728.1	-4e-06	1	1	0.864198
CCDS7770.1	-4e-06	1	1	0.864198
CCDS34632.1	-4e-06	1	1	0.864198
CCDS447.1	-4e-06	1	1	0.864198
CCDS42576.1	-4e-06	1	1	0.864198
CCDS8522.1	-4e-06	1	1	0.864198
CCDS8351.1	-4e-06	1	1	0.864198
CCDS8348.1	-4e-06	1	1	0.864198
CCDS8339.1	-6e-06	1	1	0.864198
CCDS9416.2	-6e-06	1	1	0.864198
CCDS8380.1	-6e-06	1	1	0.864198
CCDS42741.1	-6e-06	1	1	0.864198
CCDS1009.1	-6e-06	1	1	0.864198
CCDS1617.1	-6e-06	1	1	0.864198
CCDS6296.1	-6e-06	1	1	0.864198
CCDS32124.1	-6e-06	1	1	0.864198
CCDS41600.1	-6e-06	1	1	0.864198
CCDS6243.1	-8e-06	1	1	0.864198
CCDS32083.1	-8e-06	1	1	0.864198
CCDS1102.1	-1e-05	1	1	0.864198
CCDS8512.1	-1e-05	1	1	0.864198
CCDS32268.1	-1e-05	1	1	0.864198
CCDS43389.1	-1.2e-05	1	1	0.864198
CCDS8289.1	-1.2e-05	1	1	0.864198
CCDS4712.1	-1.2e-05	1	1	0.864198
CCDS5844.1	-1.2e-05	1	1	0.864198
CCDS7071.1	-1.2e-05	1	1	0.864198
CCDS4993.1	-1.2e-05	1	1	0.864198
CCDS8813.1	-1.4e-05	1	1	0.864198
CCDS1894.1	-1.4e-05	1	1	0.864198
CCDS9559.1	-1.4e-05	1	1	0.864198
CCDS6231.1	-1.4e-05	1	1	0.864198
CCDS13567.1	-1.4e-05	1	1	0.864198
CCDS9614.1	-1.4e-05	1	1	0.864198
CCDS10970.1	-1.6e-05	1	1	0.864198
CCDS3899.1	-1.6e-05	1	1	0.864198
CCDS2789.1	-1.8e-05	1	1	0.864198
CCDS7712.1	-1.8e-05	1	1	0.864198
CCDS5715.1	-1.8e-05	1	1	0.864198
CCDS5703.1	-2e-05	1	1	0.864198
CCDS11367.1	-2e-05	1	1	0.864198
CCDS3148.1	-2e-05	1	1	0.864198
CCDS12788.1	-2e-05	1	1	0.864198
CCDS9981.1	-2.2e-05	1	1	0.864198
CCDS33565.1	-2.2e-05	1	1	0.864198
CCDS4891.1	-2.2e-05	1	1	0.864198
CCDS7024.1	-2.2e-05	1	1	0.864198
CCDS30770.1	-2.4e-05	1	1	0.864198
CCDS41995.1	-2.4e-05	1	1	0.864198
CCDS7401.1	-2.4e-05	1	1	0.864198
CCDS5737.1	-2.6e-05	1	1	0.864198
CCDS10247.1	-2.6e-05	1	1	0.864198
CCDS32911.1	-2.6e-05	1.49747	1	0.864198
CCDS41623.1	-2.8e-05	1	1	0.864198
CCDS4272.1	-3e-05	1	1	0.864198
CCDS42057.1	-3e-05	1	1	0.864198
CCDS12044.1	-3.2e-05	1	1	0.864198
CCDS14470.1	-3.2e-05	1	1	0.864198
CCDS7311.1	-3.4e-05	1	1	0.864198
CCDS42055.1	-3.4e-05	1	1	0.864198
CCDS4859.1	-3.4e-05	1	1	0.864198
CCDS43679.1	-3.6e-05	1	1	0.864198
CCDS31328.1	-3.6e-05	1	1	0.864198
CCDS4719.1	-3.6e-05	1	1	0.864198
CCDS9398.1	-3.6e-05	1	1	0.864198
CCDS12254.1	-3.8e-05	1	1	0.864198
CCDS904.1	-4e-05	1	1	0.864198
CCDS5893.1	-4e-05	1	1	0.864198
CCDS33729.1	-4.2e-05	1	1	0.864198
CCDS13474.1	-4.4e-05	1	1	0.864198
CCDS9904.1	-4.4e-05	1	1	0.864198
CCDS6712.1	-4.4e-05	1	1	0.864198
CCDS11001.1	-4.4e-05	1	1	0.864198
CCDS43369.1	-4.4e-05	1	1	0.864198
CCDS11844.1	-4.4e-05	1	1	0.864198
CCDS8063.1	-4.8e-05	1	1	0.864198
CCDS34433.1	-5e-05	1	1	0.864198
CCDS6157.1	-5e-05	1	1	0.864198
CCDS5219.1	-5e-05	1	1	0.864198
CCDS9404.1	-5.2e-05	1	1	0.864198
CCDS394.1	-5.2e-05	1	1	0.864198
CCDS3805.1	-5.2e-05	1	1	0.864198
CCDS1548.1	-5.2e-05	1	1	0.864198
CCDS8371.1	-5.4e-05	1	1	0.864198
CCDS1438.1	-5.6e-05	1	1	0.864198
CCDS41933.1	-5.6e-05	1	1	0.864198
CCDS33284.1	-5.8e-05	1	1	0.864198
CCDS12288.1	-5.8e-05	1	1	0.864198
CCDS10726.1	-5.8e-05	1	1	0.864198
CCDS42120.1	-5.8e-05	1	1	0.864198
CCDS7608.1	-6e-05	1	1	0.864198
CCDS4191.1	-6.2e-05	1	1	0.864198
CCDS2691.1	-6.2e-05	1	1	0.864198
CCDS14252.1	-6.2e-05	1	1	0.864198
CCDS34160.1	-6.6e-05	1	1	0.864198
CCDS6014.1	-6.6e-05	1	1	0.864198
CCDS12385.1	-6.8e-05	1	1	0.864198
CCDS6955.1	-7e-05	1	1	0.864198
CCDS31477.1	-7e-05	1	1	0.864198
CCDS6328.1	-7e-05	1	1	0.864198
CCDS41309.1	-7.2e-05	1	1	0.864198
CCDS5598.1	-7.4e-05	1	1	0.864198
CCDS12323.1	-7.4e-05	1	1	0.864198
CCDS523.1	-7.6e-05	1	1	0.864198
CCDS42017.1	-7.6e-05	1	1	0.864198
CCDS14576.1	-7.6e-05	1	1	0.864198
CCDS8760.1	-7.6e-05	1	1	0.864198
CCDS9059.1	-7.6e-05	1	1	0.864198
CCDS12510.1	-7.8e-05	1	1	0.864198
CCDS3877.1	-7.8e-05	1	1	0.864198
CCDS6533.1	-8e-05	1	1	0.864198
CCDS8486.1	-8.2e-05	1	1	0.864198
CCDS2633.1	-8.2e-05	1	1	0.864198
CCDS14206.1	-8.6e-05	1	1	0.864198
CCDS560.1	-8.6e-05	1	1	0.864198
CCDS9340.1	-8.6e-05	1	1	0.864198
CCDS33810.1	-8.6e-05	1	1	0.864198
CCDS14130.1	-9e-05	1	1	0.864198
CCDS34154.1	-9e-05	1	1	0.864198
CCDS32682.1	-9e-05	1	1	0.864198
CCDS42815.1	-9.2e-05	1	1	0.864198
CCDS5583.1	-9.2e-05	1	1	0.864198
CCDS10234.1	-9.2e-05	1	1	0.864198
CCDS8126.1	-9.4e-05	1	1	0.864198
CCDS9271.1	-9.4e-05	1	1	0.864198
CCDS1250.2	-9.4e-05	1	1	0.864198
CCDS14641.1	-9.6e-05	1	1	0.864198
CCDS7725.1	-9.6e-05	1	1	0.864198
CCDS9366.1	-9.8e-05	1	1	0.864198
CCDS10673.1	-0.0001	1	1	0.864198
CCDS6168.1	-0.000102	1	1	0.864198
CCDS10291.1	-0.000102	1	1	0.864198
CCDS854.1	-0.000102	1	1	0.864198
CCDS11328.1	-0.000106	1	1	0.864198
CCDS7483.1	-0.000106	1	1	0.864198
CCDS8900.1	-0.000106	1	1	0.864198
CCDS3592.1	-0.000108	1	1	0.864198
CCDS2131.1	-0.000108	1	1	0.864198
CCDS32781.1	-0.000112	1	1	0.864198
CCDS5494.1	-0.000112	1	1	0.864198
CCDS33061.1	-0.000112	1	1	0.864198
CCDS33192.1	-0.000114	1	1	0.864198
CCDS3584.1	-0.000116	1	1	0.864198
CCDS2731.1	-0.000116	1	1	0.864198
CCDS32782.1	-0.00012	1	1	0.864198
CCDS10389.1	-0.000126	1	1	0.864198
CCDS9187.1	-0.000128	1	1	0.864198
CCDS7326.1	-0.000128	1	1	0.864198
CCDS11208.1	-0.00013	1	1	0.864198
CCDS2478.1	-0.000132	1	1	0.864198
CCDS2801.1	-0.000132	1	1	0.864198
CCDS8408.1	-0.000132	1	1	0.864198
CCDS43357.1	-0.000136	1	1	0.864198
CCDS6289.1	-0.00014	1	1	0.864198
CCDS34967.1	-0.00014	1	1	0.864198
CCDS13856.1	-0.000146	1	1	0.864198
CCDS10212.1	-0.000146	1	1	0.864198
CCDS34413.1	-0.000148	1	1	0.864198
CCDS1974.1	-0.000152	1	1	0.864198
CCDS42458.1	-0.000154	1	1	0.864198
CCDS11669.1	-0.000156	1	1	0.864198
CCDS9655.1	-0.000156	1	1	0.864198
CCDS10905.1	-0.000156	1	1	0.864198
CCDS10262.1	-0.000156	1	1	0.864198
CCDS4909.1	-0.000158	1	1	0.864198
CCDS1039.1	-0.000158	1	1	0.864198
CCDS9779.1	-0.000158	1	1	0.864198
CCDS5805.1	-0.00016	1	1	0.864198
CCDS11419.1	-0.00016	1	1	0.864198
CCDS13775.1	-0.000164	1	1	0.864198
CCDS1939.1	-0.000166	1	1	0.864198
CCDS8781.1	-0.000168	1	1	0.864198
CCDS2998.1	-0.000168	1	1	0.864198
CCDS9846.1	-0.000168	1	1	0.864198
CCDS11077.1	-0.000174	2.23718	1	0.864198
CCDS42655.1	-0.000176	1	1	0.864198
CCDS8549.1	-0.000182	1	1	0.864198
CCDS522.1	-0.000182	1	1	0.864198
CCDS808.1	-0.000182	1	1	0.864198
CCDS5349.1	-0.000186	1	1	0.864198
CCDS6598.1	-0.00019	1	1	0.864198
CCDS908.1	-0.000192	1	1	0.864198
CCDS1608.1	-0.0002	1	1	0.864198
CCDS13911.1	-0.000202	1	1	0.864198
CCDS97.1	-0.000204	1	1	0.864198
CCDS7019.1	-0.000204	1	1	0.864198
CCDS5295.1	-0.000208	1.7413	1	0.864198
CCDS8946.1	-0.00021	1	1	0.864198
CCDS9488.1	-0.000212	1	1	0.864198
CCDS11760.1	-0.000212	1	1	0.864198
CCDS222.1	-0.000212	1.23731	1	0.864198
CCDS12312.1	-0.000216	1	1	0.864198
CCDS11061.1	-0.000218	1	1	0.864198
CCDS11056.1	-0.00022	1	1	0.864198
CCDS9540.1	-0.00022	1	1	0.864198
CCDS1881.1	-0.00023	1	1	0.864198
CCDS5768.1	-0.000232	1	1	0.864198
CCDS2405.1	-0.000236	1	1	0.864198
CCDS7472.1	-0.000238	1	1	0.864198
CCDS6405.1	-0.00024	1	1	0.864198
CCDS32908.1	-0.000242	1	1	0.864198
CCDS3514.1	-0.000244	1	1	0.864198
CCDS2398.1	-0.000244	1	1	0.864198
CCDS13424.1	-0.000256	1	1	0.864198
CCDS8970.1	-0.000258	1	1	0.864198
CCDS6228.1	-0.00026	1	1	0.864198
CCDS5889.1	-0.00026	1	1	0.864198
CCDS2438.1	-0.00026	1	1	0.864198
CCDS12620.1	-0.000264	1.79092	1	0.864198
CCDS10272.1	-0.000266	1	1	0.864198
CCDS13913.1	-0.000268	4.21698	1	0.864198
CCDS706.1	-0.000268	1	1	0.864198
CCDS5782.1	-0.000276	1	1	0.864198
CCDS14529.1	-0.000284	1	1	0.864198
CCDS5460.1	-0.000284	1	1	0.864198
CCDS8223.1	-0.000286	1	1	0.864198
CCDS5986.1	-0.00029	1	1	0.864198
CCDS2811.1	-0.000292	1	1	0.864198
CCDS4997.1	-0.000294	1	1	0.864198
CCDS99.1	-0.000298	1	1	0.864198
CCDS155.1	-0.000304	1	1	0.864198
CCDS10362.1	-0.000312	1	1	0.864198
CCDS30580.1	-0.000312	1	1	0.864198
CCDS9146.1	-0.000318	1	1	0.864198
CCDS12339.1	-0.000318	1	1	0.864198
CCDS1418.1	-0.00032	1	1	0.864198
CCDS43786.1	-0.000344	1	1	0.864198
CCDS3810.1	-0.000346	1	1	0.864198
CCDS13545.1	-0.000364	1	1	0.864198
CCDS43738.1	-0.000366	1	1	0.864198
CCDS31217.1	-0.000368	2.23908	1	0.864198
CCDS10303.1	-0.000368	1	1	0.864198
CCDS41277.1	-0.000372	1	1	0.864198
CCDS8730.1	-0.000372	1	1	0.864198
CCDS41930.1	-0.000378	1	1	0.864198
CCDS33790.1	-0.000378	1	1	0.864198
CCDS10436.1	-0.000382	1	1	0.864198
CCDS42354.1	-0.000386	1	1	0.864198
CCDS7204.1	-0.000388	1	1	0.864198
CCDS7120.1	-0.000388	1	1	0.864198
CCDS13014.1	-0.00039	1	1	0.864198
CCDS10164.1	-0.000394	1	1	0.864198
CCDS2976.1	-0.000398	1	1	0.864198
CCDS5531.1	-0.000404	1	1	0.864198
CCDS2657.1	-0.000408	1	1	0.864198
CCDS43212.1	-0.000416	1	1	0.864198
CCDS1666.1	-0.000422	1	1	0.864198
CCDS5498.1	-0.000428	1.10535	1	0.864198
CCDS8566.1	-0.00043	1	1	0.864198
CCDS12245.1	-0.000432	1	1	0.864198
CCDS7421.1	-0.000436	1	1	0.864198
CCDS3430.1	-0.000444	1	1	0.864198
CCDS35009.1	-0.000448	1	1	0.864198
CCDS33205.1	-0.00045	1	1	0.864198
CCDS11513.1	-0.00045	1	1	0.864198
CCDS9403.1	-0.000452	1	1	0.864198
CCDS3462.1	-0.000456	1	1	0.864198
CCDS1720.1	-0.00046	1	1	0.864198
CCDS10947.1	-0.000462	1	1	0.864198
CCDS6828.1	-0.000462	1	1	0.864198
CCDS11397.1	-0.000462	1	1	0.864198
CCDS32622.1	-0.000466	1	1	0.864198
CCDS9003.1	-0.000474	1	1	0.864198
CCDS32528.1	-0.000482	1	1	0.864198
CCDS5053.1	-0.000488	1	1	0.864198
CCDS12437.1	-0.000488	1	1	0.864198
CCDS9769.1	-0.000494	1	1	0.864198
CCDS2686.1	-0.0005	1	1	0.864198
CCDS798.1	-0.000508	2.11893	1	0.864198
CCDS34037.1	-0.000516	1	1	0.864198
CCDS14017.1	-0.00053	1	1	0.864198
CCDS1189.1	-0.00053	1	1	0.864198
CCDS7458.1	-0.00053	1	1	0.864198
CCDS3347.1	-0.000538	1	1	0.864198
CCDS13795.1	-0.00054	1	1	0.864198
CCDS8136.1	-0.00055	1	1	0.864198
CCDS9710.1	-0.000556	1	1	0.864198
CCDS12305.1	-0.000562	1	1	0.864198
CCDS32808.1	-0.000564	1	1	0.864198
CCDS7734.1	-0.000564	1	1	0.864198
CCDS576.1	-0.000566	1	1	0.864198
CCDS9150.1	-0.00057	1	1	0.864198
CCDS6929.1	-0.000572	1	1	0.864198
CCDS12338.1	-0.00058	1	1	0.864198
CCDS10167.1	-0.000582	1	1	0.864198
CCDS33851.1	-0.00059	1	1	0.864198
CCDS5731.1	-0.000596	1	1	0.864198
CCDS7179.1	-0.000598	1	1	0.864198
CCDS802.1	-0.000602	1	1	0.864198
CCDS11787.1	-0.000608	1	1	0.864198
CCDS8984.1	-0.00061	1	1	0.864198
CCDS5258.1	-0.000612	1	1	0.864198
CCDS1977.1	-0.000614	1	1	0.864198
CCDS14275.1	-0.000614	1	1	0.864198
CCDS4718.1	-0.000624	1	1	0.864198
CCDS6012.1	-0.000634	1	1	0.864198
CCDS13489.1	-0.000634	1	1	0.864198
CCDS6175.1	-0.000646	1	1	0.864198
CCDS14721.1	-0.000648	1	1	0.864198
CCDS42226.1	-0.000656	1	1	0.864198
CCDS11413.1	-0.000668	1	1	0.864198
CCDS13728.1	-0.00067	1	1	0.864198
CCDS11579.1	-0.000676	1	1	0.864198
CCDS12257.1	-0.00071	1	1	0.864198
CCDS11099.1	-0.000712	1	1	0.864198
CCDS31836.1	-0.000722	2.2075	1	0.864198
CCDS11678.1	-0.000724	1	1	0.864198
CCDS8410.1	-0.000726	2.37817	1	0.864198
CCDS12181.1	-0.00073	1	1	0.864198
CCDS4575.1	-0.000732	1	1	0.864198
CCDS7341.1	-0.000734	1	1	0.864198
CCDS13790.1	-0.000738	1	1	0.864198
CCDS6933.1	-0.00074	1	1	0.864198
CCDS4479.1	-0.000742	1	1	0.864198
CCDS8691.1	-0.000744	1	1	0.864198
CCDS3654.1	-0.000746	1	1	0.864198
CCDS6668.1	-0.000748	1	1	0.864198
CCDS9453.1	-0.000778	1	1	0.864198
CCDS6863.1	-0.000788	1	1	0.864198
CCDS34910.1	-0.000792	1	1	0.864198
CCDS4537.1	-0.000796	1	1	0.864198
CCDS33202.1	-0.000796	1	1	0.864198
CCDS8774.1	-0.000812	1	1	0.864198
CCDS2884.1	-0.000816	1	1	0.864198
CCDS12201.1	-0.000818	1	1	0.864198
CCDS938.1	-0.00082	1	1	0.864198
CCDS31431.1	-0.000824	1	1	0.864198
CCDS1596.1	-0.000828	1	1	0.864198
CCDS2320.1	-0.00083	1	1	0.864198
CCDS2982.1	-0.000838	1	1	0.864198
CCDS34747.1	-0.000842	1	1	0.864198
CCDS9200.1	-0.000842	1	1	0.864198
CCDS5581.1	-0.000854	1	1	0.864198
CCDS2795.1	-0.000858	1	1	0.864198
CCDS31999.1	-0.000874	1	1	0.864198
CCDS9792.1	-0.00088	1	1	0.864198
CCDS13017.1	-0.000888	1	1	0.864198
CCDS2441.1	-0.000896	1	1	0.864198
CCDS3452.1	-0.000916	1	1	0.864198
CCDS6509.1	-0.000926	1	1	0.864198
CCDS13127.1	-0.000934	1	1	0.864198
CCDS33029.1	-0.000938	3.77477	1	0.864198
CCDS31576.1	-0.00094	1	1	0.864198
CCDS31249.1	-0.000958	1	1	0.864198
CCDS12787.1	-0.000968	1	1	0.864198
CCDS6587.1	-0.00097	1	1	0.864198
CCDS5307.1	-0.000982	1	1	0.864198
CCDS9731.1	-0.000992	1	1	0.864198
CCDS5842.1	-0.000994	18.2711	1	0.864198
CCDS34928.1	-0.001008	1	1	0.864198
CCDS13412.1	-0.00104	1	1	0.864198
CCDS6658.1	-0.001046	1	1	0.864198
CCDS31875.1	-0.001052	2.17883	1	0.864198
CCDS11830.1	-0.001054	1	1	0.864198
CCDS1832.1	-0.001064	1	1	0.864198
CCDS8125.1	-0.001072	1	1	0.864198
CCDS43263.1	-0.001082	1	1	0.864198
CCDS42099.1	-0.00109	1	1	0.864198
CCDS11192.1	-0.001136	1	1	0.864198
CCDS9683.1	-0.001158	2.20137	1	0.864198
CCDS33658.1	-0.001166	1	1	0.864198
CCDS3426.1	-0.001166	1	1	0.864198
CCDS13819.1	-0.001184	1	1	0.864198
CCDS6308.1	-0.00119	1	1	0.864198
CCDS799.1	-0.001198	1	1	0.864198
CCDS189.1	-0.00121	1	1	0.864198
CCDS9892.1	-0.001238	1	1	0.864198
CCDS10443.1	-0.001246	1	1	0.864198
CCDS34745.1	-0.00125	1	1	0.864198
CCDS43918.1	-0.001258	1	1	0.864198
CCDS43047.1	-0.001268	1	1	0.864198
CCDS8570.1	-0.00127	1	1	0.864198
CCDS11113.1	-0.00128	1	1	0.864198
CCDS43557.1	-0.00129	1	1	0.864198
CCDS31792.1	-0.001292	1	1	0.864198
CCDS9766.1	-0.001304	1	1	0.864198
CCDS33277.1	-0.001308	1	1	0.864198
CCDS840.1	-0.00131	1	1	0.864198
CCDS4633.1	-0.001316	1	1	0.864198
CCDS5269.1	-0.00132	1	1	0.864198
CCDS6827.1	-0.001336	1	1	0.864198
CCDS32256.1	-0.001338	2.40427	1	0.864198
CCDS13231.1	-0.001352	1.68171	1	0.864198
CCDS12518.1	-0.001362	1	1	0.864198
CCDS34163.1	-0.001362	1	1	0.864198
CCDS10848.1	-0.001364	1	1	0.864198
CCDS14568.1	-0.00137	1	1	0.864198
CCDS31780.1	-0.00138	1	1	0.864198
CCDS1226.1	-0.001384	1	1	0.864198
CCDS4601.1	-0.001398	1	1	0.864198
CCDS32474.1	-0.001426	1	1	0.864198
CCDS4173.1	-0.001432	1	1	0.864198
CCDS8343.1	-0.001462	1	1	0.864198
CCDS11831.1	-0.001466	1	1	0.864198
CCDS11788.1	-0.001492	1	1	0.864198
CCDS2158.1	-0.001508	1	1	0.864198
CCDS937.1	-0.001508	1	1	0.864198
CCDS2482.1	-0.001508	1	1	0.864198
CCDS5467.1	-0.001524	1	1	0.864198
CCDS10659.1	-0.001534	1	1	0.864198
CCDS31618.1	-0.001554	1	1	0.864198
CCDS31834.1	-0.001556	1	1	0.864198
CCDS1565.1	-0.001564	1	1	0.864198
CCDS10183.1	-0.00166	3.13059	1	0.864198
CCDS11637.1	-0.001692	1	1	0.864198
CCDS12382.1	-0.001734	1	1	0.864198
CCDS3047.1	-0.001744	1	1	0.864198
CCDS2813.1	-0.00177	1	1	0.864198
CCDS4625.1	-0.001814	1	1	0.864198
CCDS4585.1	-0.001824	1	1	0.864198
CCDS31035.1	-0.001844	1	1	0.864198
CCDS1574.1	-0.001858	1	1	0.864198
CCDS4621.1	-0.001866	0	1	0.864198
CCDS7059.1	-0.001868	1	1	0.864198
CCDS10721.1	-0.00188	1	1	0.864198
CCDS936.1	-0.001896	1	1	0.864198
CCDS4618.1	-0.00198	1	1	0.864198
CCDS31613.1	-0.001998	1	1	0.864198
CCDS10910.1	-0.002	1	1	0.864198
CCDS1573.1	-0.002002	1	1	0.864198
CCDS4622.1	-0.002022	1	1	0.864198
CCDS4640.1	-0.002058	1	1	0.864198
CCDS6950.1	-0.002062	1	1	0.864198
CCDS11758.1	-0.002144	1	1	0.864198
CCDS12372.1	-0.002146	1	1	0.864198
CCDS4562.1	-0.002152	5.09026	1	0.864198
CCDS4629.1	-0.002154	1.81336	1	0.864198
CCDS13339.1	-0.002164	1	1	0.864198
CCDS3052.1	-0.002232	1	1	0.864198
CCDS34.1	-0.002262	1	1	0.864198
CCDS3082.1	-0.002312	1	1	0.864198
CCDS4591.1	-0.00236	1.99348	1	0.864198
CCDS7839.1	-0.002394	14.3946	1	0.864198
CCDS3466.1	-0.0024	1	1	0.864198
CCDS8440.1	-0.002638	1	1	0.864198
CCDS12647.1	-0.002668	2.18165	1	0.864198
CCDS7723.1	-0.002728	1	1	0.864198
CCDS1699.1	-0.002738	3.4212	1	0.864198
CCDS12978.1	-0.002866	1	1	0.864198
CCDS12849.1	-0.00302	1	1	0.864198
CCDS1058.1	-0.003106	10.1841	1	0.864198
CCDS9017.1	-0.00312	1	1	0.864198
CCDS11798.1	-0.003122	1	1	0.864198
CCDS33390.1	-0.00316	2.52458	1	0.864198
CCDS7536.1	-0.00318	1	1	0.864198
CCDS13901.1	-0.003218	7.62181	1	0.864198
CCDS5584.1	-0.0033	1	1	0.864198
CCDS8130.1	-0.00382	2.63371	1	0.864198
CCDS34324.1	-0.003884	1	1	0.864198
CCDS42588.1	-0.003988	1	1	0.864198
CCDS9260.1	-0.003994	1	1	0.864198
CCDS14756.2	-0.004086	2.81401	1	0.864198
CCDS12117.1	-0.004128	1	1	0.864198
CCDS35082.1	-0.004152	19.336	1	0.864198
CCDS10216.1	-0.004308	10.65	1	0.864198
CCDS32139.1	-0.00446	1	1	0.864198
CCDS5341.1	-0.00463	1	1	0.864198
CCDS10041.1	-0.00471	1	1	0.864198
CCDS812.1	-0.004894	1	1	0.864198
CCDS32696.1	-0.004934	1	1	0.864198
CCDS6573.1	-0.004954	1	1	0.864198
CCDS12140.1	-0.005102	1	1	0.864198
CCDS8084.1	-0.005128	1	1	0.864198
CCDS32657.1	-0.005258	1	1	0.864198
CCDS7392.1	-0.005264	1	1	0.864198
CCDS4980.1	-0.005294	1	1	0.864198
CCDS13171.1	-0.005584	2.42123	1	0.864198
CCDS33489.1	-0.005878	1	1	0.864198
CCDS7039.1	-0.006048	1	1	0.864198
CCDS11782.1	-0.006946	1	1	0.864198
CCDS3125.1	-0.007656	19.1193	1	0.864198
CCDS1140.2	-0.008244	30.0884	1	0.864198
CCDS5268.1	-0.01242	1	1	0.864198
CCDS34385.1	-0.014054	15.1301	1	0.864198
CCDS10171.1	-0.018308	1	1	0.864198
CCDS4137.1	-0.018828	3.16856	1	0.864198
CCDS43747.1	-0.032038	1	1	0.864198
CCDS1930.1	-0.050428	1	1	0.864198
CCDS2546.1	-0.06221	1	1	0.864198
CCDS11062.1	-0.0698	1	1	0.864198
CCDS1313.1	-0.123624	1	1	0.864198
CCDS33169.1	-0.126018	1	1	0.864198
CCDS5130.1	-0.159154	1	1	0.864198
CCDS2381.1	-0.205228	1	1	0.864198
CCDS12670.1	-0.288676	1	1	0.864198
CCDS11236.1	-1.05672	1	1	0.864198

## Sheet: Table S34
CCDS gene name	2xD lnl	df	q-value (alternative model -vs- null model)	q-value bootstrap (alternative model -vs- null model)	pvalue (alternative model -vs- null model)
CCDS30861.1	32.7612	1	1.2e-05	1.19509e-05	1.02145e-08
CCDS7472.1	25.5335	1	0.000259	0.000258794	4.42383e-07
CCDS42353.1	23.0374	1	0.000632	0.000631805	1.62001e-06
CCDS34640.1	18.0815	1	0.00613	0.00613084	2.09601e-05
CCDS8440.1	14.6656	1	0.0295	0.0294949	0.000126046
CCDS14124.1	12.8062	1	0.0676	0.0675908	0.000346619
CCDS11257.1	11.5768	1	0.11	0.110234	0.000659518
CCDS3280.1	10.5292	1	0.175	0.174585	0.00119375
CCDS8103.1	9.60212	1	0.253	0.252951	0.00194577
CCDS13927.1	9.29673	1	0.268	0.26811	0.00229154
CCDS34768.1	8.57674	1	0.31	0.309719	0.00339875
CCDS31584.1	8.49223	1	0.31	0.309719	0.00357104
CCDS33564.1	8.19975	1	0.31	0.309719	0.00418904
CCDS93.1	8.19297	1	0.31	0.309719	0.00421219
CCDS10659.1	8.18532	1	0.31	0.309719	0.00421219
CCDS11791.1	8.18171	1	0.31	0.309719	0.00423548
CCDS43896.1	7.97951	1	0.326	0.325514	0.00472969
CCDS13245.1	7.63196	1	0.373	0.373134	0.00574053
CCDS2976.1	7.43335	1	0.395	0.395	0.00641453
CCDS3421.1	7.26095	1	0.412	0.412468	0.00705073
CCDS6545.1	6.89014	1	0.467	0.467456	0.00866793
CCDS9557.1	6.66003	1	0.467	0.467456	0.00986009
CCDS3508.1	6.64616	1	0.467	0.467456	0.00991558
CCDS32787.1	6.55609	1	0.467	0.467456	0.0104296
CCDS11236.1	6.53083	1	0.467	0.467456	0.010607
CCDS33095.1	6.50955	1	0.467	0.467456	0.010727
CCDS4479.1	6.49729	1	0.467	0.467456	0.0107874
CCDS31266.1	6.40698	1	0.474	0.474182	0.0113479
CCDS2885.1	5.75985	1	0.661	0.661456	0.0163951
CCDS5715.1	5.64564	1	0.681	0.68076	0.0174554
CCDS6376.1	5.37902	1	0.769	0.768761	0.0203689
CCDS8760.1	5.09927	1	0.875	0.874789	0.0239258
CCDS14641.1	5.01366	1	0.894	0.893501	0.0252013
CCDS11481.1	4.91343	1	0.919	0.918851	0.0267016
CCDS11192.1	4.81869	1	0.94	0.940391	0.0281313
CCDS13260.1	4.72965	1	0.963	0.963329	0.0296409
CCDS810.1	4.60157	1	1	1	0.031972
CCDS30625.1	4.50249	1	1	1	0.0338949
CCDS14100.1	4.27852	1	1	1	0.0385633
CCDS41695.1	4.26656	1	1	1	0.0387909
CCDS11801.1	4.19429	1	1	1	0.0406631
CCDS3877.1	4.14628	1	1	1	0.0416345
CCDS8999.1	4.13559	1	1	1	0.0418812
CCDS32609.1	4.01946	1	1	1	0.0449637
CCDS11759.1	3.87118	1	1	1	0.0491565
CCDS42829.1	3.64921	1	1	1	0.0560692
CCDS8970.1	3.49246	1	1	1	0.0617406
CCDS13390.1	3.45409	1	1	1	0.0632518
CCDS1930.1	3.33355	1	1	1	0.0680269
CCDS31477.1	3.31358	1	1	1	0.0688595
CCDS11413.1	3.02721	1	1	1	0.081738
CCDS5145.1	2.96512	1	1	1	0.0848219
CCDS6779.1	2.85537	1	1	1	0.0908075
CCDS8396.1	2.83072	1	1	1	0.0925184
CCDS31458.1	2.82148	1	1	1	0.0930964
CCDS11604.1	2.79226	1	1	1	0.0948542
CCDS155.1	2.78486	1	1	1	0.0954482
CCDS10923.1	2.7388	1	1	1	0.0978648
CCDS9489.1	2.67891	1	1	1	0.101616
CCDS9302.1	2.65799	1	1	1	0.102901
CCDS8058.1	2.66282	1	1	1	0.102901
CCDS12619.1	2.64526	1	1	1	0.10355
CCDS12254.1	2.65237	1	1	1	0.10355
CCDS8282.1	2.62089	1	1	1	0.105524
CCDS13161.1	2.57886	1	1	1	0.108222
CCDS4724.2	2.58003	1	1	1	0.108222
CCDS11958.1	2.5819	1	1	1	0.108222
CCDS30655.1	2.54983	1	1	1	0.110294
CCDS1608.1	2.49996	1	1	1	0.113846
CCDS7236.1	2.49148	1	1	1	0.114572
CCDS12788.1	2.40396	1	1	1	0.121335
CCDS798.1	2.30315	1	1	1	0.129374
CCDS10721.1	2.2694	1	1	1	0.1319
CCDS9101.1	2.219	1	1	1	0.136233
CCDS3132.1	2.19002	1	1	1	0.138909
CCDS2770.1	2.04478	1	1	1	0.15321
CCDS9655.1	2.02516	1	1	1	0.154221
CCDS244.2	1.83328	1	1	1	0.176128
CCDS4137.1	1.74923	1	1	1	0.185877
CCDS11275.1	1.74701	1	1	1	0.185877
CCDS4072.1	1.73435	1	1	1	0.188411
CCDS908.1	1.63927	1	1	1	0.200325
CCDS1231.1	1.63246	1	1	1	0.201703
CCDS8522.1	1.53818	1	1	1	0.214618
CCDS9924.1	1.54204	1	1	1	0.214618
CCDS4982.1	1.49114	1	1	1	0.222216
CCDS33925.1	1.4866	1	1	1	0.222216
CCDS31577.1	1.43647	1	1	1	0.230139
CCDS2437.1	1.4005	1	1	1	0.236724
CCDS6631.1	1.37425	1	1	1	0.241812
CCDS32369.1	1.31037	1	1	1	0.252395
CCDS1578.1	1.28348	1	1	1	0.257899
CCDS11372.1	1.24379	1	1	1	0.265471
CCDS9960.1	1.22978	1	1	1	0.267407
CCDS6955.1	1.19002	1	1	1	0.27533
CCDS6804.1	1.17304	1	1	1	0.279401
CCDS13160.1	1.10973	1	1	1	0.292082
CCDS194.1	1.09901	1	1	1	0.294266
CCDS8512.1	1.05584	1	1	1	0.303215
CCDS41656.1	0.922038	1	1	1	0.33695
CCDS33181.1	0.917574	1	1	1	0.338001
CCDS9766.1	0.914812	1	1	1	0.338791
CCDS42378.1	0.902434	1	1	1	0.342246
CCDS11758.1	0.893316	1	1	1	0.344666
CCDS32782.1	0.820916	1	1	1	0.364888
CCDS8890.1	0.760404	1	1	1	0.383329
CCDS9255.1	0.7389	1	1	1	0.389981
CCDS10848.1	0.701314	1	1	1	0.402448
CCDS7381.1	0.686128	1	1	1	0.407528
CCDS33502.1	0.668632	1	1	1	0.4134
CCDS1832.1	0.66453	1	1	1	0.4148
CCDS1962.1	0.658602	1	1	1	0.416913
CCDS6239.1	0.643694	1	1	1	0.422266
CCDS1037.1	0.629236	1	1	1	0.427722
CCDS968.1	0.623992	1	1	1	0.429565
CCDS8554.1	0.612662	1	1	1	0.43366
CCDS14484.1	0.583492	1	1	1	0.445139
CCDS32908.1	0.56722	1	1	1	0.451454
CCDS1149.1	0.557318	1	1	1	0.455472
CCDS7006.1	0.510566	1	1	1	0.474706
CCDS33337.1	0.510982	1	1	1	0.474706
CCDS345.1	0.501528	1	1	1	0.478623
CCDS909.1	0.49067	1	1	1	0.483482
CCDS1221.1	0.43624	1	1	1	0.509059
CCDS9366.1	0.429834	1	1	1	0.511989
CCDS32124.1	0.427176	1	1	1	0.513465
CCDS4980.1	0.416568	1	1	1	0.518438
CCDS13159.1	0.39433	1	1	1	0.530204
CCDS2387.1	0.39258	1	1	1	0.530727
CCDS10452.1	0.377734	1	1	1	0.538676
CCDS13474.1	0.314282	1	1	1	0.575236
CCDS42519.1	0.302356	1	1	1	0.582631
CCDS11782.1	0.300488	1	1	1	0.583882
CCDS3882.1	0.287982	1	1	1	0.591505
CCDS8141.1	0.277202	1	1	1	0.598674
CCDS10153.1	0.276058	1	1	1	0.599335
CCDS13881.1	0.274762	1	1	1	0.599997
CCDS12338.1	0.272314	1	1	1	0.601993
CCDS32708.1	0.266778	1	1	1	0.605351
CCDS1548.1	0.256674	1	1	1	0.612189
CCDS2789.1	0.250748	1	1	1	0.616372
CCDS5279.1	0.242288	1	1	1	0.622765
CCDS11504.2	0.235858	1	1	1	0.62711
CCDS41278.1	0.220634	1	1	1	0.638279
CCDS41956.1	0.2171	1	1	1	0.641335
CCDS32121.1	0.215254	1	1	1	0.642876
CCDS8071.1	0.214366	1	1	1	0.64365
CCDS41342.1	0.203546	1	1	1	0.651511
CCDS9792.1	0.181174	1	1	1	0.670515
CCDS33277.1	0.174392	1	1	1	0.676581
CCDS2057.1	0.174062	1	1	1	0.676581
CCDS7514.1	0.173462	1	1	1	0.677459
CCDS5364.1	0.17252	1	1	1	0.677459
CCDS549.1	0.155622	1	1	1	0.692866
CCDS6243.1	0.148968	1	1	1	0.699493
CCDS8289.1	0.146438	1	1	1	0.702388
CCDS1009.1	0.140452	1	1	1	0.708281
CCDS33841.1	0.131794	1	1	1	0.716367
CCDS7886.1	0.116772	1	1	1	0.732311
CCDS13346.1	0.11579	1	1	1	0.733414
CCDS9566.1	0.108374	1	1	1	0.742433
CCDS35448.1	0.106992	1	1	1	0.743586
CCDS5703.1	0.105862	1	1	1	0.744745
CCDS4050.1	0.106428	1	1	1	0.744745
CCDS4719.1	0.099858	1	1	1	0.75195
CCDS32617.1	0.09703	1	1	1	0.75546
CCDS1977.1	0.07672	1	1	1	0.78182
CCDS3788.1	0.07585	1	1	1	0.782932
CCDS1640.1	0.069288	1	1	1	0.792359
CCDS12992.1	0.063972	1	1	1	0.800282
CCDS10299.1	0.053762	1	1	1	0.816578
CCDS3734.1	0.049626	1	1	1	0.823761
CCDS41930.1	0.048364	1	1	1	0.825871
CCDS1874.1	0.048102	1	1	1	0.826403
CCDS11144.1	0.04042	1	1	1	0.840701
CCDS13522.1	0.035066	1	1	1	0.851386
CCDS7179.1	0.032716	1	1	1	0.8565
CCDS9404.1	0.02441	1	1	1	0.875871
CCDS12644.1	0.024208	1	1	1	0.876377
CCDS34412.1	0.024082	1	1	1	0.876631
CCDS7483.1	0.023278	1	1	1	0.87868
CCDS43747.1	0.020418	1	1	1	0.886426
CCDS693.1	0.011958	1	1	1	0.912771
CCDS13092.1	0.008704	1	1	1	0.925686
CCDS9779.1	0.007654	1	1	1	0.930302
CCDS8830.1	0.006192	1	1	1	0.93729
CCDS5269.1	0.005794	1	1	1	0.939346
CCDS34006.1	0.004426	1	1	1	0.946933
CCDS2778.1	0.004316	1	1	1	0.947595
CCDS9983.1	0.003488	1	1	1	0.952891
CCDS41933.1	0.003038	1	1	1	0.95603
CCDS2497.1	0.00189	1	1	1	0.965324
CCDS33790.1	0.001866	1	1	1	0.965507
CCDS12385.1	0.001642	1	1	1	0.967697
CCDS32781.1	0.00117	1	1	1	0.972713
CCDS9479.1	0.00115	1	1	1	0.972948
CCDS11056.1	0.00109	1	1	1	0.973663
CCDS7533.1	0.001044	1	1	1	0.974273
CCDS7071.1	0.000824	1	1	1	0.9771
CCDS33061.1	0.000818	1	1	1	0.977183
CCDS32559.1	0.000378	1	1	1	0.984488
CCDS12819.1	0.000372	1	1	1	0.984612
CCDS33202.1	0.000346	1	1	1	0.985159
CCDS9859.1	0.000284	1	1	1	0.986554
CCDS42176.1	0.000206	1	1	1	0.988549
CCDS490.2	0.000182	1	1	1	0.989236
CCDS1774.1	0.000154	1	1	1	0.990099
CCDS42696.1	0.000152	1	1	1	0.990163
CCDS4166.1	0.000136	1	1	1	0.990695
CCDS7962.1	9e-05	1	1	1	0.992431
CCDS14600.1	8.4e-05	1	1	1	0.992687
CCDS43062.1	8.2e-05	1	1	1	0.992775
CCDS3184.1	6.6e-05	1	1	1	0.993518
CCDS41909.1	6e-05	1	1	1	0.99382
CCDS8984.1	5.6e-05	1	1	1	0.994029
CCDS9540.1	5.6e-05	1	1	1	0.994029
CCDS5782.1	4.2e-05	1	1	1	0.994829
CCDS42814.1	3.6e-05	1	1	1	0.995213
CCDS35082.1	3e-05	1	1	1	0.99563
CCDS11328.1	2.6e-05	1	1	1	0.995932
CCDS43564.1	2.6e-05	1	1	1	0.995932
CCDS6803.1	2.6e-05	1	1	1	0.995932
CCDS32256.1	2.4e-05	1	1	1	0.996091
CCDS35451.1	2.2e-05	1	1	1	0.996258
CCDS42414.1	1.8e-05	1	1	1	0.996615
CCDS33029.1	1.8e-05	1	1	1	0.996615
CCDS9650.1	1.6e-05	1	1	1	0.996808
CCDS12976.1	1.4e-05	1	1	1	0.997015
CCDS7204.1	1.2e-05	1	1	1	0.997236
CCDS6218.1	1.2e-05	1	1	1	0.997236
CCDS1189.1	1e-05	1	1	1	0.997477
CCDS6228.1	1e-05	1	1	1	0.997477
CCDS6824.1	1e-05	1	1	1	0.997477
CCDS9846.1	1e-05	1	1	1	0.997477
CCDS43786.1	6e-06	1	1	1	0.998046
CCDS4367.1	6e-06	1	1	1	0.998046
CCDS11645.1	6e-06	1	1	1	0.998046
CCDS43047.1	6e-06	1	1	1	0.998046
CCDS9340.1	4e-06	1	1	1	0.998404
CCDS9094.1	2e-06	1	1	1	0.998872
CCDS42934.1	2e-06	1	1	1	0.998872
CCDS11637.1	2e-06	1	1	1	0.998872
CCDS10088.1	2e-06	1	1	1	0.998872
CCDS9904.1	2e-06	1	1	1	0.998872
CCDS31792.1	2e-06	1	1	1	0.998872
CCDS6281.1	2e-06	1	1	1	0.998872
CCDS6587.1	2e-06	1	1	1	0.998872
CCDS32696.1	2e-06	1	1	1	0.998872
CCDS42354.1	2e-06	1	1	1	0.998872
CCDS2660.1	2e-06	1	1	1	0.998872
CCDS3047.1	2e-06	1	1	1	0.998872
CCDS3466.1	2e-06	1	1	1	0.998872
CCDS3417.1	2e-06	1	1	1	0.998872
CCDS34188.1	2e-06	1	1	1	0.998872
CCDS2438.1	2e-06	1	1	1	0.998872
CCDS97.1	2e-06	1	1	1	0.998872
CCDS3815.1	2e-06	1	1	1	0.998872
CCDS2482.1	2e-06	1	1	1	0.998872
CCDS2923.1	2e-06	1	1	1	0.998872
CCDS4587.1	2e-06	1	1	1	0.998872
CCDS6940.1	2e-06	1	1	1	0.998872
CCDS11893.1	2e-06	1	1	1	0.998872
CCDS12637.1	2e-06	1	1	1	0.998872
CCDS32622.1	2e-06	1	1	1	0.998872
CCDS43369.1	2e-06	1	1	1	0.998872
CCDS43923.1	2e-06	1	1	1	0.998872
CCDS4085.1	0	1	1	1	1
CCDS1474.1	0	1	1	1	1
CCDS1110.1	0	1	1	1	1
CCDS42270.1	0	1	1	1	1
CCDS9552.1	0	1	1	1	1
CCDS42992.1	0	1	1	1	1
CCDS3622.1	0	1	1	1	1
CCDS1226.1	0	1	1	1	1
CCDS5494.1	0	1	1	1	1
CCDS7712.1	0	1	1	1	1
CCDS3654.1	0	1	1	1	1
CCDS3545.1	0	1	1	1	1
CCDS2795.1	0	1	1	1	1
CCDS2320.1	0	1	1	1	1
CCDS34632.1	0	1	1	1	1
CCDS8945.1	0	1	1	1	1
CCDS5341.1	0	1	1	1	1
CCDS10949.1	0	1	1	1	1
CCDS4458.1	0	1	1	1	1
CCDS12647.1	0	1	1	1	1
CCDS5844.1	0	1	1	1	1
CCDS1699.1	0	1	1	1	1
CCDS1574.1	0	1	1	1	1
CCDS11513.1	0	1	1	1	1
CCDS12489.1	0	1	1	1	1
CCDS113.1	0	1	1	1	1
CCDS10597.1	0	1	1	1	1
CCDS7734.1	0	1	1	1	1
CCDS8063.1	-0.001578	1	1	1	1
CCDS31476.1	0	1	1	1	1
CCDS8987.1	0	1	1	1	1
CCDS13128.1	0	1	1	1	1
CCDS5752.1	0	1	1	1	1
CCDS7364.1	0	1	1	1	1
CCDS10436.1	0	1	1	1	1
CCDS34154.1	0	1	1	1	1
CCDS13361.1	0	1	1	1	1
CCDS31810.1	0	1	1	1	1
CCDS8902.1	0	1	1	1	1
CCDS984.1	0	1	1	1	1
CCDS10164.1	0	1	1	1	1
CCDS3658.1	0	1	1	1	1
CCDS8531.1	0	1	1	1	1
CCDS4628.1	-0.000266	1	1	1	1
CCDS7167.2	0	1	1	1	1
CCDS8136.1	-2.8e-05	1	1	1	1
CCDS523.1	0	1	1	1	1
CCDS1790.1	0	1	1	1	1
CCDS7389.1	0	1	1	1	1
CCDS8130.1	0	1	1	1	1
CCDS3661.1	0	1	1	1	1
CCDS33658.1	0	1	1	1	1
CCDS41699.1	0	1	1	1	1
CCDS6763.1	0	1	1	1	1
CCDS14130.1	0	1	1	1	1
CCDS43357.1	0	1	1	1	1
CCDS2884.1	0	1	1	1	1
CCDS11961.1	0	1	1	1	1
CCDS13643.1	-2e-06	1	1	1	1
CCDS13911.1	0	1	1	1	1
CCDS31874.1	0	1	1	1	1
CCDS35103.1	0	1	1	1	1
CCDS1262.1	0	1	1	1	1
CCDS31836.1	0	1	1	1	1
CCDS42563.1	0	1	1	1	1
CCDS7155.1	0	1	1	1	1
CCDS6157.1	0	1	1	1	1
CCDS980.1	0	1	1	1	1
CCDS34209.1	0	1	1	1	1
CCDS2731.1	0	1	1	1	1
CCDS10905.1	0	1	1	1	1
CCDS31834.1	0	1	1	1	1
CCDS34492.1	0	1	1	1	1
CCDS11399.1	0	1	1	1	1
CCDS43679.1	0	1	1	1	1
CCDS43738.1	0	1	1	1	1
CCDS3278.1	0	1	1	1	1
CCDS14529.1	0	1	1	1	1
CCDS5679.1	0	1	1	1	1
CCDS8924.1	0	1	1	1	1
CCDS5349.1	0	1	1	1	1
CCDS34.1	0	1	1	1	1
CCDS34095.1	0	1	1	1	1
CCDS14203.1	0	1	1	1	1
CCDS42823.1	0	1	1	1	1
CCDS12288.1	0	1	1	1	1
CCDS1102.1	0	1	1	1	1
CCDS30569.1	0	1	1	1	1
CCDS5467.1	0	1	1	1	1
CCDS1675.1	0	1	1	1	1
CCDS8380.1	0	1	1	1	1
CCDS7292.1	0	1	1	1	1
CCDS7681.1	0	1	1	1	1
CCDS9897.1	0	1	1	1	1
CCDS8114.1	0	1	1	1	1
CCDS8430.1	0	1	1	1	1
CCDS8991.1	0	1	1	1	1
CCDS3052.1	0	1	1	1	1
CCDS8900.1	0	1	1	1	1
CCDS7171.1	-0.010884	1	1	1	1
CCDS2158.1	0	1	1	1	1
CCDS6045.1	0	1	1	1	1
CCDS7722.1	0	1	1	1	1
CCDS41599.1	0	1	1	1	1
CCDS32463.1	0	1	1	1	1
CCDS12006.1	0	1	1	1	1
CCDS10116.1	0	1	1	1	1
CCDS33205.1	0	1	1	1	1
CCDS43724.1	0	1	1	1	1
CCDS10947.1	0	1	1	1	1
CCDS9554.1	0	1	1	1	1
CCDS7421.1	0	1	1	1	1
CCDS6182.1	0	1	1	1	1
CCDS30770.1	0	1	1	1	1
CCDS31681.1	0	1	1	1	1
CCDS31846.1	0	1	1	1	1
CCDS2686.1	0	1	1	1	1
CCDS1596.1	0	1	1	1	1
CCDS9556.1	0	1	1	1	1
CCDS6668.1	0	1	1	1	1
CCDS5596.1	0	1	1	1	1
CCDS3125.1	0	1	1	1	1
CCDS5598.1	0	1	1	1	1
CCDS1337.1	0	1	1	1	1
CCDS8146.1	0	1	1	1	1
CCDS3592.1	0	1	1	1	1
CCDS2628.1	0	1	1	1	1
CCDS12133.1	0	1	1	1	1
CCDS9403.1	-0.00011	1	1	1	1
CCDS8841.1	0	1	1	1	1
CCDS34747.1	0	1	1	1	1
CCDS1140.2	0	1	1	1	1
CCDS43389.1	0	1	1	1	1
CCDS292.1	0	1	1	1	1
CCDS6645.1	0	1	1	1	1
CCDS9038.1	0	1	1	1	1
CCDS34745.1	0	1	1	1	1
CCDS6005.1	0	1	1	1	1
CCDS7839.1	0	1	1	1	1
CCDS5768.1	0	1	1	1	1
CCDS7842.1	0	1	1	1	1
CCDS10272.1	0	1	1	1	1
CCDS6933.1	0	1	1	1	1
CCDS42458.1	0	1	1	1	1
CCDS6929.1	0	1	1	1	1
CCDS9966.1	-2e-06	1	1	1	1
CCDS34578.1	0	1	1	1	1
CCDS32285.1	0	1	1	1	1
CCDS12451.1	0	1	1	1	1
CCDS8854.1	0	1	1	1	1
CCDS11061.1	-1.30697	1	1	1	1
CCDS11077.1	0	1	1	1	1
CCDS14330.1	0	1	1	1	1
CCDS34324.1	0	1	1	1	1
CCDS34932.1	0	1	1	1	1
CCDS32911.1	0	1	1	1	1
CCDS7560.1	0	1	1	1	1
CCDS1313.1	0	1	1	1	1
CCDS41309.1	0	1	1	1	1
CCDS10183.1	0	1	1	1	1
CCDS6800.1	0	1	1	1	1
CCDS33851.1	0	1	1	1	1
CCDS4928.1	0	1	1	1	1
CCDS12044.1	0	1	1	1	1
CCDS10726.1	0	1	1	1	1
CCDS7780.1	0	1	1	1	1
CCDS6405.1	0	1	1	1	1
CCDS34912.1	0	1	1	1	1
CCDS11787.1	0	1	1	1	1
CCDS8371.1	0	1	1	1	1
CCDS2723.1	0	1	1	1	1
CCDS4062.1	0	1	1	1	1
CCDS1582.1	0	1	1	1	1
CCDS4723.1	0	1	1	1	1
CCDS9570.1	-2e-06	1	1	1	1
CCDS5191.1	0	1	1	1	1
CCDS34624.1	0	1	1	1	1
CCDS34037.1	-2e-06	1	1	1	1
CCDS3026.1	0	1	1	1	1
CCDS8914.1	0	1	1	1	1
CCDS10752.1	0	1	1	1	1
CCDS3073.1	-4.6e-05	1	1	1	1
CCDS10389.1	0	1	1	1	1
CCDS12284.1	0	1	1	1	1
CCDS9453.1	0	1	1	1	1
CCDS9925.1	0	1	1	1	1
CCDS4049.1	-0.001352	1	1	1	1
CCDS1617.1	0	1	1	1	1
CCDS2412.1	0	1	1	1	1
CCDS7628.1	0	1	1	1	1
CCDS9769.1	0	1	1	1	1
CCDS8549.1	0	1	1	1	1
CCDS33523.1	0	1	1	1	1
CCDS9892.1	0	1	1	1	1
CCDS6712.1	0	1	1	1	1
CCDS11593.1	0	1	1	1	1
CCDS706.1	0	1	1	1	1
CCDS3282.1	0	1	1	1	1
CCDS447.1	0	1	1	1	1
CCDS42064.1	0	1	1	1	1
CCDS10262.1	0	1	1	1	1
CCDS5584.1	0	1	1	1	1
CCDS5307.1	0	1	1	1	1
CCDS4011.1	0	1	1	1	1
CCDS4191.1	0	1	1	1	1
CCDS7978.1	0	1	1	1	1
CCDS3311.1	0	1	1	1	1
CCDS1894.1	0	1	1	1	1
CCDS10481.1	0	1	1	1	1
CCDS6828.1	0	1	1	1	1
CCDS5531.1	0	1	1	1	1
CCDS34433.1	0	1	1	1	1
CCDS8839.1	0	1	1	1	1
CCDS11398.1	0	1	1	1	1
CCDS6905.1	0	1	1	1	1
CCDS41786.1	0	1	1	1	1
CCDS13412.1	0	1	1	1	1
CCDS28.1	0	1	1	1	1
CCDS5986.1	0	1	1	1	1
CCDS2405.1	0	1	1	1	1
CCDS11844.1	0	1	1	1	1
CCDS1351.1	0	1	1	1	1
CCDS5748.1	0	1	1	1	1
CCDS6675.1	0	1	1	1	1
CCDS5200.1	0	1	1	1	1
CCDS31035.1	0	1	1	1	1
CCDS8835.1	-7.4e-05	1	1	1	1
CCDS4562.1	0	1	1	1	1
CCDS12117.1	0	1	1	1	1
CCDS996.1	0	1	1	1	1
CCDS33169.1	0	1	1	1	1
CCDS3000.1	0	1	1	1	1
CCDS1307.1	0	1	1	1	1
CCDS11896.1	0	1	1	1	1
CCDS12978.1	0	1	1	1	1
CCDS4209.1	0	1	1	1	1
CCDS8781.1	0	1	1	1	1
CCDS34046.1	0	1	1	1	1
CCDS6250.1	0	1	1	1	1
CCDS1418.1	0	1	1	1	1
CCDS13945.1	0	1	1	1	1
CCDS14756.2	0	1	1	1	1
CCDS4237.1	0	1	1	1	1
CCDS7630.1	0	1	1	1	1
CCDS8989.1	0	1	1	1	1
CCDS43183.1	0	1	1	1	1
CCDS4481.1	0	1	1	1	1
CCDS8019.1	0	1	1	1	1
CCDS9928.1	0	1	1	1	1
CCDS12137.1	0	1	1	1	1
CCDS32657.1	0	1	1	1	1
CCDS938.1	0	1	1	1	1
CCDS3203.1	0	1	1	1	1
CCDS34877.1	0	1	1	1	1
CCDS33747.1	0	1	1	1	1
CCDS3141.1	0	1	1	1	1
CCDS10673.1	0	1	1	1	1
CCDS1250.2	0	1	1	1	1
CCDS6061.1	0	1	1	1	1
CCDS10191.1	0	1	1	1	1
CCDS1920.1	0	1	1	1	1
CCDS4837.1	0	1	1	1	1
CCDS1058.1	0	1	1	1	1
CCDS10544.1	0	1	1	1	1
CCDS1898.1	0	1	1	1	1
CCDS5632.1	-2e-06	1	1	1	1
CCDS42057.1	-0.004582	1	1	1	1
CCDS7637.1	0	1	1	1	1
CCDS31780.1	0	1	1	1	1
CCDS1853.1	0	1	1	1	1
CCDS4930.1	0	1	1	1	1
CCDS6079.1	-8.8e-05	1	1	1	1
CCDS41623.1	-0.001096	1	1	1	1
CCDS9397.1	0	1	1	1	1
CCDS3455.1	0	1	1	1	1
CCDS9488.1	0	1	1	1	1
CCDS32160.1	-2e-06	1	1	1	1
CCDS4147.1	0	1	1	1	1
CCDS32474.1	0	1	1	1	1
CCDS6598.1	0	1	1	1	1
CCDS3462.1	0	1	1	1	1
CCDS904.1	0	1	1	1	1
CCDS5893.1	0	1	1	1	1
CCDS368.1	0	1	1	1	1
CCDS1385.1	0	1	1	1	1
CCDS4712.1	0	1	1	1	1
CCDS6573.1	0	1	1	1	1
CCDS1576.1	0	1	1	1	1
CCDS4932.1	0	1	1	1	1
CCDS43212.1	0	1	1	1	1
CCDS2871.1	0	1	1	1	1
CCDS10856.1	0	1	1	1	1
CCDS8486.1	0	1	1	1	1
CCDS42741.1	0	1	1	1	1
CCDS8348.1	0	1	1	1	1
CCDS7019.1	0	1	1	1	1
CCDS13303.1	0	1	1	1	1
CCDS3584.1	0	1	1	1	1
CCDS12849.1	0	1	1	1	1
CCDS1036.1	0	1	1	1	1
CCDS4859.1	0	1	1	1	1
CCDS10728.1	0	1	1	1	1
CCDS42457.1	0	1	1	1	1
CCDS1720.1	0	1	1	1	1
CCDS7763.1	0	1	1	1	1
CCDS625.1	0	1	1	1	1
CCDS32919.1	0	1	1	1	1
CCDS42879.1	0	1	1	1	1
CCDS13427.1	0	1	1	1	1
CCDS13158.1	0	1	1	1	1
CCDS13913.1	0	1	1	1	1
CCDS7608.1	-2e-06	1	1	1	1
CCDS42099.1	0	1	1	1	1
CCDS5007.1	0	1	1	1	1
CCDS4601.1	0	1	1	1	1
CCDS13339.1	-0.000286	1	1	1	1
CCDS42972.1	0	1	1	1	1
CCDS13822.1	0	1	1	1	1
CCDS6892.1	0	1	1	1	1
CCDS6177.1	0	1	1	1	1
CCDS11678.1	0	1	1	1	1
CCDS32860.1	0	1	1	1	1
CCDS5498.1	0	1	1	1	1
CCDS9193.1	0	1	1	1	1
CCDS42655.1	0	1	1	1	1
CCDS288.1	0	1	1	1	1
CCDS12153.1	0	1	1	1	1
CCDS34910.1	0	1	1	1	1
CCDS11229.1	0	1	1	1	1
CCDS13641.1	0	1	1	1	1
CCDS6485.1	0	1	1	1	1
CCDS32150.1	0	1	1	1	1
CCDS34928.1	0	1	1	1	1
CCDS3443.1	-2e-06	1	1	1	1
CCDS14041.1	0	1	1	1	1
CCDS33191.1	0	1	1	1	1
CCDS3080.1	0	1	1	1	1
CCDS7585.1	0	1	1	1	1
CCDS936.1	0	1	1	1	1
CCDS8585.1	-6e-06	1	1	1	1
CCDS99.1	0	1	1	1	1
CCDS32083.1	0	1	1	1	1
CCDS2012.1	0	1	1	1	1
CCDS5889.1	0	1	1	1	1
CCDS42055.1	0	1	1	1	1
CCDS1038.1	0	1	1	1	1
CCDS2991.1	0	1	1	1	1
CCDS9981.1	0	1	1	1	1
CCDS42815.1	0	1	1	1	1
CCDS34163.1	0	1	1	1	1
CCDS33197.1	0	1	1	1	1
CCDS31994.1	-1.2e-05	1	1	1	1
CCDS12774.1	0	1	1	1	1
CCDS2454.1	0	1	1	1	1
CCDS30553.1	0	1	1	1	1
CCDS3469.1	-1.2e-05	1	1	1	1
CCDS3839.1	0	1	1	1	1
CCDS33729.1	0	1	1	1	1
CCDS31409.1	0	1	1	1	1
CCDS42036.1	0	1	1	1	1
CCDS3514.1	-0.000622	1	1	1	1
CCDS30551.1	0	1	1	1	1
CCDS11001.1	0	1	1	1	1
CCDS5295.1	0	1	1	1	1
CCDS12312.1	0	1	1	1	1
CCDS2288.1	0	1	1	1	1
CCDS4625.1	0	1	1	1	1
CCDS2478.1	0	1	1	1	1
CCDS14006.1	0	1	1	1	1
CCDS13728.1	0	1	1	1	1
CCDS7458.1	0	1	1	1	1
CCDS32760.1	0	1	1	1	1
CCDS3258.1	0	1	1	1	1
CCDS560.1	0	1	1	1	1
CCDS5273.1	0	1	1	1	1
CCDS9099.1	0	1	1	1	1
CCDS13901.1	0	1	1	1	1
CCDS6296.1	0	1	1	1	1
CCDS7039.1	0	1	1	1	1
CCDS4635.1	0	1	1	1	1
CCDS31431.1	0	1	1	1	1
CCDS2803.1	0	1	1	1	1
CCDS42690.1	0	1	1	1	1
CCDS12740.1	0	1	1	1	1
CCDS35501.1	0	1	1	1	1
CCDS32194.1	0	1	1	1	1
CCDS8464.1	0	1	1	1	1
CCDS2801.1	0	1	1	1	1
CCDS41551.1	-0.000164	1	1	1	1
CCDS42104.1	0	1	1	1	1
CCDS7059.1	-7.6e-05	1	1	1	1
CCDS35009.1	0	1	1	1	1
CCDS5831.1	0	1	1	1	1
CCDS3516.1	0	1	1	1	1
CCDS2216.1	0	1	1	1	1
CCDS12237.1	0	1	1	1	1
CCDS1939.1	-2e-06	1	1	1	1
CCDS5130.1	0	1	1	1	1
CCDS4633.1	0	1	1	1	1
CCDS4621.1	0	1	1	1	1
CCDS8946.1	0	1	1	1	1
CCDS9059.1	0	1	1	1	1
CCDS4591.1	0	1	1	1	1
CCDS7341.1	0	1	1	1	1
CCDS2811.1	0	1	1	1	1
CCDS4133.1	0	1	1	1	1
CCDS32099.1	0	1	1	1	1
CCDS9271.1	0	1	1	1	1
CCDS3929.1	0	1	1	1	1
CCDS799.1	0	1	1	1	1
CCDS6533.1	0	1	1	1	1
CCDS2813.1	-0.000404	1	1	1	1
CCDS5805.1	0	1	1	1	1
CCDS5530.1	0	1	1	1	1
CCDS10507.1	0	1	1	1	1
CCDS8648.1	0	1	1	1	1
CCDS576.1	-4e-06	1	1	1	1
CCDS1974.1	0	1	1	1	1
CCDS32037.1	0	1	1	1	1
CCDS8378.1	0	1	1	1	1
CCDS13790.1	0	1	1	1	1
CCDS6127.1	0	1	1	1	1
CCDS954.1	0	1	1	1	1
CCDS665.1	0	1	1	1	1
CCDS43263.1	0	1	1	1	1
CCDS1344.1	0	1	1	1	1
CCDS3550.1	0	1	1	1	1
CCDS13775.1	0	1	1	1	1
CCDS11831.1	0	1	1	1	1
CCDS33206.1	0	1	1	1	1
CCDS9927.1	0	1	1	1	1
CCDS11099.1	0	1	1	1	1
CCDS522.1	0	1	1	1	1
CCDS10167.1	0	1	1	1	1
CCDS30872.1	0	1	1	1	1
CCDS9409.1	0	1	1	1	1
CCDS12330.2	0	1	1	1	1
CCDS10271.1	0	1	1	1	1
CCDS31180.1	0	1	1	1	1
CCDS11447.1	0	1	1	1	1
CCDS2462.1	0	1	1	1	1
CCDS6012.1	0	1	1	1	1
CCDS6082.1	0	1	1	1	1
CCDS7692.1	0	1	1	1	1
CCDS142.1	0	1	1	1	1
CCDS5866.1	0	1	1	1	1
CCDS11636.1	0	1	1	1	1
CCDS34967.1	0	1	1	1	1
CCDS13489.1	0	1	1	1	1
CCDS6290.1	-0.885368	1	1	1	1
CCDS42597.1	0	1	1	1	1
CCDS5737.1	0	1	1	1	1
CCDS8977.1	-4e-06	1	1	1	1
CCDS31328.1	0	1	1	1	1
CCDS13053.1	0	1	1	1	1
CCDS3605.2	0	1	1	1	1
CCDS11113.1	0	1	1	1	1
CCDS5842.1	0	1	1	1	1
CCDS2691.1	0	1	1	1	1
CCDS8942.1	0	1	1	1	1
CCDS6535.1	0	1	1	1	1
CCDS12305.1	0	1	1	1	1
CCDS6525.1	0	1	1	1	1
CCDS33951.1	0	1	1	1	1
CCDS5053.1	0	1	1	1	1
CCDS35452.1	0	1	1	1	1
CCDS7725.1	0	1	1	1	1
CCDS33524.1	-4.2e-05	1	1	1	1
CCDS9017.1	0	1	1	1	1
CCDS10839.1	0	1	1	1	1
CCDS42120.1	0	1	1	1	1
CCDS7299.1	0	1	1	1	1
CCDS32356.1	0	1	1	1	1
CCDS31754.1	0	1	1	1	1
CCDS11451.1	0	1	1	1	1
CCDS698.1	0	1	1	1	1
CCDS7120.1	0	1	1	1	1
CCDS12702.1	0	1	1	1	1
CCDS13385.2	0	1	1	1	1
CCDS10514.1	0	1	1	1	1
CCDS3347.1	0	1	1	1	1
CCDS13218.1	0	1	1	1	1
CCDS2392.1	0	1	1	1	1
CCDS8125.1	0	1	1	1	1
CCDS32485.1	0	1	1	1	1
CCDS43612.1	0	1	1	1	1
CCDS10101.1	0	1	1	1	1
CCDS31249.1	0	1	1	1	1
CCDS5680.1	0	1	1	1	1
CCDS14101.1	0	1	1	1	1
CCDS8016.1	-0.645546	1	1	1	1
CCDS13210.1	0	1	1	1	1
CCDS7723.1	0	1	1	1	1
CCDS33489.1	0	1	1	1	1
CCDS9003.1	0	1	1	1	1
CCDS11788.1	0	1	1	1	1
CCDS13347.1	0	1	1	1	1
CCDS11012.1	0	1	1	1	1
CCDS2893.1	0	1	1	1	1
CCDS10171.1	0	1	1	1	1
CCDS5731.1	0	1	1	1	1
CCDS14568.1	-8e-06	1	1	1	1
CCDS14206.1	0	1	1	1	1
CCDS8144.1	0	1	1	1	1
CCDS3899.1	0	1	1	1	1
CCDS11624.1	0	1	1	1	1
CCDS4417.1	0	1	1	1	1
CCDS31613.1	0	1	1	1	1
CCDS9559.1	0	1	1	1	1
CCDS10041.1	-2e-06	1	1	1	1
CCDS12130.1	0	1	1	1	1
CCDS34564.1	0	1	1	1	1
CCDS8223.1	0	1	1	1	1
CCDS11427.1	0	1	1	1	1
CCDS13701.1	0	1	1	1	1
CCDS33528.1	0	1	1	1	1
CCDS2020.1	-2e-06	1	1	1	1
CCDS530.1	0	1	1	1	1
CCDS10113.1	-2e-06	1	1	1	1
CCDS8837.1	0	1	1	1	1
CCDS5148.1	0	1	1	1	1
CCDS4173.1	0	1	1	1	1
CCDS7140.1	0	1	1	1	1
CCDS33216.1	0	1	1	1	1
CCDS3971.1	0	1	1	1	1
CCDS201.1	0	1	1	1	1
CCDS32654.1	0	1	1	1	1
CCDS2726.1	0	1	1	1	1
CCDS11177.1	-0.275234	1	1	1	1
CCDS12708.1	0	1	1	1	1
CCDS43348.1	0	1	1	1	1
CCDS12787.1	0	1	1	1	1
CCDS3343.1	-0.00142	1	1	1	1
CCDS840.1	0	1	1	1	1
CCDS14449.1	0	1	1	1	1
CCDS32039.1	0	1	1	1	1
CCDS5219.1	0	1	1	1	1
CCDS5872.1	-8e-06	1	1	1	1
CCDS42576.1	-0.00106	1	1	1	1
CCDS12323.1	0	1	1	1	1
CCDS34413.1	-0.0006	1	1	1	1
CCDS13727.1	0	1	1	1	1
CCDS3172.1	0	1	1	1	1
CCDS189.1	-4e-06	1	1	1	1
CCDS7717.1	0	1	1	1	1
CCDS8294.1	0	1	1	1	1
CCDS4917.1	0	1	1	1	1
CCDS6769.1	0	1	1	1	1
CCDS43482.1	0	1	1	1	1
CCDS11356.1	0	1	1	1	1
CCDS6014.1	0	1	1	1	1
CCDS6328.1	0	1	1	1	1
CCDS3148.1	-6e-06	1	1	1	1
CCDS10910.1	0	1	1	1	1
CCDS10869.1	0	1	1	1	1
CCDS4891.1	0	1	1	1	1
CCDS7392.1	0	1	1	1	1
CCDS3878.1	0	1	1	1	1
CCDS31576.1	0	1	1	1	1
CCDS9440.1	0	1	1	1	1
CCDS6920.1	0	1	1	1	1
CCDS4997.1	0	1	1	1	1
CCDS3927.1	0	1	1	1	1
CCDS14685.1	0	1	1	1	1
CCDS2232.1	0	1	1	1	1
CCDS12372.1	0	1	1	1	1
CCDS4575.1	-0.008856	1	1	1	1
CCDS41277.1	0	1	1	1	1
CCDS9150.1	0	1	1	1	1
CCDS450.1	0	1	1	1	1
CCDS33423.1	0	1	1	1	1
CCDS8813.1	0	1	1	1	1
CCDS8020.1	0	1	1	1	1
CCDS31875.1	0	1	1	1	1
CCDS1666.1	-3.6e-05	1	1	1	1
CCDS12339.1	0	1	1	1	1
CCDS4585.1	0	1	1	1	1
CCDS4232.1	0	1	1	1	1
CCDS5128.1	0	1	1	1	1
CCDS1585.1	0	1	1	1	1
CCDS3720.1	0	1	1	1	1
CCDS10970.1	0	1	1	1	1
CCDS41995.1	0	1	1	1	1
CCDS2762.1	0	1	1	1	1
CCDS7384.1	0	1	1	1	1
CCDS7840.1	0	1	1	1	1
CCDS34049.1	0	1	1	1	1
CCDS11353.2	0	1	1	1	1
CCDS8465.1	0	1	1	1	1
CCDS9584.1	0	1	1	1	1
CCDS32298.1	0	1	1	1	1
CCDS11938.1	0	1	1	1	1
CCDS1565.1	0	1	1	1	1
CCDS9158.1	0	1	1	1	1
CCDS12376.1	0	1	1	1	1
CCDS33284.1	0	1	1	1	1
CCDS9398.1	-0.000206	1	1	1	1
CCDS2982.1	0	1	1	1	1
CCDS9555.1	0	1	1	1	1
CCDS43503.1	-0.01035	1	1	1	1
CCDS2398.1	0	1	1	1	1
CCDS8320.1	0	1	1	1	1
CCDS6168.1	0	1	1	1	1
CCDS995.1	0	1	1	1	1
CCDS12265.1	0	1	1	1	1
CCDS31618.1	0	1	1	1	1
CCDS11760.1	0	1	1	1	1
CCDS6219.1	0	1	1	1	1
CCDS31493.1	0	1	1	1	1
CCDS13171.1	0	1	1	1	1
CCDS6509.1	0	1	1	1	1
CCDS8836.1	0	1	1	1	1
CCDS13670.1	0	1	1	1	1
CCDS10243.1	0	1	1	1	1
CCDS13564.1	0	1	1	1	1
CCDS7311.1	0	1	1	1	1
CCDS8410.1	0	1	1	1	1
CCDS8003.1	0	1	1	1	1
CCDS6662.1	0	1	1	1	1
CCDS5419.1	0	1	1	1	1
CCDS9933.1	0	1	1	1	1
CCDS31573.1	0	1	1	1	1
CCDS10291.1	0	1	1	1	1
CCDS4728.1	0	1	1	1	1
CCDS10247.1	0	1	1	1	1
CCDS9146.1	0	1	1	1	1
CCDS11062.1	-0.00014	1	1	1	1
CCDS33536.1	0	1	1	1	1
CCDS6950.1	0	1	1	1	1
CCDS42017.1	-2e-06	1	1	1	1
CCDS5583.1	0	1	1	1	1
CCDS11367.1	0	1	1	1	1
CCDS9558.1	0	1	1	1	1
CCDS8566.1	0	1	1	1	1
CCDS2633.1	0	1	1	1	1
CCDS1436.1	0	1	1	1	1
CCDS11798.1	0	1	1	1	1
CCDS42340.1	0	1	1	1	1
CCDS31999.1	0	1	1	1	1
CCDS5581.1	0	1	1	1	1
CCDS1881.1	0	1	1	1	1
CCDS42836.1	0	1	1	1	1
CCDS11400.1	0	1	1	1	1
CCDS2998.1	0	1	1	1	1
CCDS43644.1	0	1	1	1	1
CCDS34577.1	0	1	1	1	1
CCDS438.1	-1.2e-05	1	1	1	1
CCDS13545.1	0	1	1	1	1
CCDS4040.1	-4e-05	1	1	1	1
CCDS14252.1	0	1	1	1	1
CCDS8339.1	0	1	1	1	1
CCDS35173.1	0	1	1	1	1
CCDS9200.1	0	1	1	1	1
CCDS2901.1	0	1	1	1	1
CCDS5428.1	0	1	1	1	1
CCDS5454.1	0	1	1	1	1
CCDS13570.1	0	1	1	1	1
CCDS13819.1	0	1	1	1	1
CCDS11419.1	-1.39606	1	1	1	1
CCDS41743.1	0	1	1	1	1
CCDS3810.1	0	1	1	1	1
CCDS8449.1	0	1	1	1	1
CCDS14275.1	-0.000386	1	1	1	1
CCDS4929.1	0	1	1	1	1
CCDS12465.1	0	1	1	1	1
CCDS34385.1	0	1	1	1	1
CCDS9456.1	0	1	1	1	1
CCDS13127.1	-0.00018	1	1	1	1
CCDS6644.1	0	1	1	1	1
CCDS4687.1	0	1	1	1	1
CCDS8373.1	0	1	1	1	1
CCDS11011.1	0	1	1	1	1
CCDS10081.1	0	1	1	1	1
CCDS12045.1	0	1	1	1	1
CCDS41600.1	0	1	1	1	1
CCDS705.1	0	1	1	1	1
CCDS2842.1	0	1	1	1	1
CCDS2657.1	0	1	1	1	1
CCDS9710.1	0	1	1	1	1
CCDS13014.1	0	1	1	1	1
CCDS34472.1	-2e-06	1	1	1	1
CCDS43918.1	0	1	1	1	1
CCDS10668.1	0	1	1	1	1
CCDS2697.1	0	1	1	1	1
CCDS807.1	0	1	1	1	1
CCDS32682.1	0	1	1	1	1
CCDS394.1	0	1	1	1	1
CCDS13302.1	0	1	1	1	1
CCDS11891.1	0	1	1	1	1
CCDS6733.1	0	1	1	1	1
CCDS4313.1	0	1	1	1	1
CCDS12437.1	0	1	1	1	1
CCDS6175.1	-6.8e-05	1	1	1	1
CCDS9168.1	0	1	1	1	1
CCDS31217.1	0	1	1	1	1
CCDS8774.1	-1.2e-05	1	1	1	1
CCDS2546.1	-2e-06	1	1	1	1
CCDS2799.1	-0.001438	1	1	1	1
CCDS6231.1	0	1	1	1	1
CCDS12154.1	0	1	1	1	1
CCDS1721.1	0	1	1	1	1
CCDS4629.1	0	1	1	1	1
CCDS42226.1	-0.21371	1	1	1	1
CCDS33565.1	0	1	1	1	1
CCDS13017.1	-2e-06	1	1	1	1
CCDS7876.1	0	1	1	1	1
CCDS12546.1	-2e-06	1	1	1	1
CCDS7326.1	0	1	1	1	1
CCDS10347.1	0	1	1	1	1
CCDS43028.1	0	1	1	1	1
CCDS31027.1	0	1	1	1	1
CCDS12397.1	0	1	1	1	1
CCDS41679.1	0	1	1	1	1
CCDS9768.1	0	1	1	1	1
CCDS6827.1	0	1	1	1	1
CCDS2131.1	0	1	1	1	1
CCDS14721.1	0	1	1	1	1
CCDS6658.1	0	1	1	1	1
CCDS11663.1	0	1	1	1	1
CCDS14281.1	0	1	1	1	1
CCDS6308.1	0	1	1	1	1
CCDS6656.1	0	1	1	1	1
CCDS4909.1	0	1	1	1	1
CCDS12245.1	0	1	1	1	1
CCDS8570.1	0	1	1	1	1
CCDS14576.1	-0.000298	1	1	1	1
CCDS4563.1	0	1	1	1	1
CCDS3426.1	0	1	1	1	1
CCDS11899.1	0	1	1	1	1
CCDS11208.1	0	1	1	1	1
CCDS7935.1	0	1	1	1	1
CCDS33810.1	0	1	1	1	1
CCDS12120.1	0	1	1	1	1
CCDS30976.1	-2e-06	1	1	1	1
CCDS937.1	0	1	1	1	1
CCDS10360.1	0	1	1	1	1
CCDS9714.1	0	1	1	1	1
CCDS12361.1	0	1	1	1	1
CCDS3082.1	0	1	1	1	1
CCDS12620.1	0	1	1	1	1
CCDS32080.1	0	1	1	1	1
CCDS5509.1	0	1	1	1	1
CCDS41688.1	0	1	1	1	1
CCDS1039.1	0	1	1	1	1
CCDS1145.1	0	1	1	1	1
CCDS32268.1	0	1	1	1	1
CCDS7640.1	0	1	1	1	1
CCDS33172.1	0	1	1	1	1
CCDS1186.1	0	1	1	1	1
CCDS12510.1	0	1	1	1	1
CCDS11315.2	0	1	1	1	1
CCDS5422.1	0	1	1	1	1
CCDS3285.1	0	1	1	1	1
CCDS6711.1	0	1	1	1	1
CCDS41469.1	-3.8e-05	1	1	1	1
CCDS33390.1	0	1	1	1	1
CCDS1755.1	0	1	1	1	1
CCDS1573.1	0	1	1	1	1
CCDS13348.1	0	1	1	1	1
CCDS2534.1	0	1	1	1	1
CCDS8586.1	0	1	1	1	1
CCDS6060.1	0	1	1	1	1
CCDS298.1	0	1	1	1	1
CCDS30805.1	0	1	1	1	1
CCDS42930.1	0	1	1	1	1
CCDS6855.1	0	1	1	1	1
CCDS3422.1	0	1	1	1	1
CCDS10356.1	0	1	1	1	1
CCDS12140.1	0	1	1	1	1
CCDS11882.1	0	1	1	1	1
CCDS13856.1	0	1	1	1	1
CCDS14470.1	0	1	1	1	1
CCDS3794.1	0	1	1	1	1
CCDS343.1	0	1	1	1	1
CCDS11483.1	0	1	1	1	1
CCDS35145.1	0	1	1	1	1
CCDS8730.1	-2.6e-05	1	1	1	1
CCDS12382.1	0	1	1	1	1
CCDS9187.1	0	1	1	1	1
CCDS7770.1	0	1	1	1	1
CCDS4272.1	0	1	1	1	1
CCDS4618.1	0	1	1	1	1
CCDS4993.1	0	1	1	1	1
CCDS3430.1	0	1	1	1	1
CCDS11858.1	0	1	1	1	1
CCDS8317.1	0	1	1	1	1
CCDS42770.1	-2e-06	1	1	1	1
CCDS1438.1	0	1	1	1	1
CCDS11669.1	0	1	1	1	1
CCDS10009.1	0	1	1	1	1
CCDS41871.1	0	1	1	1	1
CCDS10216.1	0	1	1	1	1
CCDS12518.1	0	1	1	1	1
CCDS32139.1	0	1	1	1	1
CCDS854.1	0	1	1	1	1
CCDS3452.1	0	1	1	1	1
CCDS7945.1	0	1	1	1	1
CCDS13795.1	-0.056758	1	1	1	1
CCDS6579.1	0	1	1	1	1
CCDS7891.1	0	1	1	1	1
CCDS10362.1	-0.001634	1	1	1	1
CCDS12257.1	0	1	1	1	1
CCDS14438.1	0	1	1	1	1
CCDS35054.1	0	1	1	1	1
CCDS10212.1	0	1	1	1	1
CCDS32320.1	0	1	1	1	1
CCDS8248.1	0	1	1	1	1
CCDS14382.1	-2e-06	1	1	1	1
CCDS10234.1	0	1	1	1	1
CCDS8573.1	0	1	1	1	1
CCDS10443.1	0	1	1	1	1
CCDS12181.1	0	1	1	1	1
CCDS33031.1	0	1	1	1	1
CCDS9260.1	0	1	1	1	1
CCDS2381.1	0	1	1	1	1
CCDS10303.1	0	1	1	1	1
CCDS7401.1	0	1	1	1	1
CCDS5460.1	0	1	1	1	1
CCDS10755.1	0	1	1	1	1
CCDS6172.1	0	1	1	1	1
CCDS13424.1	0	1	1	1	1
CCDS12201.1	0	1	1	1	1
CCDS7024.1	0	1	1	1	1
CCDS8084.1	0	1	1	1	1
CCDS9416.2	0	1	1	1	1
CCDS33192.1	0	1	1	1	1
CCDS6863.1	0	1	1	1	1
CCDS30580.1	0	1	1	1	1
CCDS7026.1	0	1	1	1	1
CCDS240.1	0	1	1	1	1
CCDS11830.1	0	1	1	1	1
CCDS31735.1	0	1	1	1	1
CCDS43557.1	0	1	1	1	1
CCDS3805.1	0	1	1	1	1
CCDS88.1	-4e-06	1	1	1	1
CCDS13231.1	-3.6e-05	1	1	1	1
CCDS8671.1	0	1	1	1	1
CCDS34945.1	0	1	1	1	1
CCDS10230.1	-1e-05	1	1	1	1
CCDS14030.1	0	1	1	1	1
CCDS3829.1	0	1	1	1	1
CCDS1364.1	0	1	1	1	1
CCDS11377.1	0	1	1	1	1
CCDS13233.1	0	1	1	1	1
CCDS11799.1	0	1	1	1	1
CCDS4537.1	0	1	1	1	1
CCDS13567.1	0	1	1	1	1
CCDS4640.1	0	1	1	1	1
CCDS7479.1	0	1	1	1	1
CCDS6991.1	0	1	1	1	1
CCDS11397.1	0	1	1	1	1
CCDS3888.1	0	1	1	1	1
CCDS14017.1	0	1	1	1	1
CCDS6616.1	0	1	1	1	1
CCDS8408.1	0	1	1	1	1
CCDS42588.1	0	1	1	1	1
CCDS32883.1	0	1	1	1	1
CCDS32520.1	0	1	1	1	1
CCDS6289.1	0	1	1	1	1
CCDS34120.1	0	1	1	1	1
CCDS11197.1	0	1	1	1	1
CCDS8829.1	0	1	1	1	1
CCDS11927.1	0	1	1	1	1
CCDS808.1	0	1	1	1	1
CCDS12670.1	-2.6e-05	1	1	1	1
CCDS7030.1	0	1	1	1	1
CCDS6660.1	0	1	1	1	1
CCDS12281.1	0	1	1	1	1
CCDS32808.1	0	1	1	1	1
CCDS11770.1	0	1	1	1	1
CCDS8126.1	0	1	1	1	1
CCDS11579.1	0	1	1	1	1
CCDS4622.1	0	1	1	1	1
CCDS8691.1	0	1	1	1	1
CCDS42128.1	0	1	1	1	1
CCDS7544.1	0	1	1	1	1
CCDS3044.1	0	1	1	1	1
CCDS7697.1	0	1	1	1	1
CCDS8343.1	0	1	1	1	1
CCDS8351.1	0	1	1	1	1
CCDS32837.1	0	1	1	1	1
CCDS10067.1	0	1	1	1	1
CCDS32528.1	0	1	1	1	1
CCDS802.1	0	1	1	1	1
CCDS5393.1	0	1	1	1	1
CCDS43611.1	0	1	1	1	1
CCDS4718.1	0	1	1	1	1
CCDS3557.1	0	1	1	1	1
CCDS9614.1	0	1	1	1	1
CCDS2441.1	0	1	1	1	1
CCDS812.1	0	1	1	1	1
CCDS34160.1	0	1	1	1	1
CCDS5258.1	0	1	1	1	1
CCDS5268.1	0	1	1	1	1
CCDS13362.1	0	1	1	1	1
CCDS3555.1	0	1	1	1	1
CCDS7536.1	0	1	1	1	1
CCDS33083.1	0	1	1	1	1
CCDS4022.1	0	1	1	1	1
CCDS9683.1	0	1	1	1	1
CCDS222.1	0	1	1	1	1
CCDS3575.1	0	1	1	1	1
CCDS11601.1	0	1	1	1	1
CCDS9731.1	0	1	1	1	1
